# Supplementary material for: Dissociative ionization cross sections of isobutanol
Source: Sci Rep. 2025 Nov 28;15:44518. doi: 10.1038/s41598-025-28167-3 (PMC12738736; doi:10.1038/s41598-025-28167-3)
Supplement: Supplementary file 1 — Supplementary Information 1. [file 41598_2025_28167_MOESM1_ESM.csv]

energy	CH_2OH	CH_4O	CH_5O	COH\C_2H_5	CO\C_2H_4	C_2HO\C_3H_5	C_2H_2O\C_3H_6	C_2H_3	C_3H_3	C_3H_7	C_3H_7O	C_4H_7\C_3H_3O	C_4H_8\C_3H_4O	C_4H_9\C_3H_5O	C_4H_{10}O
1.0	0.0	0.0	0.0	0.0	0.0	0.0	0.0	0.0	0.0	0.0	0.0	0.0	0.0	0.0	0.0
1.5	0.0	0.0	0.0	0.0	0.0	0.0	0.0	0.0	0.0	0.0	0.0	0.0	0.0	0.0	0.0
2.0	0.0	0.0	0.0	0.0	0.0	0.0	0.0	0.0	0.0	0.0	0.0	0.0	0.0	0.0	0.0
2.5	0.0	0.0	0.0	0.0	0.0	0.0	0.0	0.0	0.0	0.0	0.0	0.0	0.0	0.0	0.0
3.0	0.0	0.0	0.0	0.0	0.0	0.0	0.0	0.0	0.0	0.0	0.0	0.0	0.0	0.0	0.0
3.5	0.0	0.0	0.0	0.0	0.0	0.0	0.0	0.0	0.0	0.0	0.0	0.0	0.0	0.0	0.0
4.0	0.0	0.0	0.0	0.0	0.0	0.0	0.0	0.0	0.0	0.0	0.0	0.0	0.0	0.0	0.0
4.5	0.0	0.0	0.0	0.0	0.0	0.0	0.0	0.0	0.0	0.0	0.0	0.0	0.0	0.0	0.0
5.0	0.0	0.0	0.0	0.0	0.0	0.0	0.0	0.0	0.0	0.0	0.0	0.0	0.0	0.0	0.0
5.5	0.0	0.0	0.0	0.0	0.0	0.0	0.0	0.0	0.0	0.0	0.0	0.0	0.0	0.0	0.0
6.0	0.0	0.0	0.0	0.0	0.0	0.0	0.0	0.0	0.0	0.0	0.0	0.0	0.0	0.0	0.0
6.5	0.0	0.0	0.0	0.0	0.0	0.0	0.0	0.0	0.0	0.0	0.0	0.0	0.0	0.0	0.0
7.0	0.0	0.0	0.0	0.0	0.0	0.0	0.0	0.0	0.0	0.0	0.0	0.0	0.0	0.0	0.0
7.5	0.0	0.0	0.0	0.0	0.0	0.0	0.0	0.0	0.0	0.0	0.0	0.0	0.0	0.0	0.0
8.0	0.0	0.0	0.0	0.0	0.0	0.0	0.0	0.0	0.0	0.0	0.0	0.0	0.0	0.0	0.0
8.5	0.0	0.0	0.0	0.0	0.0	0.0	0.0	0.0	0.0	0.0	0.0	0.0	0.0	0.0	0.0
9.0	0.0	0.0	0.0	0.0	0.0	0.0	0.0	0.0	0.0	0.0	0.0	0.0	0.0	0.0	0.0
9.5	0.0	0.0	0.0	0.0	0.0	0.0	0.0	0.0	0.0	0.0	0.0	0.0	0.0	0.0	0.0
10.0	0.0	0.0	0.0	0.0	0.0	0.0	0.0	0.0	0.0	0.0	0.0	0.0	0.0	0.0	0.0
10.5	0.0	0.0	0.0	0.0	0.0	0.0	0.0	0.0	0.0	0.0	0.0	0.0	0.0	0.0002723427262153	0.0
11.0	0.0	0.0	7.204619395063349e-06	0.0	0.0	0.0	0.0	0.0	0.0	0.0	0.0	0.0	0.0027833572487156	0.0009348442005168	0.0003338686758151
11.5	0.0	0.0	0.0001142446115836	0.0	0.0	0.0	0.0	0.0	0.000517321804192	0.0	0.0	0.0	0.008827172896028	0.0021916701131208	0.0011675610560927
12.0	0.0017604865907197	0.0	0.0003418220662258	0.0	0.0009549491787263	0.0	0.000223047194086	0.0	0.0019423998872928	0.0	0.0	7.07340240660197e-05	0.0195531092526681	0.0035298383352561	0.0028303283024645
12.5	0.0082878985573766	7.320892791795221e-05	0.0007265213306963	0.0	0.0034517511615595	0.0	0.0007719956307618	0.0	0.0048112393608377	0.0057776348364461	0.0002856128057657	0.0002435141629849	0.0305915057328859	0.0048818542918529	0.0046457282361746
13.0	0.0216810161146324	0.0002826411702992	0.00111982228492	0.0001020387877863	0.008467830231203	0.0017505042433296	0.0018698301763423	0.0	0.0081466715727162	0.0201988418329753	0.0009785171542553	0.0005782780063279	0.0420083713878963	0.0066630825639502	0.00648015838109
13.5	0.0395783948288926	0.0007066163573903	0.0015323742125726	0.0003530599227476	0.0141165787098472	0.0096628934605419	0.0030563078682006	0.0	0.0115252446447811	0.0491181464310227	0.0022831082652576	0.0009364710630131	0.0572383245786202	0.0086758962816715	0.0088445677031925
14.0	0.0577786225888372	0.0012105307535109	0.0020874913038495	0.0008566432649565	0.0198361634383056	0.0260697384189584	0.0042563380285226	2.8789871408648705e-05	0.0156960275385079	0.0806876762089037	0.00366509611712	0.0012985581043336	0.0739170002385359	0.0106791374292002	0.011601397948155
14.5	0.078703281661729	0.0017216547156099	0.0026850386158123	0.0014007460112951	0.0270918754546571	0.049471328716335	0.0058270030379363	0.0016353765384352	0.0208100662177652	0.1126410418291609	0.0050700949006008	0.0017797780735951	0.0905137908760116	0.0128018588202314	0.0143507371241732
15.0	0.1058840806185062	0.0023460818257364	0.0032806719006035	0.0019515337767587	0.0357954954290916	0.0733081678461434	0.0076520550498081	0.0050885732130052	0.0259216894261203	0.1542833887702635	0.0069540167534427	0.0023302956694336	0.1083415124069791	0.0150397684311079	0.0172522473856447
15.5	0.1337190252999384	0.0031285926250937	0.0039245656699255	0.0026773136590058	0.0444978747823517	0.1000165585654975	0.0094754812747398	0.0112477146529688	0.0312745835212643	0.2031480770604601	0.009088900641809	0.0028801191599839	0.1271297401524675	0.0172904298141298	0.020323286690959
16.0	0.1623377437330658	0.0039123502133543	0.0046044182451149	0.0035237104741306	0.0536731101414227	0.1355734426189647	0.0114108164459679	0.0175496889101377	0.0369662126442538	0.2520198020404087	0.0112222030953403	0.0034656263099302	0.1458586339216473	0.0195407908385322	0.0234359669112386
16.5	0.192978078856016	0.0047331422939692	0.0052790231502831	0.0043707278725371	0.0634370459366615	0.1725077806642811	0.0134670759019391	0.0241284554408097	0.0427980206876164	0.3038977781988099	0.0135058434987164	0.0040872298747525	0.1647705473013451	0.0218364908934338	0.0265396050354586
17.0	0.2250184673186754	0.0056099928817896	0.0059646645851422	0.0052728827667628	0.0734110767916218	0.2102505308372409	0.0155546158223591	0.0331340787683607	0.0485814851369526	0.3591433647401736	0.0159329867323457	0.004716343283049	0.1839277420204411	0.024078690162864	0.0297288819790292
17.5	0.2566276416765651	0.0065140752986481	0.0066568073829571	0.0062349233292824	0.0833513360731365	0.2508897836392974	0.017645011733594	0.0430391252128799	0.0545837485062651	0.4153956349146933	0.0183851859756147	0.0053478176003134	0.2026923319011723	0.0263472927552667	0.0328496165591321
18.0	0.2895310902115381	0.0074108438481903	0.0073378172362762	0.0072142389996396	0.0936463765401213	0.293867479865703	0.0197984734789327	0.052953714032676	0.0604682421710653	0.4717355983960228	0.0208560925053173	0.0059966085110137	0.2217466311081423	0.0285656740128904	0.0360040916643475
18.5	0.3221026449837612	0.0083476005685799	0.0080283183341142	0.0081975482548086	0.1037494732486224	0.3363802574528824	0.0219110519774645	0.0637667618603083	0.0663998893213726	0.5299541989884872	0.0233922231749827	0.0066329724886908	0.2403278198336693	0.0307224206208075	0.0391044493130935
19.0	0.3546778014181106	0.0092683677817095	0.0087024027048008	0.0092139220932121	0.1139763195175608	0.3805184947620256	0.0240564182118333	0.0753030763615904	0.0722700394438424	0.5871402467148233	0.025882332630109	0.0072802574706391	0.258410625617541	0.0328156805370192	0.0421238306535065
19.5	0.3873180756369652	0.0101981978292126	0.0093591383354087	0.0102132925739145	0.1240839301655699	0.4246133296717173	0.0261690220398319	0.086880599418892	0.0779968177139183	0.645269436868638	0.0284239319241222	0.007916491581552	0.2759791718243043	0.0349132338552876	0.0450592333741238
20.0	0.4192257819770473	0.0111226742075003	0.0099995859309354	0.0112316941917567	0.1339551694017812	0.4686579958272332	0.0282317006998053	0.0987099104733547	0.0835737314667472	0.7026371051661454	0.0309206407077059	0.0085376121861326	0.2937114950158194	0.0369607863583298	0.0479975035606209
20.5	0.4503589029798985	0.0120268800250318	0.0106458933210084	0.0122370279388748	0.143578508192788	0.513127412900131	0.0302421254620481	0.1108024362158655	0.0891405226031987	0.758719131193684	0.0333606507676627	0.0091429300767058	0.310946553864085	0.0389455564746623	0.0508793127334885
21.0	0.4811985290669823	0.0129096669269398	0.0112744045169566	0.0132208704174927	0.1532224509013723	0.556710082443379	0.032263127186828	0.1227556465203989	0.0946353018676246	0.8134484847703637	0.0357411583863903	0.0097523802695446	0.3276698839601636	0.0408676370349977	0.0536770059547861
21.5	0.5119897982896566	0.0137922618415533	0.0118849138601927	0.0141820074148579	0.1627308739949748	0.5993427487711012	0.0342490362905362	0.1350329964715447	0.0999778593635606	0.868512041986436	0.0381456820045851	0.010350240517321	0.3438813513519477	0.0427275462073031	0.056390353412029
22.0	0.5419797856566021	0.0146672870210552	0.0124773753188119	0.0151512807587942	0.1719854869744315	0.6415206270377866	0.0361815851029817	0.1471001885311644	0.1051670661237694	0.9227330522486056	0.0405033473212856	0.0109319841214893	0.359584311668888	0.0445261279407372	0.0590197384510438
22.5	0.5711574994506101	0.0155200940734169	0.0130518683549523	0.0161060365421025	0.1809837809716792	0.6839328482312632	0.0380602981432527	0.1589374858765267	0.1102029922267316	0.9755585345101776	0.0427998259427754	0.0114974752037117	0.3747848198336726	0.0462644728272772	0.0615660207984665
23.0	0.5995189521475712	0.0163503654740849	0.0136085704912614	0.0170371632835449	0.189725288076742	0.7253389882389905	0.0398851195244637	0.1705328865980199	0.1150866513665966	1.026971373526654	0.0450344424750383	0.0120467032054113	0.3894909978744739	0.0479456002744788	0.0640304270138571
23.5	0.6270657383303452	0.017157973683855	0.0141477352279893	0.017944305038309	0.1982111604812795	0.7657173873827047	0.0416563260553941	0.1823787300577339	0.1198197948164439	1.0769658809105676	0.0472070091081822	0.0125797568767422	0.4037835937947121	0.0496270496447009	0.0664144626513302
24.0	0.6538038795167732	0.0179429434620119	0.0146735293681163	0.0188273045271393	0.2064438290409459	0.8050559859763484	0.043374456764916	0.1939731879356439	0.1244047450147037	1.125545510640944	0.0493177276449527	0.0130968031850406	0.4181056223354261	0.0512892221871227	0.0687973757580992
24.5	0.6797428843995824	0.0187054211058329	0.0152013246537413	0.0196861646448887	0.2144267258904618	0.8433505028207774	0.0450402556693257	0.2053080885346037	0.1289635210797565	1.172720995588549	0.051367109616438	0.0135983280575352	0.4322259089807829	0.0528986934088442	0.071164720835513
25.0	0.7053440343486677	0.0194456493067151	0.0157211357961825	0.0205210168970923	0.2224036494319766	0.8806029390794786	0.0467126012331704	0.2163779836246816	0.1335307131930876	1.2185088253335778	0.0533592902453137	0.0141024838534913	0.4459108274207332	0.0544565006320171	0.0734598527695589
25.5	0.7311300157501244	0.0201820320716566	0.0162253966822304	0.0213320954803898	0.2303789384171993	0.9168203474571964	0.0483767547983789	0.2271796653964442	0.1379640728967711	1.2644926531617282	0.0553650912202764	0.0146032469763364	0.4591683657468047	0.0559637822324773	0.0756840226617517
26.0	0.7563222320316485	0.0209236836325049	0.0167143684906464	0.0221488154539503	0.2381275857308185	0.9525508852209276	0.0499934264587182	0.2377117655854416	0.1422655814696867	1.310365658444408	0.0573575129499384	0.0150896937152086	0.4720073871639772	0.0574217497768002	0.0778386386741156
26.5	0.7807975714482507	0.0216450500846342	0.0171883456297571	0.0229636148855332	0.2456525831097689	0.9886417292135892	0.0515632616134911	0.2479744222370791	0.1464375484292738	1.3549737249366285	0.0592947170308702	0.0155620214472375	0.4844374015381726	0.0588316654491649	0.0799252263735056
27.0	0.8045665525388833	0.0223463513671206	0.0176476475530303	0.0237566460149631	0.2529575072086461	1.0240831726883004	0.0530870252999939	0.2580307865815206	0.1504825349476267	1.3983315858767058	0.0611773738174742	0.0160204631883602	0.4964683792179913	0.0601948237933716	0.0819453963603673
27.5	0.8276412968209657	0.0230278646843862	0.0180926120494696	0.0245281252696061	0.2600463896096506	1.058583462132127	0.054565575375334	0.2682141525381675	0.1544032908936627	1.4404573893157708	0.063006298557331	0.0164652795692707	0.5081105995033123	0.0615132094899283	0.0839008178717387
28.0	0.85003516409393	0.023689912513897	0.0185235897483257	0.025278330896996	0.266923609388783	1.0921526957872998	0.0559998403619107	0.2783303102190014	0.158202703107794	1.4813719722390513	0.0647824202909198	0.0168967522082781	0.5194176495319307	0.0628177204928156	0.0857931972925475
28.5	0.871762450583805	0.0243328526373352	0.0189433655424461	0.0260075903951758	0.2735938043566401	1.124803426790287	0.0573908011532315	0.2881979493976421	0.1618837529526104	1.5210982576503114	0.0665067560330354	0.0173151782403327	0.5305834830824534	0.0640800215944217	0.0876665833397442
29.0	0.8928381392482453	0.0249570698545363	0.0193576108606438	0.0267162700216345	0.2800617977877421	1.1565501637231532	0.0587394759207613	0.2978185357633725	0.165522068942457	1.5596607538779832	0.0681803893439707	0.017720885479288	0.5413971106071294	0.0653012656916744	0.0894838398757267
29.5	0.91357395486978	0.0255629690993562	0.0197591379712814	0.0274047660371302	0.286471482414784	1.1874089527845888	0.0600785782265598	0.3071943038652133	0.1690654233894757	1.597085139010462	0.0698061252632244	0.0181240641908785	0.5518677847033746	0.0664826077693882	0.0912439039439912
30.0	0.9339101987385428	0.0261626297197814	0.0201482664690918	0.0280734974000669	0.2927103417200646	1.217397028274697	0.0613793518234303	0.3163281161623329	0.1725009478773336	1.6342692581693234	0.0714220529130334	0.0185153242936112	0.5620048054788542	0.0676251978155297	0.0929483002270912
30.5	0.9536501573556644	0.0267483232165932	0.0205253189129485	0.0287390110725845	0.2987643467763446	1.2468899342111144	0.0626414772040927	0.3252233439378622	0.1758313520686362	1.6704390811768524	0.0729914958572808	0.0188949432986513	0.5718174601809304	0.0687301751340873	0.0945985548255703
31.0	0.9728077575884728	0.0273172045316251	0.0208906185786583	0.0293865773280733	0.3046379369872333	1.2759438629752429	0.0638658891994427	0.333883766655248	0.179059364678017	1.705564897479237	0.0745154821202275	0.0192632037812025	0.5813149743189753	0.0697986638156163	0.0961961866573635
31.5	0.9913971399734576	0.0278696533408682	0.0212444876240961	0.0300159509804217	0.3103356018319007	1.3041950400793505	0.0650535322269579	0.3423531413976686	0.1821877159199269	1.7396706504596184	0.0759950640438917	0.0196203910718912	0.5905064723494958	0.070831769166847	0.0977427005116121
32.0	1.0094325521825267	0.0284060561410236	0.0215872455989737	0.0306275285432833	0.3158618498224791	1.331660095624036	0.0662053539088209	0.3507769226633017	0.1852191231622185	1.7727806591682165	0.0774313090419757	0.0199667913507095	0.599400946320301	0.0718305749346673	0.0992395814809257
32.5	1.026928260962952	0.0289268032565597	0.0219192082427689	0.0312217148102617	0.3212211829327859	1.3583561369478336	0.0673222998199924	0.3589825304806911	0.1881562792650821	1.8049194382594376	0.0788252919152555	0.0203026900792193	0.6080072311388363	0.0727961411877124	0.100688290542275
33.0	1.043898479633654	0.0294322863531034	0.0222406865236359	0.0317989196201508	0.326418075629357	1.3843005925419596	0.0684053091864808	0.3669738245319648	0.1910018431701326	1.8361115486356347	0.0801780884842172	0.0206283707171616	0.6163339853518818	0.0737295027418193	0.1020902610948242
33.5	1.0603573086883629	0.0299228963786456	0.0225519858788161	0.0323595551561111	0.3314569577755576	1.4095110811965308	0.0694553113829884	0.3747548547608137	0.1937584323751428	1.866381474021844	0.0814907703336951	0.0209441136782906	0.6243896765076591	0.0746316680346445	0.1034468962945876
34.0	1.0763186874456687	0.0303990218664274	0.0228534056234696	0.0329040336974656	0.3363422007958443	1.4340053025653003	0.0704732231031898	0.3823298145211508	0.1964286169886777	1.8957535194505115	0.0827644004967336	0.0212501954874644	0.6321825703238827	0.0755036183705053	0.1047595670519907
34.5	1.0917963550108938	0.0308610475437241	0.0231452385001715	0.033432765755417	0.3410781065842518	1.457800945925626	0.0714599460959756	0.389703000810526	0.1990149151078263	1.9242517282652605	0.0840000299319937	0.0215468881070451	0.6397207230120426	0.0763463074695913	0.1060296105802014
35.0	1.1068038190863363	0.0313093531993971	0.0234277703457579	0.0339461585345703	0.3456688987222349	1.4809156144044655	0.0724163653777667	0.3968787805628237	0.2015197893030678	1.9518998147798527	0.0851986946716919	0.0218344584056831	0.6470119762137543	0.0771606612665714	0.1072583294002428
35.5	1.121354331393952	0.031744312770345	0.0237012798559204	0.0344446146710152	0.3501187156388518	1.5033667623560405	0.07334334784505	0.4038615621277903	0.2039456440284656	1.978721110170342	0.0863614135360629	0.0221131677467724	0.654063954093051	0.0779566035185979	0.1084469907240451
36.0	1.1354608686654355	0.0321662936130795	0.0239660384310499	0.0349285312051867	0.3544316054032105	1.5251716439257983	0.0742417412230618	0.4106557711939465	0.2062948238039769	2.004738519549507	0.0874891863262896	0.0223832716773906	0.6609786811369007	0.0787295479371029	0.1096086486305545
36.5	1.1491361183151882	0.0325756559317851	0.0242262411917463	0.035398298754008	0.3586115218869248	1.54634727112947	0.0751123732964433	0.4172658305204128	0.2085887876074713	2.029974488484912	0.088582992421271	0.0226450197015028	0.667684924890698	0.0794769595652502	0.1107393732446439
37.0	1.16245359056665	0.0329727523385471	0.0244784993879814	0.0358543008521249	0.3627008096273537	1.5669103800243984	0.075965180442286	0.4236961429354079	0.210828230389879	2.054450977485084	0.0896437897149078	0.0229015675325287	0.6741750672118341	0.0801996189166851	0.1118339095915759
37.5	1.1755179000646006	0.0333609866541777	0.0247228360786537	0.0362969134365264	0.3666926359259099	1.586877403760426	0.0767965590387342	0.4299510771373793	0.212998228398469	2.0784409911398942	0.0906851347750571	0.0231515028127385	0.6804555609962181	0.0808982836606115	0.1128933311764923
38.0	1.188190567446028	0.0337409290995711	0.0249594819443197	0.0367312475947692	0.3705637580944856	1.6063238583462045	0.0776027403412631	0.4360349559011475	0.2151007779807021	2.1018561600472303	0.0916998263729539	0.0233938543121379	0.6865326779855763	0.0815736888230286	0.1139186818983119
38.5	1.2004824578717774	0.0341097109142229	0.0251886614933749	0.0371553791207975	0.3743175574044369	1.6254661633212737	0.0783844319982775	0.4419520463479573	0.2171378240307327	2.124580423159818	0.0926844932840857	0.0236288352859201	0.692412509666037	0.0822265470752584	0.1149109761283343
39.0	1.2124041797825222	0.0344676351657961	0.0254105930634881	0.0375673036757726	0.3779573326725211	1.64406470662072	0.0791423242621432	0.447706551986487	0.219111259742484	2.1466326410285297	0.0936399578014317	0.023856653725983	0.6981009689489635	0.0828575490925064	0.1158711989274357
39.5	1.22396608096695	0.0348149980770133	0.0256254888535373	0.0379673455597428	0.3814862993728127	1.662133698664204	0.079877089821586	0.4533877463176642	0.2210229266572721	2.1680312404314126	0.0945670230971822	0.024077512313152	0.7036037924875493	0.0834673639679238	0.116800306376454
40.0	1.2351782464823473	0.0351520888884208	0.025833554980627	0.0383558220982869	0.3849075892859467	1.679687062952155	0.0805893837444166	0.4589267437041505	0.2228746149553929	2.1887942068429003	0.0954664729214524	0.0242916084023314	0.7089265435052877	0.0840566396699517	0.1176992259982488
40.5	1.2460504981285498	0.0354791897745022	0.0260349915575878	0.038733043464999	0.3882242505973107	1.6967384258917262	0.0812798435123365	0.4643166268175963	0.224668063948621	2.208939080106682	0.0963390714375517	0.0244991340351247	0.7140746150316098	0.0846260035326772	0.1185688572532346
41.0	1.256592395219459	0.0357965758047747	0.0262299927870483	0.0390993125629849	0.3914392483686688	1.713301109481714	0.0819490891322457	0.4695610664973003	0.2264049627369828	2.228482952805247	0.0971855631720744	0.0247002759752629	0.7190532334562741	0.085176062770591	0.1194100720929894
41.5	1.266813236433301	0.0361045149426888	0.026418747068765	0.039454924956369	0.3945554653186957	1.7293881264301605	0.0825977233107416	0.4746636695747069	0.2280869509986394	2.2474424708913454	0.0980066730611788	0.0248952157628569	0.7238674623279258	0.0857074050105331	0.1202237155589331
42.0	1.2767220625544329	0.0364032680761698	0.0266014371173968	0.0398001688440676	0.3975757028572997	1.7450121773373166	0.0832263316804443	0.4796279754715371	0.2297156198863834	2.265833836208524	0.098803106577083	0.0250841297840766	0.7285222063340113	0.0862205988348077	0.1210106064151005
42.5	1.2863276599466071	0.0366930890745159	0.0267782400883418	0.0401353250691629	0.4005026823266609	1.760185649627361	0.0838354830684462	0.4844574535689622	0.2312925130082437	2.283672810580979	0.0995755499210821	0.0252671893533532	0.7330222154092513	0.0867161943304509	0.1217715378057663
43.0	1.2956385646208366	0.0369742248671133	0.0269493277096229	0.0404606671581412	0.4033390464088074	1.7749206179558878	0.0844257297986077	0.4891555012399738	0.2328191274730986	2.30097472119854	0.1003246702713535	0.0254445608056323	0.7373720889283888	0.0871947236404955	0.1225072779301499
43.5	1.3046630667809314	0.037246915540081	0.02711486641812	0.0407764613850556	0.4060873606654632	1.7892288458577894	0.0849976080206448	0.4937254424513579	0.2342969149851173	2.317754467061774	0.1010511160754928	0.0256164055965659	0.7415762799461908	0.087656701513797	0.1232185707276885
44.0	1.3134092157469046	0.0375113944475049	0.0272750174987155	0.0410829668563638	0.4087501151809745	1.8031217884325683	0.0855516380599985	0.4981705268540083	0.2357272829733407	2.33402652628586	0.1017555173791725	0.0257828804088503	0.7456390994538535	0.0881026258506055	0.1239061365684338
44.5	1.3218848251711417	0.0377678883344048	0.0274299372251498	0.0413804356127833	0.4113297262834758	1.816610595892092	0.0860883247833789	0.5024939292909939	0.2371115957448508	2.3498049640908585	0.1024384861835554	0.0259441372631824	0.749564720626227	0.0885329782415852	0.1245706729440407
45.0	1.330097478474868	0.0380166174689853	0.027579777001577	0.0416691127450198	0.4138285383231949	1.829706117819982	0.0866081579756453	0.5066987496620569	0.2384511756518046	2.365103441330962	0.1031006168251685	0.0261003236325397	0.7533571830387452	0.0889482244984269	0.1252128551555952
45.5	1.3380545344433266	0.038257795782078	0.0277246835039822	0.0419492365206668	0.4162488254900111	1.842418908012721	0.0871116127243506	0.5107880130912497	0.239747304264175	2.379935223436804	0.1037424863728609	0.026251582558687	0.7570203968367676	0.089348815174574	0.1258333369951901
46.0	1.345763132927423	0.0384916310119883	0.0278647988207598	0.0422210385199542	0.418592793655141	1.854759229790618	0.0875991498088444	0.5147646703514028	0.2410012235413827	2.394313189663409	0.1043646550372677	0.0263980527699837	0.7605581468432722	0.0897351860748957	0.1264327514187211
46.5	1.3532302006076389	0.0387183248532217	0.0280002605918794	0.0424847437783588	0.4208625822242017	1.86673706168244	0.0880712160913213	0.5186315985051798	0.2422141369971489	2.408249842552385	0.1049676665888827	0.0265398687997127	0.7639740965936013	0.0901077587534121	0.1270117112078576
47.0	1.3604624567829486	0.0389380731077956	0.0281312021461672	0.0427405709343699	0.4230602659909362	1.8783621034010416	0.0885282449076217	0.5223916017277535	0.2433872108528839	2.421757317530681	0.105552048781437	0.0266771611042762	0.7672717922882961	0.0904669409983968	0.1275708096195487
47.5	1.3674664191534256	0.0391510658380359	0.0282577526363206	0.0429887323809548	0.4251878569826463	1.8896437820390688	0.0889706564559512	0.5260474122807373	0.2445215751757663	2.434847392580169	0.1061183137777851	0.0268100561807131	0.7704546666570458	0.0908131273043761	0.1281106210217753
48.0	1.374248409570347	0.0393574875199279	0.0283800371713509	0.0432294344194801	0.4272473062898799	1.9005912584239877	0.0893988581819988	0.5296016916110018	0.2456183249983864	2.447531497922509	0.1066669585759434	0.0269386766830848	0.7735260427284514	0.0911466993307012	0.128631701514549
48.5	1.3808145597320345	0.03955751719624	0.0284981769462122	0.043462877415032	0.4292405058742154	1.911213433580488	0.0898132451591979	0.533057031551502	0.246678521417442	2.4598207256726545	0.1071984654333009	0.0270631415373574	0.7764891375017312	0.0914680263465004	0.1291345895354126
49.0	1.387170816807432	0.0397513286287598	0.0286122893684302	0.0436892559522382	0.4311692903490979	1.9215189552559877	0.0902142004631046	0.5364159556042806	0.2477031926694994	2.4717258394219264	0.1077133022873507	0.0271835660544737	0.7793470655176844	0.0917774656619352	0.1296198064489041
49.5	1.393322948972716	0.0399390904490967	0.0287224881815924	0.0439087589908312	0.433035438729632	1.931516224471552	0.0906020955390632	0.5396809202884676	0.2486933351822782	2.483257283718199	0.1082119231715709	0.0273000620413707	0.7821028423272466	0.0920753630457685	0.1300878571196261
50.0	1.3992765508489924	0.0401209663075955	0.0288288835855985	0.0441215700203171	0.4348406761480589	1.941213402066328	0.090977290562496	0.5428543165384182	0.2496499146002996	2.494425193416389	0.1086947686253242	0.027412737909745	0.7847593878568015	0.0923620531293368	0.1305392304687107
50.5	1.4050370488315709	0.0402971150199874	0.0289315823536069	0.0443278672132136	0.4365866755323356	1.9506184152085544	0.0913401347913009	0.5459384711391466	0.2505738667840608	2.5052394028773106	0.1091622660968585	0.0275216987824146	0.787319529670131	0.0926378597970729	0.1309744000135943
51.0	1.4106097063033365	0.0404676907114745	0.0290306879456368	0.0445278235764133	0.4382750592458432	1.959738963850533	0.0916909669099596	0.5489356481879903	0.2514660987821705	2.5157094549971832	0.1096148303386632	0.0276270465971594	0.7897860061274589	0.0929030965637834	0.1313938243911244
51.5	1.4159996287265195	0.0406328429580053	0.0291263006188144	0.0447216071003052	0.4399074006867476	1.9685825271086947	0.0920301153650667	0.5518480505729774	0.2523274897761135	2.525844610053658	0.1100528637945969	0.0277288802079563	0.7921614694425335	0.0931580669389188	0.1317979478641019
52.0	1.4212117686086432	0.0407927169245475	0.0292185175342661	0.0449093809053558	0.4414852258459857	1.977156369553132	0.0923578986920784	0.554677821459717	0.2531588919975044	2.535653854357342	0.1104767569783284	0.0278272954835502	0.7944484886390866	0.0934030647781134	0.1321872008114388
52.5	1.4262509303397315	0.0409474535002108	0.0293074328606828	0.0450913033859057	0.4430100148232043	1.9854675473937684	0.0926746258331527	0.5574270457798188	0.2539611316178561	2.545145908700455	0.1108868888427499	0.0279223854033235	0.796649552408325	0.093638374622289	0.1325620002021647
53.0	1.4311217748989389	0.0410971894301106	0.0293931378745908	0.0452675283509933	0.4444832033003021	1.9935229145527755	0.0929805964460217	0.5600977517148672	0.2547350096110228	2.5543292365965136	0.1112836271401161	0.0280142401504499	0.7987670718693739	0.0938642720246445	0.1329227500535674
53.5	1.435828824429671	0.0412420574438936	0.0294757210573749	0.0454382051620536	0.4459061839724821	2.001329128614929	0.093276101203886	0.5626919121708825	0.2554813025885909	2.563212052306889	0.1116673287727446	0.0281029472023287	0.8008033832347863	0.0940810238658584	0.1332698418737861
54.0	1.4403764666830776	0.0413821863808763	0.029555268189111	0.0456034788673829	0.4472803079369476	2.008892656649412	0.0935614220863679	0.5652114462389839	0.2562007636085842	2.571802328651728	0.1120383401341867	0.0281885914183141	0.8027607503833961	0.0942888886578481	0.1336036550892081
54.5	1.4447689593304098	0.0415177013117698	0.0296318624392719	0.0457634903332873	0.448606886039556	2.016219780898116	0.0938368326615998	0.5676582206386507	0.2568941229579239	2.580107804604122	0.1123969974408317	0.0282712551247629	0.8046413673429066	0.0944881168364306	0.1339245574570414
55.0	1.449010434145322	0.0416487236569847	0.0297055844543728	0.045918376371864	0.4498871901799015	2.023316604326869	0.094102598359552	0.5700340511405844	0.2575620889091483	2.58813599266761	0.1127436270539623	0.0283510181974323	0.8064473606846924	0.0946789510432352	0.134232905463453
55.5	1.4531049010576216	0.0417753713015261	0.029776512442634	0.0460682698653838	0.4511224545754222	2.0301890560370954	0.0943589767367319	0.5723407039666848	0.2582053484519394	2.595894186038086	0.1130785457923194	0.0284279581412708	0.8081807918333459	0.0948616263972179	0.1345290447076733
56.0	1.457056252080357	0.041897758706503	0.0298447222557327	0.0462132998872668	0.4523138769852319	2.0368428965364824	0.0946062177324077	0.5745798971651171	0.2588245680000492	2.603389465552	0.1134020612352686	0.0285021501676472	0.8098436592935401	0.0950363707561251	0.1348133102724764
56.5	1.4608682651124472	0.0420159970172894	0.029910287467728	0.0463535918196556	0.4534626198944587	2.043283722867991	0.0948445639165258	0.5767533019588337	0.2594203940742391	2.6106287064234763	0.1137144720166924	0.0285736672690701	0.8114379007967807	0.0952034049682522	0.1350860270814488
57.0	1.4645446076192807	0.0421301941683817	0.0299732794512354	0.046489267467609	0.4545698116599407	2.049516973597314	0.0950742507295032	0.5788625440662641	0.2599934539618715	2.617618584773516	0.1140160681097528	0.0286425802914539	0.8129653953706304	0.0953629431148367	0.1353475102434606
57.5	1.4680888401939278	0.0422404549850078	0.0300337674509351	0.0466204451699479	0.4556365476181767	2.055547933659454	0.0952955067140893	0.5809092049931802	0.2605443563538047	2.624365583954904	0.1143071311026925	0.0287089580039899	0.8144279653329616	0.0955151927434187	0.1355980653847532
58.0	1.4715044200017495	0.0423468812815474	0.0300918186544951	0.046747239906795	0.456663891156473	2.0613817390656237	0.095508553739497	0.5828948232950034	0.261073691959249	2.630876000676861	0.1145879344658543	0.0287728671666829	0.8158273782137687	0.0956603550924977	0.1358379889690508
58.5	1.4747947041113008	0.0424495719568301	0.0301474982609897	0.0468697634038608	0.4576528747482511	2.067023381472086	0.0957136072180073	0.5848208958090455	0.2615820340992505	2.637155950933744	0.114858743810114	0.0288343725956173	0.8171653486070339	0.0957986253078038	0.1360675686061029
59.0	1.4779629527145124	0.0425486230863809	0.0302008695468964	0.0469881242335313	0.4586045009535019	2.0724777126129066	0.09591087631426	0.5866888788563621	0.2620699392794604	2.643211375742343	0.1151198171369306	0.028893537226014	0.818443539955096	0.0959301926504937	0.1362870833490543
59.5	1.481012332239182	0.0426441280116853	0.0302519939297498	0.0471024279128213	0.4595197433853827	2.077749448598875	0.0961005641474375	0.5885001894130727	0.2625379477428521	2.649048046692489	0.115371405080223	0.0289504221731445	0.819663566267918	0.0960552406975774	0.136496803981033
60.0	1.4839459183568418	0.0427361774265509	0.0303009310295311	0.0472127769982597	0.4603995476439559	2.082843174085114	0.0962828679865576	0.5902562062511318	0.2629865840030367	2.654671571315826	0.1156137511402894	0.0290050867911647	0.820826993779596	0.0961739475348654	0.13669699329134
60.5	1.4867666988890793	0.042824859460641	0.0303477387278726	0.0473192711777771	0.4612448322180686	2.0877633463100485	0.0964579794390832	0.5919582710486675	0.2634163573588191	2.6600873982776725	0.1158470919099889	0.0290575887299336	0.821935342544391	0.0962864859427249	0.1368879063416121
61.0	1.4894775766153758	0.0429102597602584	0.0303924732251513	0.0474220073596688	0.4620564893563644	2.09251429900858	0.0966260846330603	0.5936076894701013	0.2638277623906278	2.665300822396925	0.1160716572934036	0.0291079839898787	0.8229900879745056	0.0963930235749177	0.1370697907223228
61.5	1.4920813719855193	0.0429924615664579	0.0304351890955458	0.0475210797587068	0.4628353859084098	2.097100246202424	0.0967873643929919	0.5952057322163524	0.2642212794394387	2.670316989499025	0.1162876707172031	0.0291563269749732	0.8239926623217603	0.0964937231307897	0.1372428867999739
62.0	1.4945808257396038	0.0430715457905658	0.0304759393401307	0.0476165799794779	0.4635823641369047	2.101525285870637	0.09694199440965	0.5967536360455024	0.2645973750687978	2.6751409011069263	0.1164953493349302	0.0292026705438847	0.8249444561052606	0.0965887425210658	0.137407427955322
62.5	1.4969786014385966	0.0431475910871839	0.0305147754380763	0.0477085970970227	0.4642982425019275	2.105793403503439	0.0970901454040292	0.5982526047643587	0.2649565025105358	2.679777418975037	0.116694904224427	0.0292470660593572	0.8258468194870836	0.0966782350275023	0.1375636408129717
63.0	1.4992772879083949	0.0432206739247558	0.0305517473960242	0.0477972177348533	0.4649838164181514	2.10990847554245	0.0972319832856367	0.5997038101914071	0.2652991020947506	2.684231269471008	0.1168865405786152	0.0292895634358856	0.8267010635979407	0.0967623494566334	0.1377117454626594
63.5	1.5014794016002493	0.0432908686537719	0.0305869037957037	0.0478825261404253	0.465639858985945	2.1138742727104938	0.0973676693053124	0.6011083930916791	0.2656256016646195	2.6885070478102064	0.1170704578898441	0.0293302111857412	0.8275084618147122	0.096841230287845	0.137851955672538
64.0	1.5035873888703593	0.0433582475726876	0.0306202918398551	0.0479646042581402	0.4662671216972513	2.1176944632341024	0.0974973602027664	0.6024674640841041	0.2659364169765851	2.692609222147609	0.1172468501280151	0.0293690564634045	0.8282702509916835	0.0969150178159963	0.1379844790947656
64.5	1.5056036281813918	0.0434228809916293	0.0306519573965198	0.0480435317999538	0.4668663351171152	2.121372615961869	0.0976212083490174	0.6037821045219292	0.2662319520864446	2.696542137531789	0.1174159059126863	0.0294061451084607	0.8289876326472478	0.0969838482888036	0.1381095174636876
65.0	1.5075304322285945	0.0434848372939611	0.0306819450417599	0.0481193863136638	0.4674382095417085	2.1249122033817405	0.0977393618839102	0.6050533673468226	0.2665125997218542	2.700310019725541	0.1175778086793591	0.0294415216870128	0.8296617741077774	0.0970478540391927	0.1382272667868949
65.5	1.5093700499931115	0.0435441829957814	0.0307102981008649	0.0481922432489505	0.4679834356336756	2.1283166045403137	0.0978519648488855	0.6062822779172822	0.2667787416417448	2.703916978897615	0.1177327368401406	0.0294752295316626	0.8302938096103026	0.0971071636128164	0.138337917529428
66.0	1.5111246687250446	0.0436009828034202	0.0307370586881003	0.0482621760212413	0.4685026850356019	2.131589107867184	0.0979591573151706	0.6074698348119838	0.2670307489831297	2.707367013189905	0.1178808639389739	0.0295073107801124	0.8308848413655814	0.0971619018909278	0.1384416547913879
66.5	1.5127964158587075	0.0436552996690047	0.0307622677450554	0.0483292560734704	0.4689966109623791	2.134732913907288	0.0980610755075527	0.6086170106087136	0.2672689825957665	2.710664012164326	0.1180223588016212	0.0295378064124351	0.8314359405830751	0.0972121902087915	0.1385386584792066
67.0	1.5143873608624778	0.043707194844157	0.0307859650776397	0.0483935529358017	0.469465848773222	2.1377511379641945	0.0981578519238948	0.609724752639524	0.2674937933651231	2.7138117601335034	0.1181573856805816	0.029566756287062	0.8319481484593002	0.0972581464698089	0.1386291034708175
67.5	1.5158995170255458	0.0437567279318904	0.0308081893917808	0.0484551342833812	0.469911016524065	2.1406468126571627	0.0982496154505451	0.6107939837227607	0.2677055225240786	2.716813939379288	0.1182861043951166	0.0295941991755319	0.8324224771309563	0.0972998852555245	0.1387131597749602
68.0	1.5173348431838187	0.0438039569367642	0.0308289783278708	0.0485140659921862	0.470332715501041	2.1434228903947967	0.0983364914737896	0.6118256028725992	0.2679045019537772	2.719674133262976	0.1184086704665564	0.0296201727960493	0.8328599105941903	0.0973375179316754	0.1387909926848433
68.5	1.5186952453871372	0.043848938313359	0.0308483684940097	0.0485704121930331	0.4707315307357273	2.1460822457679987	0.0984186019874891	0.6128204859867273	0.268091054474037	2.7223958292310164	0.1185252352490499	0.0296447138458925	0.833261405591292	0.0973711527504394	0.1388627629263805
69.0	1.51998257850991	0.0438917270131294	0.0308663954980893	0.0486242353238068	0.4711080315028139	2.1486276778648894	0.0984960656970402	0.6137794865128032	0.2682654941237016	2.724982421719852	0.11863594605592	0.0296678580327135	0.8336278924660765	0.0974008949490292	0.1389286268012074
69.5	1.5211986478071908	0.0439323765296916	0.030883093978763	0.0486755961799718	0.4714627718008323	2.1510619125102863	0.0985689981197924	0.6147034360943094	0.2684281264313075	2.72743721496344	0.1187409462817773	0.0296896401047713	0.8339602759891498	0.0974268468447772	0.1389887363246784
70.0	1.5223452104181596	0.043970938942601	0.0308984976353412	0.0487245539634227	0.4717962908165568	2.1533876044322446	0.0986375116820509	0.6155931451964143	0.2685792486764278	2.729763425706879	0.1188403755205432	0.0297100938801358	0.8342594361542138	0.0974491079268455	0.1390432393590356
70.5	1.5234239768188995	0.0440074649596718	0.0309126392566545	0.0487711663297321	0.4721091133736713	2.155607339358121	0.0987017158127883	0.6164494037124402	0.268719150142038	2.7319641858294483	0.1189343696795271	0.0297292522749008	0.8345262289465204	0.0974677749446943	0.1390922797419317
71.0	1.5244366122262871	0.0440420039578907	0.0309255507489224	0.0488154894338494	0.4724017503662722	2.157723636042528	0.0987617170341861	0.6172729815515305	0.2688481123582369	2.734042544880272	0.1190230610896968	0.0297471473304416	0.8347614870845337	0.0974829419934339	0.139135997410486
71.5	1.525384737954773	0.0440746040229739	0.0309372631626648	0.0488575779743045	0.472674699177758	2.1597389482294758	0.0988176190491195	0.6180646292080887	0.268966409337645	2.7360014725296886	0.1191065786122779	0.0297638102397523	0.8349660207358284	0.0974947005961799	0.1391745285210421
72.0	1.5262699327277314	0.0441053119876152	0.0309478067186921	0.0488974852359682	0.4729284440856356	2.1616556665509497	0.0988695228256989	0.6188250783135553	0.2690743078027864	2.737843860939328	0.119185047741813	0.0297792713728958	0.8351406182082004	0.09750313978353	0.1392080055647893
72.5	1.5270937339450328	0.0441341734684723	0.0309572108332091	0.0489352631314186	0.473163456652755	2.163476120364072	0.0989175266789726	0.6195550421710743	0.2691720674057539	2.7395725270537663	0.1192585907058054	0.0297935603015999	0.8352860466169343	0.0975083461702705	0.1392365574794063
73.0	1.5278576389084038	0.0441612329019341	0.0309655041420643	0.0489709622409611	0.4733801961054645	2.165202579528949	0.0989617263498966	0.6202552162735847	0.2692599409404403	2.741190214816557	0.1193273265610703	0.0298067058230287	0.8354030525291303	0.0975104040294213	0.1392603097568761
73.5	1.5285631060061051	0.0441865335787141	0.030972714524178	0.049004631851351	0.4735791096991614	2.1668372561292304	0.0990022150816679	0.6209262788058618	0.2693381745476136	2.7426995973133	0.1193913712869091	0.0298187359827618	0.8354923625859592	0.0975093953637197	0.1392793845476158
74.0	1.5292115558583863	0.0442101176773104	0.0309788691241778	0.0490363199932602	0.4737606330716918	2.168382306137339	0.0990390836935199	0.6215688911310187	0.2694070079130954	2.7441032788443667	0.1194508378752216	0.0298296780970072	0.835554684103678	0.0975053999746426	0.1392939007610622
74.5	1.529804372425126	0.044232026296372	0.0309839943742739	0.0490660734775346	0.473925190585044	2.169839831026266	0.0990724206520689	0.6221836982619621	0.2694666744593019	2.7454037969297547	0.119505836417663	0.0298395587740785	0.8355907056542066	0.0974984955290595	0.1393039741628438
75.0	1.530342904077025	0.044252299486011	0.0309881160153982	0.0490939379302829	0.4740731956557536	2.171211879329776	0.0991023121403029	0.6227713293182869	0.2695174015303873	2.7466036242484866	0.1195564741899525	0.0298484039351606	0.8356010976260315	0.0974887576236071	0.1393097174686677
75.5	1.5308284646316477	0.0442709762780975	0.0309912591176387	0.0491199578268368	0.4742050510744305	2.172500448152764	0.0991288421242959	0.6233323979690762	0.2695594105712254	2.7477051705148723	0.1196028557334332	0.0298562388343911	0.8355865127661753	0.0974762598468725	0.1393112404350455
76.0	1.5312623343555842	0.0442880947155729	0.0309934480999919	0.0491441765246226	0.4743211493147993	2.1737074846335074	0.0991520924177313	0.6238675028620619	0.2695929173004567	2.748710784293876	0.1196450829339825	0.0298630880782822	0.835547586703936	0.0974610738394659	0.1393086499469728
76.5	1.531645760933933	0.044303691880816	0.0309947067494598	0.0491666362949824	0.4744218728326291	2.174834887359445	0.0991721427443124	0.6243772280395876	0.2696181318778146	2.7496227547577234	0.1196832550983641	0.0298689756445056	0.8354849384570797	0.0974432693520641	0.1393020501026789
77.0	1.5319799604082809	0.0443178039230967	0.0309950582395153	0.0491873783539792	0.4745075943549169	2.1758845077380786	0.0991890707981355	0.6248621433418009	0.2696352590659414	2.7504433133858472	0.1197174690281157	0.0298739249000646	0.8353991709211332	0.0974229143015009	0.1392915422955519
77.5	1.5322661180842978	0.0443304660851471	0.0309945251479593	0.049206442892224	0.4745786771596726	2.1768581513245406	0.0992029523021006	0.6253228047974899	0.2696444983868942	2.7511746356101496	0.1197478190910563	0.0298779586188746	0.8352908713424061	0.0974000748249759	0.1392772252933468
78.0	1.5325053894100291	0.0443417127288833	0.0309931294741906	0.0492238691037562	0.4746354753466424	2.1777575791073125	0.0992138610644276	0.6257597550029669	0.2696460442735314	2.751818842407517	0.1197743972904986	0.0298810989987737	0.8351606117753403	0.0973748153324535	0.1392591953147731
78.5	1.532698900825925	0.0443515773603053	0.0309908926559113	0.0492396952140113	0.4746783340992938	2.178584508753526	0.0992218690333469	0.6261735234893867	0.2696400862159676	2.7523780018414388	0.1197972933322471	0.0298833676779835	0.8350089495247646	0.097347198557319	0.1392375461035607
79.0	1.5328477505876117	0.0443600926536064	0.0309878355852879	0.0492539585069073	0.4747075899383722	2.1793406158152258	0.0992270463500296	0.6265646270788777	0.269626808903272	2.7528541305545104	0.1198165946894598	0.0298847857510397	0.834836427573609	0.0973172856053558	0.1392123690000956
79.5	1.5329530095623591	0.0443672904745171	0.0309839786245865	0.0492666953510798	0.4747235709673293	2.180027534897937	0.0992294613998195	0.6269335702298503	0.2696063923605833	2.753249195213551	0.1198323866654473	0.0298853737842112	0.8346435749966084	0.0972851360021065	0.1391837530107134
80.0	1.5330157220001863	0.0443732019029125	0.0309793416213034	0.0492779412252952	0.4747265971099109	2.1806468607928107	0.0992291808618265	0.6272808453718349	0.2695790120818048	2.753565113908978	0.1198447524544836	0.0298851518304262	0.8344309073605073	0.0972508077386764	0.1391517848747361
80.5	1.5330369062804836	0.0443778572547065	0.0309739439228064	0.0492877307430707	0.4747169803401807	2.181200149573601	0.0992262697569406	0.6276069332301926	0.2695448391580371	2.753803757510042	0.1198537732006956	0.0298841394437228	0.8341989271112561	0.0972143573160375	0.1391165491293344
81.0	1.533017555635015	0.0443812861030601	0.0309678043905067	0.049296097676527	0.4746950249052468	2.1816889196596634	0.0992207914943213	0.6279123031410276	0.2695040404019014	2.753966950977456	0.1198595280551001	0.0298823556932403	0.8339481239486696	0.0971758397878874	0.1390781281722938
81.5	1.5329586388481329	0.0443835172989248	0.0309609414135777	0.0493030749795022	0.4746610275409467	2.182114652846126	0.0992128079164162	0.6281974133566203	0.2694567784678988	2.754056474634893	0.1198620942308515	0.0298798191767676	0.8336789751889994	0.0971353088021152	0.1390366023227594
82.0	1.5328611009349926	0.0443845789909467	0.0309533729222349	0.0493086948099492	0.4746152776807393	2.182478795302351	0.0992023793425607	0.6284627113416922	0.2694032119689462	2.7540740654007765	0.1198615470567628	0.029876548033865	0.8333919461158558	0.0970928166409259	0.1389920498800325
82.5	1.532725863798537	0.0443844986447514	0.0309451164005955	0.0493129885516436	0.4745580576580385	2.182782758539762	0.0991895646112076	0.628708634060799	0.2693434955892236	2.754021417981744	0.1198579600291594	0.0298725599585728	0.8330874903198966	0.0970484142596706	0.1389445471804884
83.0	1.5325538268659833	0.0443833030616318	0.0309361888991302	0.0493159868352244	0.4744896429022189	2.18302792035006	0.0991744211208356	0.6289356082571421	0.2692777801934631	2.7539001860290857	0.1198514048621234	0.0298678722117227	0.8327660500276832	0.097002151324431	0.1388941686526831
83.5	1.5323458677055313	0.0443810183966591	0.0309266070467226	0.0493177195585896	0.4744103021285126	2.183215625714834	0.0991570048695815	0.6291440507230749	0.2692062129328046	2.753711983259447	0.119841951536183	0.0298625016328648	0.83242805642009	0.0969540762483998	0.1388409868707113
84.0	1.532102842623963	0.0443776701762367	0.03091638706235	0.0493182159066698	0.4743202975220094	2.183347187687534	0.0991373704936409	0.629334368562578	0.2691289373473374	2.753458384541009	0.1198296683455015	0.0298564646518238	0.8320739299406376	0.0969042362271041	0.1387850726058804
84.5	1.531825587245799	0.0443732833151167	0.0309055447663982	0.0493175043705997	0.4742198849159619	2.1834238882487127	0.0991155713044798	0.6295069594459586	0.269046093465444	2.75314092694633	0.1198146219436162	0.0298497772998972	0.8317040805941059	0.0968526772725089	0.1387264948767567
85.0	1.5315149170746492	0.0443678821328953	0.0308940955916243	0.0493156127663087	0.4741093139645945	2.1834469791354563	0.0990916593248982	0.6296622118570295	0.2689578179000579	2.75276111077298	0.1197968773877771	0.0298424552207081	0.831318908235769	0.0967994442460438	0.1386653209976439
85.5	1.5311716280373462	0.0443614903700073	0.0308820545937781	0.0493125682525488	0.4739888283106023	2.183417682645841	0.099065685323985	0.6298005053330102	0.2688642439419401	2.752320400533067	0.1197764981819328	0.0298345136807243	0.8309188028515818	0.0967445808905888	0.1386016166255467
86.0	1.5307964970114782	0.0443541312032347	0.0308694364618956	0.0493083973483802	0.4738586657475236	2.1833371924192697	0.0990376988510021	0.6299222106973824	0.2687655016500803	2.751820225912703	0.1197535463184099	0.0298259675794545	0.8305041448296333	0.0966881298614568	0.1385354458056741
86.5	1.530390282336859	0.0443458272607471	0.0308562555282744	0.0493031259501319	0.4737190583771584	2.183206674193467	0.0990077482682343	0.6300276902859306	0.2686617179393192	2.751261982702434	0.1197280823183298	0.0298168314593339	0.8300753052231723	0.0966301327564081	0.1384668710155307
87.0	1.5299537243114951	0.0443366006366882	0.0308425257781436	0.0492967793478539	0.473570232762204	2.1830272665389283	0.0989758807828406	0.6301172981661853	0.2685530166652878	2.7506470336995927	0.1197001652708045	0.0298071195153089	0.8296326460054974	0.0965706301447303	0.1383959532076486
87.5	1.529487545672571	0.0443264729053249	0.0308282608590369	0.0492893822412803	0.4734124100742674	2.1828000815715507	0.0989421424777395	0.6301913803504791	0.2684395187067567	2.749976709583543	0.1196698528709546	0.0297968456041308	0.8291765203169924	0.0965096615954161	0.1383227518510024
88.0	1.528992452062948	0.0443154651347736	0.0308134740898807	0.0492809587553169	0.4732458062374125	2.182526205644168	0.0989065783415627	0.6302502750028233	0.2683213420454821	2.749252309764696	0.1196372014567869	0.0297860232533695	0.8287072727045786	0.0964472657044711	0.138247324971157
88.5	1.528469132483678	0.0443035979003162	0.0307981784698052	0.0492715324550705	0.4730706320673903	2.1822067000176943	0.0988692322977071	0.6302943126397998	0.268198601843634	2.748475103208196	0.1196022660449703	0.0297746656701554	0.8282252393538434	0.0963834801213811	0.1381697291891882
89.0	1.5279182597329852	0.0442908912973216	0.0307823866866901	0.0492611263604346	0.4728870934066999	2.181842601512527	0.0988301472325165	0.6303238163256616	0.2680714105188889	2.7476463292331	0.1195651003655475	0.0297627857496596	0.8277307483140969	0.0963183415747674	0.1380900197594197
89.5	1.5273404908321802	0.044277364953784	0.0307661111254515	0.0492497629602464	0.4726953912556159	2.181434923140865	0.0987893650226206	0.6303391018618236	0.2679398778172648	2.7467671982878734	0.1195257568956164	0.0297503960833205	0.8272241197165972	0.096251885897259	0.1380082506060169
90.0	1.5267364674389292	0.0442630380424918	0.0307493638760805	0.0492374642260279	0.4724957218993202	2.1809846547205654	0.0987469265614617	0.6303404779709244	0.2678041108837752	2.7458388927029858	0.1194842868920166	0.0297375089668254	0.826705665986175	0.0961841480496078	0.1379244743584751
90.5	1.526106816248305	0.0442479292928386	0.0307321567414408	0.0492242516253268	0.4722882770312661	2.1804927634711277	0.0987028717850336	0.6303282464756299	0.2676642143309745	2.7448625674213503	0.1194407404230527	0.0297241364078558	0.8261756920464848	0.0961151621440729	0.1378387423860407
91.0	1.5254521493820197	0.0442320570022882	0.0307145012448344	0.0492101461346683	0.4720732438728977	2.1799601945923945	0.0986572396968608	0.6303027024723435	0.2675202903054658	2.743839350707349	0.119395166399287	0.0297102901336032	0.8256344955190918	0.0960449614670985	0.1377511048311006
91.5	1.5247730647662303	0.0442154390475048	0.0306964086373416	0.0491951682521307	0.4718508052898489	2.1793878718265263	0.0986100683922417	0.6302641344999876	0.2673724385524382	2.742770344835132	0.1193476126034312	0.0296959815980638	0.8250823669166083	0.0959735785013096	0.1376616106415747
92.0	1.524070146498291	0.0441980928951598	0.0306778899049445	0.0491793380095588	0.4716211399047341	2.178776698003777	0.0985613950817811	0.6302128247040061	0.2672207564782993	2.741656626756874	0.1192981257193673	0.0296812219891195	0.8245195898300721	0.0959010449468482	0.1375703076023446
92.5	1.5233439652028096	0.0441800356124252	0.0306589557754402	0.0491626749844237	0.4713844222066431	2.1781275555726096	0.0985112561142342	0.6301490489957412	0.2670653392114656	2.740499248751636	0.1192467513603255	0.0296660222354113	0.8239464411107658	0.0958273917420725	0.1374772423657504
93.0	1.5225950783773667	0.0441612838771637	0.03063961672515	0.0491451983113436	0.4711408226574506	2.177441307114632	0.0984596869986858	0.6300730772073309	0.266906279661372	2.739299239055468	0.1191935340962468	0.0296503930130126	0.8233631910466545	0.09575264908364	0.1373824604811881
93.5	1.5218240307282211	0.0441418539878256	0.0306198829854338	0.0491269266932735	0.4708905077950387	2.176718795844858	0.0984067224260852	0.6299851732422602	0.2667436685757572	2.738057602473341	0.1191385174803565	0.0296343447519089	0.8227701035336278	0.0956768464459956	0.1372860064238342
94.0	1.5210313544963343	0.0441217618730621	0.0305997645490128	0.0491078784123769	0.4706336403335391	2.17596084609774	0.0983523962901588	0.6298855952217101	0.2665775945962837	2.7367753209735257	0.1190817440749738	0.02961788764229	0.8221674362417104	0.0956000126002834	0.13718792362253
94.5	1.5202175697740248	0.0441010231010631	0.0305792711761091	0.0490880713405877	0.4703703792606845	2.175168263799444	0.0982967417077197	0.6297745956268266	0.2664081443125445	2.7354533542649397	0.1190232554765823	0.0296010316406605	0.8215554407764121	0.0955221756327028	0.1370882544868498
95.0	1.5193831848125463	0.0440796528886297	0.0305584124004076	0.0490675229498736	0.470100879932368	2.1743418369267835	0.0982397910383938	0.6296524214370436	0.26623540231451	2.7340926403580426	0.1189630923401857	0.0295837864757753	0.8209343628353727	0.0954433629623256	0.1369870404333825
95.5	1.5185286963208953	0.0440576661099887	0.0305371975348454	0.049046250322209	0.4698252941644975	2.1734823359532465	0.0981815759037817	0.6295193142645741	0.2660594512434655	2.732694096109789	0.1189012944029696	0.029566161654405	0.8203044423604592	0.0953636013583929	0.1368843219112499
96.0	1.517654589756109	0.044035077305358	0.0305156356772349	0.0490242701592683	0.4695437703222312	2.172590514282516	0.0981221272060744	0.6293755104851942	0.2658803718414869	2.731258617753144	0.118837900507294	0.0295481664669363	0.8196659136854583	0.0952829169571087	0.1367801384268882
96.5	1.516761339605344	0.0440119006892702	0.0304937357157256	0.0490015987918464	0.4692564534066794	2.1716671086698733	0.0980614751461395	0.629221241365429	0.2656982429995034	2.729787081411656	0.1187729486230353	0.029529809992814	0.8190190056795118	0.095201335277946	0.1366745285681158
97.0	1.5158494096599808	0.0439881501586627	0.0304715063341103	0.0489782521890167	0.468963485139152	2.170712839631865	0.0979996492410951	0.6290567331862538	0.2655131418039902	2.728280343599553	0.1187064758693006	0.0295111011058286	0.8183639418864296	0.0951188812394817	0.1365675300275101
97.5	1.514919253282015	0.043963839300741	0.0304489560169794	0.048954245967034	0.4686650040430301	2.169728411844599	0.0979366783413886	0.6288822073634139	0.2653251435823373	2.7267392417078296	0.1186385185355315	0.0294920484792542	0.8177009406600128	0.0950355791747754	0.1364591796251166
98.0	1.5139713136629744	0.0439389814006228	0.0304260930547302	0.0489295953979896	0.4683611455233355	2.168714514531024	0.0978725906473943	0.6286978805644701	0.2651343219469333	2.7251645944767424	0.1185691121020198	0.0294726605908426	0.8170302152955166	0.0949514528463074	0.1363495133305102
98.5	1.5130060240755991	0.043913589448769	0.0304029255484336	0.0489043154182282	0.4680520419440727	2.167671821837524	0.0978074137255464	0.6285039648226635	0.2649407488380094	2.723557202455163	0.1184982912598499	0.0294529457276767	0.816351974157375	0.0948665254604886	0.1362385662842306
99.0	1.5120238081185076	0.0438876761482095	0.0303794614145643	0.0488784206365316	0.4677378227034103	2.166600993200171	0.0977411745240208	0.628300667647702	0.2647444945652772	2.7219178484471778	0.1184260899302886	0.029432911990889	0.8156664208033066	0.0947808196817579	0.1361263728186115
99.5	1.5110250799540728	0.0438612539215691	0.0303557083895984	0.0488519253420783	0.4674186143067727	2.1655026737009444	0.0976738993879814	0.6280881921335577	0.2645456278484034	2.720247297946349	0.1183525412836383	0.0294125673002478	0.814973754104916	0.0946943576462785	0.1360129664780217
100.0	1.5100102445397134	0.0438343349178995	0.0303316740344816	0.0488248435121848	0.4670945404379041	2.1643774944142207	0.0976056140744026	0.6278667370633649	0.2643442158563541	2.718546299557996	0.1182776777575698	0.0293919193986176	0.8142741683649021	0.0946071609752471	0.1358983800385383
100.5	1.5089796978528072	0.0438069310193246	0.0303073657389738	0.048797188819836	0.4667657220279696	2.163226072743848	0.0975363437664826	0.6276364970115083	0.2641403242456464	2.716815585409893	0.1182015310749524	0.0293709758562943	0.8135678534309801	0.0945192507878276	0.1357826455270688
101.0	1.5079338271094254	0.0437790538475038	0.0302827907258724	0.04876897464101	0.4664322773227531	2.162049012751067	0.097466113087659	0.6273976624429826	0.26393401719754	2.715055871551716	0.1181241322611941	0.0293497440752227	0.8128549948066203	0.0944306477137213	0.1356657942399394
101.5	1.506873010977072	0.043750714769919	0.0302579560551189	0.0487402140618053	0.4660943219480121	2.1608469054735777	0.0973949461152405	0.6271504198101073	0.2637253574542016	2.7132678583435927	0.1180455116611101	0.029328231293097	0.8121357737587016	0.0943413719053856	0.1355478567609667
102.0	1.5057976197816207	0.0437219249059911	0.0302328686277923	0.0487109198853746	0.4657519689730438	2.159620329236009	0.0973228663936649	0.6268949516466733	0.2635144063538749	2.7114522308340985	0.1179656989553308	0.0293064445873497	0.8114103674221806	0.0942514430499106	0.1354288629790285
102.5	1.5047080157086157	0.0436926951330307	0.0302075351899926	0.0486811046386725	0.4654053289725193	2.1583698499520474	0.0972498969473952	0.6266314366595989	0.2633012238650863	2.7096096591279983	0.1178847231762665	0.0292843908790313	0.8106789489018621	0.0941608803805665	0.1353088421051494
103.0	1.5036045529991198	0.0436630360920285	0.030181962336618	0.0486507805790217	0.4650545100866378	2.1570960214184898	0.0971760602934666	0.6263600498181676	0.2630858686199149	2.707740798744062	0.1178026127236394	0.0292620769365845	0.8099416873713665	0.0940697026880303	0.1351878226891159
103.5	1.5024875781402651	0.0436329581932897	0.0301561565150383	0.0486199597005032	0.464699618079652	2.1557993856014432	0.0971013784536918	0.6260809624409208	0.2628683979463574	2.7058462909632475	0.1177193953795977	0.0292395093795168	0.8091987481693781	0.0939779283313024	0.1350658326356358
104.0	1.5013574300506751	0.0436024716219177	0.0301301240286697	0.0485886537401773	0.464340756396814	2.1544804729149183	0.0970258729665383	0.6257943422802716	0.2626488678998137	2.7039267631675434	0.1176350983234243	0.0292166946819732	0.8084502928932581	0.0938855752483226	0.134942899220056
104.5	1.5002144402609046	0.043571586343151	0.0301038710404511	0.0485568741841376	0.4639780262197894	2.1531398024920425	0.0969495648986848	0.6255003536049087	0.2624273332937208	2.701982829169748	0.1175497481458512	0.0291936391762126	0.8076964794901026	0.0937926609662949	0.1348190491036516
105.0	1.4990589330890531	0.0435403121075581	0.0300774035762274	0.0485246322734061	0.4636115265205864	2.151777882449105	0.0968724748562689	0.6251991572800548	0.262203847729361	2.700015089534461	0.117463370862993	0.0291703490559917	0.8069374623453247	0.0936992026117304	0.1346943083485003
105.5	1.497891225811697	0.0435086584560949	0.0300507275280411	0.0484919390096716	0.4632413541140435	2.1503952101426504	0.0967946229958327	0.6248909108456392	0.2619784636248681	2.6980241318905467	0.117375991929909	0.0291468303798581	0.8061733923688355	0.0936052169202149	0.1345687024319535
106.0	1.4967116288302718	0.0434766347250273	0.0300238486573359	0.0484588051608776	0.4628676037089186	2.148992272419828	0.0967160290349782	0.6245757685924502	0.2617512322434576	2.696010531235322	0.1172876362538071	0.0291230890743552	0.805404417078895	0.093510720245913	0.1344422562607176
106.5	1.4955204458330524	0.0434442500507254	0.0299967725980744	0.0484252412666634	0.4624903679576236	2.147569545862184	0.0966367122627385	0.6242538816363203	0.2615222037209019	2.6939748502307213	0.1171983282068979	0.0290991309371422	0.8046306806837081	0.0934157285708136	0.1343149941845562
107.0	1.4943179739528492	0.0434115133743306	0.0299695048597722	0.0483912576436629	0.4621097375046412	2.146127497023108	0.0965566915496751	0.6239253979904049	0.2612914270922756	2.6919176394916597	0.1171080916389112	0.029074961640032	0.803852324160827	0.0933202575137262	0.1341869400096253
107.5	1.4931045039205582	0.0433784334463007	0.0299420508304518	0.0483568643906652	0.4617258010336659	2.144666582659096	0.0964759853577086	0.623590462635607	0.2610589503179902	2.689839437866841	0.1170169498892837	0.0290505867319483	0.8030694853344317	0.093224322339035	0.134058117011452
108.0	1.491880320214676	0.0433450188308366	0.0299144157795183	0.0483220713936414	0.461338645313505	2.143187249955024	0.0963946117496908	0.6232492175892029	0.2608248203091409	2.687740772712231	0.116924925799028	0.0290260116418049	0.802282298950548	0.0931279379652189	0.1339285479475678
108.5	1.490645701206908	0.0433112779101935	0.0298866048605584	0.0482868883306406	0.4609483552427775	2.1416899367436097	0.0963125883987258	0.6229018019717186	0.2605890829521852	2.685622160157389	0.1168320417222922	0.0290012416813101	0.8014908967502677	0.0930311189731426	0.1337982550698064
109.0	1.48940091930398	0.0432772188888803	0.0298586231140662	0.0482513246765605	0.4605550138934441	2.1401750717192143	0.0962299325972476	0.6225483520721076	0.2603517831329728	2.683484105364898	0.116738319537619	0.0289762820476968	0.8006954075410266	0.0929338796141276	0.1336672601362762
109.5	1.4881462410857609	0.0432428497977503	0.0298304754700974	0.0482153897077938	0.4601587025532057	2.1386430746461604	0.0961466612658611	0.6221890014112785	0.2601129647601473	2.681327102783068	0.1166437806589133	0.0289511378263827	0.7998959572660024	0.0928362338178091	0.133535584423017
110.0	1.4868819274398086	0.0432081784979868	0.0298021667508541	0.0481790925067565	0.4597595007667993	2.1370943565617218	0.0960627909619537	0.6218238808040196	0.2598726707879348	2.6791516363921195	0.1165484460461261	0.02892581399356	0.7990926690716827	0.0927381951997836	0.13340324873535
110.5	1.4856082336924434	0.0431732126849854	0.0297737016732016	0.0481424419663	0.4593574863762267	2.1355293199739327	0.0959783378880838	0.6214531184193635	0.2596309432383425	2.67695817994404	0.1164523362156639	0.0289003154187195	0.7982856633736622	0.0926397770690562	0.1332702734189308
111.0	1.4843254097364411	0.043137959892138	0.0297450848511204	0.0481054467940108	0.4589527355599454	2.133948359054368	0.0958933179001525	0.6210768398394384	0.2593878232227782	2.674747197196274	0.1163554712505309	0.0288746468671083	0.7974750579207167	0.0925409924352906	0.1331366783705135
111.5	1.4830337001554548	0.0431024274945189	0.0297163207980945	0.0480681155164005	0.4585453228710515	2.1323518598260383	0.0958077465153663	0.6206951681168474	0.2591433509631129	2.672519142139455	0.1162578708102111	0.0288488130021252	0.7966609678572067	0.0924418540158702	0.1330024830484338
112.0	1.4817333443452485	0.0430666227124784	0.0296874139294374	0.04803045648299	0.4581353212744839	2.130740200346536	0.0957216389199939	0.6203082238306167	0.2588975658121997	2.6702744592193204	0.1161595541402994	0.0288228183876538	0.7958435057838594	0.0923423742427733	0.1328677064828211
112.5	1.480424576631841	0.0430305526151436	0.029658368564559	0.0479924778702908	0.4577228021832784	2.129113750886565	0.0956350099769261	0.619916125140752	0.2586505062738653	2.668013583552994	0.1160605400818869	0.0287966674903367	0.7950227818169728	0.0922425652692703	0.1327323672855452
113.0	1.4791076263866465	0.0429942241238323	0.0296291889291735	0.0479541876856851	0.4573078354938977	2.127472874103992	0.0955478742330422	0.6195189878414455	0.2584022100223895	2.66573694113979	0.1159608470807088	0.0287703646817914	0.7941989036460926	0.0921424389764459	0.1325964836599072
113.5	1.4777827181386936	0.0429576440153791	0.0295998791574516	0.0479155937712096	0.4568904896206643	2.125817925213536	0.0954602459263897	0.6191169254129645	0.2581527139214867	2.6634449490666894	0.1158604931960614	0.0287439142407698	0.7933719765902026	0.092042006979553	0.1324600734100803
114.0	1.4764500716840097	0.0429208189253792	0.0295704432941168	0.0478767038072437	0.4564708315293214	2.1241492521522214	0.095372138993182	0.6187100490722639	0.257902054042805	2.661138015708647	0.1157594961094935	0.028717320355263	0.7925421036524712	0.0919412806342022	0.1323231539503093
114.5	1.4751099021922516	0.0428837553513504	0.029540885296489	0.0478375253161061	0.4560489267697477	2.1224671957407204	0.0952835670746192	0.6182984678223565	0.2576502656839542	2.6588165409238718	0.1156578731332809	0.0286905871245532	0.7917093855735973	0.0918402710423919	0.1321857423138745
115.0	1.4737624203106534	0.0428464596558154	0.0295112090364762	0.0477980656655618	0.4556248395078478	2.1207720898406803	0.0951945435235373	0.6178822885004709	0.2573973833860795	2.656480916244216	0.1155556412186875	0.0286637185612137	0.7908739208837939	0.0917389890583836	0.1320478551618269
115.5	1.4724078322653753	0.0428089380693084	0.0294814183025153	0.0477583320722423	0.4551986325566432	2.1190642615081736	0.0951050814108908	0.6174616158250372	0.2571434409509895	2.6541315250608224	0.1154528169640208	0.0286367185930587	0.7900358059534496	0.0916374452944272	0.1319095087915019
116.0	1.4710463399603195	0.0427711966933062	0.0294515168014647	0.0477183316049807	0.4547703674065853	2.11734403114335	0.0950151935320726	0.6170365524415267	0.2568884714578558	2.651768742805144	0.1153494166224869	0.0286095910650444	0.7891951350425032	0.0915356501263397	0.1317707191448169
116.5	1.4696781410734887	0.0427332415030871	0.0294215081604488	0.0476780711880653	0.4543401042551129	2.115611712636421	0.0949248924130765	0.6166071989671801	0.2566325072794912	2.649392937125484	0.1152454561098504	0.0285823397411224	0.788352000348571	0.0914336136989422	0.1316315018163598
117.0	1.4683034291509491	0.0426950783505186	0.0293913959286563	0.0476375576044127	0.4539079020354745	2.113867613510056	0.0948341903165065	0.6161736540346527	0.256375580098223	2.647004468059168	0.1151409510119051	0.0285549683060474	0.7875064920538598	0.0913313459313591	0.1314918720612731
117.5	1.4669223936984743	0.0426567129667774	0.0293611835790937	0.0475967974986631	0.4534738184448365	2.112112035058304	0.0947430992474366	0.6157360143346072	0.256117720921369	2.6446036882004664	0.11503591659176	0.0285274803671398	0.786658698370899	0.0912288565221828	0.1313518448029406
118.0	1.4655352202709222	0.0426181509650018	0.0293308745102949	0.0475557973802005	0.4530379099716956	2.110345272482128	0.0946516309591265	0.6152943746572811	0.25585896009633	2.642190942864403	0.1149303677969466	0.0284998794560045	0.7858087055871278	0.0911261549545092	0.1312114346404812
118.5	1.4641420905594185	0.0425793978428794	0.0293004720479885	0.0475145636260984	0.4526002319226174	2.108567615021645	0.0945597969585952	0.6148488279330575	0.2555993273253072	2.639766570246536	0.1148243192663516	0.0284721690302079	0.7849565981083665	0.091023250500845	0.1310706558560564
119.0	1.462743182476398	0.0425404589851717	0.029269979446724	0.0474731024839952	0.4521608384483167	2.106779346085164	0.0944676085120592	0.6143994652720658	0.2553388516796567	2.6373309015788404	0.1147177853369803	0.0284443524749132	0.784102458501205	0.0909201522278936	0.1309295224219949
119.5	1.461338670238569	0.0425013396661775	0.029239399891457	0.0474314200748986	0.4517197825690992	2.1049807433751058	0.0943750766502357	0.6139463760028372	0.2550775616138892	2.634884261281797	0.1146107800505549	0.0284164331044754	0.783246367534337	0.0908168690012202	0.1307880480077407
120.0	1.4599287244478527	0.0424620450521358	0.0292087364990963	0.0473895223959232	0.4512771161996821	2.1031720790108928	0.0942822121735172	0.6134896477100423	0.2548154849793275	2.632426967112781	0.114503317159953	0.0283884141639982	0.7823884042188707	0.0907134094898014	0.1306462459866302
120.5	1.4585135121703567	0.0424225802035713	0.0291779923200124	0.0473474153229619	0.4508328901734094	2.10135361964888	0.0941890256570203	0.6130293662713326	0.2545526490374274	2.6299593303108577	0.1143954101354892	0.028360298830852	0.7815286458476426	0.0906097821704608	0.1305041294425006
121.0	1.4570931970134324	0.0423829500775829	0.0291471703395094	0.0473051046132929	0.4503871542658801	2.099525626599425	0.0940955274555105	0.6125656158933116	0.2542890804727748	2.627481655738084	0.1142870721710457	0.0283320902161553	0.7806671680335627	0.0905059953321957	0.1303617111761363
121.5	1.4556679392008702	0.0423431595300774	0.0291162734792605	0.0472625959081248	0.4499399572180029	2.097688355941155	0.0940017277082091	0.6120984791466583	0.2540248054057651	2.624994242017406	0.1141783161900546	0.0283037913662208	0.7798040447470185	0.0904020570803964	0.130219003711558
122.0	1.4542378956462825	0.0423032133179494	0.0290853045987093	0.0472198947350805	0.4494913467584956	2.095842058632511	0.093907636343483	0.6116280370004248	0.2537598494049754	2.622497381667245	0.1140691548513371	0.0282754052639654	0.7789393483523606	0.0902979753409609	0.1300760193021564
122.5	1.4528032200247218	0.042263116101209	0.0290542664964359	0.047177006510622	0.4490413696258419	2.0939869806206537	0.0938132630834221	0.6111543688555288	0.2534942374992365	2.61999136123286	0.1139596005548021	0.0282469348302874	0.7780731496434986	0.0901937578643099	0.1299327699366772
123.0	1.4513640628425852	0.0422228724450589	0.0290231619114913	0.0471339365424179	0.4485900715897202	2.092123362947781	0.0937186174483064	0.610677552577466	0.2532279941894135	2.617476461414576	0.1138496654470088	0.0282183829254097	0.7772055178786288	0.0900894122293017	0.1297892673450605
123.5	1.449920571505843	0.0421824868219224	0.0289919935246985	0.0470906900316547	0.4481374974719215	2.0902514418549423	0.0936237087609661	0.610197664528257	0.252961143459903	2.6149529571929566	0.1137393614265977	0.0281897523501913	0.7763365208141191	0.0899849458470531	0.1296455230041382
124.0	1.448472890386647	0.0421419636134226	0.0289607639599229	0.0470472720752935	0.4476836911667659	2.088371448883405	0.0935285461510379	0.6097147795976534	0.2526937087898538	2.61242111795101	0.1136287001495911	0.0281610458474077	0.7754662247375712	0.0898803659646656	0.1295015481431937
124.5	1.447021160888352	0.0421013071123152	0.0289294757853116	0.0470036876682736	0.4472286956610334	2.086483610973642	0.0934331385591193	0.6092289712336207	0.2524257131641184	2.609881207593495	0.1135176930345693	0.0281322661029997	0.7745946945000854	0.0897756796688624	0.1293573537493872
125.0	1.4455655215089958	0.0420605215243757	0.0288981315145037	0.0469599417056644	0.4467725530534222	2.084588150562006	0.0933374947408249	0.6087403114721156	0.2521571790839442	2.6073334846634144	0.1134063512677236	0.0281034157472939	0.7737219935477478	0.089670893889536	0.1292129505730513
125.5	1.4441061079032833	0.0420196109702424	0.028866733607811	0.0469160389847669	0.4463153045735457	2.08268528567514	0.093241623270746	0.608248870966178	0.251888128577409	2.604778202455764	0.113294685807791	0.0280744973561935	0.7728481839523603	0.0895660154032113	0.1290683491328584
126.0	1.4426430529431042	0.0419785794872155	0.0288352844733715	0.0468719842071662	0.4458569906004804	2.080775230022197	0.093145532546317	0.6077547190143537	0.2516185832096087	2.6022156091286157	0.1131827073908726	0.0280455134523408	0.771973326441434	0.0894610508364241	0.1289235597208654
126.5	1.4411764867766317	0.0419374310310151	0.0288037864682742	0.0468277819807362	0.4453976506808784	2.078858193084912	0.0930492307915906	0.6072579235884664	0.2513485640926043	2.599645947811588	0.1130704265351388	0.0280164665062532	0.7710974804274662	0.0893560066690189	0.1287785924074371
127.0	1.4397065368860342	0.0418961694774971	0.0287722418996588	0.0467834368215976	0.444937323546653	2.0769343802055955	0.0929527260609243	0.6067585513607534	0.2510780918951333	2.5970694567117985	0.1129578535454253	0.0279873589374311	0.7702207040365202	0.0892508892373675	0.1286334570460535
127.5	1.4382333281438398	0.04185479862433	0.0287406530257877	0.0467389531560308	0.4444760471322512	2.075003992673091	0.0928560262425808	0.6062566677303851	0.2508071868520923	2.594486369217339	0.1128449985177218	0.0279581931154416	0.7693430541361239	0.0891457047375108	0.1284881632780022
128.0	1.4367569828679836	0.0418133221926327	0.0287090220570945	0.0466943353223448	0.4440138585915225	2.073067227806753	0.0927591390622434	0.6057523368493785	0.2505358687737973	2.591896913998351	0.1127318713435554	0.027928971360975	0.7684645863625087	0.0890404592282256	0.1283427205369595
128.5	1.435277620875578	0.0417717438285738	0.0286773511572065	0.0466495875727023	0.4435507943141941	2.0711242790384987	0.0926620720864507	0.6052456216479258	0.2502641570550263	2.589301315105756	0.1126184817142741	0.0278996959468781	0.7675853551472028	0.0889351586340178	0.1281971380534647
129.0	1.433795359535435	0.0417300671049349	0.0286456424439439	0.0466047140749035	0.4430868899419641	2.0691753359929805	0.0925648327259503	0.6047365838591501	0.2499920706838513	2.586699792067717	0.1125048391252302	0.0278703690991631	0.766705413742999	0.0888298087480457	0.1280514248592871
129.5	1.432310313819373	0.0416882955226369	0.0286138979902954	0.0465597189141295	0.4426221803842219	2.067220584565927	0.0924674282389758	0.6042252840433006	0.2497196282502638	2.58409255998386	0.112390952879867	0.0278409929979924	0.76582481424931	0.0887244152349732	0.1279055897916921
130.0	1.4308225963523409	0.0416464325122325	0.0285821198253713	0.0465146060946443	0.4421566998334045	2.0652602070006965	0.092369865734447	0.6037117816114063	0.2494468479545999	2.581479829617347	0.1122768320937127	0.0278115697786417	0.7649436076369299	0.0886189836337562	0.1277596414976065
130.5	1.42933231746139	0.0416044814353629	0.0285503099353342	0.0464693795414602	0.4416904817799992	2.063294381963096	0.0922721521750972	0.6031961348483981	0.2491737476157702	2.5788618074848317	0.1121624856982819	0.02778210153244	0.7640618437722155	0.0885135193603629	0.1276135884376866
131.0	1.427839585223521	0.0415624455861833	0.028518470264308	0.0464240431019632	0.4412235590272021	2.0613232846145046	0.0921742943805277	0.6026784009357129	0.2489003446792994	2.576238695944356	0.1120479224448876	0.0277525903076887	0.7631795714407045	0.0884080277104304	0.1274674388902916
131.5	1.4263445055124353	0.0415203281927538	0.0284866027152666	0.046378600547503	0.4407559637052397	2.0593470866833385	0.0920762990301934	0.6021586359733956	0.2486266562251803	2.5736106932812524	0.1119331509083675	0.027723038110559	0.7622968383701813	0.0883025138618597	0.1273212009553648
132.0	1.424847182044222	0.0414781324184005	0.0284547091509008	0.0463330555749468	0.4402877272853628	2.0573659565349143	0.0919781726663189	0.6016368950017066	0.2483526989755468	2.570977993792085	0.111818179490724	0.0276934469059691	0.7614136912532109	0.0881969828773489	0.1271748825582244
132.5	1.4233477164220012	0.0414358613630445	0.0284227913944668	0.0462874118081976	0.4398188805935227	2.055380059239733	0.0918799216967486	0.6011132320222515	0.2480784893021715	2.568340787866691	0.1117030164246827	0.0276638186184413	0.7605301757691476	0.088091439706868	0.1270284914532669
133.0	1.421846208179557	0.0413935180645014	0.0283908512306138	0.0462416727996786	0.4393494538237341	2.0533895566402407	0.0917815523977322	0.6005877000186434	0.2478040432337913	2.5656992620683647	0.1115876697771701	0.0276341551329396	0.7596463366056366	0.0879858891900766	0.1268820352275853
133.5	1.4203427548239804	0.041351105499752	0.0283588904061936	0.0461958420317846	0.4388794765511365	2.051394607416091	0.0916830709166462	0.6000603509767074	0.2475293764632655	2.5630535992122367	0.1114721474527124	0.0276044582956882	0.7587622174796198	0.0878803360586845	0.1267355213045032
134.0	1.4188374518773483	0.0413086265861831	0.0283269106310514	0.0461499229183009	0.438408977744759	2.049395367147953	0.0915844832746545	0.599531235904242	0.2472545043545712	2.560403978441884	0.1113564571967585	0.0275747299149717	0.7578778611578595	0.0877747849387585	0.1265889569470292
134.5	1.4173303929174652	0.041266084182802	0.0282949135787985	0.0461039188057896	0.437937985779998	2.0473919883799025	0.0914857953693087	0.5990004048503447	0.2469794419496399	2.557750575304224	0.1112406065989274	0.0275449717619168	0.7569933094769897	0.0876692403529755	0.1264423492612305
135.0	1.4158216696176873	0.0412234810914228	0.0282629008875675	0.0460578329749467	0.4374665284508119	2.0453846206804247	0.0913870129770893	0.5984679069243168	0.2467042039750387	2.5550935618227304	0.1111246030961842	0.0275151855712567	0.7561086033631115	0.0875637067228242	0.1262957051995311
135.5	1.4143113717858558	0.0411808200578265	0.0282308741607502	0.0460116686419277	0.4369946329816448	2.043373410702068	0.0912881417558908	0.5979337903141521	0.2464288048485012	2.5524331065690187	0.1110084539759435	0.0274853730420783	0.7552237828509376	0.0874581883707557	0.1261490315639334
136.0	1.4127995874023564	0.0411381037728958	0.0281988349677197	0.0459654289596442	0.4365223260390797	2.0413585022397838	0.0911891872474499	0.597398102304625	0.2461532586853099	2.5497693747328296	0.1108921663791052	0.0274555358385526	0.7543388871025054	0.0873526895222851	0.1260023350091681
136.5	1.4112864026573348	0.0410953348737236	0.0281667848445347	0.0459191170190323	0.436049633743234	2.0393400362879754	0.0910901548797204	0.5968608892949848	0.2458775793045371	2.547102528190463	0.1107757473030218	0.0274256755906487	0.753453954425461	0.0872472143080454	0.1258556220457711
137.0	1.4097719019870778	0.0410525159446981	0.0281347252946292	0.0458727358502927	0.4355765816788993	2.0373181510963025	0.0909910499691948	0.5963221968162655	0.2456017802351432	2.544432725571695	0.1106592036044002	0.027395793894832	0.7525690222909326	0.0871417667657936	0.125708899043092
137.5	1.4082561681095915	0.0410096495185636	0.0281026577894862	0.0458262884241036	0.4351031949064343	2.035292982224252	0.0908918777231736	0.5957820695482223	0.2453258747219411	2.541760122325212	0.1105425420021391	0.0273658923147464	0.7516841273509969	0.0870363508423724	0.1255621722322342
138.0	1.4067392820593907	0.0409667380774572	0.0280705837692964	0.0457797776528067	0.4346294979724157	2.033264662594525	0.0907926432419854	0.5952405513359026	0.245049875731425	2.539084870782608	0.1104257690801048	0.0273359723818823	0.7507993054557545	0.0869309703956264	0.1254154477089291
138.5	1.4052213232215185	0.0409237840539238	0.0280385046436025	0.0457332063915682	0.434155514920053	2.031233322545258	0.0906933515211568	0.5946976852058594	0.2447737959574716	2.5364071202209675	0.1103088912898441	0.0273060355962289	0.7499145916700194	0.0868256291962755	0.1252687314363454
139.0	1.4037023693648172	0.0408807898319082	0.0280064217919281	0.0456865774395132	0.4336812692993742	2.0291990898811045	0.0905940074535353	0.5941535133820184	0.2444976478269128	2.5337270169240784	0.1101919149532392	0.0272760834269123	0.7490300202896347	0.0867203309297454	0.1251220292478359
139.5	1.402182496674469	0.0408377577477258	0.0279743365643942	0.0456398935408367	0.4332067841771862	2.0271620899232112	0.0904946158313642	0.5936080773012035	0.2442214435049862	2.531044704242306	0.1100748462651039	0.02724611731282	0.7481456248574235	0.0866150791979579	0.1249753468496225
140.0	1.4006617797838203	0.0407946900910118	0.0279422502823205	0.0455931573858893	0.4327320821468176	2.0251224455581145	0.0903951813483132	0.593061417628332	0.2439451949006642	2.528360322651157	0.1099576912957227	0.0272161386632112	0.7472614381787827	0.0865098775210798	0.1248286898234217
140.5	1.399140291805513	0.04075158910565	0.0279101642388144	0.0455463716122403	0.4322571853376464	2.0230802772855783	0.0902957086014636	0.5925135742712855	0.2436689136718659	2.525674009808569	0.1098404559933353	0.0271861488583135	0.7463774923369298	0.086404729339233	0.1246820636290115
141.0	1.3976181043619336	0.0407084569906812	0.0278780796993468	0.0454995388057175	0.4317821154244209	2.0210357032654	0.0901962020932503	0.5919645863954655	0.2433926112305543	2.522985900610954	0.1097231461865664	0.0271561492499074	0.7454938187078117	0.0862996380141667	0.1245354736067414
141.5	1.3960952876150026	0.0406652959011927	0.0278459979023147	0.0454526615014245	0.4313068936363758	2.0189888393632183	0.0900966662333616	0.5914144924380386	0.2431162987477217	2.52029612724803	0.1096057675868031	0.027126141161897	0.7446104479746812	0.0861946068308918	0.1243889249799869
142.0	1.3945719102953125	0.0406221079491872	0.0278139200595921	0.0454057421847361	0.430831540766151	2.0169397991953297	0.0899971053405974	0.5908633301218825	0.2428399871582653	2.5176048192564604	0.109488325790521	0.0270961258908694	0.7437274101423521	0.0860896389992792	0.1242424228575495
142.5	1.393048039730639	0.0405788952044341	0.0277818473570685	0.0453587832922726	0.4303560771785166	2.0148886941725555	0.0898975236446869	0.5903111364692372	0.242563687165757	2.5149121035723425	0.1093708262815594	0.0270661047066406	0.74284473455114	0.0859847376556219	0.1240959722360044
143.0	1.3915237418738338	0.0405356596953024	0.0277497809551756	0.0453117872128535	0.4298805228189082	2.0128356335431654	0.0897979252880677	0.5897579478150667	0.2422874092471088	2.512218104582564	0.1092532744333487	0.0270360788527909	0.7419624498904941	0.0858799058641638	0.1239495780019957
143.5	1.389999081330113	0.040492403409575	0.0277177219894028	0.0452647562884296	0.4294048972217788	2.0107807244348934	0.089698314327625	0.5892037998201445	0.2420111636571368	2.5095229441750524	0.1091356755110885	0.0270060495471876	0.7410805842123322	0.085775146618593	0.1238032449344822
144.0	1.3884741213837657	0.0404491282952461	0.0276856715708008	0.0452176928149972	0.4289292195187692	2.0087240718960606	0.089598694736395	0.5886487274838602	0.2417349604330256	2.506826741787956	0.1090180346738801	0.0269760179824976	0.7401991649440816	0.0856704628435037	0.1236569777069334
144.5	1.3869489240242794	0.040405836261302	0.0276536307864753	0.0451705990434909	0.4284535084467044	2.0066657789358224	0.0894990704052298	0.5880927651567623	0.2414588093986974	2.5041296144577645	0.1089003569768128	0.0269459853266876	0.7393182189014342	0.0855658573958246	0.1235107808894778
145.0	1.385423549971916	0.0403625291784843	0.027621600700069	0.0451234771806588	0.4279777823554168	2.004605946563574	0.0893994451444287	0.5875359465528376	0.2411827201690851	2.501431676866412	0.1087826473730061	0.0269159527235145	0.7384377723008246	0.085461333066217	0.1233646589510041
145.5	1.3838980587027334	0.0403192088800374	0.0275895823522336	0.0450763293899191	0.4275020592154028	2.0025446738275154	0.089299822685332	0.5869783047615348	0.2409067021543144	2.49873304138737	0.1086649107156079	0.0268859212930052	0.7375578507716364	0.0853568925804411	0.1232186162612176
146.0	1.3823725084730771	0.0402758771624402	0.0275575767610919	0.0450291577921976	0.4270263566253157	2.000482057852414	0.0892002066818832	0.5864198722595406	0.2406307645637952	2.4960338181307664	0.1085471517597508	0.026855892131926	0.7366784793681411	0.0852525386006934	0.1230726570926503
146.5	1.3808469563435508	0.0402325357861223	0.0275255849226894	0.0449819644667489	0.4265506918192984	1.998418193876568	0.0891006007121562	0.5858606809223101	0.2403549164102261	2.493334114987549	0.1084293751644663	0.0268258663142415	0.7357996825811817	0.0851482737269146	0.1229267856226295
147.0	1.3793214582024769	0.0401891864761651	0.0274936078114366	0.0449347514519594	0.4260750816741606	1.9963531752880015	0.0890010082798506	0.5853007620353603	0.2400791665135118	2.490634037672715	0.1083115854945594	0.0267958448915647	0.7349214843495996	0.0850441004980686	0.1227810059352023
147.5	1.377796068788862	0.0401458309229874	0.0274616463805414	0.0448875207461341	0.4255995427164035	1.9942870936599	0.0889014328157554	0.5847401463053301	0.2398035235045982	2.4879336897676256	0.1081937872224427	0.026765828893597	0.7340439080714176	0.0849400213933939	0.1226353220230196
148.0	1.376270841714875	0.0401024707830182	0.027429701562433	0.0448402743082664	0.4251240911290962	1.9922200387853068	0.0888018776791814	0.5841788638708134	0.2395279958292249	2.485233172761436	0.1080759847299326	0.0267358193285585	0.733166976614781	0.0848360388336282	0.1224897377891787
148.5	1.3747458294878538	0.0400591076793536	0.027397774269176	0.0447930140587924	0.4246487427586057	1.9901520987111032	0.0887023461593634	0.5836169443129701	0.2392525917515983	2.482532586091651	0.1079581823100074	0.0267058171836102	0.7322907123286632	0.084732155182206	0.1223442570490274
149.0	1.373221083531846	0.0400157432024012	0.0273658653928758	0.0447457418803289	0.4241735131211864	1.988083359771277	0.0886028414768327	0.5830544166659196	0.238977319357986	2.4798320271838388	0.1078403841685285	0.026675823425266	0.7314151370533417	0.0846283727464308	0.1221988835319289
149.5	1.3716966542087006	0.0399723789105106	0.0273339758060759	0.0446984596183968	0.42369841740943	1.986013906619508	0.0885033667847612	0.5824913094269227	0.2387021865602362	2.477131591490501	0.1077225944259262	0.0266458389997975	0.7305402721306508	0.0845246937786211	0.1220536208829882
150.0	1.3701725908387152	0.0399290163305905	0.0273021063621462	0.0446511690821288	0.4232234704985805	1.983943822261076	0.0884039251702767	0.5819276505663552	0.2384272010992217	2.474431372529147	0.1076048171188495	0.026615864833629	0.7296661384140136	0.084421120477233	0.1219084726647437
150.5	1.368648941720854	0.0398856569587137	0.0272702578956634	0.044603872044963	0.4227486869527167	1.9818731880841176	0.0883045196557508	0.5813634675374802	0.2381523705482117	2.47173146191957	0.1074870562017818	0.0265859018337249	0.7287927562782617	0.0843176549879578	0.1217634423588208
151.0	1.3671257541525428	0.039842302260709	0.0272384312227832	0.0445565702453219	0.4222740810308057	1.9798020838902315	0.0882051532000601	0.5807987872860204	0.2378777023161727	2.469031949420343	0.1073693155486239	0.0265559508879688	0.7279201456292446	0.0842142994047963	0.1216185333675513
151.5	1.3656030744490526	0.0397989536727405	0.0272066271416049	0.0445092653872774	0.4217996666926301	1.9777305879244629	0.0881058286998208	0.5802336362595387	0.2376032036510001	2.466332922964572	0.1072515989542425	0.026526012865535	0.727048325913237	0.0841110557711102	0.1214737490155584
152.0	1.3640809479624794	0.0397556126018763	0.0271748464325278	0.0444619591412026	0.4213254576045915	1.975658776904672	0.0880065489905979	0.5796680404166281	0.2373288816426817	2.463634468694898	0.1071339101359886	0.0264960886172514	0.7261773161261439	0.0840079260806508	0.1213290925513084
152.5	1.3625594191003338	0.0397122804266437	0.0271430898586009	0.0444146531444096	0.4208514671453942	1.9735867260503028	0.0879073168480888	0.5791020252359171	0.2370547432263951	2.460936670997784	0.1070162527351825	0.0264661789759562	0.7253071348225142	0.0839049122785665	0.121184567148629
153.0	1.3610385313437436	0.0396689584975746	0.0271113581658648	0.0443673490017746	0.4203777084116104	1.9715145091105664	0.0878081349892828	0.5785356157248941	0.2367807951855413	2.458239612537093	0.1068986303185705	0.0264362847568458	0.724437800124362	0.0838020162623876	0.1210401759081964
153.5	1.3595183272652804	0.0396256481377386	0.0270796520836862	0.0443200482863503	0.4199041942231308	1.969442198392046	0.0877090060735964	0.5779688364285539	0.2365070441547139	2.455543374286981	0.1067810463797495	0.0264064067578167	0.7235693297298026	0.0836992398829917	0.1208959218589904
154.0	1.3579988485464216	0.0395823506432654	0.027047972325086	0.0442727525399659	0.4194309371285028	1.9673698647857507	0.0876099327039854	0.5774017114378737	0.2362334966226072	2.4528480355641067	0.1066635043405638	0.0263765457597993	0.7227017409215074	0.0835965849455474	0.1207518079597195
154.5	1.3564801359946523	0.0395390672838575	0.0270163195870604	0.0442254632738144	0.418957949410158	1.9652975777936144	0.0875109174280336	0.5768342643981166	0.2359601589348641	2.4501536740591936	0.1065460075524727	0.0263467025270855	0.7218350505749812	0.0834940532104386	0.120607837100216
155.0	1.3549622295602166	0.0394957993032907	0.0269846945508949	0.0441781819690284	0.4184852430895333	1.96322540555446	0.0874119627390196	0.5762665185169725	0.2356870372968647	2.4474603658679404	0.1064285592978906	0.0263168778076498	0.7209692751666664	0.0833916463941698	0.120464012102802
155.5	1.3534451683525248	0.0394525479199059	0.0269530978824726	0.0441309100772448	0.4180128299320862	1.961153414869444	0.0873130710769614	0.5756984965725355	0.2354141377764577	2.4447681855213035	0.106311162791499	0.0262870723334624	0.7201044307818771	0.0832893661702509	0.1203203357236269
156.0	1.351928990656229	0.0394093143270906	0.0269215302325753	0.0440836490211566	0.4175407214522081	1.9590816712269867	0.0872142448296401	0.5751302209211239	0.2351414663066349	2.442077206015167	0.1061938211815329	0.026257286820798	0.7192405331225692	0.083187214170065	0.1201768106539765
156.5	1.3504137339469675	0.0393660996937498	0.0268899922371787	0.0440364001950552	0.4170689289180364	1.9570102388272	0.0871154863336017	0.5745617135049446	0.2348690286881514	2.4393874988394044	0.1060765375510401	0.0262275219705364	0.7183775975149469	0.0830851919837171	0.1200334395215566
157.0	1.348899434906791	0.0393229051647685	0.026858484517742	0.0439891649653608	0.4165974633561697	1.954939180605828	0.0870167978751394	0.5739929958596075	0.2345968305920913	2.4366991340063606	0.1059593149191156	0.0261977784684579	0.7175156389169133	0.0829833011608652	0.1198902248917473
157.5	1.3473861294392768	0.0392797318614643	0.0268270076814905	0.0439419446711423	0.416126335556286	1.952868558257711	0.0869181816912559	0.573424089121491	0.2343248775623812	2.4340121800787533	0.1058421562421109	0.0261680569855325	0.7166546719253648	0.0828815432115338	0.1197471692688343
158.0	1.3458738526843312	0.0392365808820308	0.0267955623216937	0.0438947406246276	0.4156555560756672	1.950798432259774	0.0868196399706052	0.5728550140349615	0.2340531750182524	2.431326704197009	0.1057250644148187	0.0261383581782035	0.7157947107833355	0.0827799196069112	0.1196042750972123
158.5	1.3443626390327013	0.0391934533019725	0.0267641490179362	0.043847554111702	0.415185135243633	1.9487288618935676	0.0867211748544163	0.5722857909594541	0.2337817282566522	2.4286427721060595	0.105608042271634	0.0261086826886647	0.7149357693869934	0.0826784317801292	0.1194615447625652
159.0	1.342852522140188	0.0391503501745306	0.0267327683363845	0.0438003863923987	0.4147150831658843	1.946659905267352	0.0866227884373979	0.5717164398764119	0.2335105424546074	2.4259604481815877	0.105491092587692	0.0260790311451327	0.7140778612924936	0.0825770811270273	0.1193189805930215
159.5	1.341343534941573	0.0391072725311004	0.0267014208300476	0.0437532387013781	0.4142454097287586	1.944591619337748	0.0865244827686247	0.5711469803960909	0.2332396226715376	2.423279795455757	0.1053742180799826	0.026049404162113	0.7132209997226884	0.0824758690069008	0.1191765848602853
160.0	1.3398357096642692	0.0390642213816405	0.0266701070390321	0.0437061122483979	0.4137761246034007	1.9425240599309583	0.0864262598524059	0.5705774317642327	0.2329689738515241	2.4206008756424224	0.105257421408443	0.0260198023406614	0.7123651975737021	0.0823747967432334	0.1190343597807456
160.5	1.338329077841695	0.0390211977150737	0.0266388274907927	0.0436590082187745	0.4133072372498485	1.9404572817635692	0.086328121649136	0.570007812868606	0.2326986008255307	2.41792374916184	0.1051407051770288	0.0259902262686398	0.7115104674213685	0.0822738656244146	0.1188923075165613
161.0	1.3368236703263807	0.0389782024996798	0.0266075827003774	0.0436119277738343	0.4128387569210381	1.9383913384629448	0.0862300700761295	0.5694381422454223	0.2324285083135806	2.41524847516488	0.1050240719347633	0.0259606765209668	0.7106568215275388	0.0821730769044426	0.1187504301767255
161.5	1.335319517302815	0.0389352366834809	0.0265763731706673	0.043564872051357	0.4123706926667272	1.936326282587213	0.0861321070084373	0.5688684380856268	0.2321587009268895	2.412575111556764	0.1049075241767654	0.0259311536598636	0.7098042718462596	0.0820724318036122	0.1186087298181066
162.0	1.3338166483000324	0.0388923011946191	0.0265451993926126	0.0435178421660092	0.4119030533373412	1.9342621656448695	0.0860342342796482	0.568298718241067	0.2318891831699551	2.409903715020329	0.1047910643452588	0.0259016582350945	0.7089528300298245	0.0819719315091892	0.1184672084464699
162.5	1.332315092203954	0.0388493969417259	0.0265140618454623	0.0434708392097709	0.4114358475877421	1.9321990381139904	0.0859364536826734	0.5677290002305443	0.2316199594426052	2.407234341038831	0.104674694830559	0.0258721907842029	0.7081025074347035	0.0818715771760701	0.1183258680174767
163.0	1.3308148772694786	0.0388065248142857	0.0264829609969908	0.0434238642523518	0.4109690838809227	1.930136949461069	0.0858387669705162	0.5671593012457459	0.2313510340420042	2.404567043918295	0.1045584179720427	0.0258427518327428	0.7072533151273522	0.0817713699274293	0.1181847104376649
163.5	1.3293160311323389	0.0387636856829912	0.0264518973037192	0.0433769183416013	0.410502770491627	1.92807594815949	0.0857411758570256	0.5665896381570656	0.2310824111646198	2.401901876809431	0.1044422360590969	0.0258133418945052	0.7064052638899012	0.0816713108553523	0.1180437375654079
164.0	1.327818580820718	0.0387208804000914	0.0264208712111318	0.0433300025039087	0.4100369155098985	1.92601608170764	0.0856436820176357	0.5660200275193116	0.2308140949081501	2.399238891729109	0.1043261513320497	0.0257839614717406	0.7055583642257328	0.0815714010214564	0.1179029512118561
164.5	1.3263225527666425	0.0386781097997344	0.0263898831538893	0.0432831177445974	0.4095715268445596	1.9239573966466643	0.0855462870900896	0.5654504855773047	0.2305460892734126	2.3965781395814223	0.1042101659830827	0.0257546110553761	0.7047126263649434	0.0814716414574981	0.1177623531418575
165.0	1.3248279728171444	0.0386353746983015	0.0263589335560366	0.0432362650483099	0.4091066122266207	1.921899938577886	0.08544899267515	0.5648810282713702	0.2302783981661948	2.39391967017833	0.1040942821571257	0.0257252911252295	0.7038680602696961	0.0813720331659693	0.1176219450748615
165.5	1.3233348662452082	0.0385926758947364	0.0263280228312074	0.0431894453793861	0.4086421792126226	1.9198437521798808	0.0853518003372948	0.5643116712427257	0.230011025399069	2.3912635322598974	0.1039785019527334	0.0256960021502184	0.7030246756394654	0.0812725771206801	0.1174817286858029
166.0	1.3218432577605017	0.038550014170867	0.0262971513828242	0.0431426596822342	0.4081782351879134	1.9177888812252235	0.0852547116053995	0.5637424298387644	0.2297439746931704	2.3886097735141427	0.1038628274229457	0.025666744588565	0.7021824819161775	0.0811732742673307	0.1173417056059697
166.5	1.3203531715198948	0.0385073902917213	0.0262663196042943	0.0430959088816942	0.4077147873698609	1.915735368596916	0.0851577279734064	0.5631733191182399	0.2294772496799401	2.3859584405964958	0.1037472605761303	0.0256375188879974	0.7013414882892455	0.081074125524071	0.1172018774238525
167.0	1.318864631137775	0.0384648050058368	0.0262355278792021	0.0430491938833946	0.4072518428110016	1.913683256304491	0.0850608509009799	0.5626043538563517	0.2292108539028338	2.383309579148875	0.1036318033768097	0.0256083254859469	0.7005017037005051	0.08097513178205	0.1170622456859769
167.5	1.3173776596961593	0.0384222590455649	0.0262047765814975	0.043002515574102	0.406789408402128	1.911632585499815	0.0849640818141499	0.5620355485497354	0.2289447908189965	2.3806632338184013	0.1035164577464715	0.0255791648097407	0.6996631368490518	0.0808762939059525	0.1169228118977204
168.0	1.3158922797546102	0.0383797531273679	0.026174066075681	0.0429558748220641	0.4063274908753164	1.9095833964925808	0.0848674221059417	0.5614669174213573	0.2286790638009041	2.378019448275737	0.1034012255643637	0.0255500372767921	0.6988257961959797	0.0807776127345266	0.1167835775241115
168.5	1.314408513359958	0.0383372879521115	0.0261433967169839	0.0429092724773463	0.4058660968068944	1.9075357287655057	0.0847708731369943	0.5608984744253189	0.2284136761379737	2.3753782652330826	0.1032861086682734	0.0255209432947857	0.6979896899690285	0.0806790890810993	0.1166445439906138
169.0	1.3129263820558348	0.0382948642053512	0.0261127688515468	0.0428627093721613	0.4054052326203518	1.905489620989244	0.0846744362361664	0.5603302332515678	0.2281486310381405	2.372739726461816	0.1031711088552917	0.0254918832618598	0.6971548261671353	0.0805807237340826	0.1165057126838946
169.5	1.3114459068920223	0.0382524825576129	0.0260821828165928	0.0428161863211931	0.4049449045891939	1.9034451110370068	0.0845781127011304	0.5597622073305237	0.2278839316294054	2.370103872809797	0.1030562278825633	0.0254628575667849	0.696321212564898	0.0804825174574691	0.116367084952578
170.0	1.3099671084336213	0.0382101436646687	0.0260516389405983	0.042769704121914	0.40448511883974	1.9014022359989096	0.0844819037989551	0.5591944098376153	0.2276195809613513	2.367470744218336	0.1029414674680214	0.0254338665891392	0.6954888567169487	0.0803844709913176	0.1162286621079828
170.5	1.3084900067700398	0.0381678481678068	0.0260211375434605	0.0427232635548966	0.4040258813538672	1.8993610321960444	0.0843858107666773	0.5586268536977332	0.2273555820066302	2.3648403797388338	0.1028268292911087	0.0254049106994796	0.6946577659622419	0.0802865850522293	0.1160904454248463
171.0	1.307014621523812	0.0381255966940968	0.0259906789366609	0.0426768653841186	0.4035671979717018	1.8973215351942865	0.0842898348118617	0.5580595515896001	0.2270919376624216	2.3622128175491137	0.1027123149934849	0.025375990259511	0.6938279474282564	0.0801888603338142	0.1159524361420338
171.5	1.3055409718592446	0.0380833898566493	0.0259602634234263	0.0426305103572628	0.403109074394258	1.895283779817838	0.0841939771131506	0.5574925159500582	0.2268286507518613	2.359588094969425	0.1025979261797197	0.0253471056222507	0.6929994080351155	0.0800912975071481	0.1158146354632338
172.0	1.3040690764908989	0.0380412282548714	0.0259298912988864	0.0425841992060111	0.4026515161860263	1.8932478001625173	0.0840982388208028	0.5569257589782786	0.2265657240254439	2.356966248478148	0.1024836644179739	0.0253182571321908	0.6921721544996245	0.079993897221221	0.1156770445576398
172.5	1.3025989536919065	0.0379991124747163	0.0258995628502282	0.0425379326463328	0.4021945287775118	1.891213629608796	0.0840026210572219	0.5563592926398913	0.226303160162397	2.354347313727204	0.102369531240666	0.025289445125457	0.691346193339231	0.0798966601033761	0.1155396645606186
173.0	1.3011306213021303	0.0379570430889287	0.0258692783568477	0.0424917113787675	0.4017381174677236	1.889181300834592	0.0839071249174747	0.555793128671039	0.2260409617720293	2.351731325557162	0.1022555281451272	0.0252606699299642	0.6905215308759044	0.0797995867597404	0.1154024965743652
173.5	1.2996640967361672	0.0379150206572861	0.0258390380904982	0.0424455360887029	0.4012822874266166	1.887150845827818	0.0838117514697997	0.5552272785823564	0.2257791313950521	2.3491183180120667	0.1021416565942434	0.0252319318655695	0.6896981732399425	0.0797026777756467	0.1152655416685458
174.0	1.2981993969911962	0.037873045726834	0.0258088423154363	0.0423994074466469	0.4008270436974869	1.885122295898704	0.0837165017561054	0.5546617536628755	0.2255176715048763	2.346508324353976	0.1020279180170853	0.025203231244222	0.6888761263737008	0.079605933716047	0.1151288008809271
174.5	1.29673653865468	0.0378311188321184	0.0257786912885644	0.0423533261084952	0.4003723911993206	1.883095681691876	0.0836213767924598	0.5540965649838588	0.225256584508883	2.343901377077231	0.101914313809526	0.0251745683701099	0.6880553960352497	0.0795093551259178	0.114992275217994
175.0	1.2952755379119183	0.0377892404954126	0.0257485852595712	0.0423072927157931	0.3999183347290985	1.8810710331982172	0.0835263775695698	0.5535317234025627	0.2249958727496706	2.3412975079224534	0.1018008453348477	0.0251459435398044	0.6872359878019618	0.0794129425306582	0.1148559656555552
175.5	1.2938164105534566	0.0377474112269402	0.0257185244710689	0.0422613078959933	0.3994648789640565	1.8790483797665103	0.0834315050532519	0.5529672395659314	0.2247355385062776	2.3386967478902743	0.1016875139243362	0.0251173570424015	0.6864179070740268	0.0793166964364785	0.1147198731393368
176.0	1.2923591719823584	0.0377056315250942	0.0256885091587279	0.042215372262708	0.3990120284639032	1.877027750114852	0.083336760184894	0.5524031239142225	0.224475583995382	2.33609912725481	0.1015743208778644	0.0250888091596606	0.6856011590778992	0.0792206173307832	0.1145839985855644
176.5	1.2909038372213335	0.0376639018766514	0.025658539551409	0.0421694864159569	0.398559787672995	1.8750091723418636	0.083242143881908	0.5518393866845679	0.2242160113724776	2.3335046755768807	0.1014612674644654	0.0250603001661404	0.684785748869679	0.0791247056825444	0.1144483428815344
177.0	1.289450420919738	0.0376222227569832	0.0256286158712932	0.0421236509424105	0.3981081609224706	1.872992673937693	0.0831476570381742	0.5512760379144678	0.2239568227330277	2.33091342171698	0.1013483549228935	0.0250318303293329	0.6839716813384267	0.0790289619426697	0.1143129068861732
177.5	1.2879989373604364	0.037580594630262	0.0255987383340084	0.0420778664156283	0.3976571524323443	1.8709782817948104	0.0830533005244773	0.5507130874452224	0.2236980201135972	2.3283253938480035	0.1012355844621761	0.025003399909794	0.6831589612094133	0.0789333865443615	0.1141776914305866
178.0	1.2865494004665383	0.0375390179496646	0.0255689071487546	0.0420321333962935	0.3972067663135604	1.8689660222186024	0.0829590751889335	0.5501505449253002	0.2234396054929628	2.325740619467737	0.1011229572621543	0.0249750091612721	0.6823475930473085	0.0788379799034704	0.1140426973185983
178.5	1.2851018238080074	0.0374974931575706	0.0255391225184257	0.0419864524324427	0.3967570065700084	1.8669559209377755	0.0828649818574106	0.5495884198136457	0.2231815807932014	2.323159125411111	0.1010104744740137	0.0249466583308344	0.6815375812593064	0.0787427424188405	0.1139079253272776
179.0	1.2836562206081443	0.0374560206857582	0.0255093846397298	0.0419408240596911	0.3963078771005004	1.8649480031145629	0.0827710213339393	0.5490267213829271	0.2229239478807594	2.3205809378622275	0.1008981372208051	0.0249183476589901	0.6807289300981909	0.0786476744726491	0.1137733762074573
179.5	1.282212603749951	0.0374146009555955	0.025479693703307	0.0418952488014547	0.3958593817007113	1.8629422933547444	0.0826771944011169	0.5484654587227249	0.2226667085674998	2.318006082366162	0.100785946597956	0.0248900773798125	0.6799216436653428	0.0785527764307392	0.1136390506842418
180.0	1.2807709857823724	0.037373234378229	0.0254500498938442	0.0418497271691671	0.3954115240650823	1.860938815717485	0.0825835018205042	0.547904640742663	0.222409864611731	2.315434583840545	0.1006739036737717	0.0248618477210575	0.6791157259136876	0.0784580486429453	0.113504949457505
180.5	1.279331378926425	0.0373319213547681	0.0254204533901892	0.0418042596624928	0.3949643077886893	1.8589375937249912	0.0824899443330134	0.5473442761754835	0.2221534177192152	2.312866466586926	0.100562009489928	0.0248336589042807	0.6783111806505882	0.0783634914434137	0.1133710732023789
181.0	1.277893795081207	0.037290662276466	0.0253909043654609	0.0417588467695369	0.3945177363690755	1.8569386503719845	0.0823965226592904	0.546784373580066	0.2218973695441578	2.310301754301935	0.1004502650619539	0.024805511144952	0.6775080115406803	0.0782691051509154	0.1132374225697329
181.5	1.2764582458298004	0.0372494575248981	0.0253614029871592	0.0417134889670506	0.3940718132080498	1.854942008135012	0.0823032375000889	0.5462249413443926	0.2216417216901789	2.3077404700882256	0.100338671379706	0.0247774046525681	0.6767062221086553	0.0781748900691542	0.1131039981866439
182.0	1.2750247424450605	0.037208307472136	0.025331949417271	0.0416681867206329	0.3936265416134532	1.85294768898158	0.0822100895366377	0.545665987688459	0.221386475711265	2.3051826364652244	0.1002272294078339	0.0247493396307632	0.6759058157419885	0.0780808464870679	0.1129708006568571
182.5	1.2735932958952976	0.0371672124809194	0.0253025438123757	0.0416229404849287	0.3931819248008892	1.850955714379121	0.0821170794310015	0.5451075206671359	0.2211316331127045	2.3026282753796763	0.1001159400862367	0.0247213162774168	0.6751067956936155	0.0779869746791242	0.1128378305612385
183.0	1.2721639168498555	0.0371261729048237	0.025273186323748	0.0415777507038232	0.3927379658954255	1.848966105303804	0.0820242078264345	0.5445495481729752	0.2208771953520044	2.300077408216	0.1000048043305117	0.0246933347847607	0.6743091650845576	0.0778932749056104	0.1127050884582185
183.5	1.2707366156845856	0.0370851890884257	0.0252438770974586	0.0415326178106332	0.3922946679332608	1.8469788822491708	0.0819314753477274	0.54399207793897	0.2206231638397898	2.297530055806448	0.0998938230323938	0.0246653953394825	0.6735129269064973	0.0777997474129179	0.1125725748842271
184.0	1.2693114024872163	0.0370442613674652	0.0252146162744737	0.0414875422282939	0.3918520338633631	1.8449940652346328	0.0818388826015489	0.5434351175412632	0.2203695399406876	2.294986238441082	0.0997829970601882	0.0246374981228291	0.672718084024304	0.0777063924338213	0.1124402903541209
184.5	1.2678882870626291	0.0370033900690041	0.0251854039907518	0.0414425243695437	0.3914100665490767	1.8430116738138016	0.0817464301767795	0.542878674401808	0.2201163249741924	2.292445975877567	0.0996723272591939	0.0246096433107061	0.6719246391785123	0.0776132101877517	0.1123082353616017
185.0	1.2664672789380338	0.0369625755115832	0.0251562403773391	0.0413975646371041	0.3909687687696988	1.8410317270826717	0.0816541186448399	0.5423227557909827	0.2198635202155168	2.289909287350781	0.0995618144521201	0.0245818310737774	0.6711325949877535	0.0775202008810651	0.1121764103796278
185.5	1.265048387368048	0.0369218180053744	0.0251271255604634	0.0413526634238578	0.3905281432220281	1.8390542436876576	0.0815619485600135	0.5417673688301562	0.219611126896426	2.2873761915822546	0.0994514594394947	0.0245540615775612	0.6703419539511394	0.0774273647073056	0.1120448158608167
186.0	1.2636316213396837	0.0368811178523325	0.0250980596616257	0.0413078211130223	0.3900881925218841	1.837079241833484	0.0814699204597622	0.5412125204942119	0.2193591462060561	2.2848467067894296	0.0993412630000656	0.0245263349825257	0.669552718450603	0.0773347018474631	0.1119134522378408
186.5	1.262216989577244	0.0368404753463418	0.0250690427976904	0.0412630380783213	0.3896489192055987	1.8351067392909337	0.0813780348650371	0.5406582176140229	0.2191075792917182	2.28232085069476	0.0992312258911943	0.024498651444182	0.668764890753193	0.077242212470227	0.1117823199238157
187.0	1.2608045005471271	0.0367998907733621	0.0250400750809734	0.0412183146841527	0.3892103257314803	1.8331367534044587	0.0812862922805829	0.5401044668788871	0.2188564272596865	2.2797986405346355	0.0991213488492423	0.0244710111131759	0.6679784730133261	0.0771498967322342	0.1116514193126803
187.5	1.2593941624625442	0.0367593644115706	0.0250111566193295	0.0411736512857533	0.3887724144812503	1.8311693010996493	0.0811946931952373	0.539551274838917	0.2186056911759726	2.277280093068152	0.0990116325899512	0.0244434141353773	0.6671934672749968	0.0770577547783123	0.1115207507795709
188.0	1.2579859832881504	0.0367188965315019	0.0249822875162369	0.0411290482293606	0.3883351877614545	1.8292043988905744	0.0811032380822243	0.5389986479073878	0.2183553720670847	2.274765224585713	0.0989020778088148	0.0244158606519692	0.6664098754739439	0.0769657867417192	0.1113903146811874
188.5	1.2565799707445904	0.0366784873961854	0.0249534678708812	0.0410845058523725	0.387898647804848	1.8272420628869883	0.0810119273994426	0.5384465923630458	0.2181054709207733	2.272254050917488	0.0987926851814453	0.0243883507995334	0.6656276994397784	0.0768739927443769	0.1112601113561531
189.0	1.2551761323129629	0.0366381372612802	0.0249246977782372	0.0410400244835026	0.387462796771754	1.8252823088014096	0.0809207615897483	0.5378951143523742	0.217855988686763	2.269746587441701	0.0986834553639321	0.0243608847101363	0.6648469408980696	0.0767823728971017	0.1111301411253673
189.5	1.253774475239201	0.0365978463752072	0.0248959773291496	0.0409956044429344	0.3870276367513992	1.8233251519560716	0.0808297410812328	0.5373442198918208	0.2176069262774703	2.2672428490927827	0.0985743889931951	0.0243334625114119	0.6640676014723933	0.0766909272998293	0.111000404292352
190.0	1.2523750065383763	0.0365576149792795	0.0248673066104116	0.0409512460424712	0.3865931697632231	1.821370607289748	0.0807388662874951	0.5367939148699856	0.217358284568709	2.2647428503693705	0.0984654866873307	0.0243060843266438	0.6632896826863403	0.0765996560418364	0.1108709011435912
190.5	1.2509777329989211	0.0365174433078297	0.024838685704843	0.0409069495856846	0.3861593977581656	1.8194186893644653	0.08064813760791	0.536244205049771	0.2171100644003814	2.262246605342162	0.0983567490459517	0.0242787502748458	0.6625131859654876	0.0765085592019574	0.1107416319488647
191.0	1.2495826611867764	0.0364773315883356	0.0248101146913657	0.0408627153680595	0.3857263226199288	1.8174694123720836	0.0805575554278907	0.5356950960704944	0.2168622665771584	2.2597541276616275	0.0982481766505214	0.0242514604708407	0.661738112639334	0.0764176368487977	0.110612596961575
191.5	1.248189797449465	0.0364372800415431	0.0247815936450789	0.040818543677137	0.3852939461662177	1.8155227901407684	0.0804671201191464	0.5351465934499634	0.2166148918691453	2.257265430565589	0.0981397700646816	0.0242242150253379	0.6609644639431969	0.076326889040942	0.1104837964190687
192.0	1.246799147920087	0.036397288881587	0.024753122637332	0.0407744347926544	0.384862270149957	1.8135788361413483	0.0803768320399362	0.5345987025865159	0.2163679410125366	2.2547805268866528	0.0980315298345746	0.0241970140450093	0.6601922410200758	0.0762363158271595	0.1103552305429512
192.5	1.245410718521249	0.0363573583161102	0.0247247017357968	0.0407303889866827	0.3844312962604869	1.8116375634935555	0.0802866915353174	0.5340514287610237	0.2161214147102586	2.2522994290595206	0.0979234564891592	0.0241698576325646	0.6594214449224801	0.0761459172466049	0.1102268995393961
193.0	1.2440245149689173	0.0363174885463798	0.0246963310045382	0.0406864065237623	0.3840010261247366	1.8096989849721568	0.08019669893739	0.533504777138863	0.2158753136325995	2.2498221491281587	0.0978155505405212	0.024142745886824	0.6586520766142228	0.0760556933290158	0.1100988035994489
193.5	1.2426405427762044	0.036277679767402	0.0246680105040832	0.0406424876610355	0.3835714613083765	1.8077631130129816	0.0801068545655361	0.5329587527718485	0.2156296384178291	2.2473486987528446	0.0977078124841789	0.0241156789027906	0.6578841369721811	0.0759656440949056	0.1099709428993245
194.0	1.2412588072570854	0.0362379321680341	0.0246397402914893	0.040598632648377	0.3831426033169502	1.8058299597188376	0.0800171587266559	0.5324133606001359	0.2153843896728061	2.2448790892170867	0.097600242799382	0.0240886567717212	0.6571176267880234	0.0758757695557539	0.1098433176006997
194.5	1.2398793135300483	0.0361982459310956	0.024611520420411	0.0405548417285222	0.3827144535969853	1.8038995368653248	0.079927611715398	0.5318686054540914	0.2151395679735749	2.24241333143442	0.0974928419494058	0.0240616795811956	0.6563525467699056	0.0757860697141927	0.109715927851
195.0	1.2385020665216817	0.0361586212334764	0.0245833509411658	0.0405111151371928	0.3822870135370845	1.8019718559065463	0.0798382138143875	0.5313244920561281	0.2148951738659516	2.2399514359550805	0.0973856103818405	0.0240347474151849	0.6555888975441343	0.0756965445641888	0.1095887737836811
195.5	1.23712707097019	0.036119058246243	0.0245552319007979	0.0404674531032209	0.3818602844689972	1.800046927980722	0.0797489652944481	0.5307810250225119	0.2146512078660987	2.2374934129725594	0.0972785485288746	0.0240078603541183	0.6548266796568001	0.0756071940912235	0.1094618555185054
196.0	1.2357543314288566	0.036079557134744	0.0245271633431423	0.0404238558486703	0.3814342676686718	1.7981247639156994	0.0796598664148213	0.530238208865135	0.21440767046109	2.235039272330043	0.0971716568075738	0.0239810184749493	0.6540658935753803	0.0755180182724682	0.1093351731618133
196.5	1.2343838522694346	0.0360401180587122	0.0244991453088861	0.0403803235889557	0.3810089643572884	1.7962053742343704	0.0795709174233811	0.5296960479932605	0.2141645621094651	2.2325890235267374	0.0970649356201544	0.0239542218512196	0.6533065396903118	0.0754290170769575	0.1092087268067892
197.0	1.2330156376854848	0.0360007411723659	0.0244711778356297	0.0403368565329601	0.3805843757022742	1.7942887691599934	0.0794821185568456	0.5291545467152362	0.2139218832417731	2.2301426757240783	0.0969583853542524	0.0239274705531233	0.6525486183165357	0.0753401904657579	0.109082516533723
197.5	1.2316496916956483	0.0359614266245081	0.0244432609579464	0.0402934548831503	0.3801605028182994	1.7923749586214217	0.079393470040984	0.5286137092401795	0.2136796342611078	2.227700237751836	0.0968520063831875	0.0239007646475686	0.6517921296950114	0.0752515383921348	0.1089565424102664
198.0	1.2302860181468658	0.0359221745586241	0.0244153947074417	0.0402501188356896	0.3797373467682563	1.7904639522582408	0.0793049720908201	0.528073539679633	0.2134378155436318	2.225261718114105	0.0967457990662227	0.0238741041982393	0.6510370739942052	0.075163060801715	0.1088308044916851
198.5	1.2289246207175342	0.0358829851129767	0.0243875791128101	0.0402068485805493	0.3793149085642203	1.7885557594258177	0.0792166249108324	0.5275340420491923	0.213196427439092	2.222827124995196	0.0966397637488186	0.0238474892656548	0.6502834513115492	0.0750747576326469	0.1087053028211055
199.0	1.227565502920612	0.0358438584207009	0.0243598141998922	0.0401636443016178	0.3788931891683939	1.7866503892002592	0.0791284286951502	0.5269952202701061	0.2129554702713255	2.220396466265416	0.0965339007628844	0.0238209199072288	0.649531261674875	0.0749866288157579	0.1085800374297575
199.5	1.2262086681066653	0.0358047946098961	0.0243320999917305	0.0401205061768082	0.3784721894940336	1.7847478503832874	0.0790403836277472	0.5264570781708493	0.2127149443387564	2.217969749486751	0.0964282104270231	0.0237943961773278	0.6487805050438193	0.0748986742747079	0.1084550083372127
200.0	1.2248541194668634	0.0357657938037165	0.0243044365086231	0.0400774343781636	0.3780519104063611	1.782848151507029	0.07895248988263	0.5259196194886683	0.2124748499148833	2.215546981918449	0.0963226930467733	0.0237679181273275	0.6480311813112059	0.074810893926141	0.108330215551618
200.5	1.2235018600359182	0.0357268561204608	0.0242768237681781	0.0400344290719606	0.3776323527234567	1.78095130083872	0.0788647476240246	0.5253828478711013	0.2122351872487587	2.2131281705225003	0.0962173489148468	0.0237414858056691	0.6472832903043995	0.074723287679834	0.1082056590699253
201.0	1.222151892694973	0.0356879816736593	0.0242492617853659	0.0399914904188116	0.3772135172171389	1.779057306385334	0.0787771570065591	0.5248467668774727	0.211995956565459	2.2107133219690263	0.0961121783113611	0.0237150992579138	0.6465368317866369	0.0746358554388413	0.1080813388781166
201.5	1.2208042201744398	0.0356491705721605	0.0242217505725706	0.0399486185737644	0.3767954046138264	1.7771661758981236	0.0786897181754433	0.5243113799803611	0.2117571580665469	2.2083024426415703	0.0960071815040688	0.0236887585267971	0.6457918054583327	0.0745485970996389	0.1079572549514254
202.0	1.2194588450567871	0.0356104229202151	0.024194290139641	0.0399058136864008	0.3763780155953861	1.7752779168770902	0.0786024312666447	0.5237766905670445	0.2115187919305244	2.2058955386422965	0.0959023587485824	0.0236624636522816	0.6450482109583608	0.0744615125522637	0.1078334072545534
202.5	1.2181157697792768	0.0355717388175595	0.0241668804939404	0.0398630759009332	0.3759613507999651	1.7733925365753709	0.0785152964070618	0.5232427019409186	0.2112808583132785	2.2034926157971	0.0957977102885955	0.0236362146716087	0.6443060478653135	0.0743746016804519	0.107709795741884
203.0	1.216774996636655	0.0355331183594975	0.0241395216403953	0.0398204053562995	0.3755454108228092	1.771510042003554	0.0784283137146942	0.5227094173228936	0.2110433573485188	2.2010936796606204	0.0956932363560996	0.0236100116193504	0.6435653156987362	0.0742878643617733	0.1075864203576916
203.5	1.2154365277837924	0.0354945616369798	0.0241122135815436	0.0397778021862564	0.3751301962170654	1.7696304399339178	0.0783414832988095	0.5221768398527662	0.2108062891482068	2.19869873552118	0.0955889371715979	0.0235838545274589	0.6428260139203401	0.0742013004677648	0.1074632810363468
204.0	1.2141003652382825	0.0354560687366838	0.0240849563175814	0.0397352665194712	0.3747157074945714	1.7677537369045988	0.078254805260108	0.5216449725905685	0.210569653802978	2.196307788405621	0.0954848129443146	0.0235577434253161	0.6420881419351931	0.0741149098640598	0.1073403777025181
204.5	1.2127665108829897	0.0354176397410902	0.0240577498464098	0.0396927984796118	0.3743019451266307	1.7658799392236848	0.0781682796908829	0.5211138185178951	0.2103334513825564	2.1939208430840718	0.0953808638724008	0.023531678339782	0.6413516990928887	0.0740286924105161	0.1072177102713702
205.0	1.211434966468554	0.0353792747285595	0.0240305941636799	0.0396503981854355	0.3738889095447741	1.7640090529732426	0.0780819066751796	0.5205833805392069	0.210097681936161	2.1915379040746177	0.0952770901431374	0.0235056592952426	0.6406166846886924	0.0739426479613415	0.1070952786487581
205.5	1.2101057336158547	0.0353409737734068	0.0240034892628377	0.0396080657508757	0.3734766011415073	1.7621410840132716	0.0779956862889509	0.5200536614831143	0.2098623454929059	2.1891589756479024	0.0951734919331329	0.0234796863136559	0.6398830979646694	0.0738567763652164	0.106973082731418
206.0	1.2087788138184257	0.035302736945975	0.023976435135168	0.0395658012851278	0.3730650202710464	1.7602760379855948	0.0779096186002097	0.5195246641036373	0.2096274420621927	2.18678406183164	0.0950700694085199	0.0234537594145985	0.6391509381107893	0.0737710774654147	0.106851122407155
206.5	1.2074542084448323	0.0352645643127072	0.0239494317698371	0.039523604892733	0.3726541672500391	1.7584139203176792	0.0778237036691793	0.5189963910814467	0.2093929716340957	2.184413166415053	0.0949668227251464	0.0234278786153105	0.6384202042660128	0.0736855510999223	0.1067293975550267
207.0	1.2061319187410056	0.0352264559362174	0.0239224791539355	0.0394814766736609	0.3722440423582747	1.756554736226393	0.0777379415484409	0.5184688450250823	0.2091589341797411	2.1820462929532325	0.0948637520287643	0.0234020439307396	0.6376908955193568	0.0736001971015535	0.1066079080455244
207.5	1.2048119458325348	0.0351884118753607	0.0238955772725189	0.0394394167233913	0.3718346458393801	1.7546984907216985	0.0776523322830783	0.5179420284721532	0.2089253296516786	2.179683444771425	0.0947608574552154	0.023376255373585	0.6369630109109415	0.0735150152980649	0.1064866537407498
208.0	1.2034942907269213	0.0351504321853012	0.0238687261086498	0.0393974251329932	0.3714259779015049	1.752845188610282	0.0775668759108207	0.5174159438905157	0.2086921579842469	2.177324624969236	0.0946581391306128	0.0233505129543396	0.6362365494330179	0.0734300055122674	0.1063656344945896
208.5	1.2021789543157906	0.0351125169175798	0.0238419256434365	0.0393555019892037	0.3710180387179937	1.7509948344991235	0.0774815724621819	0.5168905936794337	0.2084594190939321	2.174969836424776	0.0945555971715205	0.0233248166813327	0.6355115100309758	0.0733451675621366	0.1062448501528866
209.0	1.20086593737707	0.0350746661201799	0.0238151758560734	0.0393136473745053	0.3706108284280469	1.749147432799001	0.0773964219605983	0.5163659801707183	0.2082271128797207	2.1726190817987185	0.0944532316851289	0.0232991665607707	0.634787891604335	0.0732605012609203	0.1061243005536073
209.5	1.1995552405771237	0.0350368798375931	0.023788476723879	0.0392718613672013	0.3702043471373698	1.7473029877279425	0.0773114244225635	0.5158421056298502	0.2079952392234452	2.170272363538301	0.0943510427694275	0.0232735625967781	0.6340656930077175	0.0731760064172444	0.1060039855270068
210.0	1.1982468644728548	0.0349991581108823	0.0237618282223341	0.0392301440414906	0.3697985949188107	1.7454615033146108	0.0772265798577612	0.5153189722570813	0.2077637979901245	2.1679296838812494	0.0942490305133753	0.0232480047914369	0.6333449130518025	0.0730916828352171	0.1058839048957913
210.5	1.196940809513766	0.034961500977745	0.0237352303251189	0.0391884954675407	0.3693935718129872	1.743622983401641	0.0771418882691952	0.5147965821885203	0.2075327890282978	2.1655910448596347	0.0941471949970673	0.023222493144826	0.6326255505042633	0.073007530314531	0.105764058475276
211.0	1.1956370760439905	0.0349239084725751	0.0237086830041499	0.03914691571156	0.3689892778289021	1.7417874316489128	0.0770573496533176	0.5142749374971989	0.2073022121703528	2.1632564483036707	0.0940455362918983	0.0231970276550598	0.6319076040906884	0.072923548650563	0.1056444460735421
211.5	1.194335664304281	0.034886380626523	0.0236821862296155	0.0391054048358684	0.3685857129445486	1.739954851536771	0.0769729640001549	0.5137540401941212	0.2070720672328475	2.160925895845436	0.093944054460725	0.0231716083183257	0.6311910724954845	0.0728397376344728	0.1055250674915898
212.0	1.1930365744339717	0.0348489174675558	0.0236557399700115	0.0390639628989668	0.3681828771075047	1.7381252463691943	0.076888731293431	0.5132338922292953	0.2068423540168276	2.158599388922538	0.0938427495580233	0.0231462351289211	0.6304759543627648	0.0727560970532993	0.1054059225234888
212.5	1.1917398064728977	0.0348115190205157	0.0236293441921756	0.0390225899556056	0.3677807702355168	1.7362986192769043	0.076804651510689	0.5127144954927482	0.2066130723081366	2.156276928781716	0.0937416216300449	0.0231209080792905	0.6297622482972198	0.0726726266900554	0.1052870109565259
213.0	1.190445360363288	0.0347741853071775	0.0236029988613218	0.0389812860568519	0.3673793922170747	1.7344749732204283	0.0767207246234105	0.5121958518155242	0.206384221877722	2.153958516482376	0.0936406707149697	0.0230956271600606	0.629049952864973	0.0725893263238211	0.1051683325713504
213.5	1.1891532359516237	0.0347369163463053	0.0235767039410734	0.0389400512501558	0.3669787429119744	1.732654310993108	0.0766369505971328	0.5116779629706666	0.2061558024819349	2.151644152900068	0.0935398968430568	0.0230703923600761	0.6283390665944204	0.0725061957298346	0.1050498871421168
214.0	1.1878634329904625	0.034699712153708	0.0235504593934962	0.0388988855794149	0.366578822151873	1.7308366352240547	0.0765533293915642	0.5111608306741833	0.205927813862825	2.149333838729908	0.0934393000367917	0.0230452036664341	0.6276295879770564	0.0724232346795817	0.104931674436624
214.5	1.186575951140233	0.0346625727422942	0.0235242651791307	0.0388577890850387	0.3661796297408329	1.7290219483810625	0.076469860960697	0.5106444565859967	0.2057002557484302	2.147027574489932	0.093338880311032	0.0230200610645177	0.6269215154682829	0.0723404429408842	0.1048136942164538
215.0	1.185290789970998	0.034625498122126	0.0234981212570236	0.038816761804011	0.3657811654558572	1.7272102527734632	0.0763865452529188	0.5101288423108784	0.2054731278530612	2.1447253605244034	0.0932386376731501	0.0229949645380303	0.626214847488205	0.0722578202779861	0.1046959462371049
215.5	1.184007948964188	0.0345884883004713	0.0234720275847594	0.0387758037699519	0.3653834290474153	1.7254015505549414	0.0763033822111223	0.5096139893993674	0.2052464298775808	2.142427197007053	0.0931385721231734	0.0229699140690274	0.6255095824224121	0.0721753664516378	0.104578430248126
216.0	1.1827274275143025	0.0345515432818566	0.0234459841184903	0.0387349150131784	0.3649864202399595	1.723595843726297	0.0762203717728117	0.5090998993486757	0.2050201615096784	2.140133083944273	0.0930386836539223	0.0229449096379499	0.624805718622744	0.07209308121918	0.1044611459932458
216.5	1.181449224930584	0.0345146630681171	0.0234199908129669	0.038694095560764	0.3645901387324329	1.7217931341381647	0.0761375138702094	0.5085865736035761	0.2047943224241399	2.13784302117825	0.0929389722511461	0.0229199512236548	0.6241032544080455	0.072010964334625	0.1043440932105007
217.0	1.1801733404386645	0.0344778476584478	0.0233940476215673	0.0386533454365975	0.3641945841987685	1.7199934234936862	0.0760548084303587	0.5080740135572778	0.2045689122831129	2.135557008390049	0.0928394378936558	0.022895038803447	0.6234021880649033	0.0719290155487367	0.1042272716323605
217.5	1.1788997731821789	0.0344410970494521	0.0233681544963264	0.0386126646614407	0.3637997562883793	1.7181967133511378	0.0759722553752265	0.5075622205522872	0.2043439307363666	2.1332750451026445	0.0927400805534554	0.0228701723531099	0.6227025178483748	0.0718472346091096	0.1041106809858516
218.0	1.1776285222243557	0.0344044112351907	0.0233423113879641	0.0385720532529851	0.3634056546266406	1.7164030051265164	0.075889854621803	0.507051195881254	0.2041193774215478	2.130997130683892	0.0926409001958704	0.0228453518469352	0.6220042419826993	0.0717656212602458	0.1039943209926781
218.5	1.1763595865495766	0.0343677902072291	0.0233165182459132	0.0385315112259073	0.3630122788153626	1.71461230009608	0.0758076060822004	0.5065409407878048	0.2038952519644321	2.128723264349462	0.0925418967796749	0.0228205772577524	0.6213073586619987	0.0716841752436308	0.1038781913693405
219.0	1.1750929650649136	0.0343312339546845	0.0232907750183474	0.0384910385919246	0.3626196284332569	1.7128245993988451	0.0757255096637494	0.5060314564673616	0.203671553979171	2.1264534451657138	0.0924430702572152	0.0227958485569583	0.6206118660509652	0.0716028962978078	0.1037622918272527
219.5	1.1738286566016336	0.0342947424642721	0.0232650816522077	0.0384506353598482	0.3622277030363933	1.7110399040390467	0.0756435652690944	0.5055227440679488	0.203448283068534	2.124187672052528	0.0923444205745331	0.0227711657145451	0.619917762285536	0.0715217841584512	0.1036466220728564
220.0	1.1725666599166835	0.0342583157203498	0.0232394380932292	0.0384103015356367	0.3618365021586491	1.7092582148885531	0.0755617727962869	0.5050148046909858	0.2032254388241475	2.121925943786081	0.092245947671485	0.0227465286991289	0.6192250454735563	0.0714408385584377	0.1035311818077339
220.5	1.1713069736941462	0.0342219537049635	0.0232138442859673	0.0383700371224476	0.3614460253121513	1.7074795326892411	0.0754801321388772	0.5045076393920674	0.2030030208267281	2.119668259001584	0.092147651481861	0.0227219374779765	0.618533713695431	0.0713600592279171	0.1034159707287186
221.0	1.1700495965466715	0.03418565639789	0.0231883001738227	0.0383298421206894	0.3610562719877104	1.705703858055336	0.075398643186005	0.5040012491817311	0.2027810286463134	2.117414616195968	0.0920495319335007	0.0226973920170336	0.6178437650047633	0.0712794458943811	0.1033009885280036
221.5	1.168794527016885	0.0341494237766808	0.0231628056990673	0.0382897165280714	0.3606672416552471	1.703931191475706	0.0753173058224875	0.5034956350262131	0.2025594618424877	2.1151650137305245	0.0919515889484073	0.0226728922809503	0.6171551974289824	0.0711989982827313	0.1031862348932483
222.0	1.1675417635787706	0.0341132558167041	0.0231373608028683	0.0382496603396532	0.3602789337642116	1.7021615333161255	0.075236119928907	0.5029907978481908	0.2023383199646038	2.112919449833503	0.09185382244286	0.0226484382331082	0.6164680089699607	0.0711187161153457	0.1030717095076834
222.5	1.16629130463903	0.0340771524911861	0.0231119654253129	0.0382096735478941	0.3598913477439959	1.7003948838214953	0.0751550853816961	0.502486738527514	0.2021176025520014	2.1106779226026657	0.0917562323275243	0.0226240298356455	0.6157821976046184	0.0710385991121439	0.1029574120502133
223.0	1.1650431485384198	0.0340411137712523	0.0230866195054316	0.0381697561427	0.3595044830043385	1.6986312431180286	0.0750742020532226	0.5019834579019244	0.2018973091342214	2.1084404300077937	0.0916588185075606	0.0225996670494825	0.6150977612855187	0.0709586469906517	0.1028433421955175
223.5	1.1637972935530645	0.0340051396259677	0.0230613229812221	0.0381299081114716	0.3591183389357228	1.696870611215402	0.0749934698118713	0.5014809567677637	0.2016774392312166	2.1062069698931576	0.0915615808827308	0.0225753498343465	0.6144146979414509	0.0708788594660634	0.1027294996141498
224.0	1.1625537378957471	0.0339692300223759	0.0230360757896721	0.0380901294391498	0.358732914909768	1.6951129880088684	0.0749128885221261	0.5009792358806693	0.2014579923535582	2.1039775399799403	0.0914645193475028	0.0225510781487962	0.613733005478004	0.070799236251304	0.1026158839726356
224.5	1.1613124797171803	0.0339333849255383	0.0230108778667819	0.038050420108262	0.358348210279614	1.693358373281336	0.0748324580446494	0.5004782959562601	0.2012389680026397	2.101752137868624	0.0913676337911543	0.0225268519502453	0.6130526817781304	0.0707197770570899	0.1025024949335676
225.0	1.1600735171072518	0.0338976042985722	0.0229857291475866	0.0380107800989663	0.3579642243802989	1.6916067667054142	0.0747521782363608	0.4999781376708109	0.201020365670876	2.0995307610413327	0.0912709240978734	0.0225026711949869	0.6123737247026972	0.0706404815919882	0.1023893321556998
225.5	1.1588368480962512	0.0338618881026886	0.0229606295661777	0.0379712093890962	0.3575809565291311	1.6898581678454234	0.0746720489505144	0.4994787616619157	0.2008021848419004	2.09731340686414	0.0911743901468587	0.0224785358382159	0.6116961320910304	0.0705613495624754	0.1022763952940399
226.0	1.157602470656076	0.0338262362972285	0.0229355790557249	0.0379317079542031	0.3571984060260534	1.6881125761593747	0.0745920700367743	0.49898016852914	0.2005844249907565	2.0951000725893314	0.0910780318124171	0.0224544458340522	0.6110199017614475	0.0704823806729946	0.10216368399994
226.5	1.1563703827014151	0.0337906488397	0.0229105775484971	0.0378922757675999	0.3568165721540032	1.6863699910009131	0.0745122413412897	0.4984823588346648	0.2003670855840887	2.092890755357635	0.09098184896406	0.0224304011355627	0.6103450315117811	0.070403574626012	0.1020511979211852
227.0	1.1551405820909153	0.0337551256858132	0.0228856249758824	0.0378529128004021	0.3564354541792638	1.6846304116212338	0.0744325627067677	0.4979853331039169	0.2001501660803275	2.09068545220041	0.0908858414665979	0.0224064016947839	0.609671519119893	0.0703249311220717	0.1019389367020816
227.5	1.1539130666283244	0.033719666789516	0.0228607212684096	0.0378136190215694	0.356055051351812	1.682893837170962	0.0743530339725455	0.4974890918261925	0.199933665929873	2.088484160041804	0.0907900091802338	0.0223824474627431	0.6089993623441793	0.0702464498598508	0.1018268999835418
228.0	1.1526878340636166	0.0336842721030281	0.0228358663557668	0.0377743943979462	0.3556753629056584	1.6811602667020034	0.0742736549746612	0.4969936354552686	0.1997175845752742	2.086286875700865	0.0906943519606545	0.0223585383894796	0.6083285589240658	0.0701681305362119	0.1017150874031694
228.5	1.1514648820941	0.0336489415768754	0.0228110601668222	0.0377352388943014	0.3552963880591827	1.6794296991693678	0.0741944255459234	0.4964989644100058	0.199501921451406	2.084093595893625	0.0905988696591204	0.0223346744240658	0.6076591065804952	0.0700899728462557	0.1016034985953418
229.0	1.1502442083655038	0.0336136751599227	0.0227863026296426	0.0376961524733675	0.3549181260154622	1.6777021334329572	0.0741153455159796	0.4960050790749408	0.1992866759856425	2.0819043172351512	0.0905035621225543	0.0223108555146278	0.6069910030164047	0.0700119764833722	0.1014921331912914
229.5	1.1490258104730453	0.0335784727994073	0.0227615936715125	0.0376571350958794	0.3545405759625962	1.6759775682593283	0.0740364147113832	0.4955119798008705	0.1990718475980274	2.079719036241552	0.0904084291936278	0.0222870816083653	0.6063242459171966	0.0699341411392914	0.1013809908191857
230.0	1.1478096859624831	0.0335433344409706	0.0227369332189528	0.0376181867206123	0.3541637370740235	1.6742560023234256	0.07395763295566	0.4950196669054252	0.1988574357014418	2.077537749331959	0.0903134707108477	0.0222633526515716	0.6056588329511975	0.0698564665041323	0.1012700711042057
230.5	1.1465958323311487	0.0335082600286901	0.022712321197739	0.0375793073044186	0.3537876085088351	1.672537434210284	0.0738790000693726	0.4945281406736347	0.1986434397017685	2.075360452830473	0.0902186865086391	0.0222396685896531	0.6049947617701131	0.0697789522664515	0.1011593736686226
231.0	1.1453842470289624	0.0334732495051106	0.0226877575329191	0.037540496802265	0.3534121894120813	1.6708218624167066	0.0738005158701847	0.4940374013584835	0.1984298589980541	2.073187142968075	0.0901240764174286	0.0222160293671486	0.6043320300094712	0.0697015981132913	0.1010488981318743
231.5	1.1441749274594315	0.0334383028112748	0.0226632421488311	0.0375017551672687	0.3530374789150744	1.6691092853529133	0.0737221801729235	0.4935474491814587	0.1982166929826675	2.0710178158845065	0.0900296402637254	0.0221924349277476	0.603670635289059	0.0696244037302258	0.1009386441106387
232.0	1.1429678709806308	0.0334034198867534	0.0226387749691205	0.0374630823507322	0.3526634761356846	1.667399701344162	0.0736439927896416	0.4930582843330884	0.1980039410414564	2.0688524676301228	0.0899353778702012	0.0221688852143097	0.6030105752133518	0.0695473688014072	0.1008286112189076
232.5	1.141763074906169	0.0333686006696748	0.0226143559167574	0.0374244783021789	0.3522901801786325	1.6656931086323437	0.0735659535296775	0.4925699069734718	0.1977916025539006	2.066691094167706	0.089841289055769	0.0221453801688818	0.6023518473719335	0.0694704930096106	0.1007187990680575
233.0	1.1405605365061342	0.0333338450967545	0.0225899849140529	0.0373859429693869	0.3519175901357756	1.6639895053775553	0.0734880621997152	0.4920823172328009	0.1975796768932628	2.064533691374257	0.0897473736356597	0.0221219197327167	0.6016944493399108	0.0693937760362785	0.1006092072669209
233.5	1.1393602530080291	0.0332991531033232	0.0225656618826757	0.0373474762984234	0.3515457050863907	1.6622888896596382	0.0734103186038425	0.491595515211874	0.1973681634267368	2.06238025504275	0.0896536314214989	0.0220985038462906	0.6010383786783183	0.0693172175615638	0.1004998354218548
234.0	1.1381622215976857	0.0332645246233555	0.022541386743668	0.037309078233677	0.3511745240974502	1.6605912594797003	0.0733327225436092	0.4911095009826012	0.1971570615155927	2.0602307808838654	0.0895600622213808	0.0220751324493199	0.6003836329345176	0.0692408172643729	0.1003906831368087
234.5	1.1369664394201662	0.0332299595894973	0.0225171594174618	0.0372707487178912	0.3508040462238952	1.65889661276161	0.0732552738180829	0.4906242745885016	0.1969463705153204	2.0580852645276844	0.0894666658399421	0.0220518054807787	0.5997302096425884	0.0691645748224068	0.1002817500133915
235.0	1.1357729035806492	0.0331954579330934	0.0224929798238941	0.0372324876921961	0.3504342705089032	1.657204947353463	0.0731779722239052	0.490139836045193	0.1967360897757701	2.055943701525363	0.089373442078434	0.0220285228789153	0.5990781063237132	0.0690884899122026	0.1001730356509367
235.5	1.1345816111452995	0.0331610195842139	0.0224688478822221	0.0371942950961399	0.3500651959841508	1.655516261029031	0.073100817555346	0.4896561853408739	0.1965262186412897	2.053806087350776	0.0892803907347932	0.0220052845812687	0.5984273204865543	0.0690125622091739	0.1000645396465669
236.0	1.1333925591421257	0.0331266444716809	0.0224447635111386	0.0371561708677205	0.3496968216700732	1.6538305514891811	0.0730238096043575	0.4891733224367975	0.1963167564508617	2.0516724174021315	0.0891875116037118	0.0219820905246843	0.597777849627625	0.0689367913876497	0.0999562615952571
236.5	1.132205744561819	0.033092332523094	0.0224207266287863	0.0371181149434153	0.3493291465761176	1.6521478163632777	0.0729469481606267	0.4886912472677387	0.1961077025382352	2.049542687003557	0.0890948044767055	0.0219589406453306	0.5971296912316527	0.0688611771209137	0.0998482010898961
237.0	1.1310211643585837	0.0330580836648562	0.0223967371527727	0.0370801272582118	0.348962169700994	1.6504680532105538	0.0728702330116276	0.4882099597424535	0.1958990562320579	2.0474168914066686	0.0890022691421819	0.0219358348787138	0.5964828427719367	0.0687857190812422	0.0997403577213481
237.5	1.1298388154509469	0.033023897822199	0.0223727950001842	0.0370422077456373	0.3485958900329206	1.6487912595214709	0.0727936639426721	0.4877294597441315	0.1956908168560043	2.0452950257921003	0.0889099053855059	0.0219127731596939	0.5958373017106987	0.0687104169399412	0.099632731078512
238.0	1.12865869472256	0.0329897749192065	0.0223489000875998	0.0370043563377874	0.3482303065498648	1.647117432719047	0.07271724073696	0.4872497471308405	0.1954829837289022	2.0431770852710183	0.0888177129890657	0.0218897554224992	0.5951930654994279	0.0686352703673835	0.0995253207483806
238.5	1.1274807990229847	0.0329557148788401	0.0223250523311053	0.036966572965355	0.3478654182197819	1.6454465701601653	0.0726409631756286	0.4867708217359658	0.1952755561648573	2.041063064886605	0.0887256917323363	0.0218667816007417	0.5945501315792184	0.0685602790330441	0.0994181263160978
239.0	1.1263051251684644	0.0329217176229624	0.0223012516463066	0.0369288575576585	0.3475012240008469	1.6437786691368683	0.0725648310378009	0.4862926833686402	0.1950685334733749	2.03895295961552	0.0886338413919432	0.0218438516274308	0.593908497381102	0.0684854426055361	0.0993111473650156
239.5	1.1251316699426843	0.0328877830723602	0.0222774979483428	0.0368912100426692	0.3471377228416852	1.6421137268776214	0.0724888441006334	0.4858153318141693	0.19486191495948	2.0368467643693364	0.0885421617417241	0.0218209654349886	0.5932681603263738	0.0684107607526449	0.0992043834767494
240.0	1.1239604300975188	0.0328539111467679	0.0222537911518994	0.0368536303470389	0.3467749136815976	1.6404517405485604	0.0724130021393627	0.4853387668344497	0.1946556999238354	2.034744473995952	0.0884506525527896	0.021798122955263	0.5926291178269127	0.0683362331413623	0.0990978342312329
240.5	1.1227914023537642	0.0328201017648899	0.0222301311712212	0.0368161183961261	0.3464127954507814	1.6387927072547217	0.0723373049273518	0.4848629881683798	0.1944498876628571	2.032646083280979	0.0883593135935836	0.0217753241195421	0.5919913672854957	0.0682618594379198	0.0989914992067716
241.0	1.1216245834018608	0.0327863548444234	0.0222065179201246	0.0367786741140232	0.3460513670705496	1.6371366240412466	0.0722617522361352	0.4843879955322651	0.1942444774688285	2.0305515869491093	0.0882681446299424	0.0217525688585676	0.5913549060961064	0.0681876393078213	0.0988853779800954
241.5	1.1204599699026032	0.0327526703020795	0.02218295131201	0.0367412974235814	0.3456906274535437	1.6354834878945712	0.0721863438354631	0.4839137886202167	0.1940394686300119	2.028460979665457	0.088177145425152	0.0217298571025483	0.5907197316442379	0.0681135724158755	0.0987794701264105
242.0	1.1192975584878369	0.0327190480536054	0.0221594312598743	0.0367039882464372	0.3453305755039447	1.6338332957435926	0.0721110794933456	0.4834403671045437	0.1938348604307589	2.0263742560368803	0.0880863157400057	0.0217071887811729	0.5900858413071904	0.068039658426227	0.0986737752194499
242.5	1.118137345761144	0.0326854880138056	0.0221359576763222	0.0366667465030366	0.3449712101176808	1.6321860444608214	0.0720359589760953	0.4829677306361399	0.1936306521516173	2.0242914106132743	0.0879956553328597	0.0216845638236232	0.589453232454364	0.0679658970023873	0.0985682928315236
243.0	1.1169793282985163	0.0326519900965621	0.0221125304735784	0.0366295721126604	0.3446125301826294	1.6305417308635093	0.0719609820483695	0.4824958788448633	0.1934268430694385	2.0222124378888564	0.0879051639596888	0.0216619821585863	0.5888219024475442	0.0678922878072654	0.0984630225335672
243.5	1.115823502649021	0.0326185542148557	0.0220891495634991	0.036592464993448	0.3442545345788181	1.628900351714764	0.0718861484732119	0.4820248113399114	0.1932234324574805	2.020137332303414	0.0878148413741402	0.0216394437142679	0.5881918486411841	0.0678188305031972	0.0983579638951902
244.0	1.1146698653354483	0.0325851802807855	0.0220658148575826	0.0365554250624218	0.3438972221786209	1.6272619037246432	0.0718114580120935	0.4815545277101886	0.1930204195855111	2.018066088243544	0.0877246873275865	0.0216169484184037	0.5875630683826811	0.0677455247519748	0.0982531164847231
244.5	1.113518412854954	0.0325518682055893	0.0220425262669815	0.0365184522355099	0.3435405918469513	1.6256263835512323	0.071736910424952	0.4810850275246703	0.1928178037199079	2.015998700043863	0.0876347015691789	0.0215944961982718	0.5869355590126476	0.0676723702148753	0.0981484798692639
245.0	1.1123691416796886	0.0325186178996624	0.0220192837025126	0.0364815464275701	0.343184642441452	1.623993787801702	0.0716625054702322	0.4806163103327588	0.1926155841237577	2.0139351619882038	0.0875448838458979	0.0215720869807046	0.5863093178651775	0.0675993665526887	0.0980440536147233
245.5	1.1112220482574162	0.0324854292725775	0.0219960870746682	0.0364447075524118	0.3428293728126821	1.6223641130333524	0.0715882429049239	0.4801483756646356	0.1924137600569532	2.0118754683107865	0.0874552339026046	0.0215497206921002	0.5856843422681081	0.0675265134257457	0.0979398372858697
246.0	1.1100771290121227	0.032452302233103	0.0219729362936263	0.036407935522819	0.3424747818043002	1.620737355754638	0.0715141224846005	0.4796812230316073	0.1922123307762884	2.009819613197377	0.0873657514820902	0.0215273972584339	0.5850606295432765	0.0674538104939443	0.0978358304463729
246.5	1.1089343803446146	0.0324192366892218	0.0219498312692612	0.0363712302505716	0.3421208682532448	1.619113512426177	0.0714401439634561	0.4792148519264466	0.1920112955355527	2.007767590786417	0.087276436325125	0.0215051166052696	0.5844381770067716	0.0673812574167767	0.097732032658847
247.0	1.1077937986331057	0.0323862325481494	0.0219267719111535	0.0363345916464679	0.3417676309899111	1.617492579461744	0.0713663070943424	0.4787492618237273	0.1918106535856224	2.005719395170142	0.0871872881705064	0.0214828786577707	0.5838169819691814	0.0673088538533555	0.0976284434848931
247.5	1.1066553802337962	0.032353289716352	0.0219037581285998	0.0362980196203449	0.3414150688383261	1.6158745532292442	0.0712926116288049	0.4782844521801547	0.1916104041745516	2.003675020395681	0.0870983067551067	0.0214606833407109	0.5831970417358359	0.0672365994624385	0.0975250624851404
248.0	1.1055191214814408	0.0323204080995639	0.0218807898306229	0.0362615140811	0.3410631806163192	1.6142594300516786	0.0712190573171184	0.4778204224348911	0.191410546547661	2.00163446046613	0.0870094918139195	0.0214385305784848	0.5825783536070454	0.0671644939024546	0.0974218892192873
248.5	1.104385018689907	0.032287587602805	0.0218578669259815	0.0362250749367112	0.3407119651356907	1.6126472062080863	0.0711456439083219	0.4773571720098754	0.1912110799476251	1.99959770934162	0.0869208430801051	0.0214164202951186	0.5819609148783345	0.0670925368315276	0.0973189232461409
249.0	1.1032530681527233	0.0322548281303977	0.0218349893231789	0.0361887020942573	0.3403614212023772	1.6110378779344752	0.0710723711502529	0.4768947003101385	0.1910120036145582	1.997564760940356	0.0868323602850362	0.0213943524142804	0.5813447228406715	0.067020727907501	0.097216164123657
249.5	1.1021232661436222	0.0322221295859839	0.0218121569304731	0.0361523954599381	0.3400115476166144	1.6094314414247373	0.0709992387895812	0.4764330067241133	0.1908133167860984	1.995535609139644	0.0867440431583416	0.02137232685929	0.5807297747806947	0.0669490667879608	0.0971136114089779
250.0	1.100995608917067	0.0321894918725412	0.0217893696558856	0.0361161549390937	0.3396623431730966	1.6078278928315486	0.070926246571842	0.4759720906239407	0.1906150186974902	1.993510247776899	0.0866558914279499	0.0213503435531292	0.5801160679809318	0.0668775531302596	0.0970112646584708
250.5	1.099870092708775	0.0321569148923992	0.02176662740721	0.0360799804362239	0.3393138066611341	1.6062272282672556	0.0708533942414685	0.4755119513657693	0.1904171085816668	1.9914886706506387	0.0865679048201326	0.0213284024184513	0.579503599720019	0.0668061865915386	0.0969091234277648
251.0	1.0987467137362317	0.0321243985472557	0.0217439300920214	0.0360438718550073	0.3389659368648073	1.6046294438047464	0.070780681541824	0.4750525882900526	0.1902195856693287	1.989470871521459	0.0864800830595455	0.0213065033775911	0.5788923672729129	0.0667349668287502	0.096807187271787
251.5	1.0976254681991915	0.032091942738192	0.0217212776176845	0.0360078290983197	0.338618732563119	1.6030345354783069	0.0707081082152333	0.4745940007218396	0.1900224491890232	1.9874568441129925	0.0863924258692711	0.0212846463525739	0.5782823679110999	0.0666638934986797	0.096705455744799
252.0	1.096506352280178	0.0320595473656884	0.0216986698913625	0.0359718520682524	0.3382721925301427	1.6014424992844667	0.0706356740030136	0.4741361879710625	0.1898256983672208	1.9854465821128493	0.0863049329708581	0.0212628312651249	0.5776735989028015	0.066592966257967	0.0966039284004315
252.5	1.0953893621449662	0.0320272123296395	0.021676106820025	0.0359359406661305	0.3379263155351701	1.599853331182827	0.0705633786455051	0.4736791493328183	0.1896293324283916	1.9834400791735505	0.0862176040843625	0.0212410580366786	0.5770660575131759	0.0665221847631275	0.0965026047917189
253.0	1.0942744939430638	0.0319949375293692	0.0216535883104566	0.0359000947925306	0.3375811003428546	1.5982670270968775	0.0704912218821006	0.4732228840876482	0.189433350595079	1.9814373289134328	0.0861304389283862	0.0212193265883875	0.576459741004515	0.0664515486705723	0.0964014844711334
253.5	1.0931617438081824	0.0319627228636448	0.0216311142692643	0.0358643143472981	0.3372365457133531	1.596683582914802	0.0704192034512753	0.4727673915018102	0.1892377520879732	1.979438324917552	0.0860434372201158	0.0211976368411308	0.5758546466364397	0.066381057636629	0.0963005669906177
254.0	1.0920511078586983	0.0319305682306922	0.0216086846028863	0.0358285992295645	0.3368926504024652	1.5951029944902644	0.070347323090615	0.4723126708275498	0.1890425361259829	1.9774430607385576	0.0859565986753611	0.0211759887155235	0.5752507716660886	0.0663107113175615	0.0961998519016183
254.5	1.090942582198109	0.0318984735282095	0.0215862992175987	0.0357929493377643	0.3365494131617699	1.593525257643191	0.0702755805368451	0.4718587213033648	0.188847701926306	1.9754515298975688	0.0858699230085919	0.0211543821319245	0.5746481133483059	0.0662405093695887	0.096099338755117
255.0	1.0898361629154787	0.031866438653381	0.0215639580195241	0.0357573645696514	0.3362068327387601	1.591950368160532	0.0702039755258583	0.4714055421542671	0.1886532487044983	1.9734637258850165	0.085783409932975	0.021132817010445	0.5740466689358245	0.0661704514489044	0.0959990271016625
255.5	1.0887318460858784	0.0318344635028912	0.0215416609146382	0.0357218448223157	0.3358649078769748	1.5903783217970169	0.0701325077927416	0.4709531325920398	0.1884591756745422	1.9714796421614904	0.0856970591604105	0.0211112932709571	0.5734464356794451	0.0661005372116955	0.0958989164914011
256.0	1.0876296277708184	0.031802547972938	0.0215194078087775	0.0356863899921993	0.3355236373161285	1.5888091142758929	0.070061177071804	0.4705014918154909	0.1882654820489129	1.969499272158558	0.0856108704015671	0.0210898108331013	0.572847410828214	0.0660307663141604	0.0957990064741071
256.5	1.0865295040186718	0.0317706919592461	0.0214971986076468	0.0356509999751119	0.3351830197922396	1.5872427412896546	0.069989983096602	0.4700506190107023	0.1880721670386446	1.967522609279576	0.085524843365917	0.0210683696162949	0.5722495916295951	0.0659611384125268	0.0956992965992125
257.0	1.085431470865092	0.0317388953570798	0.0214750332168255	0.0356156746662467	0.3348430540377551	1.585679198500762	0.0699189255999666	0.4696005133512759	0.1878792298533945	1.965549646900488	0.0854389777617707	0.0210469695397396	0.5716529753296399	0.0658916531630699	0.0955997864158361
257.5	1.0843355243334236	0.0317071580612562	0.0214529115417754	0.0355804139601955	0.3345037387816741	1.5841184815423428	0.069848004314028	0.4691511739985752	0.1876866697015063	1.9635803783706067	0.0853532732963102	0.0210256105224292	0.5710575591731544	0.0658223102221286	0.0955004754728119
258.0	1.083241660435104	0.0316754799661576	0.0214308334878468	0.0355452177509638	0.3341650727496688	1.5825605860188894	0.0697772189702413	0.4687026001019638	0.1874944857900724	1.9616147970133853	0.0852677296756226	0.0210042924831572	0.5704633404038624	0.0657531092461233	0.0954013633187175
258.5	1.082149875170061	0.0316438609657435	0.0214087989602855	0.0355100859319858	0.3338270546642038	1.5810055075069396	0.0697065692994107	0.4682547907990391	0.1873026773249949	1.9596528961271729	0.0851823466047324	0.0209830153405238	0.5698703162645662	0.065684049891572	0.0953024495019012
259.0	1.0810601645271016	0.0316123009535637	0.0213868078642395	0.0354750183961387	0.3334896832446526	1.5794532415557494	0.0696360550317142	0.4678077452158641	0.1871112435110455	1.957694668985962	0.0850971237876343	0.0209617790129439	0.5692784839973034	0.0656151318151067	0.0952037335705096
259.5	1.0799725244842946	0.0315807998227692	0.021364860104765	0.0354400150357573	0.3331529572074131	1.577903783687952	0.0695656758967271	0.467361462467194	0.1869201835519246	1.9557401088401172	0.0850120609273237	0.0209405834186537	0.5686878408435013	0.0655463546734892	0.0951052150725132
260.0	1.0788869510093475	0.0315493574661249	0.0213429555868332	0.0354050757426477	0.33281687526602	1.5763571294002117	0.0694954316234455	0.4669159416567004	0.1867294966503189	1.9537892089170976	0.0849271577258287	0.0209194284757178	0.5680983840441288	0.0654777181236267	0.0950068935557335
260.5	1.0778034400599754	0.0315179737760205	0.0213210942153363	0.0353702004081016	0.3324814361312561	1.574813274163858	0.0694253219403093	0.4664711818771912	0.1865391820079582	1.9518419624221628	0.08484241388424	0.0208983141020361	0.5675101108398438	0.0654092218225871	0.0949087685678676
261.0	1.0767219875842642	0.0314866486444824	0.0212992758950934	0.0353353889229097	0.3321466385112611	1.57327221342552	0.069355346575225	0.4660271822108281	0.1863492388256714	1.9498983625390691	0.0847578291027413	0.0208772402153508	0.56692301847114	0.065340865427614	0.0948108396565136
261.5	1.075642589521029	0.0314553819631845	0.0212775005308569	0.035300641177375	0.3318124811116389	1.571733942607742	0.0692855052555874	0.4655839417293401	0.1861596663034412	1.947958402430754	0.0846734030806383	0.0208562067332528	0.5663371041784889	0.0652726485961412	0.0947131063691952
262.0	1.074565241800164	0.0314241736234594	0.021255768027318	0.0352659570613263	0.3314789626355632	1.5701984571095955	0.069215797708302	0.4651414594942334	0.1859704636404574	1.946022075240008	0.0845891355163882	0.0208352135731884	0.5657523652024798	0.0652045709858073	0.0946155682533856
262.5	1.073489940342987	0.0313930235163092	0.0212340782891126	0.0352313364641311	0.3311460817838803	1.5686657523072751	0.069146223659806	0.4646997345569991	0.1857816300351706	1.9440893740901364	0.0845050261076278	0.0208142606524655	0.5651687987839582	0.0651366322544693	0.0945182248565311
263.0	1.0724166810625797	0.0313619315324162	0.021212431220827	0.0351967792747081	0.3308138372552109	1.5671358235546908	0.0690767828360896	0.4642587659593168	0.185593164685343	1.942160292085608	0.0844210745512015	0.0207933478882604	0.5645864021641587	0.0650688320602172	0.0944210757260745
263.5	1.0713454598641192	0.0313308975621532	0.0211908267270036	0.03516228538154	0.3304822277460509	1.5656086661840465	0.0690074749627168	0.4638185527332556	0.1854050667881004	1.9402348223126944	0.0843372805431894	0.0207724751976233	0.5640051725848386	0.0650011700613864	0.0943241204094775
264.0	1.0702762726452073	0.031299921495594	0.0211692647121458	0.0351278546726858	0.330151251950868	1.5640842755064102	0.0689382997648452	0.4633790939014713	0.1852173355399812	1.9383129578401	0.0842536437789335	0.0207516424974851	0.5634251072884068	0.0649336459165719	0.0942273584542435
264.5	1.06920911529619	0.0312690032225231	0.021147745080724	0.0350934870357929	0.3298209085621992	1.5625626468122775	0.0688692569672467	0.4629403884774017	0.1850299701369859	1.9363946917195771	0.0841701639530651	0.0207308497046629	0.5628462035180508	0.0648662592846408	0.0941307894079386
265.0	1.0681439837004754	0.0312381426324462	0.0211262677371805	0.0350591823581092	0.3294911962707453	1.5610437753721211	0.0688003462943265	0.4625024354654579	0.1848429697746255	1.9344800169865344	0.0840868407595303	0.020710096735866	0.5622684585178609	0.0647990098247448	0.094034412818214
265.5	1.0670808737348434	0.0312073396145997	0.0211048325859346	0.0350249405264946	0.3291621137654637	1.5595276564369358	0.0687315674701427	0.462065233861213	0.1846563336479684	1.9325689266606323	0.0840036738916163	0.0206893835077019	0.5616918695329528	0.064731897196333	0.0939382282328262
266.0	1.0660197812697505	0.0311765940579601	0.0210834395313879	0.0349907614274327	0.3288336597336601	1.558014285238772	0.0686629202184252	0.4616287826515883	0.1844700609516869	1.930661413746372	0.0839206630419761	0.0206687099366818	0.561116433809587	0.0646649210591638	0.0938422351996582
266.5	1.064960702169631	0.0311459058512538	0.0210620884779292	0.0349566449470422	0.328505832861078	1.5565036569912616	0.0685944042625943	0.4611930808150355	0.184284150880103	1.9287574712336693	0.0838378079026539	0.0206480759392261	0.5605421485952856	0.0645980810733169	0.0937464332667394
267.0	1.063903632293191	0.0311152748829663	0.021040779329939	0.034922590971088	0.3281786318319875	1.554995766890136	0.068526019325779	0.4607581273217177	0.184098602627233	1.926857092098424	0.0837551081651091	0.0206274814316699	0.559969011138948	0.0645313768992048	0.0936508219822654
267.5	1.0628485674936972	0.0310847010413512	0.0210195119917949	0.0348885993849923	0.3278520553292712	1.5534906101137342	0.0684577651308346	0.4603239211336863	0.1839134153868312	1.924960269303074	0.0836725635202403	0.0206069263302686	0.5593970186909633	0.0644648081975846	0.0935554008946175
268.0	1.0617955036192632	0.0310541842144392	0.0209982863678758	0.0348546700738453	0.3275261020345099	1.5519881818235024	0.068389641400361	0.4598904612050558	0.1837285883524334	1.923066995797148	0.0835901736584094	0.020586410551203	0.5588261685033201	0.0643983746295685	0.0934601695523819
268.5	1.060744436513127	0.031023724290047	0.0209771023625666	0.0348208029224156	0.3272007706280664	1.550488477164489	0.0683216478567194	0.4594577464821754	0.183544120717399	1.9211772645177985	0.0835079382694639	0.0205659340105845	0.558256457829716	0.0643320758566354	0.0933651275043681
269.0	1.059695362013928	0.030993321155786	0.0209559598802628	0.0347869978151614	0.3268760597891669	1.5489914912658251	0.0682537842220497	0.459025775903799	0.1833600116749526	1.9192910683903333	0.0834258570427608	0.0205454966244601	0.5576878839256626	0.064265911540641	0.0932702742996273
269.5	1.0586482759559737	0.0309629746990706	0.0209348588253751	0.0347532546362401	0.3265519681959824	1.5474972192412055	0.068186050218287	0.4585945484012513	0.1831762604182246	1.9174084003287373	0.0833439296671878	0.0205250983088177	0.5571204440485896	0.0641998813438287	0.0931756094874705
270.0	1.0576031741695082	0.030932684807127	0.0209137991023331	0.0347195732695184	0.3262284945257077	1.5460056561893536	0.0681184455671781	0.4581640628985923	0.1829928661402914	1.9155292532361816	0.0832621558311864	0.0205047389795909	0.5565541354579471	0.0641339849288397	0.0930811326174856
270.5	1.05656005248097	0.030902451367001	0.0208927806155905	0.0346859535985829	0.3259056374546392	1.5445167971944838	0.0680509699902977	0.4577343183127788	0.1828098280342145	1.9136536200055243	0.0831805352227726	0.0204844185526636	0.5559889554153049	0.0640682219587228	0.0929868432395554
271.0	1.0555189067132489	0.0308722742655664	0.0208718032696283	0.0346523955067492	0.3255833956582516	1.543030637326756	0.067983623209064	0.4573053135538235	0.1826271452930793	1.9117814935198103	0.0830990675295591	0.020464136943875	0.5554249011844506	0.0640025920969445	0.0928927409038738
271.5	1.0544797326859383	0.0308421533895327	0.0208508669689597	0.0346188988770719	0.3252617678112726	1.54154717164272	0.0679164049447543	0.4568770475249518	0.1824448171100324	1.9099128666527496	0.0830177524387753	0.0204438940690242	0.554861970031485	0.0639370950073985	0.0927988251609625
272.0	1.0534425262155802	0.0308120886254531	0.0208299716181336	0.0345854635923537	0.3249407525877572	1.5400663951857552	0.0678493149185206	0.4564495191227561	0.1822628426783193	1.9080477322692	0.0829365896372883	0.0204236898438748	0.5543001592249162	0.0638717303544149	0.0927050955616877
272.5	1.052407283115909	0.0307820798597322	0.0208091171217387	0.0345520895351553	0.3246203486611595	1.5385883029865024	0.0677823528514041	0.4560227272373472	0.1820812211913202	1.906186083225633	0.0828555788116232	0.0204035241841593	0.5537394660357513	0.0638064978027694	0.0926115516572753
273.0	1.0513739991980895	0.0307521269786336	0.0207883033844075	0.034518776587804	0.3243005547044045	1.5371128900632878	0.0677155184643504	0.455596670752505	0.1818999518425862	1.904327912370594	0.0827747196479825	0.0203833970055836	0.5531798877375866	0.0637413970176926	0.0925181929993269
273.5	1.0503426702709513	0.030722229868287	0.0207675303108199	0.0344855246324029	0.3239813693899576	1.5356401514225413	0.0676488114782234	0.4551713485458244	0.1817190338258742	1.9024732125451584	0.0826940118322661	0.0203633082238312	0.5526214216066956	0.0636764276648783	0.0924250191398348
274.0	1.0493132921412174	0.030692388414696	0.0207467978057071	0.0344523335508398	0.3236627913898932	1.534170082059206	0.0675822316138202	0.4547467594888612	0.181538466335181	1.900621976583372	0.0826134550500899	0.0203432577545677	0.5520640649221153	0.0636115894104923	0.0923320296311974
274.5	1.0482858606137315	0.0306626025037448	0.0207261057738548	0.0344192032247957	0.3233448193759619	1.5327026769571446	0.0675157785918842	0.4543229024472746	0.1813582485647774	1.8987741973126933	0.082533048986805	0.0203232455134447	0.5515078149657306	0.0635468819211807	0.0922392240262331
275.0	1.0472603714916793	0.0306328720212056	0.0207054541201076	0.0343861335357538	0.3230274520196573	1.5312379310895332	0.0674494521331197	0.4538997762809678	0.1811783797092411	1.8969298675544188	0.0824527933275162	0.0203032714161041	0.5509526690223575	0.0634823048640783	0.0921466018781954
275.5	1.0462368205768056	0.0306031968527453	0.0206848427493715	0.0343531243650073	0.3227106879922802	1.529775839419256	0.0673832519582045	0.4534773798442261	0.1809988589634892	1.8950889801241084	0.0823726877570999	0.0202833353781821	0.5503986243798233	0.0634178579068162	0.0920541627407864
276.0	1.045215203669629	0.0305735768839325	0.0206642715666183	0.0343201755936681	0.3223945259650027	1.528316396899287	0.0673171777878037	0.4530557119858537	0.1808196855228098	1.893251527831998	0.0822927319602221	0.020263437315313	0.5498456783290472	0.0633535407175298	0.0919619061681708
276.5	1.0441955165696517	0.030544012000244	0.0206437404768881	0.0342872871026748	0.3220789646089308	1.5268595984730688	0.0672512293425823	0.4526347715493074	0.1806408585828938	1.891417503483408	0.082212925621356	0.0202435771431332	0.5492938281641165	0.0632893529648668	0.0918698317149892
277.0	1.043177755075566	0.0305145020870715	0.0206232493852934	0.0342544587728008	0.3217640025951659	1.5254054390748852	0.067185406343218	0.4522145573728288	0.1804623773398648	1.8895868998791447	0.0821332684247991	0.020223754777285	0.5487430711823633	0.0632252943179939	0.0917779389363717
277.5	1.0421619149854566	0.0304850470297281	0.0206027981970216	0.0342216904846618	0.3214496385948652	1.5239539136302265	0.0671197085104138	0.4517950682895745	0.1802842409903096	1.887759709815895	0.0820537600546903	0.0202039701334205	0.5481934046844392	0.0631613644466048	0.09168622738795
278.0	1.0411479920969997	0.0304556467134545	0.0205823868173387	0.0341889821187241	0.3211358712793006	1.5225050170561474	0.0670541355649102	0.4513763031277441	0.1801064487313077	1.8859359260866064	0.0819744001950263	0.0201842231272049	0.547644825974387	0.0630975630209268	0.0915946966258711
278.5	1.040135982207658	0.0304263010234254	0.0205620151515922	0.0341563335553117	0.3208226993199172	1.5210587442616248	0.066988687227497	0.4509582607107058	0.1799289997604596	1.8841155414808768	0.0818951885296781	0.0201645136743203	0.5470973323597135	0.0630338897117282	0.0915033462068086
279.0	1.0391258811148734	0.0303970098447555	0.020541683105214	0.0341237446746141	0.3205101213883903	1.519615090147901	0.0669233632190255	0.4505409398571213	0.1797518932759159	1.882298548785319	0.081816124742407	0.0201448416904694	0.5465509211514573	0.0629703441903245	0.0914121756879757
279.5	1.038117684616254	0.0303677730625055	0.0205213905837238	0.0340912153566933	0.3201981361566815	1.518174049608829	0.0668581632604198	0.4501243393810675	0.1795751284764044	1.880484940783934	0.0817372085168804	0.0201252070913787	0.5460055896642585	0.0629069261285858	0.0913211846271365
280.0	1.0371113885097611	0.0303385905616883	0.0205011374927315	0.0340587454814916	0.3198867422970934	1.516735617531208	0.066793087072688	0.4497084580921566	0.1793987045612578	1.878674710258468	0.0816584395366872	0.0201056097928021	0.5454613352164245	0.0628436351989425	0.0912303725826177
280.5	1.0361069885938878	0.0303094622272745	0.0204809237379406	0.0340263349288379	0.3195759384823239	1.5152997887951138	0.0667281343769341	0.4492932947956552	0.1792226207304401	1.876867849988764	0.0815798174853532	0.020086049710524	0.5449181551299956	0.062780471074392	0.0911397391133201
281.0	1.0351044806678396	0.0302803879441982	0.0204607492251505	0.0339939835784554	0.3192657233855191	1.513866558274224	0.0666633048943679	0.4488788482926004	0.1790468761845727	1.8750643527531157	0.0815013420463557	0.0200665267603629	0.5443760467308084	0.0627174334285049	0.0910492837787296
281.5	1.034103860531709	0.0302513675973627	0.0204406138602597	0.0339616913099681	0.318956095680325	1.5124359208361398	0.0665985983463168	0.4484651173799146	0.1788714701249604	1.873264211328601	0.0814230129031386	0.0200470408581743	0.5438350073485587	0.0626545219354308	0.0909590061389282
282.0	1.0331051239866458	0.0302224010716458	0.020420517549268	0.0339294580029076	0.3186470540409393	1.511007871342697	0.0665340144542355	0.4480521008505189	0.1786964017536162	1.871467418491428	0.0813448297391264	0.0200275919198542	0.5432950343168619	0.0625917362699041	0.0908689057546042
282.5	1.032108266835028	0.0301934882519056	0.0204004601982797	0.0338972835367197	0.3183385971421603	1.50958240465028	0.0664695529397167	0.4476397974934439	0.178521670273286	1.869673967017251	0.0812667922377388	0.020008179861342	0.5427561249733128	0.0625290761072502	0.0907789821870631
283.0	1.0311132848806246	0.0301646290229854	0.0203804417135057	0.033865167790771	0.3180307236594371	1.508159515610121	0.0664052135245015	0.4472282060939398	0.178347274887473	1.8678838496815064	0.0811889000824043	0.0199888045986233	0.5422182766595439	0.0624665411233902	0.0906892349982377
283.5	1.0301201739287609	0.0301358232697192	0.0203604620012663	0.0338331106443553	0.3177234322689173	1.5067391990686032	0.0663409959304888	0.4468173254335834	0.1781732148004607	1.8660970592597228	0.0811111529565737	0.0199694660477333	0.5416814867212825	0.0624041309948474	0.0905996637506976
284.0	1.0291289297864752	0.0301070708769368	0.0203405209679936	0.0338011119766998	0.3174167216474941	1.5053214498675522	0.0662768998797455	0.4464071542903852	0.177999489217337	1.8643135885278368	0.0810335505437339	0.0199501641247597	0.5411457525084058	0.0623418453987515	0.0905102680076593
284.5	1.0281395482626778	0.0300783717294686	0.0203206185202338	0.0337691716669714	0.3171105904728532	1.503906262844527	0.066212925094516	0.4459976914388933	0.1778260973440161	1.8625334302624967	0.080956092527421	0.0199308987458452	0.5406110713749958	0.0622796840128447	0.0904210473329957
285.0	1.0271520251683022	0.0300497257121509	0.0203007545646499	0.0337372895942826	0.3168050374235181	1.5024936328331022	0.0661490712972315	0.4455889356502966	0.1776530383872613	1.860756577241368	0.0808787785912329	0.0199116698271906	0.5400774406793923	0.0622176465154859	0.0903320012912452
285.5	1.0261663563164576	0.0300211327098306	0.0202809290080237	0.0337054656376979	0.3165000611788945	1.5010835546631496	0.0660853382105191	0.445180885692526	0.1774803115547063	1.8589830222434225	0.0808016084188423	0.0198924772850576	0.5395448577842445	0.0621557325856563	0.0902431294476211
286.0	1.0251825375225756	0.0299925926073699	0.0202611417572582	0.033673699676239	0.3161956604193146	1.499676023161111	0.0660217255572113	0.4447735403303538	0.1773079160548771	1.8572127580492344	0.0807245816940092	0.0198733210357712	0.539013320056562	0.0620939419029636	0.0901544313680199
286.5	1.0242005646045558	0.0299641052896512	0.0202413927193797	0.0336419915888912	0.3158918338260795	1.4982710331502702	0.0659582330603543	0.4443668983254925	0.1771358510972125	1.8554457774412625	0.0806476981005929	0.0198542009957228	0.5384828248677638	0.062032274147647	0.0900659066190306
287.0	1.0232204333829078	0.0299356706415814	0.0202216818015404	0.0336103412546088	0.3155885800815018	1.4968685794510177	0.0658948604432174	0.4439609584366908	0.1769641158920848	1.8536820732041304	0.080570957322564	0.0198351170813724	0.5379533695937271	0.0619707290005814	0.0899775547679427
287.5	1.0222421396808916	0.0299072885480968	0.0202020089110199	0.0335787485523205	0.3152858978689468	1.4954686568811102	0.0658316074293006	0.4435557194198293	0.1767927096508195	1.8519216381249013	0.0804943590440166	0.0198160692092515	0.5374249516148344	0.0619093061432822	0.0898893753827547
288.0	1.021265679324654	0.0298789588941672	0.0201823739552278	0.0335472133609354	0.3149837858728727	1.4940712602559312	0.065768473742344	0.4431511800280135	0.1766216315857157	1.8501644649933484	0.0804179029491795	0.0197970572959651	0.5368975683160191	0.061848005257909	0.0898013680321822
288.5	1.0202910481433625	0.0298506815648005	0.0201627768417055	0.0335157355593479	0.3146822427788708	1.4926763843887387	0.0657054591063349	0.4427473390116664	0.1764508809100644	1.848410546602218	0.0803415887224275	0.0197780812581948	0.5363712170868107	0.0617868260272702	0.0897135322856655
289.0	1.0193182419693383	0.0298224564450468	0.0201432174781282	0.0334843150264431	0.3143812672737043	1.4912840240909166	0.065642563245517	0.4423441951186193	0.1762804568381681	1.846659875747491	0.080265416048293	0.0197591410127008	0.5358458953213786	0.061725768134827	0.0896258677133779
289.5	1.0183472566381857	0.0297942834200027	0.0201236957723069	0.033452951641102	0.3140808580453464	1.4898941741722165	0.0655797858843973	0.4419417470942007	0.1761103585853586	1.8449124452286385	0.0801893846114765	0.0197402364763242	0.5353216004185751	0.0616648312646971	0.0895383738862323
290.0	1.0173780879889165	0.0297661623748156	0.0201042116321904	0.0334216452822069	0.3137810137830178	1.4885068294409975	0.0655171267477545	0.4415399936813245	0.1759405853680155	1.843168247848869	0.0801134940968576	0.0197213675659897	0.5347983297819763	0.0616040151016586	0.0894510503758896
290.5	1.016410731864078	0.0297380931946874	0.020084764965867	0.033390395828646	0.3134817331772236	1.487121984704464	0.065454585560646	0.4411389336205766	0.1757711364035837	1.8414272764153796	0.0800377441895054	0.0197025341987073	0.5342760808199235	0.0615433193311537	0.089363896754765
291.0	1.0154451841098724	0.0297100757648786	0.0200653556815663	0.0333592031593185	0.3131830149197889	1.4857396347688938	0.065392162048416	0.4407385656502998	0.1756020109105907	1.8396895237395916	0.0799621345746891	0.0196837362915751	0.5337548509455624	0.0614827436392923	0.0892769125960353
291.5	1.0144814405762774	0.0296821099707125	0.0200459836876612	0.0333280671531394	0.3128848577038945	1.484359774439867	0.0653298559367021	0.4403388885066776	0.1754332081086634	1.837954982637392	0.0798866649378876	0.0196649737617812	0.533234637576882	0.0614222877128555	0.0891900974736459
292.0	1.0135194971171633	0.0296541956975785	0.0200266488926695	0.0332969876890446	0.3125872602241111	1.4829823985224904	0.0652676669514429	0.4399399009238174	0.1752647272185447	1.8362236459293624	0.0798113349648003	0.0196462465266058	0.5327154381367522	0.061361951239299	0.0891034509623171
292.5	1.0125593495904082	0.0296263328309364	0.0200073512052555	0.0332659646459948	0.3122902211764338	1.4816075018216164	0.0652055948188849	0.4395416016338307	0.1750965674621096	1.8344955064410096	0.0797361443413561	0.0196275545034232	0.5321972500529599	0.0613017339067562	0.0890169726375509
293.0	1.0116009938580102	0.0295985212563197	0.0199880905342319	0.033234997902981	0.3119937392583145	1.4802350791420582	0.0651436392655889	0.4391439893669139	0.1749287280623815	1.832770557002988	0.0796610927537235	0.0196088976097041	0.5316800707582455	0.0612416354040415	0.0889306620756371
293.5	1.010644425786199	0.0295707608593394	0.0199688667885614	0.0332040873390283	0.3116978131686947	1.478865125288804	0.0650818000184376	0.4387470628514262	0.1747612082435467	1.8310487904513195	0.0795861798883197	0.0195902757630177	0.5311638976903373	0.0611816554206536	0.0888445188536594
294.0	1.009689641245543	0.0295430515256875	0.0199496798773579	0.0331732328332008	0.3114024416080382	1.477497635067223	0.0650200768046412	0.4383508208139678	0.1745940072309708	1.8293301996276088	0.0795114054318201	0.0195716888810331	0.5306487282919855	0.0611217936467779	0.0887585425495018
294.5	1.0087366361110566	0.0295153931411406	0.0199305297098886	0.0331424342646055	0.3111076232783608	1.476132603283273	0.0649584693517446	0.4379552619794557	0.1744271242512123	1.8276147773792544	0.0794367690711671	0.0195531368815219	0.5301345600109948	0.0610620497732901	0.0886727327418538
295.0	1.0077854062623035	0.0294877855915632	0.0199114161955752	0.0331116915123972	0.3108133568832623	1.4747700247436988	0.0648969773876331	0.4375603850711986	0.1742605585320377	1.8259025165596576	0.0793622704935793	0.0195346196823595	0.5296213903002567	0.0610024234917585	0.0885870890102169
295.5	1.0068359475834996	0.0294602287629109	0.0198923392439954	0.0330810044557819	0.3105196411279558	1.4734098942562324	0.0648356006405392	0.4371661888109709	0.1740943093024359	1.8241934100284247	0.0792879093865597	0.0195161372015273	0.5291092166177807	0.0609429144944466	0.0885016109349094
296.0	1.005888255963612	0.0294327225412343	0.0198732987648843	0.0330503729740217	0.310226474719297	1.4720522066297863	0.0647743388390479	0.4367726719190853	0.1739283757926311	1.8224874506515656	0.0792136854379049	0.0194976893571145	0.5285980364267248	0.0608835224743163	0.088416298097072
296.5	1.0049423272964568	0.0294052668126814	0.0198542946681361	0.0330197969464382	0.3099338563658133	1.4706969566746442	0.0647131917121034	0.4363798331144646	0.1737627572340974	1.8207846313016904	0.0791395983357131	0.0194792760673198	0.5280878471954243	0.0608242471250299	0.0883311500786735
297.0	1.003998157480797	0.0293778614635015	0.019835326863805	0.032989276252417	0.3096417847777316	1.4693441392026494	0.0646521589890144	0.4359876711147112	0.1735974528595711	1.8190849448582027	0.0790656477683922	0.019460897250453	0.5275786463974214	0.0607650881409525	0.0882461664625154
297.5	1.0030557424204338	0.0293505063800478	0.0198163952621071	0.0329588107714113	0.3093502586670061	1.4679937490273882	0.0645912403994598	0.4355961846361774	0.1734324619030642	1.817388384207485	0.0789918334246682	0.0194425528249369	0.5270704315114922	0.0607060452171549	0.088161346832237
298.0	1.0021150780243016	0.0293232014487808	0.0197974997734212	0.0329284003829457	0.309059276747345	1.4666457809643714	0.0645304356734945	0.4352053723940327	0.1732677835998765	1.815694942243086	0.0789181549935929	0.0194242427093089	0.5265632000216746	0.0606471180494152	0.0880766907723203
298.5	1.0011761602065552	0.0292959465562711	0.0197786403082904	0.0328980449666201	0.3087688377342376	1.4653002298312117	0.0644697445415544	0.4348152331023312	0.1731034171866084	1.8140046118658997	0.0788446121645517	0.0194059668222225	0.5260569494172932	0.0605883063342214	0.0879921978680945
299.0	1.0002389848866606	0.0292687415892024	0.019759816777423	0.0328677444021135	0.3084789403449792	1.4639570904478	0.0644091667344625	0.4344257654740776	0.1729393619011726	1.812317385984343	0.0787712046272711	0.0193877250824491	0.5255516771929867	0.0605296097687734	0.0879078677057412
299.5	0.9993035479894804	0.0292415864343743	0.0197410290916944	0.0328374985691872	0.3081895832986969	1.4626163576364737	0.0643487019834332	0.434036968221292	0.1727756169828059	1.810633257514531	0.0786979320718263	0.0193695174088793	0.5250473808487301	0.060471028050985	0.0878236998722979
300.0	0.9983698454453585	0.0292144809787053	0.0197222771621473	0.0328073073476889	0.3079007653163745	1.4612780262221878	0.0642883500200779	0.4336488400550738	0.1726121816720804	1.8089522193804464	0.0786247941886485	0.0193513437205249	0.5245440578898617	0.0604125608794858	0.087739693955663
300.5	0.9974378731902034	0.0291874251092353	0.0197035608999937	0.0327771706175557	0.3076124851208764	1.4599420910326808	0.06422811057641	0.4332613796856648	0.1724490552109153	1.807274264514107	0.0785517906685318	0.0193332039365197	0.5240417058271034	0.060354207953623	0.0876558495445997
301.0	0.9965076271655696	0.0291604187131287	0.0196848802166156	0.0327470882588178	0.3073247414369717	1.458608546898635	0.0641679833848496	0.4328745858225103	0.1722862368425871	1.805599385855729	0.0784789212026407	0.0193150979761214	0.5235403221765852	0.0602959689734634	0.0875721662287402
301.5	0.9955791033187364	0.0291334616776765	0.0196662350235662	0.0327170601516021	0.3070375329913569	1.4572773886538368	0.0641079681782283	0.432488457174321	0.1721237258117406	1.803927576353889	0.0784061854825161	0.019297025758713	0.523039904459866	0.0602378436397951	0.0874886435985894
302.0	0.9946522976027864	0.0291065538902996	0.019647625232571	0.0326870861761347	0.3067508585126788	1.4559486111353352	0.064048064689794	0.4321029924491319	0.1719615213643992	1.8022588289656796	0.0783335832000832	0.0192789872038042	0.5225404502039552	0.060179831654129	0.0874052812455292
302.5	0.9937272059766808	0.0290796952385507	0.0196290507555288	0.0326571662127452	0.3064647167315569	1.4546222091835923	0.0639882726532151	0.4317181903543617	0.1717996227479751	1.8005931366568642	0.0782611140476572	0.0192609822310326	0.5220419569413328	0.0601219327187002	0.0873220787618215
303.0	0.9928038244053352	0.0290528856101173	0.0196105115045124	0.0326273001418689	0.3061791063806048	1.4532981776426388	0.0639285918025855	0.431334049596871	0.1716380292112789	1.798930492402029	0.0781887777179498	0.0192430107601651	0.5215444222099695	0.0600641480986915	0.0872390357406124
303.5	0.9918821488596918	0.0290261248928238	0.0195920073917704	0.0325974878440506	0.3058940261944514	1.4519765113602172	0.0638690218724285	0.4309505688830186	0.1714767400045296	1.7972708891847309	0.0781165739040762	0.0192250727110991	0.5210478855268873	0.0600065104985017	0.0871561517759353
304.0	0.9909621753167902	0.0289994129746341	0.0195735405945996	0.0325677291999474	0.3056094749097617	1.450657205187932	0.0638095625977013	0.4305677469187179	0.1713157543793633	1.7956143199976409	0.0780445022995606	0.0192071680038643	0.5205526420409237	0.0599490151670624	0.0870734765599134
304.5	0.9900438997598378	0.0289727497436539	0.0195551226629468	0.0325380240903317	0.3053254512652574	1.44934025398139	0.0637502140021071	0.4301855824094925	0.1711551582755234	1.7939607778426865	0.0779725625983426	0.0191892969668728	0.5200585658278924	0.0598916318514968	0.0869910096212845
305.0	0.9891276428968588	0.0289461350881331	0.0195367468184112	0.032508372396094	0.3050421300934074	1.4480256526003412	0.0636910158890278	0.4298040740605298	0.1709949757747495	1.792310255731194	0.0779007575749381	0.0191714715419093	0.5195654396949201	0.0598343693934663	0.0869087015025995
305.5	0.9882138552520998	0.0289195837936832	0.019518405815206	0.0324787741572293	0.3047595330169837	1.4467133959088174	0.0636319672009553	0.429423220576735	0.1708351049172008	1.790663914315116	0.0778291376513844	0.0191536905067591	0.5190733710889626	0.0597772309915005	0.0868265623200572
306.0	0.9873019169469874	0.0288931018349523	0.0195001044781381	0.0324492513494501	0.3044774712161829	1.445403859989009	0.0635730283556701	0.4290430206627826	0.1706755501753344	1.7890217450585817	0.0777576936461447	0.0191359425490456	0.5185823342026287	0.0597202037647861	0.0867446022859169
306.5	0.98639166342693	0.0288666705148536	0.019481840579353	0.0324198034162596	0.3041959683777279	1.4440979610169744	0.0635142085201513	0.4286634730231698	0.1705163490807779	1.7873825976546605	0.0776863805521185	0.0191182307591161	0.5180922404653061	0.0596632874172838	0.0866627991791258
307.0	0.985483498223986	0.0288402896712146	0.0194636112756973	0.0323904085569366	0.3039150790081202	1.4427947169565725	0.0634555148243726	0.4282846260848961	0.1703574477019099	1.785746710332454	0.0776152127791477	0.0191005566463652	0.5176030874225382	0.0596064816537406	0.0865811525937591
307.5	0.9845770187924	0.0288139672227192	0.0194454164794126	0.0323610718531611	0.3036347108529135	1.4414938015250731	0.0633969301692889	0.4279068005216807	0.1701988452876489	1.7841143235415455	0.0775441940558633	0.0190829153879342	0.5171148726259631	0.05954978617969	0.0864996621248805
308.0	0.9836722129526162	0.0287876927910924	0.0194272561029415	0.0323317972630843	0.3033548626419651	1.4401957899043645	0.0633384542885224	0.4275298485591018	0.1700405410885551	1.7824849217384016	0.0774733053938433	0.0190653069034639	0.5166275936333209	0.0594932007014522	0.0864183273685433
308.5	0.9827690766622004	0.0287614662633024	0.0194091300589275	0.0323025753834869	0.3030755331076261	1.438900176729114	0.0632800869162238	0.4271535451202372	0.1698825343568367	1.7808584978592932	0.0774025464843036	0.0190477311127552	0.5161412480084617	0.0594367249261346	0.0863371479217925
309.0	0.9818676058863938	0.0287352875265069	0.0193910382602155	0.032273406093594	0.3027967209847541	1.4376068780358866	0.0632218277870753	0.4267780120596351	0.169724824346354	1.7792350448526657	0.0773319170190009	0.01903018793577	0.5156558333213529	0.0593803585616314	0.0862561233826656
309.5	0.980967796598158	0.0287091564680549	0.019372980619853	0.0322442892728065	0.302518425010726	1.4363158886056684	0.0631636766362923	0.4264032142945377	0.1695674103126255	1.7776145556792358	0.077261416690237	0.0190126772926321	0.5151713471480849	0.0593241013166245	0.0861752533501944
310.0	0.9800696447782168	0.0286830729754884	0.0193549570510897	0.0322152248007027	0.3022406439254497	1.4350272032263445	0.0631056331996267	0.4260290615465112	0.1694102915128318	1.7759970233120803	0.0771910451908625	0.0189951991036279	0.514687787070878	0.0592679529005828	0.086094537424406
310.5	0.9791731464150982	0.0286570369365433	0.0193369674673783	0.0321862125570402	0.3019633764713762	1.4337408166927956	0.0630476972133688	0.4256555524812518	0.169253467205821	1.7743824407367257	0.0771208022142802	0.018977753289207	0.5142051506780879	0.0592119130237625	0.0860139752063241
311.0	0.9782782975051756	0.0286310482391516	0.0193190117823751	0.0321572524217582	0.3016866213935106	1.43245672380699	0.0629898684143498	0.4252826857651815	0.1690969366521128	1.7727708009512324	0.0770506874544495	0.0189603397699829	0.5137234355642109	0.0591559813972072	0.0859335662979701
311.5	0.9773850940527056	0.0286051067714422	0.0193010899099398	0.0321283442749791	0.3014103774394233	1.4311749193780774	0.0629321465399441	0.4249104600654861	0.168940699113903	1.7711620969662836	0.0769807006058893	0.0189429584667337	0.5132426393298886	0.0591001577327476	0.0858533103023643
312.0	0.9764935320698676	0.0285792124217427	0.0192832017641368	0.0320994879970104	0.3011346433592611	1.429895398222477	0.0628745313280713	0.4245388740501524	0.1687847538550674	1.7695563218052637	0.0769108413636819	0.0189256093004028	0.5127627595819124	0.0590444417430016	0.0857732068235264
312.5	0.9756036075768	0.0285533650785803	0.0192653472592346	0.0320706834683465	0.3008594179057572	1.428618155163967	0.0628170225171985	0.424167926388005	0.1686291001411663	1.7679534685043394	0.0768411094234762	0.0189082921920996	0.5122837939332279	0.058988833141374	0.0856932554664769
313.0	0.9747153166016372	0.0285275646306837	0.0192475263097067	0.0320419305696706	0.3005846998342417	1.42734318503377	0.0627596198463423	0.4237976157487421	0.1684737372394479	1.7663535301125397	0.0767715044814912	0.0188910070630997	0.5118057400029375	0.0589333316420562	0.0856134558372377
313.5	0.9738286551805452	0.0285018109669838	0.019229738830232	0.0320132291818563	0.3003104879026511	1.426070482670639	0.0627023230550706	0.4234279408029709	0.1683186644188523	1.7647564996918303	0.0767020262345191	0.0188737538348462	0.5113285954163047	0.0588779369600261	0.0855338075428328
314.0	0.9729436193577536	0.0284761039766154	0.0192119847356947	0.0319845791859692	0.3000367808715379	1.4248000429209369	0.062645131883505	0.4230589002222424	0.1681638809500147	1.7631623703171893	0.0766326743799284	0.0188565324289496	0.5108523578047561	0.058822648811048	0.0854543101912893
314.5	0.9720602051855912	0.0284504435489182	0.0191942639411849	0.0319559804632689	0.2997635775040801	1.4235318606387213	0.0625880460723223	0.4226904926790854	0.1680093861052692	1.7615711350766787	0.0765634486156672	0.0188393427671886	0.5103770248058843	0.0587674669116717	0.0853749633916373
315.0	0.971178408724517	0.028424829573438	0.0191765763619988	0.0319274328952102	0.2994908765660899	1.422265930685821	0.0625310653627562	0.42232271684704	0.1678551791586518	1.7599827870715168	0.0764943486402657	0.0188221847715108	0.5099025940634495	0.058712390979233	0.0852957667539116
315.5	0.9702982260431512	0.0283992619399279	0.0191589219136389	0.0318989363634449	0.2992186768260222	1.421002247931915	0.0624741894965996	0.4219555714006907	0.1677012593859033	1.7583973194161435	0.0764253741528399	0.018805058364033	0.5094290632273815	0.0586574207318523	0.0852167198891509
316.0	0.9694196532183068	0.0283737405383495	0.0191413005118144	0.0318704907498235	0.2989469770549833	1.4197408072546078	0.0624174182162056	0.4215890550156987	0.167547626064473	1.756814725238292	0.0763565248530935	0.0187879634670418	0.5089564299537807	0.058602555888435	0.0851378224093994
316.5	0.9685426863350168	0.0283482652588737	0.0191237120724412	0.0318420959363963	0.2986757760267389	1.4184816035395036	0.0623607512644898	0.4212231663688339	0.1673942784735205	1.7552349976790491	0.0762878004413216	0.0187709000029941	0.5084846919049195	0.0585477961686707	0.0850590739277063
317.0	0.9676673214865644	0.0283228359918822	0.0191061565116425	0.0318137518054152	0.2984050725177214	1.417224631680279	0.0623041883849312	0.4208579041380053	0.1672412158939193	1.7536581298929228	0.0762192006184124	0.0187538678945174	0.5080138467492424	0.0584931412930326	0.0849804740581265
317.5	0.9667935547745105	0.0282974526279683	0.0190886337457486	0.031785458239335	0.2981348653070387	1.4159698865787549	0.0622477293215744	0.4204932670022927	0.1670884376082586	1.7520841150479007	0.0761507250858507	0.0187368670644105	0.5075438921613664	0.0584385909827771	0.084902022415721
318.0	0.9659213823087192	0.028272115057938	0.0190711436912972	0.031757215120815	0.2978651531764798	1.4147173631449637	0.0621913738190305	0.4201292536419764	0.1669359429008463	1.750512946325512	0.0760823735457198	0.0187198974356439	0.5070748258220812	0.0583841449599433	0.0848237186165567
318.5	0.9650508002073848	0.0282468231728107	0.0190536862650337	0.0317290223327201	0.2975959349105233	1.4134670562972207	0.062135121622479	0.4197658627385662	0.1667837310577111	1.7489446169208858	0.0760141457007042	0.0187029589313599	0.5066066454183483	0.0583298029473521	0.0847455622777067
319.0	0.9641818045970556	0.0282215768638206	0.0190362613839113	0.0317008797581222	0.2973272092963434	1.412218960962187	0.0620789724776687	0.4194030929748316	0.1666318013666043	1.7473791200428053	0.0759460412540921	0.0186860514748733	0.5061393486433006	0.0582755646686059	0.0846675530172506
319.5	0.9633143916126587	0.0281963760224175	0.0190188689650912	0.0316727872803016	0.2970589751238164	1.4109730720749367	0.0620229261309193	0.4190409430348291	0.1664801531170023	1.745816448913766	0.0758780599097773	0.0186691749896719	0.5056729331962411	0.0582214298480878	0.0845896904542741
320.0	0.962448557397524	0.0281712205402675	0.0190015089259425	0.0316447447827483	0.2967912311855273	1.4097293845790193	0.0619669823291227	0.4186794116039312	0.1663287856001083	1.7442565967700276	0.075810201372262	0.0186523293994164	0.505207396782642	0.0581673982109607	0.0845119742088693
320.5	0.9615842981034044	0.028146110309254	0.0189841811840426	0.0316167521491633	0.2965239762767759	1.4084878934265233	0.061911140819744	0.4183184973688532	0.1661776981088542	1.7426995568616654	0.0757424653466586	0.0186355146279414	0.5047427371141424	0.0581134694831671	0.0844344039021345
321.0	0.9607216098905004	0.0281210452214786	0.0189668856571772	0.0315888092634594	0.2962572091955819	1.4072485935781336	0.0618554013508226	0.4179581990176803	0.1660268899379018	1.7411453224526212	0.0756748515386918	0.018618730599255	0.5042789519085465	0.0580596433914277	0.0843569791561741
321.5	0.959860488927478	0.0280960251692621	0.0189496222633403	0.0315609160097629	0.2959909287426913	1.4060114800031942	0.0617997636709739	0.4175985152398944	0.1658763603836452	1.739593886820752	0.075607359654701	0.0186019772375399	0.5038160388898218	0.058005919663241	0.0842796995940983
322.0	0.9590009313914912	0.0280710500451448	0.0189323909207345	0.0315330722724146	0.2957251337215811	1.4047765476797631	0.0617442275293895	0.4172394447264	0.1657261087442113	1.738045243257878	0.0755399894016417	0.018585254467153	0.5033539957880958	0.0579522980268824	0.0842025648400231
322.5	0.9581429334682005	0.0280461197418879	0.0189151915477709	0.0315052779359708	0.295459822938465	1.4035437915946725	0.0616887926758388	0.4168809861695494	0.1655761343194618	1.736499385069827	0.075472740487088	0.0185685622126262	0.5028928203396537	0.0578987782114033	0.0841255745190698
323.0	0.9572864913517902	0.0280212341524737	0.0188980240630692	0.0314775328852042	0.2951949952022973	1.4023132067435775	0.0616334588606699	0.416523138263168	0.1654264364109941	1.734956305576479	0.0754056126192342	0.0185519003986666	0.5024325102869349	0.0578453599466303	0.0840487282573646
323.5	0.9564316012449886	0.0279963931701067	0.0188808883854577	0.0314498370051057	0.2949306493247789	1.401084788131018	0.0615782258348103	0.4161658997025789	0.1652770143221423	1.7334159981118102	0.0753386055068966	0.0185352689501563	0.5019730633785301	0.0577920429631644	0.0839720256820385
324.0	0.9555782593590832	0.0279715966882144	0.0188637844339734	0.0314221901808847	0.2946667841203604	1.3998585307704638	0.061523093349768	0.4158092691846268	0.1651278673579787	1.7318784560239342	0.075271718859515	0.0185186677921536	0.5015144773691771	0.0577388269923796	0.0838954664212267
324.5	0.9547264619139388	0.0279468446004474	0.0188467121278621	0.0313945922979703	0.2944033984062473	1.398634429684371	0.0614680611576322	0.4154532454077022	0.1649789948253138	1.7303436726751409	0.0752049523871551	0.0185020968498922	0.5010567500197572	0.0576857117664227	0.083819050104068
325.0	0.953876205138011	0.0279221368006808	0.0188296713865783	0.0313670432420126	0.2941404910024036	1.397412479904228	0.0614131290110743	0.4150978270717635	0.164830396032698	1.7288116414419366	0.0751383058005091	0.0184855560487821	0.5005998790972909	0.0576326970182117	0.0837427763607048
325.5	0.9530274852683636	0.0278974731830144	0.0188126621297851	0.0313395428988833	0.2938780607315554	1.3961926764706083	0.0613582966633483	0.4147430128783612	0.1646820702904218	1.7272823557150814	0.075071778810898	0.0184690453144097	0.5001438623749334	0.0575797824814349	0.0836666448222817
326.0	0.9521802985506814	0.0278728536417735	0.0187956842773544	0.0313120911546767	0.2936161064191952	1.3949750144332145	0.0613035638682918	0.4143888015306591	0.1645340169105162	1.7257558088996243	0.0750053711302732	0.0184525645725379	0.4996886976319699	0.0575269678905502	0.0835906551209456
326.5	0.9513346412392848	0.0278482780715092	0.0187787377493668	0.0312846878957107	0.2933546268935846	1.3937594888509253	0.0612489303803266	0.414035191733457	0.1643862352067537	1.7242319944149398	0.0749390824712171	0.0184361137491063	0.4992343826538111	0.0574742529807838	0.0835148068898449
327.0	0.9504905095971417	0.0278237463669994	0.0187618224661116	0.0312573330085279	0.293093620985758	1.3925460947918424	0.0611943959544592	0.4136821821932113	0.1642387244946482	1.7227109056947592	0.0748729125469453	0.0184196927702314	0.4987809152319877	0.0574216374881291	0.0834390997631287
327.5	0.9496478998958808	0.0277992584232493	0.0187449383480866	0.0312300263798957	0.2928330875295253	1.3913348273333326	0.0611399603462816	0.413329771618057	0.1640914840914556	1.7211925361872047	0.0748068610713078	0.0184033015622068	0.4983282931641447	0.0573691211493457	0.0833635333759458
328.0	0.9488068084158042	0.0277748141354916	0.0187280853159983	0.0312027678968082	0.292573025361475	1.3901256815620706	0.0610856233119717	0.4129779587178279	0.1639445133161739	1.7196768793548205	0.0747409277587898	0.0183869400515034	0.4978765142540362	0.0573167037019581	0.0832881073644447
328.5	0.9479672314458965	0.0277504133991873	0.0187112632907617	0.0311755574464859	0.2923134333209767	1.3889186525740822	0.0610313846082938	0.4126267422040768	0.1637978114895432	1.7181639286746009	0.0746751123245137	0.0183706081647695	0.4974255763115197	0.0572643848842551	0.0832128213657719
329.0	0.9471291652838364	0.0277260561100263	0.0186944721935001	0.0311483949163773	0.2920543102501837	1.3877137354747826	0.0609772439925993	0.4122761207900957	0.163651377934046	1.7166536776380212	0.0746094144842396	0.0183543058288309	0.4969754771525497	0.0572121644352878	0.0831376750180719
329.5	0.9462926062360072	0.0277017421639275	0.0186777119455454	0.0311212801941595	0.2917956549940351	1.386510925379018	0.0609232012228267	0.4119260931909346	0.1635052119739065	1.715146119751064	0.0745438339543667	0.0183380329706909	0.4965262145991714	0.0571600420948692	0.0830626679604855
330.0	0.945457550617505	0.0276774714570396	0.0186609824684375	0.0310942131677386	0.2915374664002582	1.385310217411102	0.0608692560575026	0.4115766581234215	0.1633593129350913	1.713641248534246	0.0744783704519346	0.018321789517531	0.4960777864795144	0.0571080176035725	0.0829877998331495
330.5	0.9446239947521484	0.0276532438857415	0.0186442836839247	0.0310671937252507	0.2912797433193702	1.384111606704855	0.0608154082557413	0.4112278143061805	0.1632136801453085	1.7121390575226427	0.0744130236946237	0.01830557539671	0.495630190627786	0.05705609070273	0.0829130702771956
331.0	0.9437919349724866	0.0276290593466426	0.0186276155139633	0.0310402217550625	0.2910224846046801	1.382915088403638	0.060761657577246	0.4108795604596501	0.1630683129340075	1.7106395402659131	0.0743477934007572	0.0182893905357652	0.4951834248842642	0.0570042611344323	0.0828384789347492
331.5	0.942961367619806	0.0276049177365833	0.0186109778807176	0.0310132971457721	0.2907656891122903	1.3817206576603909	0.0607080037823083	0.4105318953061014	0.162923210632379	1.7091426903283229	0.0742826792893009	0.0182732348624116	0.4947374870952908	0.0569525286415261	0.0827640254489285
332.0	0.9421322890441384	0.0275808189526352	0.0185943707065596	0.0309864197862093	0.2905093557010981	1.3805283096376626	0.060654446631809	0.4101848175696558	0.1627783725733539	1.7076485012887648	0.0742176810798649	0.0182571083045424	0.4942923751132638	0.056900892967614	0.0826897094638436
332.5	0.9413046956042674	0.0275567628921019	0.0185777939140692	0.0309595895654368	0.2902534832327968	1.3793380395076489	0.0606009858872182	0.4098383259763018	0.162633798091603	1.706156966740783	0.0741527984927042	0.0182410107902291	0.4938480867966302	0.0568493538570522	0.0826155306245952
333.0	0.9404785836677344	0.027532749452519	0.0185612474260335	0.0309328063727502	0.2899980705718772	1.3781498424522207	0.0605476213105953	0.4094924192539122	0.1624894865235367	1.7046680802925889	0.0740880312487194	0.0182249422477213	0.4934046200098784	0.05679791105495	0.0825414885772734
333.5	0.9396539496108436	0.0275087785316545	0.0185447311654476	0.030906070097679	0.2897431165856283	1.376963713662958	0.0604943526645894	0.4091470961322606	0.1623454372073034	1.703181835567082	0.0740233790694576	0.0182089026054471	0.4929619726235297	0.056746564307168	0.082467582968957
334.0	0.9388307898186672	0.027484850027509	0.0185282450555132	0.0308793806299869	0.2894886201441379	1.3757796483411786	0.0604411797124393	0.4088023553430375	0.1622016494827897	1.701698226201869	0.0739588416771131	0.0181928917920125	0.4925201425141316	0.0566953133603171	0.0823938134477117
334.5	0.9380091006850502	0.0274609638383166	0.0185117890196396	0.0308527378596726	0.289234580120294	1.3745976416979686	0.0603881022179736	0.4084581956198663	0.1620581226916189	1.7002172458492777	0.0738944187945278	0.0181769097362023	0.4920791275642482	0.0566441579617566	0.0823201796625894
335.0	0.937188878612614	0.0274371198625443	0.0184953629814427	0.0308261416769702	0.2889809953897846	1.3734176889542098	0.0603351199456109	0.4081146156983185	0.1619148561771503	1.6987388881763748	0.0738301101451924	0.0181609563669794	0.4916389256624527	0.0565930978595934	0.0822466812636266
335.5	0.9363701200127604	0.027413317998893	0.0184789668647454	0.0307995919723495	0.2887278648310984	1.3722397853406083	0.0602822326603597	0.4077716143159294	0.161771849284478	1.6972631468649808	0.0737659154532464	0.0181450316134851	0.4911995347033186	0.0565421328026803	0.0821733179018435
336.0	0.9355528213056744	0.0273895581462975	0.0184626005935769	0.0307730886365168	0.2884751873255252	1.3710639260977209	0.0602294401278185	0.4074291902122124	0.16162910136043	1.6957900156116832	0.0737018344434791	0.0181291354050391	0.490760952587411	0.0564912625406146	0.0821000892292422
336.5	0.9347369789203256	0.0273658402039264	0.018446264092173	0.0307466315604154	0.2882229617571555	1.3698901064759788	0.0601767421141758	0.4070873421286741	0.1614866117535669	1.6943194881278498	0.0736378668413298	0.0181132676711394	0.4903231772212779	0.0564404868237368	0.0820269948988058
337.0	0.9339225892944724	0.0273421640711832	0.0184299572849754	0.0307202206352256	0.2879711870128813	1.368718321735717	0.0601241383862099	0.4067460688088278	0.1613443798141811	1.6928515581396413	0.0735740123728884	0.0180974283414624	0.4898862065174409	0.0563898054031291	0.0819540345644968
337.5	0.933109648874662	0.0273185296477055	0.0184136800966319	0.0306938557523656	0.2877198619823948	1.3675485671471947	0.060071628711289	0.4064053689982083	0.1612024048942948	1.6913862193880222	0.0735102707648959	0.0180816173458627	0.4894500383943864	0.0563392180306138	0.0818812078812559
338.0	0.9322981541162326	0.027294936833366	0.0183974324519962	0.0306675368034918	0.2874689855581894	1.3663808379906186	0.0600192128573711	0.406065241444385	0.1610606863476592	1.6899234656287712	0.0734466417447446	0.0180658346143734	0.4890146707765562	0.0562887244587521	0.0818085145050003
338.5	0.9314881014833128	0.0272713855282722	0.0183812142761271	0.0306412636804991	0.287218556635558	1.365215129556168	0.0599668905930036	0.4057256848969752	0.1609192235297531	1.68846329063249	0.0733831250404786	0.0180500800772055	0.4885801015943379	0.0562383244408425	0.0817359540926226
339.0	0.9306794874488236	0.0272478756327668	0.0183650254942891	0.0306150362755211	0.2869685741125935	1.3640514371440131	0.0599146616873236	0.4053866981076572	0.1607780157977809	1.6870056881846138	0.0733197203807941	0.0180343536647485	0.4881463287840553	0.0561880177309192	0.0816635263019892
339.5	0.9298723084944768	0.0272244070474278	0.0183488660319515	0.030588854480931	0.2867190368901874	1.3628897560643396	0.0598625259100574	0.4050482798301831	0.1606370625106718	1.6855506520854169	0.0732564274950399	0.0180186553075696	0.4877133502879588	0.0561378040837508	0.0815912307919386
340.0	0.929066561110776	0.0272009796730687	0.0183327358147885	0.0305627181893414	0.2864699438720294	1.361730081637364	0.0598104830315204	0.4047104288203912	0.1604963630290778	1.684098176150021	0.073193246113217	0.0180029849364146	0.4872811640542158	0.0560876832548386	0.0815190672222804
340.5	0.9282622417970138	0.0271775934107383	0.018316634768679	0.0305366272936049	0.2862212939646062	1.360572409193357	0.0597585328226167	0.4043731438362181	0.1603559167153719	1.682648254208402	0.0731301759659796	0.0179873424822068	0.4868497680368999	0.0560376550004151	0.0814470352537932
341.0	0.927459347061272	0.0271542481617214	0.0183005628197058	0.0305105816868145	0.285973086077201	1.3594167340726608	0.0597066750548391	0.4040364236377107	0.1602157229336467	1.6812008801053937	0.0730672167846348	0.0179717278760476	0.4864191601959814	0.0559877190774426	0.0813751345482234
341.5	0.9266578734204196	0.0271309438275386	0.0182845198941563	0.0304845812623035	0.2857253191218914	1.358263051625705	0.0596549095002689	0.4037002669870377	0.1600757810497128	1.6797560477006928	0.073004368301143	0.0179561410492162	0.4859893384973174	0.0559378752436116	0.0813033647682834
342.0	0.92585781740011	0.0271076803099461	0.0182685059185213	0.0304586259136463	0.285477992013549	1.357111357213026	0.0596032359315751	0.4033646726485007	0.1599360904310964	1.6783137508688646	0.0729416302481176	0.0179405819331695	0.4855603009126403	0.055888123257339	0.0812317255776503
342.5	0.9250591755347788	0.0270844575109364	0.0182525208194953	0.0304327155346581	0.2852311036698378	1.355961646205282	0.0595516541220147	0.403029639388546	0.1597966504470379	1.6768739834993438	0.0728790023588257	0.017925050459542	0.4851320454195482	0.0558384628777669	0.081160216640964
343.0	0.9242619443676416	0.0270612753327379	0.0182365645239759	0.0304068500193959	0.2849846530112124	1.3548139139832691	0.0595001638454318	0.4026951659757745	0.15965746046849	1.675436739496438	0.0728164843671876	0.0179095465601457	0.4847045700014941	0.0557888938647607	0.0810888376238257
343.5	0.92346612045069	0.027038133677815	0.0182206369590638	0.0303810292621578	0.2847386389609164	1.3536681559379362	0.0594487648762577	0.4023612511809527	0.1595185198681153	1.674002012779329	0.0727540760077773	0.0178940701669699	0.4842778726477745	0.0557394159789076	0.081017588192796
344.0	0.9226717003446876	0.0270150324488685	0.0182047380520625	0.0303552531574839	0.2844930604449815	1.3525243674703986	0.0593974569895101	0.4020278937770232	0.1593798280202847	1.6725697972820743	0.0726917770158219	0.0178786212121813	0.4838519513535199	0.0556900289815152	0.0809464680153936
344.5	0.921878680619168	0.026991971548835	0.0181888677304776	0.0303295216001565	0.2842479163922246	1.3513825439919516	0.059346239960793	0.4016950925391143	0.1592413843010754	1.6711400869536062	0.0726295871272022	0.0178631996281237	0.4834268041196827	0.0556407326346096	0.0808754767600934
345.0	0.9210870578524282	0.0269689508808877	0.0181730259220169	0.0303038344851999	0.2840032057342464	1.3502426809240842	0.0592951135662961	0.4013628462445497	0.1591031880882682	1.6697128757577322	0.0725675060784522	0.0178478053473178	0.4830024289530265	0.0555915267009338	0.0808046140963246
345.5	0.920296828631525	0.0269459703484357	0.01815721255459	0.0302781917078807	0.2837589274054297	1.3491047736984905	0.0592440775827946	0.4010311536728588	0.158965238761346	1.668288157673134	0.0725055336067592	0.0178324383024613	0.4825788238661147	0.0555424109439464	0.0807338796944694
346.0	0.9195079895522706	0.0269230298551245	0.0181414275563082	0.0302525931637082	0.2835150803429365	1.347968817757081	0.0591931317876481	0.4007000136057853	0.1588275357014913	1.6668659266933654	0.0724436694499633	0.0178170984264284	0.4821559868772997	0.0554933851278193	0.0806632732258608
346.5	0.9187205372192264	0.0269001293048357	0.0181256708554837	0.0302270387484344	0.2832716634867067	1.3468348085519946	0.059142275958801	0.4003694248272961	0.1586900782915836	1.6654461768268494	0.0723819133465581	0.0178017856522701	0.4817339160107113	0.0554444490174369	0.0805927943627809
347.0	0.9179344682456972	0.0268772686016871	0.0181099423806295	0.0302015283580541	0.2830286757794549	1.345702741545607	0.0590915098747813	0.4000393861235911	0.158552865916198	1.664028902096875	0.0723202650356895	0.0177864999132137	0.4813126092962452	0.0553956023783937	0.0805224427784594
347.5	0.9171497792537264	0.0268544476500326	0.0180942420604595	0.030176061888805	0.2827861161666688	1.3445726122105437	0.0590408333147002	0.3997098962831107	0.1584158979616018	1.6626140965415952	0.0722587242571562	0.0177712411426626	0.480892064769551	0.055346844976993	0.0804522181470715
348.0	0.9163664668740894	0.0268316663544622	0.0180785698238875	0.0301506392371679	0.2825439835966062	1.343444416029684	0.0589902460582519	0.3993809540965449	0.1582791738157528	1.6612017542140205	0.072197290751409	0.0177560092741964	0.4804722804720215	0.0552981765802452	0.0803821201437363
348.5	0.9155845277462856	0.0268089246198022	0.0180629256000274	0.0301252602998668	0.2823022770202927	1.3423181484961746	0.0589397478857124	0.3990525583568411	0.1581426928682969	1.6597918691820144	0.072135964259551	0.0177408042415706	0.4800532544507803	0.0552495969558661	0.0803121484445146
349.0	0.9148039585185338	0.0267862223511144	0.0180473093181925	0.0300999249738689	0.2820609953915188	1.3411938051134338	0.0588893385779397	0.3987247078592121	0.1580064545105651	1.6583844355282895	0.0720747445233369	0.0177256259787164	0.4796349847586698	0.0552011058722751	0.0802423027264074
349.5	0.9140247558477634	0.0267635594536969	0.0180317209078953	0.0300746331563848	0.2818201376668373	1.340071381395161	0.0588390179163725	0.398397401401144	0.1578704581355713	1.656979447350399	0.072013631285173	0.0177104744197404	0.47921746945424	0.0551527030985935	0.0801725826673538
350.0	0.913246916399608	0.0267409358330836	0.0180161602988474	0.0300493847448683	0.2815797028055607	1.338950872865342	0.05878878568303	0.3980706377824034	0.1577347031380101	1.655576898760731	0.0719526242881165	0.0176953494989246	0.4788007066017356	0.055104388404643	0.0801029879462293
350.5	0.912470436848397	0.0267183513950438	0.0180006274209586	0.030024179637017	0.2813396897697576	1.3378322750582563	0.0587386416605111	0.397744415805045	0.1575991889142535	1.6541767838865031	0.0718917232758756	0.0176802511507262	0.4783846942710847	0.0550561615609439	0.0800335182428437
351.0	0.9116953138771476	0.0266958060455829	0.0179851222043373	0.0299990177307716	0.2811000975242506	1.3367155835184816	0.0586885856319936	0.3974187342734183	0.1574639148623488	1.6527790968697496	0.0718309279928088	0.0176651793097772	0.4779694305378861	0.0550080223387133	0.0799641732379394
351.5	0.9109215441775572	0.0266732996909416	0.0179696445792894	0.0299738989243165	0.2808609250366123	1.3356007938009	0.058638617381234	0.3970935919941746	0.1573288803820159	1.6513838318673186	0.0717702381839243	0.0176501339108844	0.4775549134833975	0.0549599705098634	0.0798949526131893
352.0	0.9101491244499949	0.0266508322375959	0.0179541944763183	0.0299488231160795	0.2806221712771632	1.3344879014707012	0.0585887366925662	0.3967689877762742	0.1571940848746441	1.64999098305086	0.0717096535948801	0.0176351148890291	0.4771411411945228	0.0549120058469997	0.0798258560511947
352.5	0.9093780514034908	0.0266284035922574	0.0179387718261248	0.0299237902047321	0.2803838352189673	1.333376902103388	0.0585389433509014	0.396444920430992	0.1570595277432903	1.648600544606816	0.0716491739719834	0.0176201221793669	0.4767281117637996	0.0548641281234195	0.0797568832354837
353.0	0.9086083217557304	0.0266060136618724	0.017923376559606	0.0298988000891892	0.2801459158378299	1.332267791284779	0.0584892371417268	0.3961213887719244	0.1569252083926753	1.647212510736413	0.0715887990621896	0.0176051557172275	0.4763158232893876	0.0548163371131101	0.0796880338505092
353.5	0.907839932233042	0.0265836623536227	0.0179080086078559	0.0298738526686092	0.2799084121122933	1.3311605646110114	0.0584396178511053	0.3957983916149953	0.1567911262291813	1.645826875655649	0.0715285286131024	0.0175902154381143	0.4759042738750549	0.0547686325907467	0.0796193075816465
354.0	0.9070728795703892	0.0265613495749245	0.0178926679021641	0.0298489478423939	0.2796713230236339	1.330055217688544	0.0583900852656748	0.3954759277784617	0.1566572806608496	1.644443633595284	0.0714683623729732	0.0175753012777045	0.4754934616301664	0.0547210143316911	0.0795507041151918
354.5	0.9063071605113596	0.0265390752334291	0.017877354374016	0.0298240855101888	0.2794346475558587	1.3289517461341596	0.0583406391726468	0.3951539960829196	0.1565236710973769	1.643062778800828	0.0714083000907003	0.0175604131718487	0.4750833846696702	0.0546734821119897	0.0794822231383598
355.0	0.905542771808157	0.0265168392370221	0.0178620679550923	0.0297992655718825	0.2791983846957015	1.327850145574965	0.0582912793598063	0.3948325953513097	0.1563902969501129	1.6416843055325288	0.0713483415158283	0.0175455510565704	0.4746740411140859	0.0546260357083719	0.0794138643392821
355.5	0.9047797102215888	0.0264946414938233	0.0178468085772685	0.029774487927607	0.2789625334326191	1.3267504116483937	0.058242005615511	0.3945117244089227	0.1562571576320573	1.6403082080653602	0.0712884863985481	0.0175307148680662	0.4742654290894912	0.0545786748982481	0.0793456274070047
356.0	0.9040179725210568	0.026472481912187	0.0178315761726148	0.0297497524777378	0.2787270927587879	1.3256525400022054	0.0581928177286899	0.394191382083404	0.1561242525578569	1.6389344806890087	0.0712287344896956	0.0175159045427053	0.4738575467275088	0.0545313994597081	0.0792775120314863
356.5	0.9032575554845462	0.0264503604007013	0.0178163706733951	0.0297250591228933	0.2784920616691002	1.3245565262944872	0.0581437154888431	0.3938715672047592	0.1559915811438022	1.6375631177078602	0.0711690855407513	0.0175011200170295	0.4734503921652944	0.0544842091715194	0.079209517903596
357.0	0.9024984558986148	0.0264282768681881	0.0178011920120676	0.0297004077639351	0.2782574391611599	1.3234623661936524	0.0580946986860405	0.393552278605359	0.1558591428078251	1.6361941134409863	0.07110953930384	0.0174863612277524	0.4730439635455229	0.0544371038131252	0.0791416447151116
357.5	0.9017406705583816	0.0264062312237027	0.0177860401212833	0.0296757983019678	0.2780232242352788	1.3223700553784403	0.0580457671109213	0.3932335151199434	0.1557269369694952	1.6348274622221304	0.0710500955317298	0.0174716281117598	0.4726382590163759	0.0543900831646426	0.0790738921587171
358.0	0.9009841962675158	0.0263842233765341	0.0177709149338865	0.029651230638339	0.2777894158944731	1.3212795895379146	0.0579969205546932	0.3929152755856265	0.1555949630500171	1.6334631583996917	0.0709907539778312	0.0174569206061089	0.472233276731528	0.0543431470068613	0.079006259928001
358.5	0.9002290298382248	0.0263622532362042	0.0177558163829138	0.0296267046746389	0.2775560131444582	1.3201909643714618	0.0579481588091311	0.3925975588419005	0.1554632204722271	1.632101196336712	0.0709315143961971	0.0174422386480285	0.4718290148501348	0.0542962951212411	0.0789387477174539
359.0	0.8994751680912433	0.0263403207124677	0.0177407444015942	0.0296022203127006	0.2773230149936461	1.3191041755887898	0.0578994816665765	0.3922803637306405	0.1553317086605904	1.630741570410859	0.0708723765415215	0.0174275821749184	0.4714254715368186	0.0542495272899106	0.0788713552224665
359.5	0.8987226078558203	0.0263184257153123	0.0177256989233482	0.0295777774545996	0.2770904204531399	1.318019218909925	0.0578508889199367	0.3919636890961078	0.1552004270411975	1.6293842750144107	0.0708133401691389	0.0174129511243491	0.4710226449616556	0.0542028432956654	0.0788040821393277
360.0	0.8979713459697073	0.0262965681549579	0.0177106798817878	0.0295533760026537	0.2768582285367306	1.316936090065209	0.0578023803626838	0.391647533784954	0.1550693750417613	1.628029304554239	0.0707544050350238	0.0173983454340618	0.4706205333001632	0.0541562429219659	0.0787369281652221
360.5	0.8972213792791466	0.0262747479418567	0.0176956872107159	0.0295290158594232	0.2766264382608923	1.3158547847952966	0.0577539557888535	0.3913318966462248	0.154938552091614	1.6266766534517942	0.0706955708957895	0.017383765041968	0.4702191347332858	0.054109725952936	0.0786698929982282
361.0	0.8964727046388582	0.0262529649866927	0.0176807208441258	0.0295046969277103	0.2763950486447779	1.3147752988511516	0.0577056149930449	0.3910167765313636	0.1548079576217036	1.625326316143085	0.0706368375086878	0.0173692098861492	0.4698184474473822	0.0540632921733609	0.0786029763373162
361.5	0.8957253189120271	0.0262312192003816	0.0176657807162012	0.0294804191105591	0.276164058710215	1.313697627994042	0.0576573577704186	0.3907021722942141	0.1546775910645907	1.6239782870786648	0.0705782046316079	0.0173546799048563	0.4694184696342116	0.0540169413686855	0.0785361778823457
362.0	0.8949792189702902	0.0262095104940708	0.0176508667613151	0.0294561823112558	0.2759334674817014	1.3126217679955368	0.0576091839166966	0.3903880827910249	0.1545474518544457	1.6226325607236105	0.0705196720230755	0.0173401750365101	0.4690191994909207	0.0539706733250125	0.0784694973340637
362.5	0.8942344016937245	0.0261878387791383	0.0176359789140301	0.0294319864333277	0.2757032739864004	1.3115477146375	0.0575610932281609	0.3900745068804513	0.1544175394270448	1.621289131557507	0.0704612394422524	0.0173256952197001	0.4686206352200299	0.0539244878291007	0.0784029343941025
363.0	0.8934908639708319	0.0261662039671935	0.0176211171090975	0.0294078313805438	0.2754734772541365	1.310475463712087	0.0575130855016527	0.3897614434235589	0.1542878532197671	1.6199479940744272	0.0704029066489352	0.0173112403931849	0.4682227750294201	0.0538783846683632	0.0783364887649772
363.5	0.8927486026985276	0.0261446059700761	0.0176062812814572	0.0293837170569142	0.275244076317391	1.3094050110217386	0.0574651605345711	0.3894488912838263	0.1541583926715914	1.6186091427829137	0.0703446734035547	0.0172968104958916	0.4678256171323189	0.0538323636308653	0.0782701601500841
364.0	0.8920076147821256	0.026123044699856	0.0175914713662369	0.0293596433666901	0.275015070211297	1.3083363523791738	0.0574173181248727	0.3891368493271477	0.1540291572230924	1.6172725722059589	0.0702865394671749	0.0172824054669154	0.4674291597472871	0.053786424505323	0.078203948253698
364.5	0.8912678971353252	0.0261015200688334	0.017576687298752	0.0293356102143634	0.274786457973635	1.307269483607386	0.0573695580710701	0.3888253164218355	0.1539001463164377	1.6159382768809871	0.0702285046014925	0.0172680252455194	0.4670334010982055	0.0537405670811011	0.0781378527809704
365.0	0.8905294466801971	0.026080031989538	0.0175619290145051	0.0293116175046665	0.2745582386448281	1.3062044005396345	0.0573218801722311	0.3885142914386224	0.1537713593953845	1.614606251359832	0.0701705685688352	0.0172536697711347	0.4666383394142606	0.0536947911482112	0.0780718734379268
365.5	0.8897922603471696	0.0260585803747288	0.0175471964491857	0.0292876651425722	0.2743304112679373	1.3051410990194376	0.0572742842279776	0.3882037732506641	0.1536427959052757	1.613276490208719	0.0701127311321616	0.0172393389833592	0.4662439729299311	0.0536490964973101	0.0780060099314652
366.0	0.8890563350750144	0.0260371651373941	0.0175324895386692	0.0292637530332937	0.2741029748886568	1.3040795749005685	0.0572267700384848	0.3878937607335411	0.1535144552930368	1.6119489880082445	0.0700549920550598	0.0172250328219581	0.4658502998849751	0.0536034829196981	0.0779402619693534
366.5	0.8883216678108316	0.0260157861907508	0.0175178082190172	0.0292398810822835	0.2738759285553091	1.3030198240470436	0.0571793374044799	0.3875842527652609	0.1533863370071728	1.6106237393533525	0.0699973511017467	0.0172107512268633	0.4654573185244152	0.0535579502073165	0.0778746292602269
367.0	0.8875882555100363	0.0259944434482444	0.0175031524264766	0.0292160491952344	0.2736492713188399	1.301961842333117	0.057131986127241	0.3872752482262594	0.1532584404977639	1.6093007388533167	0.0699398080370669	0.017196494138173	0.4650650270985253	0.0535124981527469	0.077809111513587
367.5	0.8868560951363434	0.0259731368235484	0.0174885220974796	0.029192257278078	0.2734230022328136	1.3009056256432725	0.0570847160085965	0.3869667459994036	0.1531307652164628	1.6079799811317177	0.0698823626264919	0.0171822614961514	0.4646734238628169	0.053467126549208	0.0777437084397979
368.0	0.8861251836617531	0.025951866230564	0.0174739171686425	0.0291685052369855	0.273197120353408	1.2998511698722142	0.0570375268509236	0.386658744969992	0.1530033106164909	1.6066614608264207	0.0698250146361188	0.0171680532412285	0.4642825070780252	0.0534218351905552	0.0776784197500853
368.5	0.8853955180665353	0.0259306315834202	0.0174593375767662	0.0291447929783667	0.2729716247394098	1.2987984709248586	0.0569904184571474	0.3863512440257573	0.1528760761526345	1.6053451725895551	0.0697677638326697	0.0171538693139997	0.4638922750100954	0.0533766238712774	0.0776132451565336
369.0	0.8846670953392163	0.0259094327964726	0.017444783258835	0.0291211204088701	0.2727465144522087	1.2977475247163248	0.0569433906307399	0.3860442420568666	0.1527490612812421	1.6040311110874914	0.0697106099834906	0.0171397096552255	0.4635027259301688	0.0533314923864965	0.0775481843720839
369.5	0.8839399124765613	0.0258882697843042	0.0174302541520166	0.0290974874353825	0.2725217885557935	1.296698327171926	0.0568964431757188	0.3857377379559236	0.1526222654602199	1.6027192710008185	0.06965355285655	0.0171255742058312	0.4631138581145688	0.0532864405319644	0.0774832371105318
370.0	0.8832139664835617	0.0258671424617238	0.0174157501936614	0.0290738939650288	0.272297446116746	1.2956508742271593	0.0568495758966464	0.3854317306179695	0.152495688149029	1.6014096470243202	0.0695965922204385	0.0171114629069064	0.4627256698447873	0.0532414681040619	0.0774184030865248
370.5	0.8824892543734174	0.0258460507437667	0.0174012713213024	0.0290503399051716	0.2720734862042365	1.2946051618276964	0.0568027885986287	0.3851262189404836	0.1523693288086812	1.600102233866955	0.0695397278443673	0.0170973756997048	0.4623381594074708	0.0531965748997967	0.0773536820155609
371.0	0.8817657731675231	0.0258249945456938	0.0173868174726544	0.029026825163411	0.2718499078900181	1.2935611859293723	0.056756081087314	0.3848212018233847	0.1522431869017362	1.5987970262518294	0.0694829594981675	0.0170833125256441	0.4619513250944063	0.0531517607168015	0.0772890736139853
371.5	0.8810435198954516	0.0258039737829913	0.0173723885856136	0.0290033496475844	0.2716267102484222	1.2925189424981771	0.0567094531688922	0.3845166781690318	0.1521172618922972	1.5974940189161773	0.0694262869522886	0.017069273326305	0.4615651652025077	0.053107025353332	0.077224577598989
372.0	0.8803224915949387	0.0257829883713704	0.0173579845982574	0.0289799132657659	0.2714038923563526	1.2914784275102429	0.0566629046500933	0.3842126468822247	0.1519915532460077	1.596193206611333	0.0693697099777979	0.0170552580434318	0.4611796780338015	0.0530623686082656	0.0771601936886061
372.5	0.8796026853118668	0.025762038226767	0.0173436054488438	0.0289565159262661	0.2711814532932806	1.2904396369518332	0.0566164353381864	0.3839091068702044	0.1518660604300482	1.594894584102711	0.0693132283463792	0.017041266618931	0.4607948618954129	0.053017790281099	0.0770959216017118
373.0	0.8788840981002498	0.0257411232653411	0.0173292510758106	0.0289331575376323	0.2709593921412397	1.2894025668193343	0.0565700450409786	0.3836060570426545	0.1517407829131317	1.5935981461697784	0.0692568418303316	0.017027298994872	0.4604107150995526	0.0529732901719467	0.0770317610580199
373.5	0.8781667270222161	0.0257202434034767	0.0173149214177759	0.0289098380086472	0.2707377079848204	1.2883672131192412	0.0565237335668141	0.3833034963117002	0.151615720165501	1.5923038876060331	0.0692005502025687	0.0170133551134859	0.4600272359635016	0.0529288680815391	0.0769677117780807
374.0	0.8774505691479934	0.0256993985577813	0.0173006164135365	0.0288865572483294	0.2705163999111641	1.2873335718681458	0.0564775007245725	0.3830014235919098	0.1514908716589244	1.5910118032189768	0.0691443532366173	0.0169994349171657	0.4596444228095981	0.0528845238112208	0.0769037734832787
374.5	0.8767356215558914	0.0256785886450855	0.0172863360020683	0.0288633151659327	0.270295467009959	1.286301639092727	0.0564313463236683	0.3826998378002939	0.1513662368666925	1.5897218878300916	0.0690882507066163	0.0169855383484657	0.4592622739652234	0.0528402571629482	0.0768399458958306
375.0	0.8760218813322861	0.0256578135824424	0.0172720801225254	0.0288401116709461	0.2700749083734335	1.2852714108297374	0.0563852701740493	0.3823987378563064	0.151241815263614	1.588434136274815	0.0690322423873155	0.0169716653501013	0.4588807877627877	0.0527960679392886	0.0767762287387824
375.5	0.8753093455716038	0.0256370732871277	0.0172578487142399	0.0288169466730928	0.2698547230963517	1.2842428831259904	0.0563392720861957	0.382098122681844	0.1511176063260126	1.5871485434025123	0.0689763280540749	0.0169578158649484	0.4584999625397161	0.0527519559434176	0.0767126217360078
376.0	0.8745980113763039	0.025616367676639	0.0172436417167213	0.0287938200823306	0.2696349102760071	1.2832160520383484	0.0562933518711186	0.381797991201246	0.150993609531723	1.5858651040764558	0.0689205074828629	0.0169439898360434	0.4581197966384349	0.0527079209791177	0.0766491246122058
376.5	0.8738878758568622	0.0255956966686954	0.0172294590696559	0.0287707318088512	0.2694154690122179	1.28219091363371	0.0562475093403593	0.3814983423412941	0.150869824360087	1.5845838131737928	0.0688647804502556	0.0169301872065827	0.4577402884063572	0.0526639628507762	0.0765857370928979
377.0	0.8731789361317546	0.025575060181237	0.0172153007129069	0.0287476817630796	0.269196398407321	1.281167463988996	0.056201744305988	0.3811991750312127	0.1507462502919505	1.5833046655855258	0.0688091467334356	0.016916407919922	0.4573614361958693	0.0526200813633837	0.0765224589044265
377.5	0.8724711893274402	0.0255544581324247	0.0172011665865132	0.0287246698556745	0.2689776975661667	1.280145699191138	0.0561560565806022	0.3809004882026678	0.1506228868096587	1.5820276562164814	0.0687536061101907	0.0169026519195765	0.4569832383643162	0.0525762763225319	0.0764592897739524
378.0	0.8717646325783444	0.0255338904406399	0.0171870566306895	0.028701695997527	0.2687593655961128	1.2791256153370625	0.0561104459773262	0.3806022807897666	0.1504997333970536	1.5807527799852878	0.0686981583589128	0.0168889191492204	0.456605693273988	0.0525325475344121	0.0763962294294525
378.5	0.8710592630268419	0.0255133570244838	0.0171729707858257	0.028678760099761	0.2685414016070197	1.2781072085336789	0.0560649123098092	0.3803045517290576	0.1503767895394694	1.5794800318243458	0.0686428032585967	0.0168752095526861	0.4562287992921056	0.0524888948058132	0.0763332775997173
379.0	0.8703550778232397	0.025492857802777	0.0171589089924862	0.0286558620737324	0.2683238047112443	1.277090474897866	0.056019455392225	0.380007299959529	0.1502540547237288	1.5782094066798038	0.0685875405888391	0.0168615230739645	0.455852554790807	0.0524453179441201	0.076270434014349
379.5	0.8696520741257602	0.0254723926945592	0.0171448711914097	0.028633001831029	0.2681065740236342	1.276075410556456	0.0559740750392698	0.3797105244226088	0.1501315284381401	1.5769408995115295	0.068532370129837	0.0168478596572041	0.4554769581471329	0.0524018167573116	0.0762076984037593
380.0	0.8689502491005235	0.025451961619089	0.0171308573235089	0.0286101792834698	0.2678897086615229	1.275062011646222	0.0559287710661617	0.3794142240621636	0.1500092101724921	1.5756745052930847	0.0684772916623868	0.016834219246711	0.4551020077430128	0.0523583910539586	0.0761450704991666
380.5	0.8682495999215308	0.025431564495843	0.0171168673298695	0.028587394343105	0.2676732077447231	1.274050274313863	0.0558835432886394	0.3791183978244973	0.1498870994180517	1.5744102190116969	0.0684223049678832	0.0168206017869483	0.4547277019652513	0.0523150406432226	0.0760825500325941
381.0	0.8675501237706467	0.0254112012445156	0.0171029011517502	0.0285646469222153	0.2674570703955219	1.273040194715989	0.0558383915229609	0.3788230446583513	0.1497651956675592	1.5731480356682317	0.0683674098283176	0.0168070072225359	0.4543540392055133	0.0522717653348536	0.0760201367368676
381.5	0.8668518178375814	0.0253908717850188	0.0170889587305822	0.0285419369333116	0.2672412957386746	1.2720317690191063	0.055793315585902	0.3785281635149021	0.1496434984152249	1.5718879502771663	0.0683126060262773	0.0167934354982499	0.4539810178603112	0.0522285649391884	0.0759578303456129
382.0	0.8661546793198744	0.0253705760374814	0.0170750400079684	0.0285192642891349	0.2670258829013992	1.271024993399603	0.0557483152947557	0.3782337533477609	0.1495220071567252	1.5706299578665626	0.0682578933449438	0.0167798865590227	0.4536086363309893	0.0521854392671489	0.0758956305932539
382.5	0.8654587054228761	0.0253503139222488	0.0170611449256834	0.0284966289026554	0.2668108310133706	1.2700198640437328	0.0557033904673307	0.3779398131129723	0.1494007213891991	1.5693740534780365	0.0682032715680921	0.0167663603499419	0.4532368930237115	0.05214238813024	0.0758335372150101
383.0	0.86476389335973	0.0253300853598825	0.0170472734256727	0.0284740306870725	0.2665961392067149	1.2690163771476004	0.0556585409219498	0.377646341769013	0.149279640611244	1.5681202321667338	0.0681487404800892	0.0167528568162508	0.4528657863494458	0.0520994113405481	0.0757715499468943
383.5	0.864070240351356	0.0253098902711596	0.0170334254500524	0.0284514695558142	0.2663818066160037	1.2680145289171465	0.0556137664774495	0.3773533382767903	0.1491587643229121	1.5668684890012987	0.0680942998658926	0.0167393759033473	0.4524953147239514	0.052056508710739	0.0757096685257105
384.0	0.8633777436264319	0.0252897285770724	0.0170196009411086	0.0284289454225367	0.2661678323782481	1.2670143155681304	0.0555690669531779	0.3770608015996406	0.1490380920257069	1.5656188190638485	0.0680399495110494	0.0167259175567839	0.4521254765677641	0.0520136800540565	0.0756478926890513
384.5	0.862686400421376	0.0252696001988281	0.0170057998412971	0.0284064582011241	0.2659542156328932	1.2660157333261162	0.0555244421689941	0.3767687307033284	0.1489176232225789	1.5643712174499436	0.0679856892016952	0.0167124817222672	0.4517562703061823	0.0519709251843203	0.0755862221752961
385.0	0.8619962079803293	0.0252495050578482	0.0169920220932428	0.0283840078056881	0.2657409555218121	1.265018778426456	0.0554798919452668	0.3764771245560439	0.148797357417922	1.56312567926856	0.0679315187245523	0.0166990683456576	0.4513876943692533	0.0519282439159242	0.0755246567236085
385.5	0.8613071635551371	0.025229443075768	0.0169782676397394	0.0283615941505672	0.2655280511893001	1.2640234471142726	0.0554354161028729	0.3761859821284023	0.1486772941175697	1.5618821996420589	0.0678774378669288	0.016685677372969	0.4510197471917596	0.0518856360638345	0.0754631960739341
386.0	0.8606192644053323	0.0252094141744363	0.0169645364237488	0.0283392171503266	0.2653155017820692	1.2630297356444449	0.0553910144631964	0.3758953023934411	0.1485574328287916	1.5606407737061607	0.0678234464167173	0.0166723087503682	0.4506524272132037	0.0518431014435881	0.0754018399669983
386.5	0.8599325077981159	0.0251894182759149	0.0169508283884006	0.0283168767197577	0.2651033064492416	1.262037640281591	0.0553466868481274	0.3756050843266193	0.1484377730602889	1.559401396609915	0.0677695441623935	0.0166589624241746	0.4502857328777958	0.0518006398712906	0.0753405881443039
387.0	0.8592468910083405	0.0251694553024781	0.0169371434769918	0.0282945727738777	0.2648914643423445	1.2610471573000508	0.0553024330800603	0.3753153269058145	0.1483183143221913	1.558164063515671	0.067715730893015	0.0166456383408601	0.4499196626344387	0.0517582511636149	0.0752794403481288
387.5	0.8585624113184912	0.0251495251766124	0.0169234816329862	0.0282723052279289	0.2646799746153038	1.2600582829838702	0.0552582529818929	0.3750260291113217	0.1481990561260527	1.5569287695990497	0.0676620063982201	0.0166323364470483	0.4495542149367142	0.0517159351377989	0.0752183963215242
388.0	0.8578790660186675	0.0251296278210158	0.016909842800014	0.028250073997379	0.2644688364244386	1.2590710136267844	0.0552141463770255	0.3747371899258517	0.1480799979848476	1.5556955100489138	0.0676083704682263	0.0166190566895143	0.4491893882428695	0.0516736916116441	0.0751574558083115
388.5	0.857196852406566	0.0251097631585975	0.0168962269218714	0.0282278789979197	0.2642580489284548	1.2580853455321994	0.0551701130893588	0.3744488083345275	0.1479611394129672	1.5544642800673392	0.0675548228938292	0.0166057990151845	0.4488251810158025	0.0516315204035137	0.0750966185530809
389.0	0.8565157677874613	0.0250899311124774	0.0168826339425198	0.0282057201454671	0.2640476112884398	1.2571012750131767	0.0551261529432935	0.3741608833248841	0.1478424799262156	1.553235074869585	0.067501363466401	0.016592563371136	0.4484615917230485	0.0515894213323308	0.0750358843011887
389.5	0.8558358094741889	0.0250701316059859	0.0168690638060859	0.0281835973561607	0.2638375226678561	1.2561187983924151	0.0550822657637286	0.3738734138868649	0.1477240190418061	1.5520078896840652	0.0674479919778895	0.0165793497045962	0.4480986188367666	0.0515473942175766	0.0749752527987548
390.0	0.8551569747871253	0.0250503645626628	0.0168555164568607	0.0281615105463633	0.2636277822325357	1.2551379120022337	0.0550384513760601	0.3735863990128203	0.147605756278357	1.550782719752318	0.0673947082208164	0.0165661579629427	0.4477362608337251	0.0515054388792888	0.074914723792661
390.5	0.8544792610541712	0.0250306299062574	0.0168419918392995	0.0281394596326604	0.263418389150674	1.2541586121845527	0.05499470960618	0.3732998376975048	0.1474876911558884	1.549559560328977	0.0673415119882765	0.0165529880937025	0.4473745161952879	0.0514635551380598	0.0748542970305485
391.0	0.8538026656107326	0.025010927560728	0.016828489898021	0.0281174445318598	0.2632093425928238	1.2531808952908796	0.054951040280475	0.3730137289380754	0.1473698231958176	1.54833840668174	0.0672884030739358	0.0165398400445521	0.4470133834074009	0.0514217428150346	0.0747939722608155
391.5	0.8531271857997027	0.024991257450241	0.016815010577807	0.0280954651609911	0.2630006417318899	1.2522047576822877	0.054907443225825	0.3727280717340883	0.1472521519209561	1.5471192540913423	0.0672353812720305	0.0165267137633166	0.4466528609605779	0.0513800017319096	0.074733749232615
392.0	0.8524528189714424	0.0249716194991711	0.0168015538236023	0.0280735214373056	0.2627922857431222	1.2512301957293992	0.0548639182696023	0.3724428650874974	0.1471346768555049	1.545902097851524	0.0671824463773659	0.0165136091979698	0.4462929473498868	0.0513383317109303	0.0746736276958528
392.5	0.8517795624837639	0.0249520136321002	0.0167881195805135	0.0280516132782751	0.2625842738041106	1.2502572058123689	0.0548204652396697	0.3721581080026509	0.1470173975250514	1.5446869332690008	0.0671295981853145	0.0165005262966335	0.445933641074936	0.0512967325748901	0.074613607401185
393.0	0.8511074137019103	0.0249324397738172	0.0167747077938093	0.0280297406015922	0.2623766050947786	1.249285784320864	0.0547770839643799	0.3718737994862896	0.1469003134565653	1.543473755663434	0.0670768364918153	0.0164874650075773	0.4455749406398605	0.0512552041471279	0.0745536881000158
393.5	0.8504363699985383	0.0249128978493175	0.0167613184089195	0.0280079033251696	0.2621692787973776	1.2483159276540474	0.0547337742725737	0.3715899385475434	0.1467834241783946	1.5422625603674016	0.0670241610933718	0.016474425279218	0.445216844553308	0.0512137462515269	0.0744938695444954
394.0	0.8497664287536993	0.0248933877838027	0.0167479513714347	0.0279861013671394	0.2619622940964806	1.247347632220558	0.0546905359935792	0.3713065241979294	0.146666729220262	1.5410533427263662	0.0669715717870514	0.0164614070601195	0.4448593513284254	0.0511723587125127	0.0744341514875174
394.5	0.8490975873548209	0.0248739095026799	0.016734606627106	0.027964334645853	0.2617556501789763	1.2463808944384942	0.0546473689572102	0.3710235554513487	0.146550228113261	1.539846098098646	0.0669190683704836	0.0164484102989923	0.4445024594828449	0.0511310413550515	0.074374533682717
395.0	0.8484298431966885	0.0248544629315611	0.0167212841218443	0.0279426030798804	0.2615493462340635	1.2454157107353934	0.0546042729937651	0.3707410313240838	0.1464339203898522	1.5386408218553842	0.0668666506418585	0.0164354349446929	0.4441461675386701	0.0510897940046482	0.0743150158844685
395.5	0.8477631936814262	0.0248350479962633	0.01670798380172	0.0279209065880098	0.2613433814532446	1.244452077548215	0.0545612479340254	0.3704589508347959	0.1463178055838592	1.537437509380519	0.066814318399926	0.0164224809462239	0.443790474022463	0.0510486164873452	0.0742555978478831
396.0	0.847097636218479	0.0248156646228071	0.0166947056129625	0.0278992450892474	0.2611377550303199	1.243489991323321	0.0545182936092549	0.370177313004522	0.1462018832304649	1.5362361560707518	0.0667620714439941	0.016409548252733	0.4434353774652295	0.0510075086297199	0.0741962793288069
396.5	0.8464331682245941	0.0247963127374173	0.0166814495019596	0.0278776185028163	0.2609324661613814	1.242529448516457	0.0544754098511979	0.3698961168566715	0.1460861528662078	1.5350367573355197	0.0667099095739276	0.0163966368135133	0.4430808764024061	0.0509664702588837	0.0741370600838182
397.0	0.8457697871238011	0.0247769922665216	0.0166682154152574	0.0278560267481568	0.2607275140448071	1.241570445592734	0.0544325964920783	0.3696153614170242	0.1459706140289781	1.5338393085969602	0.0666578325901467	0.0163837465780022	0.4427269693738464	0.05092550120248	0.0740779398702256
397.5	0.8451074903473952	0.0247577031367503	0.0166550032995593	0.0278344697449254	0.2605228978812548	1.240612979026609	0.0543898533645983	0.3693350457137263	0.1458552662580137	1.5326438052898854	0.0666058402936259	0.0163708774957816	0.4423736549238074	0.0508846012886822	0.0740189184460659
398.0	0.844446275333917	0.0247384452749361	0.016641813101726	0.0278129474129944	0.2603186168736559	1.2396570453018654	0.0543471803019369	0.3690551687772879	0.1457401090938967	1.5314502428617494	0.0665539324858922	0.0163580295165773	0.4420209316009356	0.0508437703461924	0.0739599955701017
398.5	0.8437861395291344	0.0247192186081134	0.016628644768775	0.0277914596724517	0.2601146702272099	1.238702640911596	0.0543045771377487	0.3687757296405802	0.1456251420785494	1.5302586167726164	0.0665021089690244	0.0163452025902586	0.4416687979582539	0.0508030082042396	0.0739011710018188
399.0	0.8431270803860245	0.0247000230635178	0.0166154982478797	0.0277700064436	0.2599110571493778	1.2377497623581812	0.054262043706163	0.3684967273388315	0.1455103647552305	1.529068922495132	0.066450369545651	0.0163323966668377	0.4413172525531478	0.0507623146925776	0.0738424445014249
399.5	0.8424690953647536	0.0246808585685857	0.0166023734863696	0.0277485876469567	0.2597077768498765	1.2367984061532713	0.0542195798417819	0.3682181609096249	0.1453957766685311	1.527881155514491	0.0663987140189494	0.0163196116964699	0.4409662939473517	0.0507216896414841	0.0737838158298466
400.0	0.8418121819326596	0.0246617250509536	0.0165892704317294	0.0277272032032531	0.2595048285406727	1.2358485688177667	0.0541771853796797	0.3679400293928943	0.1452813773643715	1.5266953113284076	0.0663471421926442	0.0163068476294526	0.4406159207069358	0.050681132881758	0.0737252847487275
400.5	0.8411563375642331	0.024642622438458	0.0165761890315984	0.0277058530334337	0.2593022114359767	1.234900246881799	0.054134860155401	0.3676623318309218	0.1451671663899965	1.5255113854470834	0.0662956538710061	0.0162941044162253	0.4402661314022921	0.0506406442447186	0.0736668510204259
401.0	0.8405015597410984	0.0246235506591346	0.0165631292337707	0.0276845370586566	0.2590999247522366	1.23395343688471	0.0540926040049599	0.3673850672683343	0.1450531432939724	1.524329373393178	0.0662442488588502	0.016281382007369	0.4399169246081216	0.0506002235622033	0.0736085144080129
401.5	0.8398478459519946	0.0246045096412181	0.0165500909861941	0.0276632552002922	0.2588979677081323	1.2330081353750344	0.0540504167648385	0.3671082347520997	0.1449393076261828	1.5231492707017762	0.0661929269615353	0.0162686803536059	0.4395682989034201	0.0505598706665662	0.0735502746752695
402.0	0.8391951936927572	0.0245854993131411	0.0165370742369698	0.0276420073799228	0.2586963395245692	1.232064338910478	0.0540082982719857	0.3668318333315239	0.1448256589378249	1.5219710729203586	0.0661416879849615	0.0162559994057991	0.4392202528714655	0.0505195853906762	0.0734921315866854
402.5	0.8385436004662993	0.0245665196035345	0.0165240789343524	0.0276207935193427	0.2584950394246724	1.2311220440578992	0.053966248363816	0.3665558620582476	0.1447121967814055	1.5207947756087696	0.0660905317355698	0.0162433391149522	0.4388727850998037	0.0504793675679158	0.073434084907456
403.0	0.837893063782593	0.0245475704412262	0.0165111050267485	0.0275996135405571	0.2582940666337808	1.2301812473932898	0.0539242668782079	0.3662803199862422	0.1445989207107375	1.5196203743391874	0.0660394580203403	0.0162306994322085	0.4385258941802361	0.0504392170321787	0.0733761344034805
403.5	0.8372435811586504	0.0245286517552413	0.0164981524627174	0.0275784673657818	0.2580934203794407	1.2292419455017531	0.0538823536535032	0.3660052061718071	0.1444858302809362	1.5184478646960915	0.0659884666467907	0.0162180803088515	0.438179578708805	0.0503991336178686	0.0733182798413597
404.0	0.8365951501185046	0.0245097634748008	0.0164852211909696	0.0275573549174429	0.2578930998914002	1.2283041349774866	0.0538405085285051	0.3657305196735654	0.1443729250484149	1.5172772422762328	0.0659375574229752	0.0162054816963035	0.4378338372857817	0.0503591171598976	0.073260520988394
404.5	0.8359477681931916	0.024490905529322	0.0164723111603671	0.027536276118176	0.2576931044016028	1.2273678124237593	0.0537987313424775	0.3654562595524609	0.1442602045708818	1.516108502688602	0.0658867301574831	0.0161929035461259	0.4374886685156521	0.0503191674936843	0.0732028576125809
405.0	0.8353014329207312	0.0244720778484173	0.0164594223199226	0.0275152308908262	0.2574934331441819	1.2264329744528943	0.0537570219351433	0.3651824248717545	0.144147668407336	1.5149416415543986	0.0658359846594372	0.0161803458100187	0.4371440710071042	0.0502792844551519	0.0731452894826131
405.5	0.834656141846108	0.0244532803618943	0.0164465546187989	0.0274942191584468	0.257294085355454	1.2254996176862478	0.0537153801466834	0.3649090146970201	0.1440353161180634	1.5137766545069995	0.0657853207384928	0.01616780843982	0.4368000433730141	0.0502394678807273	0.073087816367876
406.0	0.8340118925212532	0.0244345129997546	0.016433708006309	0.0274732408442998	0.2570950602739137	1.2245677387541878	0.0536738058177352	0.3646360280961416	0.1439231472646336	1.5126135371919285	0.0657347382048358	0.0161552913875054	0.4364565842304335	0.0501997176073386	0.0730304380384462
406.5	0.8333686825050252	0.0244157756921941	0.0164208824319149	0.0274522958718547	0.2568963571402267	1.2236373342960756	0.0536322987893917	0.3643634641393088	0.1438111614098954	1.5114522852668228	0.065684236869182	0.0161427946051881	0.4361136922005759	0.050160033472414	0.0729731542650884
407.0	0.8327265093631913	0.0243970683696017	0.016408077845228	0.0274313841647881	0.2566979751972245	1.2227084009602447	0.0535908589031998	0.3640913218990136	0.1436993581179734	1.5102928944014065	0.0656338165427751	0.0161303180451184	0.4357713659088039	0.05012041531388	0.0729159648192541
407.5	0.8320853706684088	0.0243783909625596	0.0163952941960078	0.0274105056469837	0.256499913689898	1.2217809354039817	0.0535494860011593	0.3638196004500467	0.1435877369542645	1.5091353602774542	0.0655834770373857	0.0161178616596829	0.4354296039846158	0.0500808629701597	0.072858869473079
408.0	0.8314452640002066	0.0243597434018423	0.016382531434162	0.0273896602425311	0.2563021718653918	1.2208549342935038	0.0535081799257216	0.3635482988694932	0.1434762974854337	1.5079796785887625	0.0655332181653096	0.0161054254014045	0.4350884050616327	0.0500413762801712	0.0728018679993809
408.5	0.8308061869449656	0.0243411256184161	0.0163697895097461	0.0273688478757257	0.2561047489729978	1.2199303943039406	0.0534669405197883	0.3632774162367296	0.1433650392794105	1.506825845041119	0.065483039739367	0.0160930092229421	0.4347477677775849	0.0500019550833259	0.0727449601716576
409.0	0.8301681370959011	0.0243225375434388	0.0163570683729624	0.0273480684710684	0.2559076442641498	1.2190073121193132	0.0534257676267103	0.3630069516334191	0.1432539619053851	1.5056738553522693	0.0654329415729005	0.0160806130770899	0.4344076907742994	0.049962599219527	0.0726881457640849
409.5	0.8295311120530431	0.0243039791082593	0.0163443679741602	0.0273273219532647	0.2557108569924169	1.2180856844325127	0.0533846610902859	0.3627369041435084	0.143143064933805	1.5045237052518876	0.0653829234797739	0.0160682369167773	0.4340681726976868	0.0499233085291677	0.0726314245515143
410.0	0.8288951094232179	0.0242854502444167	0.0163316882638349	0.0273066082472242	0.2555143864134979	1.2171655079452812	0.0533436207547603	0.3624672728532235	0.1430323479363709	1.503375390481544	0.0653329852743711	0.0160558806950681	0.433729212197728	0.0498840828531299	0.0725747963094707
410.5	0.8282601268200299	0.0242669508836404	0.0163190291926278	0.0272859272780607	0.255318231785215	1.21624677936819	0.0533026464648238	0.362198056851066	0.1429218104860329	1.5022289067946744	0.0652831267715945	0.0160435443651607	0.4333908079284611	0.0498449220327821	0.0725182608141508
411.0	0.8276261618638423	0.0242484809578488	0.0163063907113256	0.0272652789710909	0.2551223923675084	1.2153294954206204	0.0532617380656105	0.3619292552278086	0.1428114521569874	1.501084249956548	0.0652333477868635	0.0160312278803873	0.4330529585479693	0.0498058259099781	0.0724618178424204
411.5	0.8269932121817585	0.0242300403991496	0.0162937727708598	0.0272446632518345	0.2549268674224296	1.214413652830742	0.0532208954026977	0.361660867076492	0.1427012725246724	1.4999414157442372	0.0651836481361135	0.0160189311942138	0.4327156627183668	0.0497667943270555	0.0724054671718127
412.0	0.8263612754076033	0.024211629139839	0.0162811753223065	0.0272240800460133	0.2547316562141361	1.2134992483354934	0.0531801183221036	0.3613928914924202	0.1425912711657647	1.4988003999465858	0.065134027635794	0.016006654260239	0.4323789191057869	0.0497278271268338	0.072349208580526
412.5	0.8257303491819049	0.0241932471124009	0.0162685983168858	0.0272035292795511	0.2545367580088848	1.2125862786805592	0.0531394066702873	0.3611253275731568	0.1424814476581758	1.4976611983641772	0.0650844861028678	0.0159943970321947	0.4320427263803685	0.0496889241526128	0.0722930418474216
413.0	0.8251004311518757	0.0241748942495069	0.0162560417059616	0.027183010878573	0.2543421720750267	1.2116747406203523	0.0530987602941463	0.3608581744185209	0.1423718015810482	1.4965238068093043	0.0650350233548092	0.0159821594639451	0.4317070832162436	0.0496500852481713	0.0722369667520217
413.5	0.8244715189713937	0.0241565704840155	0.0162435054410405	0.0271625247694046	0.2541478976830003	1.210764630917991	0.053058179041016	0.3605914311305829	0.1422623325147517	1.495388221105938	0.0649856392096027	0.0159699415094862	0.4313719882915243	0.0496113102577652	0.0721809830745074
414.0	0.8238436103009837	0.0241382757489717	0.0162309894737724	0.0271420708785721	0.2539539341053262	1.2098559463452792	0.0530176627586685	0.3603250968136609	0.1421530400408797	1.494254437089694	0.0649363334857419	0.0159577431229459	0.4310374402882901	0.0495725990261262	0.0721250905957165
414.5	0.8232167028077992	0.0241200099776067	0.016218493755949	0.0271216491328014	0.2537602806166008	1.2089486836826857	0.0529772112953108	0.3600591705743156	0.1420439237422456	1.4931224506078045	0.0648871060022277	0.0159455642585833	0.4307034378925752	0.04953395139846	0.0720692890971413
415.0	0.8225907941656034	0.0241017731033368	0.0162060182395042	0.0271012594590177	0.2535669364934908	1.2080428397193232	0.0529368244995841	0.3597936515213474	0.1419349832028793	1.4919922575190856	0.0648379565785673	0.0159334048707883	0.4303699797943557	0.0494953672204445	0.0720135783609269
415.5	0.8219658820547511	0.0240835650597636	0.016193562876513	0.027080901784345	0.2533739010147265	1.207138411252927	0.0528965022205621	0.3595285387657914	0.1418262180080229	1.4908638536939056	0.0647888850347725	0.0159212649140815	0.4300370646875369	0.0494568463382288	0.0719579581698686
416.0	0.8213419641621691	0.0240653857806731	0.0161811276191917	0.0270605760361056	0.2531811734610967	1.2062353950898366	0.0528562443077502	0.3592638314209134	0.1417176277441279	1.4897372350141544	0.0647398911913588	0.0159091443431135	0.4297046912699406	0.0494183885984313	0.0719024283074104
416.5	0.8207190381813391	0.0240472352000355	0.0161687124198968	0.0270402821418196	0.2529887531154425	1.2053337880449704	0.0528160506110838	0.3589995286022058	0.1416092119988508	1.488612397373212	0.0646909748693433	0.0158970431126647	0.4293728582432927	0.049379993848138	0.0718469885576423
417.0	0.8200971018122778	0.0240291132520043	0.0161563172311253	0.0270200200292045	0.2527966392626511	1.2044335869418092	0.0527759209809274	0.3587356294273834	0.1415009703610498	1.487489336675918	0.0646421358902441	0.0158849611776448	0.4290415643132103	0.0493416619349011	0.0717916387052989
417.5	0.8194761527615194	0.0240110198709162	0.0161439420055134	0.0269997896261743	0.2526048311896502	1.203534788612373	0.0527358552680734	0.3584721330163793	0.1413929024207811	1.4863680488385396	0.0645933740760784	0.0158728984930926	0.4287108081891893	0.0493033927067376	0.0717363785357567
418.0	0.8188561887420965	0.0239929549912902	0.0161315866958369	0.0269795908608397	0.2524133281854022	1.202637389897201	0.0526958533237403	0.35820903849134	0.1412850077692954	1.4852485297887408	0.0645446892493615	0.0158608550141756	0.4283805885845917	0.0492651860121273	0.0716812078350326
418.5	0.818237207473522	0.0239749185478276	0.0161192512550103	0.026959423661507	0.2522221295408979	1.2017413876453302	0.0526559149995723	0.3579463449766222	0.1411772859990339	1.4841307754655513	0.0644960812331049	0.0158488306961894	0.4280509042166335	0.0492270417000116	0.0716261263897813
419.0	0.8176192066817707	0.0239569104754112	0.0161069356360864	0.0269392879566777	0.2520312345491513	1.200846778714275	0.0526160401476373	0.3576840515987874	0.141069736703625	1.4830147818193358	0.0644475498508157	0.0158368254945576	0.4277217538063716	0.0491889596197921	0.0715711339872938
419.5	0.8170021840992596	0.0239389307091048	0.016094639792256	0.0269191836750483	0.2518406425051928	1.1999535599700055	0.0525762286204262	0.3574221574865982	0.1409623594778807	1.4819005448117617	0.0643990949264945	0.0158248393648313	0.4273931360786918	0.0491509396213285	0.0715162304154949
420.0	0.816386137464832	0.0239209791841527	0.0160823636768475	0.0268991107455095	0.2516503527060643	1.1990617282869271	0.0525364802708513	0.3571606617710142	0.1408551539177927	1.480788060415769	0.0643507162846344	0.0158128722626888	0.4270650497622963	0.0491129815549376	0.0714614154629416
420.5	0.8157710645237368	0.0239030558359795	0.0160701072433262	0.0268790690971459	0.2514603644508127	1.1981712805478602	0.0524967949522453	0.3568995635851869	0.1407481196205291	1.4796773246155392	0.0643024137502197	0.0158009241439349	0.4267374935896912	0.0490750852713914	0.0714066889188206
421.0	0.8151569630276111	0.0238851606001892	0.0160578704452941	0.0268590586592352	0.2512706770404842	1.197282213644017	0.0524571725183599	0.3566388620644561	0.1406412561844304	1.4785683334064648	0.0642541871487242	0.0157889949645012	0.4264104662971742	0.0490372506219158	0.0713520505729466
421.5	0.814543830734462	0.0238672934125648	0.0160456532364896	0.026839079361248	0.2510812897781186	1.196394524474984	0.0524176128233648	0.3563785563463451	0.1405345632090066	1.477461082795116	0.0642060363061104	0.0157770846804449	0.4260839666248223	0.0489994774581889	0.0712975002157602
422.0	0.8139316654086477	0.0238494542090683	0.0160334555707868	0.0268191311328474	0.2508922019687436	1.1955082099486978	0.0523781157218462	0.3561186455705563	0.1404280402949327	1.4763555687992131	0.0641579610488274	0.0157651932479492	0.4257579933164796	0.0489617656323398	0.0712430376383259
422.5	0.8133204648208598	0.0238316429258393	0.016021277402195	0.0267992139038879	0.2507034129193683	1.1946232669814243	0.0523386810688059	0.3558591288789672	0.140321687044046	1.4752517874475928	0.0641099612038101	0.0157533206233224	0.4254325451197447	0.0489241149969467	0.0711886626323298
423.0	0.8127102267481047	0.0238138594991953	0.0160091186848588	0.0267793276044156	0.2505149219389782	1.193739692497742	0.0522993087196596	0.3556000054156253	0.1402155030593419	1.4741497347801786	0.0640620365984778	0.0157414667629978	0.4251076207859589	0.0488865254050354	0.0711343749900782
423.5	0.8121009489736852	0.0237961038656311	0.015996979373057	0.0267594721646673	0.2503267283385291	1.1928574834305148	0.0522599985302363	0.3553412743267444	0.1401094879449708	1.4730494068479498	0.0640141870607325	0.0157296316235332	0.4247832190701937	0.0488489967100781	0.071080174504495
424.0	0.8114926292871829	0.0237783759618177	0.0159848594212026	0.0267396475150701	0.2501388314309409	1.1919766367208753	0.0522207503567763	0.3550829347606998	0.1400036413062341	1.4719507997129102	0.063966412418958	0.0157178151616105	0.4244593387312386	0.0488115287659919	0.07102606096912
424.5	0.8108852654844394	0.0237606757246026	0.0159727587838425	0.0267198535862409	0.2499512305310927	1.191097149318202	0.052181564055931	0.3548249858680236	0.1398979627495809	1.4708539094480575	0.0639187125020179	0.0157060173340355	0.4241359785315893	0.0487741214271367	0.0709720341781069
425.0	0.8102788553675383	0.0237430030910089	0.0159606774156567	0.0267000903089858	0.2497639249558159	1.190219018180099	0.0521424394847606	0.3545674268014007	0.1397924518826045	1.4697587321373535	0.0638710871392552	0.0156942380977375	0.4238131372374354	0.0487367745483146	0.0709180939262211
425.5	0.8096733967447869	0.0237253579982347	0.0159486152714579	0.0266803576142999	0.2495769140238897	1.1893422402723743	0.0521033765007337	0.3543102567156641	0.1396871083140389	1.4686652638756903	0.0638235361604899	0.0156824774097688	0.4234908136186481	0.0486994879847675	0.0708642400088382
426.0	0.8090688874306986	0.0237077403836529	0.0159365723061914	0.0266606554333665	0.2493901970560341	1.1884668125690208	0.0520643749617256	0.3540534747677903	0.1395819316537549	1.4675735007688644	0.0637760593960184	0.0156707352273044	0.4231690064487686	0.0486622615921764	0.0708104722219414
426.5	0.8084653252459744	0.0236901501848106	0.0159245484749346	0.0266409836975566	0.2492037733749051	1.187592732052192	0.0520254347260174	0.353797080116895	0.139476921512757	1.4664834389335408	0.063728656676612	0.0156590115076415	0.4228477145049956	0.0486250952266595	0.0707567903621199
427.0	0.8078627080174846	0.0236725873394288	0.0159125437328964	0.0266213423384286	0.2490176423050884	1.1867199957121837	0.0519865556522947	0.3535410719242285	0.1393720775031798	1.4653950744972268	0.0636813278335152	0.0156473062081997	0.4225269365681738	0.0485879887447706	0.0707031942265669
427.5	0.8072610335782515	0.0236550517854013	0.0159005580354167	0.0266017312877278	0.2488318031730939	1.1858486005474111	0.0519477375996462	0.3532854493531711	0.1392673992382842	1.464308403598238	0.0636340726984449	0.0156356192865197	0.4222066714227819	0.0485509420034981	0.0706496836130777
428.0	0.806660299767431	0.023637543460795	0.0158885913379665	0.0265821504773854	0.2486462553073501	1.1849785435643905	0.0519089804275629	0.3530302115692285	0.1391628863324544	1.4632234223856702	0.0635868911035884	0.0156239507002638	0.42188691785692	0.0485139548602631	0.0705962583200474
428.5	0.8060605044302941	0.023620062303849	0.0158766435961468	0.026562599839519	0.2484609980381981	1.1841098217777146	0.0518702839959364	0.3527753577400275	0.1390585384011941	1.462140127019367	0.0635397828816028	0.0156123004072151	0.4215676746622989	0.0484770271729182	0.0705429181464694
429.0	0.8054616454182097	0.0236026082529739	0.0158647147656889	0.026543079306431	0.248276030697886	1.183242432210035	0.0518316481650581	0.3525208870353114	0.1389543550611228	1.4610585136698904	0.0634927478656131	0.0156006683652771	0.4212489406342271	0.0484401587997457	0.0704896628919332
429.5	0.8048637205886269	0.023585181246752	0.0158528048024534	0.0265235888106088	0.2480913526205635	1.1823763718920397	0.0517930727956179	0.352266798626935	0.1388503359299729	1.45997857851849	0.063445785889211	0.0155890545324737	0.4209307145715997	0.0484033495994566	0.0704364923566225
430.0	0.8042667278050557	0.023567781223936	0.0158409136624299	0.0265041282847242	0.2479069631422756	1.1815116378624302	0.051754557748703	0.3520130916888607	0.1387464806265858	1.4589003177570732	0.0633988967864538	0.0155774588669483	0.4206129952768865	0.048366599431189	0.0703834063413132
430.5	0.803670664937051	0.0235504081234493	0.0158290413017371	0.0264846976616327	0.2477228616009577	1.1806482271679049	0.0517161028857965	0.3517597653971533	0.1386427887709087	1.4578237275881727	0.0633520803918627	0.0155658813269641	0.4202957815561201	0.0483299081545063	0.0703304046473717
431.0	0.803075529860193	0.0235330618843848	0.0158171876766216	0.0264652968743731	0.2475390473364294	1.1797861368631346	0.0516777080687765	0.3515068189299757	0.1385392599839906	1.4567488042249197	0.0633053365404218	0.0155543218709031	0.4199790722188841	0.0482932756293963	0.0702774870767525
431.5	0.8024813204560716	0.023515742446005	0.0158053527434581	0.026445925856167	0.2473555196903891	1.1789253640107424	0.0516393731599148	0.3512542514675844	0.1384358938879799	1.4556755438910096	0.0632586650675766	0.0155427804572661	0.4196628660783018	0.0482567017162692	0.070224653431997
432.0	0.8018880346122654	0.0234984497477412	0.0157935364587488	0.0264265845404185	0.2471722780064081	1.178065905681284	0.0516010980218758	0.3510020621923246	0.1383326901061198	1.4546039428206752	0.0632120658092325	0.0155312570446723	0.4193471619510242	0.0482201862759569	0.070171903516231
432.5	0.8012956702223276	0.0234811837291929	0.0157817387791228	0.0264072728607134	0.2469893216299252	1.1772077589532255	0.0515628825177152	0.3507502502886256	0.1382296482627458	1.4535339972586545	0.0631655386017539	0.015519751591859	0.4190319586572186	0.0481837291697107	0.0701192371331628
433.0	0.8007042251857657	0.0234639443301279	0.0157699596613361	0.0263879907508188	0.2468066499082414	1.176350920912922	0.0515247265108787	0.3504988149429967	0.1381267679832816	1.452465703460161	0.0631190832819626	0.0155082640576808	0.4187172550205569	0.0481473302592006	0.0700666540870817
433.5	0.8001136974080247	0.0234467314904811	0.0157581990622708	0.0263687381446827	0.2466242621905134	1.1754953886545985	0.0514866298652011	0.3502477553440216	0.1380240488942362	1.451399057690853	0.0630726996871363	0.0154967944011101	0.4184030498682039	0.0481109894065135	0.0700141541828557
434.0	0.7995240848004699	0.0234295451503546	0.015746456938935	0.0263495149764334	0.246442157827749	1.1746411592803274	0.0514485924449051	0.3499970706823548	0.1379214906232002	1.4503340562268063	0.0630263876550078	0.0154853425812359	0.4180893420308061	0.0480747064741519	0.06996173722593
434.5	0.7989353852803682	0.0234123852500168	0.0157347332484622	0.0263303211803791	0.2462603361728008	1.1737882299000093	0.0514106141145998	0.349746760150716	0.1378190927988425	1.4492706953544794	0.0629801470237633	0.0154739085572638	0.4177761303424801	0.0480384813250324	0.0699094030223246
435.0	0.7983475967708721	0.0233952517299021	0.0157230279481108	0.0263111566910075	0.2460787965803612	1.17293659763135	0.0513726947392799	0.3494968229438863	0.1377168550509069	1.4482089713706876	0.062933977632041	0.0154624922885158	0.417463413640801	0.0480023138224844	0.0698571513786329
435.5	0.7977607172010003	0.0233781445306106	0.0157113409952642	0.0262920214429848	0.2458975384069563	1.172086259599841	0.0513348341843245	0.3492472582587029	0.1376147770102089	1.4471488805825714	0.0628878793189302	0.0154510937344297	0.4171511907667912	0.0479662038302488	0.0698049821020195
436.0	0.7971747445056218	0.0233610635929073	0.0156996723474299	0.0262729153711559	0.2457165610109406	1.171237212938739	0.0512970323154956	0.3489980652940547	0.1375128583086318	1.4460904193075668	0.0628418519239695	0.0154397128545587	0.416839460564909	0.0479301512124762	0.0697528950002187
436.5	0.7965896766254376	0.023344008857722	0.0156880219622392	0.0262538384105435	0.2455358637524917	1.170389454789044	0.0512592889989373	0.3487492432508776	0.1374110985791241	1.445033583873376	0.0627958952871459	0.0154283496085714	0.4165282218830368	0.047894155833726	0.0697008898815319
437.0	0.7960055115069634	0.0233269802661482	0.015676389797447	0.0262347904963477	0.2453554459936045	1.16954298229948	0.0512216041011744	0.3485007913321499	0.1373094974556955	1.4439783706179357	0.0627500092488932	0.0154170039562511	0.4162174735724706	0.0478582175589646	0.0696489665548267
437.5	0.7954222471025124	0.0233099777594433	0.0156647758109311	0.0262157715639454	0.2451753070980856	1.1686977926264717	0.0511839774891115	0.3482527087428874	0.1372080545734139	1.4429247758893902	0.0627041936500911	0.0154056758574956	0.4159072144879078	0.0478223362535643	0.0695971248295342
438.0	0.7948398813701777	0.023293001279028	0.0156531799606923	0.02619678154889	0.244995446431548	1.167853882934127	0.0511464090300315	0.3480049946901389	0.1371067695684019	1.4418727960460598	0.0626584483320632	0.0153943652723167	0.4155974434874367	0.0477865117833018	0.0695453645156479
438.5	0.7942584122738149	0.0232760507664854	0.0156416022048534	0.0261778203869108	0.2448158633614058	1.1670112503942132	0.0511088985915948	0.3477576483829816	0.1370056420778338	1.440822427456412	0.0626127731365765	0.0153830721608403	0.415288159432525	0.0477507440143569	0.0694936854237212
439.0	0.7936778377830251	0.023259126163561	0.0156300425016592	0.0261588880139127	0.2446365572568681	1.166169892186139	0.0510714460418378	0.3475106690325159	0.1369046717399316	1.4397736664990304	0.0625671679058395	0.0153717964833054	0.4149793611880085	0.0477150328133109	0.0694420873648657
439.5	0.7930981558731378	0.0232422274121619	0.015618500809476	0.0261399843659753	0.2444575274889343	1.1653298054969314	0.0510340512491722	0.3472640558518614	0.1368038581939624	1.438726509562588	0.0625216324825011	0.0153605382000643	0.4146710476220799	0.0476793780471456	0.0693905701507498
440.0	0.792519364525193	0.0232253544543566	0.0156069770867913	0.0261211093793527	0.2442787734303881	1.1644909875212168	0.0509967140823832	0.3470178080561515	0.1367032010802349	1.4376809530458152	0.0624761667096496	0.0153492972715819	0.414363217606278	0.0476437795832415	0.0693391335935964
440.5	0.7919414617259247	0.0232085072323744	0.0155954712922132	0.0261022629904732	0.2441002944557921	1.1636534354612	0.0509594344106292	0.3467719248625296	0.1366027000400958	1.436636993357471	0.0624307704308108	0.0153380736584355	0.4140558700154764	0.0476082372893769	0.0692877775061813
441.0	0.7913644454677431	0.0231916856886048	0.0155839833844702	0.0260834451359384	0.2439220899414828	1.162817146526642	0.0509222121034398	0.3465264054901433	0.1365023547159267	1.435594626916315	0.0623854434899473	0.0153268673213147	0.4137490037278725	0.0475727510337263	0.0692365017018312
441.5	0.7907883137487182	0.0231748897655975	0.0155725133224109	0.0260646557525229	0.2437441592655647	1.1619821179348422	0.0508850470307154	0.3462812491601404	0.1364021647511412	1.4345538501510755	0.0623401857314569	0.0153156782210204	0.4134426176249764	0.047537320684859	0.069185305994422
442.0	0.7902130645725622	0.0231581194060612	0.0155610610650032	0.0260458947771738	0.2435665018079053	1.1611483469106152	0.0508479390627254	0.3460364550956641	0.136302129790181	1.4335146595004231	0.0622949970001714	0.0153045063184652	0.4131367105916	0.0475019461117377	0.0691341901983773
442.5	0.7896386959486126	0.0231413745528638	0.0155496265713343	0.0260271621470105	0.2433891169501293	1.1603158306862715	0.0508108880701077	0.3457920225218481	0.136202249478513	1.4324770514129397	0.0622498771413552	0.0152933515746725	0.4128312815158459	0.0474666271837176	0.0690831541286659
443.0	0.7890652058918154	0.0231246551490317	0.0155382098006103	0.0260084577993235	0.2432120040756135	1.1594845665015976	0.050773893923867	0.345547950665812	0.1361025234626259	1.431441022347089	0.0622048260007043	0.0152822139507765	0.4125263292890968	0.0474313637705446	0.0690321976008006
443.5	0.7884925924227077	0.0231079611377492	0.0155268107121556	0.0259897816715749	0.2430351625694815	1.1586545516038336	0.0507369564953743	0.3453042387566564	0.1360029513900273	1.4304065687711889	0.0621598434243448	0.0152710934080217	0.4122218528060044	0.0473961557423541	0.0689813204308361
444.0	0.7879208535674013	0.0230912924623582	0.0155154292654127	0.0259711337013969	0.242858591818598	1.1578257832476542	0.0507000756563649	0.3450608860254586	0.1359035329092399	1.429373687163382	0.0621149292588315	0.0152599899077626	0.4119178509644783	0.0473610029696696	0.0689305224353674
444.5	0.7873499873575653	0.0230746490663578	0.0155040654199417	0.0259525138265922	0.2426822912115638	1.156998258695148	0.0506632512789383	0.3448178917052675	0.1358042676697989	1.428342374011606	0.0620700833511471	0.0152489034114633	0.4116143226656756	0.0473259053234018	0.0688798034315279
445.0	0.78677999183041	0.0230580308934034	0.0154927191354201	0.0259339219851328	0.2425062601387104	1.156171975215797	0.0506264832355563	0.3445752550310987	0.1357051553222481	1.4273126258135655	0.0620253055487005	0.0152378338806975	0.41131126681399	0.0472908626748465	0.0688291632369876
445.5	0.7862108650286688	0.023041437887307	0.0154813903716421	0.0259153581151601	0.2423304979920945	1.155346930086456	0.0505897713990423	0.3443329752399305	0.1356061955181373	1.4262844390767018	0.0619805956993256	0.0152267812771475	0.4110086823170408	0.0472558748956842	0.0687786016699515
446.0	0.7856426050005829	0.0230248699920361	0.0154700790885186	0.0258968221549841	0.2421550041654931	1.1545231205913329	0.0505531156425798	0.3440910515706985	0.1355073879100189	1.4252578103181666	0.0619359536512802	0.0152157455626044	0.4107065680856626	0.047220941857978	0.0687281185491576
446.5	0.7850752097998833	0.0230083271517133	0.0154587852460765	0.0258783140430829	0.2419797780543975	1.153700544021966	0.0505165158397117	0.3438494832642909	0.1354087321514445	1.4242327360647906	0.0618913792532447	0.0152047266989676	0.4104049230338942	0.0471860634341728	0.0686777136938753
447.0	0.7845086774857752	0.0229918093106165	0.0154475088044587	0.0258598337181024	0.241804819056009	1.1528791976772077	0.0504799718643392	0.3436082695635443	0.135310227896962	1.4232092128530565	0.0618468723543207	0.0151937246482447	0.4101037460789682	0.0471512394970936	0.0686273869239037
447.5	0.7839430061229206	0.0229753164131773	0.0154362497239232	0.0258413811188558	0.2416301265692326	1.1520590788632006	0.0504434835907201	0.3433674097132385	0.1352118748021122	1.4221872372290691	0.06180243280403	0.0151827393725506	0.4098030361413002	0.0471164699199448	0.0685771380595695
448.0	0.7833781937814217	0.0229588484039818	0.0154250079648433	0.025822956184323	0.2414556999946726	1.151240184893359	0.0504070508934685	0.3431269029600918	0.135113672523426	1.421166805748529	0.0617580604523129	0.0151717708341077	0.4095027921444785	0.0470817545763082	0.0685269669217258
448.5	0.7828142385368045	0.022942405227769	0.0154137834877068	0.0258045588536501	0.241281538734627	1.150422513088349	0.0503706736475531	0.3428867485527564	0.1350156207184206	1.4201479149767011	0.0617137551495276	0.0151608189952454	0.4092030130152531	0.0470470933401421	0.06847687333175
449.0	0.7822511384700029	0.0229259868294313	0.0154025762531157	0.0257861890661491	0.2411076421930821	1.149606060776066	0.0503343517282965	0.3426469457418139	0.1349177190455971	1.419130561488389	0.0616695167464482	0.0151498838183996	0.4089036976835256	0.04701248608578	0.0684268571115418
449.5	0.7816888916673408	0.0229095931540134	0.0153913862217861	0.0257678467612973	0.2409340097757075	1.148790825291618	0.0502980850113735	0.34240749377977	0.1348199671644368	1.4181147418679028	0.0616253450942643	0.0151389652661126	0.4086048450823386	0.0469779326879294	0.0683769180835224
450.0	0.7811274962205165	0.0228932241467121	0.0153802133545476	0.0257495318787371	0.2407606408898512	1.1479768039773015	0.050261873372811	0.3421683919210502	0.1347223647353985	1.417100452709036	0.0615812400445789	0.0151280633010328	0.4083064541478649	0.0469434330216703	0.0683270560706316
450.5	0.7805669502265866	0.022876879752876	0.0153690576123429	0.025731244358275	0.2405875349445337	1.1471639941825864	0.050225716688986	0.341929639421995	0.1346249114199149	1.4160876906150337	0.0615372014494077	0.015117177885914	0.4080085238193975	0.0469089869624539	0.0682772708963272
451.0	0.7800072517879489	0.0228605599180046	0.0153579189562275	0.0257129841398815	0.2404146913504435	1.1463523932640898	0.0501896148366248	0.3416912355408552	0.1345276068803899	1.4150764521985637	0.061493229161178	0.0151063089836156	0.4077110530393393	0.0468745943861017	0.0682275623845822
451.5	0.7794483990123264	0.0228442645877484	0.0153467973473695	0.0256947511636906	0.2402421095199316	1.145541998585561	0.0501535676928022	0.3414531795377868	0.1344304507801952	1.414066734081691	0.0614493230327267	0.0150954565571018	0.4074140407531921	0.0468402551688038	0.0681779303598841
452.0	0.7788903900127508	0.0228279937079079	0.0153356927470489	0.0256765453699994	0.2400697888670062	1.1447328075178596	0.05011757513494	0.3412154706748471	0.1343334427836676	1.4130585328958494	0.0614054829173001	0.0150846205694416	0.4071174859095469	0.046805969187118	0.0681283746472326
452.5	0.7783332229075465	0.0228117472244338	0.0153246051166574	0.0256583666992674	0.2398977288073281	1.1439248174389347	0.0500816370408062	0.3409781082159889	0.1342365825561055	1.4120518452818105	0.0613617086685517	0.0150738009838082	0.4068213874600734	0.0467717363179683	0.0680788950721379
453.0	0.7777768958203141	0.0227955250834258	0.0153135344176984	0.025640215092116	0.2397259287582051	1.143118025733807	0.0500457532885138	0.3407410914270568	0.1341398697637659	1.4110466678896598	0.0613180001405417	0.0150629977634791	0.4065257443595097	0.0467375564386437	0.0680294914606194
453.5	0.7772214068799144	0.0227793272311329	0.0153024806117858	0.0256220904893285	0.239554388138587	1.1423124297945462	0.0500099237565198	0.3405044195757818	0.1340433040738616	1.4100429973787658	0.0612743571877353	0.0150522108718353	0.4062305555656519	0.0467034294267971	0.0679801636392036
454.0	0.7766667542204526	0.0227631536139522	0.0152914436606444	0.0256039928318491	0.2393831063690607	1.1415080270202542	0.049974148323624	0.340268091931777	0.1339468851545579	1.4090408304177533	0.061230779665002	0.0150414402723611	0.4059358200393445	0.0466693551604439	0.0679309114349227
454.5	0.776112935981261	0.0227470041784294	0.0152804235261094	0.0255859220607829	0.239212082871845	1.140704814817043	0.049938426868968	0.3400321077665325	0.1338506126749695	1.4080401636844762	0.0611872674276136	0.015030685928644	0.4056415367444694	0.0466353335179609	0.0678817346753127
455.0	0.7755599503068845	0.0227308788712573	0.0152694201701255	0.0255678781173948	0.2390413170707853	1.1399027905980144	0.0499027592720345	0.3397964663534109	0.1337544863051577	1.407040993865989	0.0611438203312438	0.0150199478043743	0.4053477046479365	0.0466013643780847	0.067832633188412
455.5	0.7750077953470633	0.0227147776392761	0.0152584335547475	0.0255498609431098	0.2388708083913489	1.1391019517832437	0.0498671454126453	0.3395611669676428	0.1336585057161272	1.4060433176585183	0.0611004382319666	0.0150092258633445	0.4050543227196734	0.046567447619911	0.0677836068027594
456.0	0.7744564692567178	0.0226987004294728	0.0152474636421389	0.025531870479512	0.2387005562606199	1.1383022957997555	0.0498315851709614	0.3393262088863216	0.1335626705798231	1.4050471317674385	0.0610571209862549	0.0149985200694493	0.4047613899326148	0.0465335831228932	0.0677346553473928
456.5	0.773905970195932	0.0226826471889806	0.0152365103945723	0.0255139066683444	0.2385305601072939	1.1375038200815082	0.0497960784274811	0.3390915913883993	0.1334669805691277	1.40405243290724	0.0610138684509797	0.0149878303866853	0.4044689052626932	0.0464997707668408	0.0676857786518472
457.0	0.7733562963299379	0.0226666178650786	0.0152255737744288	0.0254959694515082	0.2383608193616733	1.1367065220693702	0.0497606250630393	0.3388573137546815	0.1333714353578581	1.4030592178015049	0.0609706804834089	0.0149771567791504	0.4041768676888289	0.0464660104319188	0.0676369765461534
457.5	0.7728074458290999	0.0226506124051912	0.0152146537441977	0.0254780587710627	0.2381913334556622	1.1359103992111037	0.0497252249588062	0.3386233752678226	0.1332760346207625	1.402067483182878	0.0609275569412055	0.0149664992110436	0.4038852761929191	0.0464323019986459	0.067588248860836
458.0	0.7722594168688981	0.0226346307568881	0.0152037502664758	0.0254601745692244	0.2380221018227612	1.1351154489613429	0.0496898779962868	0.3383897752123216	0.1331807780335175	1.4010772257930408	0.0608844976824272	0.0149558576466648	0.4035941297598291	0.0463986453478939	0.0675395954269121
458.5	0.7717122076299139	0.0226186728678832	0.0151928633039677	0.025442316788367	0.2378531238980627	1.1343216687815756	0.0496545840573191	0.3381565128745169	0.1330856652727251	1.4000884423826832	0.0608415025655247	0.0149452320504146	0.4033034273773819	0.0463650403608858	0.0674910160758893
459.0	0.771165816297813	0.0226027386860347	0.0151819928194849	0.0254244853710205	0.2376843991182461	1.1335290561401237	0.0496193430240737	0.3379235875425819	0.1329906960159099	1.3991011297114762	0.0607985714493405	0.0149346223867934	0.4030131680363481	0.0463314869191951	0.0674425106397646
459.5	0.77062024106333	0.0225868281593445	0.0151711387759455	0.0254066802598711	0.2375159269215721	1.1327376085121228	0.0495841547790523	0.33769099850652	0.1328958699415159	1.3981152845480458	0.060755704193108	0.0149240286204018	0.4027233507304363	0.0462979849047447	0.0673940789510222
460.0	0.7700754801222537	0.0225709412359577	0.0151603011363744	0.0253889013977607	0.2373477067478787	1.1319473233795037	0.0495490192050871	0.3374587450581605	0.1328011867289036	1.3971309036699449	0.0607129006564504	0.0149134507159398	0.4024339744562837	0.046264534199805	0.0673457208426321
460.5	0.7695315316754097	0.0225550778641622	0.0151494798639021	0.0253711487276861	0.2371797380385756	1.1311581982309722	0.0495139361853395	0.3372268264911532	0.1327066460583471	1.3961479838636273	0.0606701606993788	0.0149028886382068	0.4021450382134454	0.0462311346869938	0.0672974361480487
461.0	0.7689883939286466	0.0225392379923885	0.0151386749217652	0.0253534221927991	0.2370120202366397	1.13037023056199	0.0494789056032988	0.3369952421009645	0.1326122476110312	1.3951665219244198	0.0606274841822918	0.014892342352101	0.4018565410043855	0.0461977862492739	0.067249224701209
461.5	0.7684460650928192	0.0225234215692087	0.0151278862733053	0.0253357217364055	0.2368445527866099	1.1295834178747566	0.0494439273427818	0.3367639911848719	0.1325179910690483	1.3941865146564965	0.0605848709659741	0.0148818118226193	0.4015684818344671	0.0461644887699529	0.0672010863365309
462.0	0.7679045433837739	0.0225076285433368	0.0151171138819693	0.0253180473019649	0.2366773351345825	1.128797757678187	0.0494090012879314	0.3365330730419602	0.1324238761153956	1.3932079588728503	0.0605423209115951	0.0148712970148569	0.4012808597119423	0.0461312421326815	0.0671530208889117
462.5	0.7673638270223327	0.0224918588636277	0.0151063577113087	0.0253003988330906	0.236510366728206	1.128013247487896	0.0493741273232156	0.3363024869731159	0.1323299024339724	1.392230851395268	0.060499833880708	0.0148607978940071	0.4009936736479431	0.0460980462214527	0.0671050281937268
463.0	0.7668239142342779	0.022476112479077	0.0150956177249792	0.0252827762735483	0.2363436470166766	1.127229884826176	0.0493393053334263	0.3360722322810235	0.1322360697095768	1.3912551890543026	0.0604574097352484	0.0148503144253607	0.4007069226564715	0.0460649009206	0.0670571080868275
463.5	0.7662848032503368	0.0224603893388208	0.0150848938867407	0.0252651795672566	0.2361771754507331	1.1264476672219796	0.0493045352036789	0.3358423082701604	0.1321423776279029	1.3902809686892474	0.0604150483375334	0.0148398465743062	0.40042060575439	0.046031806114797	0.06700926040454
464.0	0.7657464923061662	0.0224446893921347	0.0150741861604565	0.0252476086582859	0.2360109514826523	1.1256665922109004	0.0492698168194105	0.3356127142467918	0.1320488258755383	1.3893081871481083	0.0603727495502602	0.014829394306329	0.4001347219614117	0.0459987616890558	0.0669614849836636
464.5	0.7652089796423377	0.022429012588434	0.0150634945100935	0.0252300634908581	0.2358449745662439	1.124886657335153	0.0492351500663795	0.3353834495189671	0.1319554141399607	1.3883368412875787	0.0603305132365052	0.0148189575870113	0.3998492703000915	0.0459657675287259	0.0669137816614688
465.0	0.7646722635043216	0.0224133588772727	0.0150528188997215	0.0252125440093464	0.235679244156846	1.124107860143554	0.0492005348306643	0.3351545133965142	0.1318621421095353	1.3873669279730128	0.0602883392597224	0.0148085363820318	0.399564249795816	0.0459328235194931	0.0668661502756965
465.5	0.7641363421424725	0.0223977282083437	0.0150421592935127	0.0251950501582745	0.2355137597113201	1.1233301981915038	0.0491659709986624	0.3349259051910358	0.131769009473512	1.3863984440783976	0.0602462274837429	0.0147981306571655	0.3992796594767941	0.0458999295473784	0.0668185906645556
466.0	0.7636012138120133	0.0223821205314779	0.015031515655742	0.0251775818823165	0.2353485206880463	1.122553669040967	0.0491314584570892	0.334697624215904	0.1316760159220224	1.38543138648633	0.060204177772773	0.0147877403782831	0.3989954983740479	0.0458670854987366	0.0667711026667221
466.5	0.7630668767730209	0.022366535796644	0.015020887950786	0.0251601391262962	0.2351835265469189	1.1217782702604535	0.0490969970929772	0.3344696697862562	0.131583161146077	1.3844657520879875	0.0601621899913938	0.014777365511351	0.3987117655214032	0.0458342912602555	0.0667236861213372
467.0	0.7625333292904108	0.0223509739539479	0.015010276143123	0.0251427218351866	0.235018776749341	1.1210039994250005	0.0490625867936753	0.3342420412189901	0.1314904448375623	1.3835015377831037	0.0601202640045594	0.0147670060224309	0.3984284599554797	0.0458015467189548	0.0666763408680058
467.5	0.7620005696339217	0.0223354349536325	0.0149996801973326	0.02512532995411	0.2348542707582206	1.120230854116151	0.0490282274468469	0.3340147378327596	0.1313978666892384	1.382538740479941	0.0600783996775963	0.0147566618776793	0.3981455807156827	0.0457688517621844	0.066629066746795
468.0	0.7614685960781012	0.0223199187460771	0.0149891000780956	0.0251079634283369	0.2346900080379652	1.1194588319219383	0.0489939189404699	0.3337877589479696	0.1313054263947354	1.3815773570952667	0.0600365968762018	0.0147463330433476	0.3978631268441923	0.045736206277624	0.0665818635982327
468.5	0.7609374069022903	0.0223044252817974	0.0149785357501932	0.0250906222032858	0.2345259880544772	1.118687930436866	0.0489596611628351	0.3335611038867718	0.1312131236485514	1.3806173845543248	0.0599948554664433	0.0147360194857814	0.3975810973859556	0.0457036101532814	0.0665347312633057
469.0	0.7604070003906088	0.0222889545114443	0.0149679871785069	0.0250733062245229	0.2343622102751497	1.117918147261887	0.0489254540025454	0.3333347719730601	0.1311209581460491	1.3796588197908124	0.0599531753147568	0.0147257211714206	0.3972994913886765	0.0456710632774918	0.0664876695834587
469.5	0.7598773748319402	0.0222735063858043	0.0149574543280185	0.0250560154377616	0.2341986741688611	1.117149480004389	0.048891297348515	0.3331087625324658	0.1310289295834534	1.378701659746851	0.059911556287946	0.0147154380667987	0.397018307902807	0.0456385655389164	0.0664406784005922
470.0	0.7593485285199171	0.0222580808557987	0.0149469371638091	0.025038749788862	0.234035379205971	1.1163819262781725	0.048857191089968	0.3328830748923532	0.1309370376578484	1.3777459013729645	0.059869998253181	0.0147051701385427	0.3967375459815379	0.0456061168265415	0.0663937575570615
470.5	0.758820459752906	0.022242677872483	0.0149364356510594	0.0250215092238303	0.2338723248583154	1.1156154837034329	0.0488231351164378	0.3326577083818149	0.1308452820671748	1.3767915416280494	0.0598285010779975	0.0146949173533729	0.3964572046807893	0.0455737170296771	0.0663469068956749
471.0	0.7582931668339933	0.022227297387047	0.0149259497550491	0.025004293688819	0.2337095105992018	1.1148501499067431	0.048789129317766	0.3324326623316674	0.1307536625102268	1.3758385774793531	0.0597870646302952	0.0146846796781024	0.3961772830592021	0.0455413660379561	0.0663001262596922
471.5	0.75776664807097	0.022211939350814	0.0149154794411565	0.0249871031301255	0.2335469359034049	1.1140859225210336	0.0487551735841014	0.3322079360744465	0.1306621786866499	1.3748870059024472	0.059745688778337	0.0146744570796371	0.3958977801781285	0.0455090637413332	0.0662534154928233
472.0	0.7572409017763171	0.0221966037152405	0.0149050246748583	0.0249699374941927	0.2333846002471619	1.1133227991855748	0.0487212678058989	0.3319835289444023	0.1305708302969377	1.373936823881199	0.0597043733907481	0.014664249524975	0.3956186951016231	0.0454768100300835	0.0662067744392268
472.5	0.7567159262671912	0.0221812904319159	0.0148945854217294	0.0249527967276077	0.2332225031081678	1.112560777545958	0.0486874118739189	0.3317594402774955	0.1304796170424293	1.3729880284077511	0.0596631183365142	0.0146540569812061	0.3953400268964337	0.0454446047948017	0.0661602029435082
473.0	0.7561917198654096	0.0221659994525618	0.0148841616474422	0.0249356807771019	0.2330606439655709	1.111799855254078	0.0486536056792261	0.3315356694113921	0.1303885386253065	1.3720406164824923	0.0596219234849812	0.0146438794155125	0.3950617746319928	0.0454124479264009	0.0661137008507187
473.5	0.7556682808974362	0.0221507307290321	0.0148737533177667	0.0249185895895505	0.2328990222999683	1.1110400299681134	0.0486198491131884	0.3313122156854594	0.1302975947485913	1.371094585114035	0.0595807887058533	0.0146337167951672	0.3947839373804078	0.0453803393161114	0.0660672680063535
474.0	0.7551456076943667	0.0221354842133122	0.0148633603985699	0.0249015231119718	0.2327376375934012	1.1102812993525086	0.0485861420674763	0.3310890784407611	0.1302067851161428	1.3701499313191878	0.0595397138691928	0.0146235690875349	0.3945065142164531	0.04534827885548	0.0660209042563507
474.5	0.7546236985919142	0.0221202598575184	0.0148529828558157	0.0248844812915272	0.2325764893293503	1.1095236610779566	0.0485524844340616	0.3308662570200528	0.1301161094326552	1.3692066521229318	0.0594986988454181	0.0146134362600709	0.3942295042175602	0.0453162664363685	0.0659746094470892
475.0	0.754102551930395	0.0221050576138982	0.0148426206555643	0.0248674640755202	0.2324155769927316	1.1087671128213796	0.0485188761052168	0.3306437507677778	0.1300255674036541	1.368264744558395	0.0594577435053032	0.0146033182803209	0.3939529064638097	0.0452843019509527	0.0659283834253879
475.5	0.753582166054714	0.0220898774348294	0.0148322737639722	0.0248504714113967	0.2322549000698914	1.108011652265911	0.0484853169735138	0.3304215590300624	0.1299351587354948	1.3673242056668282	0.0594168477199764	0.0145932151159214	0.3936767200379217	0.0452523852917217	0.0658822260385039
476.0	0.7530625393143499	0.0220747192728196	0.0148219421472918	0.024833503246744	0.2320944580486024	1.1072572771008768	0.048451806931823	0.3301996811547111	0.1298448831353588	1.3663850324975784	0.0593760113609192	0.0145831267345984	0.3934009440252476	0.0452205163514763	0.0658361371341311
476.5	0.7525436700633421	0.0220595830805062	0.0148116257718707	0.0248165595292905	0.2319342504180586	1.1065039850217802	0.0484183458733127	0.3299781164912028	0.129754740311252	1.3654472221080665	0.0593352342999653	0.014573053104168	0.3931255775137611	0.0451886950233284	0.0657901165603986
477.0	0.7520255566602757	0.0220444688106558	0.0148013246041521	0.0247996402069056	0.2317742766688712	1.1057517737302784	0.0483849336914479	0.3297568643906855	0.1296647299720009	1.3645107715637592	0.0592945164092994	0.0145629941925356	0.3928506195940491	0.0451569212006997	0.0657441641658695
477.5	0.7515081974682672	0.0220293764161638	0.0147910386106739	0.0247827452275988	0.2316145362930639	1.1050006409341704	0.0483515702799893	0.3295359242059728	0.1295748518272513	1.3635756779381478	0.0592538575614563	0.0145529499676956	0.3925760693593039	0.0451251947773205	0.0656982797995395
478.0	0.7509915908549506	0.0220143058500539	0.0147807677580686	0.0247658745395196	0.2314550287840688	1.1042505843473742	0.0483182555329924	0.3293152952915381	0.1294851055874644	1.3626419383127213	0.0592132576293196	0.0145429203977316	0.3923019259053132	0.0450935156472291	0.065652463310835
478.5	0.750475735192463	0.021999257065478	0.014770512013063	0.0247490280909571	0.2312957536367216	1.103501601689912	0.0482849893448069	0.3290949770035116	0.1293954909639151	1.361709549776943	0.0591727164861208	0.0145329054508155	0.3920281883304528	0.0450618837047704	0.0656067145496124
479.0	0.7499606288574313	0.0219842300157156	0.014760271342478	0.0247322058303393	0.2311367103472573	1.1027536906878903	0.0482517716100751	0.3288749686996747	0.1293060076686888	1.360778509428225	0.059132234005438	0.0145229050952078	0.3917548557356771	0.045030298844595	0.0655610333661559
479.5	0.7494462702309573	0.0219692246541734	0.0147500457132279	0.024715407706233	0.230977898413306	1.1020068490734838	0.0482186022237317	0.3286552697394563	0.1292166554146789	1.3598488143719043	0.0590918100611952	0.0145129192992569	0.3914819272245106	0.0449987609616579	0.0655154196111767
480.0	0.7489326576986038	0.0219542409343849	0.0147398350923207	0.0246986336673434	0.2308193173338879	1.1012610745849158	0.0481854810810024	0.3284358794839276	0.1291274339155845	1.3589204617212196	0.0590514445276611	0.0145029480313988	0.3912094019030398	0.044967269951218	0.0654698731358112
480.5	0.7484197896503813	0.0219392788100103	0.0147296394468571	0.0246818836625132	0.2306609666094098	1.100516364966442	0.0481524080774032	0.3282167972957988	0.1290383428859074	1.3579934485972849	0.0590111372794477	0.0144929912601573	0.390937278879904	0.0449358257088366	0.0654243937916198
481.0	0.7479076644807331	0.0219243382348356	0.014719458744031	0.0246651576407228	0.2305028457416599	1.0997727179683314	0.0481193831087394	0.3279980225394132	0.1289493820409498	1.3570677721290665	0.0589708881915096	0.0144830489541432	0.3906655572662873	0.0449044281303764	0.0653789814305854
481.5	0.7473962805885224	0.0219094191627727	0.0147092929511283	0.0246484555510896	0.230344954233804	1.09903013134685	0.0480864060711046	0.3277795545807441	0.1288605510968114	1.3561434294533588	0.058930697139143	0.0144731210820543	0.3903942361759101	0.0448730771120008	0.0653336359051119
482.0	0.7468856363770179	0.0218945215478588	0.0146991420355274	0.0246317773428674	0.2301872915903808	1.0982886028642422	0.04805347686088	0.3275613927873897	0.1287718497703872	1.3552204177147609	0.0588905639979844	0.0144632076126751	0.3901233147250201	0.0448417725501726	0.0652883570680232
482.5	0.7463757302538805	0.021879645344256	0.0146890059646983	0.0246151229654465	0.230029857317298	1.0975481302887131	0.0480205953747334	0.327343536528569	0.1286832777793647	1.3542987340656507	0.0588504886440096	0.0144533085148763	0.3898527920323846	0.0448105143416531	0.0652431447725612
483.0	0.7458665606311486	0.0218647905062508	0.0146788847062027	0.0245984923683529	0.2298726509218273	1.096808711394412	0.0479877615096181	0.3271259851751169	0.1285948348422213	1.353378375666163	0.0588104709535328	0.0144434237576149	0.3895826672192818	0.0447793023835009	0.065197998872385
483.5	0.7453581259252257	0.0218499569882541	0.0146687782276936	0.0245818855012479	0.2297156719126007	1.0960703439614137	0.0479549751627724	0.3269087380994805	0.1285065206782219	1.3524593396841644	0.0587705108032054	0.0144335533099336	0.3893129394094922	0.0447481365730712	0.0651529192215691
484.0	0.7448504245568652	0.0218351447448006	0.0146586864969148	0.024565302313928	0.2295589197996062	1.0953330257757012	0.0479222362317183	0.3266917946757143	0.1284183350074162	1.35154162329523	0.0587306080700151	0.0144236971409609	0.3890436077292906	0.0447170168080146	0.0651079056746023
484.5	0.7443434549511586	0.0218203537305481	0.0146486094817008	0.0245487427563239	0.229402394094183	1.0945967546291495	0.0478895446142608	0.3264751542794759	0.1283302775506364	1.3506252236826195	0.0586907626312847	0.0144138552199103	0.3887746713074376	0.0446859429862762	0.065062958086386
485.0	0.7438372155375202	0.0218055839002777	0.0146385471499766	0.0245322067785009	0.2292460943090177	1.0938615283195077	0.047856900208487	0.3262588162880214	0.1282423480294944	1.3497101380372534	0.0586509743646712	0.0144040275160805	0.3885061292751716	0.0446549150060944	0.0650180763122334
485.5	0.7433317047496747	0.0217908352088932	0.0146284994697572	0.0245156943306579	0.22909001995814	1.0931273446503793	0.0478243029127653	0.3260427800802018	0.1281545461663795	1.34879636355769	0.0586112431481647	0.0143942139988548	0.3882379807662002	0.044623932766	0.0649732602078674
486.0	0.7428269210256432	0.0217761076114204	0.0146184664091472	0.0244992053631272	0.2289341705569181	1.0923942014312091	0.0477917526257441	0.3258270450364579	0.1280668716844558	1.3478838974501015	0.0585715688600873	0.0143844146377013	0.3879702249166921	0.0445929961648155	0.06492850962942
486.5	0.7423228628077297	0.0217614010630073	0.0146084479363409	0.024482739826374	0.2287785456220551	1.0916620964772623	0.0477592492463516	0.3256116105388161	0.1279793243076596	1.3469727369282505	0.0585319513790925	0.0143746294021719	0.3877028608652691	0.0445621051016536	0.0648838244334301
487.0	0.741819528542508	0.0217467155189232	0.0145984440196218	0.0244662976709963	0.2286231446715843	1.0909310276096105	0.0477267926737941	0.3253964759708842	0.127891903760697	1.346062879213466	0.0584923905841633	0.0143648582619028	0.3874358877529978	0.0445312594759167	0.064839204476843
487.5	0.7413169166808081	0.0217320509345587	0.0145884546273621	0.024449878847724	0.2284679672248649	1.0902009926551106	0.0476943828075559	0.3251816407178473	0.1278046097690415	1.3451543215346222	0.0584528863546123	0.0143551011866137	0.387169304723381	0.0445004591872956	0.0647946496170086
488.0	0.7408150256777031	0.0217174072654251	0.0145784797280228	0.024433483307419	0.2283130128025785	1.0894719894463918	0.0476620195473979	0.3249671041664629	0.1277174420589314	1.344247061128112	0.0584134385700796	0.0143453581461078	0.3869031109223508	0.0444697041357685	0.0647501597116801
488.5	0.7403138539924953	0.0217027844671541	0.0145685192901531	0.0244171110010746	0.2281582809267239	1.0887440158218358	0.0476297027933569	0.3247528657050573	0.1276304003573674	1.3433410952378275	0.0583740471105327	0.0143356291102715	0.3866373054982592	0.0444389942216003	0.0647057346190126
489.0	0.7398134000887038	0.0216881824954976	0.0145585732823904	0.0244007618798149	0.2280037711206141	1.0880170696255609	0.0475974324457447	0.3245389247235206	0.12754348439211	1.3424364211151334	0.0583347118562648	0.0143259140490738	0.3863718876018707	0.0444083293453415	0.064661374197562
489.5	0.7393136624340505	0.021673601306327	0.0145486416734596	0.0243844358948949	0.2278494829088711	1.0872911487074046	0.0475652084051473	0.3243252806133031	0.1274566938916774	1.3415330360188469	0.0582954326878943	0.0143162129325668	0.3861068563863544	0.0443777094078271	0.0646170783062834
490.0	0.7388146395004475	0.021659040855633	0.0145387244321733	0.0243681329976995	0.2276954158174226	1.0865662509229073	0.0475330305724239	0.3241119327674102	0.1273700285853425	1.340630937215212	0.0582562094863632	0.0143065257308846	0.3858422110072756	0.0443471343101759	0.0645728468045302
490.5	0.7383163297639838	0.0216445010995255	0.0145288215274312	0.0243518531397436	0.2275415693734972	1.0858423741332943	0.0475008988487063	0.3238988805803991	0.1272834882031308	1.33973012197788	0.058217042132937	0.0142968524142435	0.3855779506225884	0.0443166039537891	0.0645286795520521
491.0	0.7378187317049117	0.0216299819942326	0.0145189329282198	0.0243355962726716	0.2273879431056207	1.0851195162054603	0.0474688131353976	0.3236861234483736	0.1271970724758183	1.3388305875878823	0.0581779305092027	0.0142871929529418	0.3853140743926267	0.0442861182403501	0.0644845764089946
491.5	0.7373218438076348	0.0216154834961009	0.0145090586036122	0.0243193623482568	0.227234536543612	1.0843976750119513	0.0474367733341718	0.3234736607689806	0.1271107811349283	1.3379323313336118	0.0581388744970686	0.0142775473173592	0.3850505814800979	0.0442556770718227	0.064440537235897
492.0	0.736825664560694	0.0216010055615948	0.014499198522768	0.0243031513184012	0.2270813492185788	1.0836768484309485	0.0474047793469726	0.3232614919414054	0.1270246139127296	1.3370353505107972	0.0580998739787627	0.0142679154779568	0.3847874710500734	0.0442252803504505	0.0643965618936916
492.5	0.7363301924567549	0.0215865481472959	0.0144893526549328	0.0242869631351351	0.2269283806629137	1.082957034346253	0.0473728310760128	0.3230496163663675	0.1269385705422338	1.3361396424224825	0.0580609288368322	0.0142582974052769	0.3845247422699818	0.0441949279787564	0.0643526502437018
493.0	0.7358354259925952	0.0215721112099034	0.0144795209694377	0.0242707977506166	0.2267756304102901	1.0822382306472649	0.0473409284237732	0.3228380334461167	0.1268526507571932	1.3352452043790033	0.0580220389541422	0.0142486930699423	0.3842623943096006	0.0441646198595409	0.0643088021476417
493.5	0.7353413636690911	0.0215576947062329	0.0144697034356998	0.0242546551171316	0.2266230979956581	1.0815204352289718	0.047309071293002	0.3226267425844285	0.126766854292098	1.3343520336979633	0.0579832042138749	0.0142391024426567	0.3840004263410486	0.0441343558958815	0.064265017467614
494.0	0.7348480039912051	0.0215432985932166	0.0144599000232208	0.0242385351870926	0.2264707829552406	1.0808036459919297	0.0472772595867138	0.3224157431866	0.1266811808821742	1.3334601277042146	0.0579444244995284	0.0142295254942038	0.3837388375387782	0.0441041359911319	0.0642212960661089
494.5	0.7343553454679725	0.0215289228279027	0.0144501107015878	0.0242224379130393	0.226318684826529	1.0800878608422453	0.0472454932081888	0.3222050346594458	0.1265956302633813	1.3325694837298332	0.0579056996949161	0.0142199621954477	0.3834776270795674	0.0440739600489211	0.0641776378060033
495.0	0.7338633866124897	0.0215145673674549	0.0144403354404724	0.0242063632476375	0.2261668031482797	1.0793730776915622	0.0472137720609718	0.3219946164112936	0.1265102021724095	1.331680099114097	0.0578670296841652	0.0142104125173321	0.383216794142512	0.0440438279731519	0.0641340425505589
495.5	0.7333721259419005	0.0215002321691526	0.0144305742096306	0.0241903111436791	0.2260151374605095	1.0786592944570426	0.0471820960488719	0.3217844878519805	0.1264248963466779	1.330791971203464	0.0578284143517163	0.0142008764308801	0.3829563379090185	0.0440137396680008	0.0640905101634212
496.0	0.7328815619773834	0.0214859171903899	0.0144208269789023	0.0241742815540815	0.225863687304492	1.0779465090613516	0.0471504650759608	0.3215746483928481	0.1263397125243318	1.3299050973515496	0.0577898535823219	0.0141913539071944	0.3826962575627959	0.0439836950379163	0.0640470405086182
496.5	0.7323916932441397	0.0214716223886755	0.0144110937182115	0.0241582744318874	0.2257124522227536	1.0772347194326406	0.0471188790465728	0.3213650974467389	0.1262546504442403	1.3290194749191058	0.0577513472610457	0.0141818449174565	0.3824365522898482	0.0439536939876188	0.0640036334505593
497.0	0.7319025182713803	0.0214573477216327	0.0144013743975656	0.0241422897302642	0.2255614317590694	1.076523923504531	0.0470873378653036	0.3211558344279919	0.1261697098459943	1.3281351012739977	0.0577128952732619	0.0141723494329269	0.3821772212784667	0.0439237364220987	0.0639602888540338
497.5	0.7314140355923133	0.0214430931469985	0.0143916689870555	0.024126327402504	0.2254106254584596	1.075814119216098	0.0470558414370093	0.3209468587524386	0.126084890469904	1.3272519737911814	0.0576744975046536	0.0141628674249444	0.3819182637192229	0.0438938222466164	0.0639170065842097
498.0	0.7309262437441315	0.0214288586226233	0.0143819774568548	0.0241103874020227	0.2252600328671849	1.0751053045118548	0.0470243896668059	0.3207381698373987	0.1260001920569963	1.3263700898526838	0.0576361538412124	0.0141533988649262	0.3816596788049601	0.043863951366701	0.0638737865066327
498.5	0.7304391412679996	0.0214146441064711	0.0143722997772201	0.0240944696823602	0.2251096535327433	1.0743974773417355	0.0469929824600682	0.3205297671016759	0.125915614349013	1.325489446847579	0.0575978641692371	0.0141439437243677	0.3814014657307868	0.0438341236881492	0.0638306284872244
499.0	0.7299527267090422	0.0214004495566184	0.0143626359184903	0.0240785741971795	0.2249594870038657	1.0736906356610805	0.0469616197224295	0.3203216499655542	0.1258311570884082	1.3246100421719682	0.0575596283753331	0.0141345019748419	0.3811436236940685	0.0438043391170248	0.0637875323922817
499.5	0.7294669986163311	0.0213862749312546	0.0143529858510866	0.0240627009002667	0.2248095328305124	1.0729847774306176	0.04693030135978	0.3201138178507932	0.125746820018346	1.3237318732289558	0.0575214463464111	0.0141250735879994	0.3808861518944205	0.0437745975596575	0.0637444980884752
500.0	0.7289819555428733	0.021372120188681	0.0143433495455122	0.0240468497455305	0.2246597905638689	1.0722799006164492	0.0468990272782666	0.3199062701806245	0.1256626028826983	1.3228549374286298	0.0574833179696863	0.0141156585355682	0.3806290495337003	0.0437448989226422	0.063701525442848
500.5	0.7284975960455977	0.0213579852873108	0.0143337269723517	0.0240310206870017	0.224510259756342	1.071576003190035	0.0468677973842917	0.3196990063797474	0.1255785054260424	1.321979232188039	0.0574452431326774	0.0141062567893531	0.3803723158160008	0.0437152431128379	0.0636586143228145
501.0	0.7280139186853442	0.0213438701856688	0.0143241181022716	0.0240152136788332	0.2243609399615564	1.070873083128175	0.046836611584513	0.3194920258743247	0.1254945273936589	1.3211047549311723	0.057407221723206	0.0140968683212361	0.380115949947642	0.0436856300373671	0.0636157645961592
501.5	0.72753092202685	0.0213297748423908	0.014314522906019	0.0239994286752991	0.2242118307343503	1.0701711384129946	0.0468054697858418	0.3192853280919789	0.1254106685315293	1.320231503088937	0.0573692536293949	0.0140874931031755	0.3798599511371639	0.0436560596036147	0.0635729761310355
502.0	0.7270486046387388	0.0213156992162236	0.0143049413544222	0.0239836656307949	0.2240629316307719	1.06947016703193	0.0467743718954429	0.3190789124617879	0.1253269285863339	1.319359474099137	0.0573313387396681	0.0140781311072061	0.3796043185953198	0.043626531719227	0.0635302487959645
502.5	0.7265669650935072	0.0213016432660242	0.0142953734183901	0.0239679244998366	0.2239142422080756	1.0687701669777092	0.0467433178207335	0.3188727784142808	0.1252433073054492	1.3184886654064518	0.0572934769427492	0.0140687823054386	0.3793490515350681	0.0435970462921112	0.0634875824598337
503.0	0.7260860019675137	0.0212876069507599	0.0142858190689118	0.0239522052370609	0.2237657620247179	1.0680711362483393	0.0467123074693825	0.3186669253814346	0.1251598044369462	1.3176190744624154	0.0572556681276607	0.0140594466700596	0.3790941491715655	0.0435676032304343	0.0634449769918957
503.5	0.725605713840966	0.0212735902295079	0.0142762782770567	0.0239365077972242	0.2236174906403538	1.067373072847089	0.0466813407493098	0.318461352796669	0.1250764197295876	1.316750698725395	0.0572179121837229	0.0140501241733315	0.3788396107221596	0.0435382024426221	0.0634024322617673
504.0	0.7251260992979089	0.0212595930614545	0.0142667510139739	0.0239208321352029	0.2234694276158333	1.0666759747824734	0.0466504175686851	0.3182560600948435	0.1249931529328259	1.3158835356605696	0.0571802090005535	0.0140408147875919	0.378585435406382	0.0435088438373586	0.0633599481394282
504.5	0.7246471569262128	0.0212456154058955	0.0142572372508921	0.0239051782059925	0.2233215725131969	1.0659798400682392	0.0466195378359277	0.3180510467122526	0.1249100037968012	1.31501758273991	0.0571425584680661	0.0140315184852535	0.3783316224459401	0.0434795273235849	0.0633175244952195
505.0	0.7241688853175613	0.0212316572222352	0.0142477369591193	0.0238895459647074	0.2231739248956727	1.0652846667233469	0.0465887014597051	0.3178463120866223	0.1248269720723388	1.314152837442156	0.0571049604764694	0.0140222352388041	0.3780781710647113	0.0434502528104985	0.0632751611998429
505.5	0.7236912830674387	0.0212177184699865	0.0142382501100427	0.0238739353665808	0.223026484327672	1.0645904527719576	0.0465579083489326	0.3176418556571057	0.1247440575109472	1.3132892972527972	0.0570674149162665	0.0140129650208059	0.3778250804887347	0.0434210202075525	0.0632328581243595
506.0	0.7232143487751196	0.0212037991087703	0.014228776675128	0.023858346366964	0.2228792503747858	1.0638971962434167	0.0465271584127727	0.3174376768642791	0.1246612598648157	1.3124269596640514	0.0570299216782539	0.0140037078038957	0.3775723499462046	0.0433918294244544	0.0631906151401882
506.5	0.7227380810436554	0.0211898990983153	0.0142193166259198	0.0238427789213261	0.2227322226037814	1.0632048951722377	0.0464964515606338	0.3172337751501384	0.1245785788868124	1.311565822174844	0.0569924806535206	0.0139944635607844	0.377319978667463	0.0433626803711657	0.063148432119105
507.0	0.7222624784798637	0.0211760183984576	0.0142098699340407	0.0238272329852539	0.2225854005825978	1.0625135475980874	0.0464657877021696	0.3170301499580946	0.1244960143304818	1.3107058822907869	0.056955091733447	0.0139852322642569	0.3770679658849928	0.0433335729579006	0.0631063089332417
507.5	0.7217875396943155	0.0211621569691407	0.0142004365711916	0.0238117085144513	0.2224387838803432	1.061823151565771	0.0464351667472787	0.31682680073297	0.1244135659500429	1.3098471375241576	0.0569177548097043	0.0139760138871718	0.3768163108334106	0.0433045070951256	0.0630642454550844
508.0	0.7213132633013242	0.0211483147704145	0.014191016509151	0.023796205464739	0.2222923720672902	1.0611337051252154	0.0464045886061032	0.3166237269209945	0.1243312335003868	1.3089895853938804	0.0568804697742533	0.0139668084024612	0.3765650127494598	0.0432754826935582	0.0630222415574729
508.5	0.7208396479189333	0.0211344917624355	0.0141816097197749	0.0237807237920541	0.222146164714873	1.0604452063314558	0.0463740531890285	0.3164209279698013	0.1242490167370745	1.308133223425504	0.0568432365193439	0.0139576157831304	0.3763140708720033	0.0432464996641665	0.0629802971135991
509.0	0.7203666921689057	0.0211206879054664	0.0141722161749968	0.0237652634524499	0.2220001613956831	1.0597576532446185	0.0463435604066822	0.3162184033284232	0.1241669154163352	1.3072780491511808	0.0568060549375137	0.0139484360022579	0.3760634844420168	0.0432175579181681	0.062938411997006
509.5	0.7198943946767105	0.0211069031598756	0.0141628358468271	0.0237498244020954	0.221854361683466	1.059071043929907	0.0463131101699335	0.3160161524472887	0.1240849292950635	1.3064240601096486	0.0567689249215876	0.0139392690329946	0.3758132527025819	0.0431886573670293	0.0628965860815865
510.0	0.7194227540715126	0.021093137486137	0.014153468707353	0.023734406597275	0.2217087651531175	1.058385376457586	0.0462827023898921	0.3158141747782176	0.1240030581308178	1.3055712538462083	0.0567318463646765	0.0139301148485645	0.3755633748988786	0.0431597979224641	0.0628548192415824
510.5	0.7189517689861608	0.0210793908448297	0.0141441147287381	0.0237190099943882	0.22156337138068	1.0577006489029677	0.0462523369779081	0.315612469774418	0.1239213016818178	1.304719627912704	0.0566948191601766	0.0139209734222634	0.3753138502781792	0.043130979496434	0.0628131113515831
511.0	0.7184814380571762	0.0210656631966376	0.0141347738832226	0.0237036345499491	0.221418179943339	1.0570168593463949	0.0462220138455705	0.3154110368904816	0.1238396597069427	1.3038691798675035	0.0566578432017687	0.0139118447274596	0.3750646780898407	0.0431022020011463	0.0627714622865243
511.5	0.718011759924741	0.0210519545023491	0.0141254461431224	0.0236882802205865	0.2212731904194194	1.0563340058732265	0.046191732904707	0.3152098755823799	0.1237581319657287	1.303019907275479	0.0566209183834171	0.0139027287375931	0.3748158575852985	0.043073465349054	0.0627298719216875
512.0	0.7175427332326861	0.0210382647228567	0.0141161314808294	0.0236729469630427	0.2211284023883819	1.055652086573824	0.046161494067383	0.3150089853074607	0.1236767182183673	1.302171807707982	0.0565840445993685	0.0138936254261755	0.3745673880180591	0.0430447694528545	0.0626883401326981
512.5	0.7170743566284811	0.0210245938191569	0.0141068298688111	0.023657634734174	0.2209838154308195	1.054971099543535	0.0461312972459008	0.3148083655244442	0.1235954182257028	1.301324878742831	0.0565472217441516	0.0138845347667899	0.3743192686436937	0.043016114225489	0.0626468667955247
513.0	0.7166066287632215	0.0210109417523496	0.0140975412796101	0.0236423434909501	0.2208394291284541	1.0542910428826782	0.0461011423527991	0.3146080156934188	0.1235142317492307	1.300479117964286	0.056510449712576	0.0138754567330907	0.374071498719831	0.0429874995801419	0.0626054517864778
513.5	0.7161395482916184	0.020997308483638	0.0140882656858441	0.0236270731904535	0.2206952430641323	1.0536119146965293	0.0460710293008518	0.3144079352758374	0.1234331585510951	1.29963452296303	0.0564737283997314	0.0138663912988031	0.3738240775061508	0.0429589254302394	0.0625640949822089
514.0	0.7156731138719866	0.0209836939743283	0.0140790030602058	0.0236118237898794	0.2205512568218227	1.052933713095306	0.046040958003068	0.3142081237345135	0.1233521983940869	1.2987910913361496	0.0564370577009864	0.0138573384377231	0.3735770042643769	0.0429303916894492	0.0625227962597093
514.5	0.7152073241662339	0.020970098185829	0.0140697533754624	0.0235965952465352	0.2204074699866118	1.052256436194153	0.0460109283726903	0.3140085805336177	0.1232713510416416	1.297948820687114	0.0564004375119882	0.0138482981237172	0.3733302782582708	0.0429018982716797	0.0624815554963088
515.0	0.7147421778398488	0.0209565210796513	0.0140605166044553	0.0235813875178406	0.2202638821447007	1.0515800821131285	0.045980940323195	0.3138093051386735	0.1231906162578373	1.2971077086257583	0.0563638677286614	0.0138392703307223	0.3730838987536247	0.0428734450910789	0.0624403725696747
515.5	0.7142776735618906	0.0209429626174079	0.0140512927201001	0.0235662005613266	0.2201204928834015	1.0509046489771865	0.0459509937682908	0.3136102970165537	0.1231099938073929	1.2962677527682605	0.056327348247207	0.0138302550327453	0.3728378650182549	0.0428450320620335	0.0623992473578109
516.0	0.7138138100049772	0.0209294227608136	0.0140420816953863	0.0235510343346355	0.2199773017911339	1.0502301349161656	0.045921088621918	0.3134115556354763	0.1230294834556654	1.2954289507371226	0.0562908789641019	0.013821252203863	0.3725921763219953	0.0428166590991687	0.0623581797390564
516.5	0.7133505858452746	0.020915901471684	0.0140328835033769	0.0235358887955208	0.2198343084574217	1.049556538064773	0.0458912247982484	0.313213080465001	0.1229490849686485	1.2945913001611526	0.0562544597760978	0.0138122618182217	0.3723468319366906	0.042788326117347	0.0623171695920846
517.0	0.7128879997624854	0.0209023987119362	0.0140236981172085	0.0235207639018464	0.2196915124728891	1.048883856562568	0.0458614022116837	0.3130148709760257	0.1228687981129703	1.2937547986754443	0.0562180905802206	0.0138032838500373	0.3721018311361896	0.0427600330316673	0.062276216795902
517.5	0.712426050439838	0.0208889144435878	0.0140145255100905	0.0235056596115867	0.2195489134292576	1.0482120885539523	0.0458316207768555	0.3128169266407818	0.122788622655891	1.2929194439213572	0.0561817712737692	0.0137943182735949	0.3718571731963391	0.0427317797574644	0.0622353212298473
518.0	0.7119647365640753	0.0208754486287568	0.0140053656553056	0.0234905758828256	0.2194065109193424	1.0475412321881503	0.0458018804086242	0.3126192469328315	0.1227085583653015	1.292085233546498	0.0561455017543148	0.0137853650632485	0.3716128573949767	0.0427035662103079	0.0621944827735897
518.5	0.7115040568254444	0.0208620012296613	0.0139962185262088	0.0234755126737572	0.2192643045370489	1.0468712856191984	0.0457721810220784	0.3124218313270631	0.1226286050097208	1.291252165204701	0.0561092819197004	0.0137764241934208	0.371368883011925	0.0426753923060019	0.0621537013071288
519.0	0.7110440099176847	0.0208485722086192	0.0139870840962278	0.0234604699426846	0.2191222938773692	1.0462022470059278	0.0457425225325342	0.3122246792996879	0.1225487623582943	1.290420236556009	0.0560731116680393	0.0137674956386032	0.3711252493289843	0.0426472579605838	0.0621129767107928
519.5	0.7105845945380174	0.0208351615280478	0.0139779623388624	0.0234454476480197	0.2189804785363788	1.0455341145119526	0.0457129048555343	0.3120277903282365	0.1224690301807917	1.2895894452666528	0.0560369908977148	0.0137585793733553	0.3708819556299269	0.0426191630903236	0.0620723088652375
520.0	0.7101258093871351	0.0208217691504638	0.0139688532276844	0.0234304457482834	0.2188388581112335	1.0448668863056545	0.0456833279068477	0.3118311638915544	0.1223894082476051	1.2887597890090354	0.0560009195073791	0.0137496753723049	0.3706390012004901	0.0425911076117231	0.0620316976514456
520.5	0.70966765316919	0.0208083950384824	0.0139597567363374	0.0234154642021046	0.2186974322001653	1.0442005605601676	0.0456537916024684	0.311634799469799	0.1223098963297467	1.28793126546171	0.0559648973959528	0.0137407836101477	0.3703963853283699	0.0425630914415155	0.0619911429507252
521.0	0.709210124591784	0.0207950391548177	0.0139506728385363	0.0234005029682203	0.2185562004024796	1.0435351354533662	0.0456242958586152	0.3114386965444356	0.1222304941988473	1.2871038723093613	0.0559289244626234	0.0137319040616471	0.3701541073032148	0.0425351144966641	0.0619506446447092
521.5	0.7087532223659574	0.020781701462282	0.0139416015080675	0.0233855620054751	0.2184151623185517	1.042870609167849	0.0455948405917307	0.3112428545982336	0.1221512016271539	1.2862776072427886	0.0558930006068454	0.0137230367016338	0.3699121664166191	0.0425071766943619	0.0619102026153536
522.0	0.708296945206178	0.0207683819237852	0.0139325427187884	0.023370641272821	0.2182743175498232	1.0422069798909253	0.0455654257184809	0.3110472731152628	0.122072018387528	1.285452467958884	0.0558571257283385	0.0137141815050061	0.3696705619621168	0.0424792779520306	0.0618698167449373
522.5	0.7078412918303312	0.0207550805023354	0.0139234964446271	0.0233557407293169	0.218133665698799	1.0415442458146016	0.0455360511557541	0.3108519515808903	0.1219929442534435	1.2846284521606168	0.0558212997270875	0.013705338446729	0.369429293235175	0.0424514181873201	0.0618294869160601
523.0	0.7073862609597087	0.0207417971610376	0.0139144626595825	0.0233408603341284	0.2179932063690437	1.0408824051355663	0.0455067168206603	0.3106568894817759	0.1219139789989848	1.283805557557012	0.0557855225033414	0.0136965075018347	0.3691883595331879	0.0424235973181075	0.0617892130116424
523.5	0.7069318513189976	0.0207285318630942	0.0139054413377237	0.0233260000465275	0.2178529391651785	1.040221456055178	0.045477422630531	0.3104620863058693	0.1218351223988447	1.2829837818631336	0.055749793957612	0.0136876886454216	0.3689477601554702	0.0423958152624966	0.0617489949149239
524.0	0.7064780616362707	0.0207152845718041	0.01389643245319	0.0233111598258922	0.2177128636928775	1.039561396779448	0.0454481685029176	0.3102675415424056	0.1217563742283227	1.2821631228000645	0.0557141139906739	0.0136788818526548	0.3687074944032511	0.0423680719388167	0.0617088325094624
524.5	0.706024890642975	0.0207020552505628	0.0138874359801905	0.0232963396317063	0.2175729795588649	1.03890222551903	0.0454189543555916	0.3100732546819027	0.121677734263323	1.2813435780948887	0.0556784825035631	0.0136700870987656	0.3684675615796677	0.0423403672656226	0.0616687256791331
525.0	0.7055723370739221	0.0206888438628619	0.0138784518930043	0.0232815394235587	0.2174332863709114	1.038243940489204	0.0453897801065434	0.3098792252161566	0.1215992022803524	1.2805251454806736	0.0556428993975764	0.0136613043590514	0.3682279609897592	0.0423127011616929	0.0616286743081272
525.5	0.7051203996672767	0.0206756503722889	0.0138694801659795	0.0232667591611438	0.2172937837378309	1.0375865399098632	0.0453606456739817	0.3096854526382386	0.1215207780565186	1.27970782269645	0.0556073645742707	0.013652533608875	0.3679886919404604	0.0422850735460302	0.0615886782809511
526.0	0.7046690771645471	0.0206624747425269	0.0138605207735339	0.0232519988042604	0.2171544712694773	1.0369300220055	0.0453315509763328	0.309491936442491	0.1214424613695282	1.2788916074871943	0.0555718779354619	0.0136437748236652	0.3677497537405954	0.0422574843378597	0.0615487374824254
526.5	0.704218368310574	0.0206493169373542	0.0138515736901541	0.0232372583128119	0.2170153485767412	1.0362743850051923	0.0453024959322402	0.3092986761245244	0.1213642519976846	1.2780764976038117	0.0555364393832244	0.013635027978916	0.367511145700872	0.0422299334566288	0.0615088517976838
527.0	0.7037682718535206	0.0206361769206441	0.0138426388903955	0.0232225376468058	0.216876415271547	1.0356196271425904	0.0452734804605633	0.3091056711812129	0.1212861497198865	1.2772624908031138	0.0555010488198904	0.0136262930501867	0.3672728671338749	0.0422024208220062	0.0614690211121721
527.5	0.7033187865448622	0.0206230546563647	0.013833716348882	0.0232078367663534	0.2167376709668489	1.034965746655902	0.0452445044803774	0.3089129211106919	0.1212081543156256	1.2764495848478064	0.0554657061480484	0.0136175700131013	0.3670349173540599	0.0421749463538812	0.061429245311647
528.0	0.7028699111393756	0.0206099501085785	0.0138248060403061	0.0231931556316694	0.2165991152766285	1.0343127417878797	0.0452155679109727	0.3087204254123531	0.1211302655649848	1.2756377775064662	0.0554304112705433	0.0136088588433489	0.366797295677748	0.0421475099723631	0.0613895242821755
528.5	0.702421644395129	0.0205968632414419	0.0138159079394282	0.023178494203072	0.2164607478158909	1.0336606107858073	0.0451866706718536	0.3085281835868422	0.1210524832486368	1.274827066553525	0.055395164090475	0.0136001595166829	0.3665600014231189	0.0421201115977802	0.0613498579101335
529.0	0.7019739850734716	0.0205837940192055	0.0138070220210767	0.0231638524409819	0.2163225682006622	1.0330093519014858	0.045157812682738	0.3083361951360545	0.1209748071478415	1.274017449769252	0.0553599645111981	0.0135914720089213	0.3663230339102052	0.0420927511506794	0.0613102460822051
529.5	0.701526931939024	0.020570742406213	0.0137981482601478	0.0231492303059226	0.2161845760479855	1.0323589633912202	0.0451289938635568	0.3081444595631316	0.1208972370444444	1.273208924939734	0.0553248124363204	0.0135827962959461	0.3660863924608863	0.0420654285518254	0.0612706886853814
530.0	0.7010804837596671	0.0205577083669017	0.0137892866316051	0.0231346277585198	0.2160467709759182	1.0317094435158058	0.0451002141344533	0.3079529763724581	0.1208197727208751	1.2724014898568603	0.055289707769703	0.0135741323537032	0.3658500763988826	0.0420381437221997	0.0612311856069595
530.5	0.7006346393065325	0.0205446918658017	0.0137804371104794	0.0231200447595009	0.2159091526035289	1.0310607905405151	0.045071473415782	0.3077617450696577	0.1207424139601448	1.2715951423183016	0.0552546504154588	0.0135654801582025	0.365614085049749	0.0420108965830002	0.0611917367345416
531.0	0.7001893973539922	0.0205316928675358	0.0137715996718686	0.0231054812696954	0.2157717205508942	1.0304130027350844	0.0450427716281087	0.3075707651615901	0.120665160545845	1.2707898801274953	0.0552196402779521	0.0135568396855173	0.3653784177408697	0.0419836870556404	0.0611523419560341
531.5	0.6997447566796487	0.0205187113368193	0.0137627742909375	0.0230909372500338	0.2156344744390949	1.0297660783737	0.0450141086922092	0.3073800361563471	0.1205880122621454	1.2699857010936253	0.0551846772617978	0.0135482109117842	0.3651430738014515	0.0419565150617486	0.0611130011596463
532.0	0.6993007160643249	0.0205057472384595	0.0137539609429176	0.0230764126615476	0.215497413890214	1.0291200157349856	0.0449854845290691	0.307189557563249	0.120510968893792	1.2691826030316058	0.0551497612718603	0.0135395938132031	0.3649080525625184	0.0419293805231675	0.0610737142338899
532.5	0.6988572742920536	0.0204928005373556	0.0137451596031065	0.0230619074653692	0.2153605385273326	1.0284748131019883	0.0449568990598827	0.3069993288928418	0.1204340302261055	1.2683805837620634	0.0551148922132533	0.0135309883660368	0.3646733533569052	0.041902283361953	0.0610344810675774
533.0	0.6984144301500684	0.0204798711984983	0.0137363702468683	0.0230474216227314	0.2152238479745272	1.0278304687621664	0.0449283522060527	0.3068093496568931	0.1203571960449793	1.2675796411113192	0.0550800699913385	0.0135223945466109	0.3644389755192523	0.0418752235003737	0.0609953015498218
533.5	0.6979721824287933	0.0204669591869695	0.0137275928496331	0.023032955094967	0.2150873418568666	1.0271869810073746	0.0448998438891895	0.3066196193683888	0.1202804661368776	1.2667797729113712	0.0550452945117252	0.0135138123313134	0.3642049183859993	0.0418482008609107	0.060956175570035
534.0	0.6975305299218322	0.0204540644679424	0.0137188273868964	0.0230185078435086	0.2149510198004085	1.026544348133853	0.0448713740311106	0.3064301375415296	0.1202038402888339	1.2659809769998775	0.0550105656802693	0.013505241696595	0.3639711812953792	0.041821215366256	0.0609171030179274
534.5	0.6970894714259602	0.0204411870066805	0.0137100738342197	0.0230040798298885	0.2148148814321969	1.0259025684422118	0.0448429425538394	0.3062409036917277	0.120127318288449	1.2651832512201389	0.0549758834030726	0.0134966826189682	0.363737763587413	0.0417942669393124	0.0608780837835064
535.0	0.6966490057411129	0.020428326768538	0.0137013321672297	0.0229896710157379	0.2146789263802587	1.02526164023742	0.0448145493796054	0.3060519173356033	0.120050899923889	1.2643865934210807	0.0549412475864822	0.0134881350750079	0.3635046646039035	0.0417673555031929	0.0608391177570759
535.5	0.6962091316703767	0.0204154837189592	0.0136926023616181	0.0229752813627872	0.2145431542736005	1.0246215618287913	0.044786194430843	0.3058631779909809	0.1199745849838839	1.2635910014572358	0.0549066581370896	0.0134795990413504	0.3632718836884296	0.0417404809812195	0.0608002048292352
536.0	0.6957698480199793	0.0204026578234782	0.0136838843931418	0.0229609108328653	0.214407564742206	1.023982331529972	0.044757877630191	0.3056746851768865	0.1198983732577256	1.2627964731887285	0.0548721149617299	0.0134710744946937	0.3630394201863406	0.041713643296923	0.0607613448908777
536.5	0.6953311535992798	0.0203898490477189	0.0136751782376223	0.0229465593878994	0.2142721574170324	1.0233439476589268	0.0447295989004921	0.3054864384135434	0.119822264535266	1.2620030064812553	0.0548376179674812	0.0134625614117975	0.3628072734447505	0.041686842374042	0.0607225378331906
537.0	0.6948930472207586	0.0203770573573943	0.0136664838709455	0.0229322269899148	0.2141369319300079	1.0227064085379276	0.0447013581647919	0.3052984372223693	0.1197462586069155	1.2612105992060705	0.0548031670616637	0.0134540597694823	0.3625754428125322	0.0416600781365223	0.0606837835476532
537.5	0.6944555277000085	0.0203642827183066	0.0136578012690619	0.0229179136010343	0.2140018879140281	1.0220697124935392	0.0446731553463386	0.305110681125973	0.1196703552636412	1.2604192492399655	0.0547687621518391	0.0134455695446298	0.3623439276403118	0.0416333505085164	0.0606450819260369
538.0	0.6940185938557245	0.0203515250963467	0.0136491304079859	0.0229036191834784	0.2138670250029536	1.021433857856607	0.0446449903685824	0.3049231696481507	0.1195945542969648	1.2596289544652564	0.0547344031458096	0.0134370907141826	0.3621127272804634	0.0416066594143827	0.0606064328604031
538.5	0.6935822445096942	0.0203387844574941	0.0136404712637959	0.0228893436995646	0.2137323428316065	1.020798842962244	0.0446168631551746	0.3047359023138824	0.1195188554989611	1.2588397127697626	0.0547000899516178	0.0134286232551438	0.3618818410871023	0.0415800047786847	0.0605678362431034
539.0	0.6931464784867882	0.0203260607678166	0.013631823812634	0.0228750871117073	0.2135978410357677	1.0201646661498194	0.044588773629967	0.3045488786493294	0.1194432586622565	1.2580515220467934	0.054665822477545	0.0134201671445771	0.3616512684160809	0.0415533865261903	0.0605292919667778
539.5	0.692711294614951	0.0203133539934698	0.0136231880307057	0.0228608493824173	0.2134635192521736	1.0195313257629433	0.0445607217170117	0.30436209818183	0.1193677635800266	1.2572643801951284	0.0546316006321112	0.0134117223596063	0.3614210086249816	0.0415268045818716	0.0604907999243543
540.0	0.6922766917251908	0.020300664100697	0.01361456389428	0.0228466304743019	0.2133293771185135	1.0188988201494569	0.0445327073405599	0.3041755604398968	0.1192923700459952	1.2564782851190028	0.0545974243240743	0.0134032888774154	0.3611910610731126	0.0415002588709037	0.0604523600090477
540.5	0.6918426686515703	0.0202879910558292	0.0136059513796888	0.0228324303500641	0.2131954142734265	1.0182671476614171	0.0445047304250615	0.3039892649532131	0.1192170778544319	1.2556932347280898	0.0545632934624289	0.0133948666752483	0.360961425121501	0.0414737493186642	0.0604139721143589
541.0	0.6914092242311973	0.0202753348252843	0.013597350463327	0.0228182489725029	0.2130616303564983	1.0176363066550873	0.0444767908951647	0.3038032112526293	0.1191418868001508	1.2549092269374835	0.0545292079564061	0.0133864557304084	0.3607321001328882	0.0414472758507326	0.0603756361340735
541.5	0.6909763573042157	0.0202626953755673	0.0135887611216523	0.0228040863045124	0.2129280250082586	1.0170062954909211	0.0444488886757152	0.3036173988701602	0.1190667966785088	1.254126259667684	0.0544951677154726	0.0133780560202588	0.3605030854717241	0.0414208383928898	0.0603373519622617
542.0	0.6905440667137946	0.0202500726732695	0.0135801833311846	0.022789942309082	0.212794597870178	1.016377112533552	0.0444210236917554	0.3034318273389813	0.1189918072854036	1.2533443308445786	0.0544611726493297	0.0133696675222219	0.3602743805041614	0.0413944368711171	0.0602991194932766
542.5	0.6901123513061211	0.0202374666850691	0.0135716170685065	0.0227758169492958	0.2126613485846649	1.0157487561517813	0.044393195868524	0.3032464961934255	0.1189169184172721	1.2525634383994269	0.0544272226679131	0.0133612902137792	0.3600459845980504	0.0413680712115956	0.0602609386217538
543.0	0.6896812099303891	0.02022487737773	0.0135630623102624	0.0227617101883325	0.212528276795063	1.0151212247185644	0.0443654051314556	0.3030614049689797	0.118842129871089	1.251783580268843	0.0543933176813918	0.0133529240724712	0.3598178971229332	0.0413417413407058	0.06022280924261
543.5	0.6892506414387906	0.020212304718102	0.0135545190331587	0.022747621989465	0.2123953821456481	1.0144945166109989	0.0443376514061796	0.3028765532022821	0.1187674414443644	1.251004754394781	0.0543594576001673	0.0133445690758972	0.3595901174500387	0.0413154471850267	0.0601847312510427
544.0	0.6888206446865073	0.0201997486731207	0.0135459872139635	0.0227335523160602	0.2122626642816253	1.013868630210312	0.0443099346185199	0.3026919404311179	0.1186928529351429	1.2502269587245174	0.0543256423348733	0.0133362252017149	0.3593626449522768	0.0412891886713355	0.060146704542529
544.5	0.6883912185316997	0.0201872092098067	0.0135374668295064	0.0227195011315788	0.2121301228491258	1.013243563901849	0.0442822546944943	0.3025075661944173	0.1186183641420015	1.2494501912106344	0.0542918717963748	0.0133278924276407	0.359135479004233	0.0412629657266064	0.0601087290128244
545.0	0.6879623618354994	0.020174686295266	0.0135289578566784	0.0227054683995746	0.2119977574952046	1.012619316075061	0.0442546115603137	0.3023234300322511	0.118543974864048	1.248674449811005	0.0542581458957671	0.0133195707314491	0.3589086189821631	0.0412367782780104	0.0600708045579625
545.5	0.687534073461999	0.0201621798966893	0.0135204602724315	0.0226914540836949	0.2118655678678373	1.011995885123491	0.0442270051423819	0.3021395314858283	0.118469684900919	1.2478997324887753	0.0542244645443756	0.0133112600909725	0.3586820642639881	0.0412106262529146	0.0600329310742537
546.0	0.6871063522782433	0.0201496899813516	0.0135119740537788	0.0226774581476795	0.2117335536159171	1.0113732694447632	0.0441994353672944	0.301955870097492	0.1183954940527791	1.2471260372123505	0.0541908276537547	0.0133029604841013	0.3584558142292883	0.0411845095788812	0.0599951084582843
546.5	0.6866791971542205	0.0201372165166125	0.0135034991777939	0.022663480555361	0.2116017143892522	1.010751467440571	0.0441719021618383	0.3017724454107172	0.1183214021203181	1.2463533619553755	0.0541572351356874	0.0132946718887837	0.3582298682592985	0.0411584281836676	0.0599573366069161
547.0	0.686252606962852	0.0201247594699155	0.0134950356216112	0.0226495212706642	0.2114700498385629	1.0101304775166646	0.0441444054529916	0.3015892569701068	0.1182474089047505	1.2455817046967237	0.0541236869021841	0.0132863942830251	0.358004225736902	0.041132381995225	0.0599196154172848
547.5	0.6858265805799846	0.0201123188087879	0.0134865833624252	0.0226355802576059	0.2113385596154787	1.0095102980828377	0.0441169451679225	0.3014063043213885	0.1181735142078127	1.244811063420475	0.0540901828654826	0.0132781276448886	0.3577788860466262	0.0411063709416981	0.0598819447867997
548.0	0.6854011168843808	0.0200998945008404	0.0134781423774908	0.0226216574802947	0.2112072433725356	1.008890927552917	0.0440895212339888	0.3012235870114121	0.1180997178317623	1.2440414361159051	0.054056722938047	0.0132698719524942	0.3575538485746367	0.0410803949514246	0.0598443246131424
548.5	0.6849762147577101	0.0200874865137673	0.0134697126441228	0.0226077529029304	0.2110761007631733	1.00827236434475	0.0440621335787374	0.3010411045881457	0.1180260195793761	1.243272820777468	0.0540233070325668	0.0132616271840189	0.3573291127087322	0.0410544539529344	0.0598067547942664
549.0	0.6845518730845396	0.0200750948153455	0.0134612941396955	0.0225938664898044	0.2109451314417319	1.0076546068801926	0.0440347821299037	0.3008588566006728	0.1179524192539483	1.2425052154047789	0.0539899350619568	0.0132533933176965	0.3571046778383392	0.0410285478749488	0.0597692352283958
549.5	0.6841280907523257	0.020062719373435	0.0134528868416433	0.0225799982052987	0.2108143350634501	1.007037653585097	0.044007466815411	0.300676842599189	0.1178789166592891	1.2417386180025989	0.0539566069393559	0.0132451703318175	0.356880543354507	0.0410026766463804	0.0597317658140246
550.0	0.6837048666514043	0.020050360155978	0.0134444907274596	0.0225661480138861	0.2106837112844614	1.0064215028893	0.04398018756337	0.3004950621349991	0.1178055115997229	1.240973026580821	0.0539233225781265	0.0132369582047287	0.3566567086499022	0.040976840196332	0.0596943464499159
550.5	0.683282199674983	0.0200380171309992	0.0134361057746972	0.0225523158801295	0.210553259761792	1.005806153226612	0.0439529443020779	0.3003135147605138	0.1177322038800871	1.240208439154453	0.0538900818918543	0.0132287569148334	0.3564331731188038	0.0409510384540961	0.0596569770351009
551.0	0.6828600887191316	0.0200256902666052	0.0134277319609679	0.0225385017686823	0.2104229801533577	1.0051916030348036	0.0439257369600182	0.3001322000292463	0.1176589933057297	1.2394448537436014	0.0538568847943467	0.0132205664405907	0.3562099361570977	0.0409252713491546	0.0596196574688783
551.5	0.6824385326827733	0.0200133795309844	0.0134193692639422	0.0225247056442874	0.2102928721179613	1.0045778507555954	0.0438985654658601	0.2999511174958094	0.1175858796825087	1.2386822683734573	0.0538237311996331	0.0132123867605159	0.3559869971622719	0.0408995388111775	0.0595823876508132
552.0	0.6820175304676757	0.0200010848924067	0.0134110176613495	0.0225109274717773	0.2101629353152897	1.0039648948346445	0.0438714297484576	0.2997702667159127	0.1175128628167896	1.2379206810742795	0.0537906210219635	0.0132042178531798	0.3557643555334114	0.0408738407700232	0.0595451674807361
552.5	0.681597080978443	0.0199888063192232	0.0134026771309775	0.022497167216074	0.2100331694059115	1.0033527337215349	0.0438443297368491	0.2995896472463587	0.1174399425154444	1.2371600898813808	0.0537575541758083	0.0131960596972089	0.3555420106711926	0.0408481771557369	0.0595079968587426
553.0	0.681177183122506	0.019976543779866	0.0133943476506722	0.0224834248421882	0.2099035740512739	1.002741365869764	0.0438172653602572	0.2994092586450403	0.1173671185858496	1.2364004928351109	0.0537245305758572	0.0131879122712851	0.3553199619778787	0.0408225478985509	0.059470875685192
553.5	0.6807578358101144	0.0199642972428482	0.0133860291983378	0.0224697003152196	0.2097741489137	1.0021307897367315	0.0437902365480874	0.2992291004709376	0.1172943908358851	1.2356418879808413	0.053691550137019	0.0131797755541456	0.3550982088573144	0.0407969529288835	0.0594338038607068
554.0	0.6803390379543276	0.0199520666767631	0.0133777217519363	0.0224559936003563	0.2096448936563865	1.0015210037837292	0.0437632432299281	0.2990491722841147	0.117221759073932	1.234884273368951	0.0536586127744205	0.0131716495245824	0.3548767507149211	0.0407713921773383	0.0593967812861717
554.5	0.6799207884710061	0.0199398520502846	0.0133694252894875	0.0224423046628745	0.2095158079434005	1.0009120064759272	0.0437362853355499	0.2988694736457165	0.1171492231088717	1.2341276470548106	0.0536257184034062	0.0131635341614427	0.3546555869576914	0.040745865574704	0.059359807862733
555.0	0.6795030862788034	0.0199276533321662	0.0133611397890687	0.0224286334681386	0.2093868914396772	1.0003037962823635	0.0437093627949048	0.2986900041179659	0.1170767827500836	1.233372007098767	0.0535928669395372	0.0131554294436282	0.3544347169941845	0.0407203730519536	0.0593228834917972
555.5	0.6790859302991564	0.0199154704912417	0.0133528652288148	0.0224149799816005	0.2092581438110169	0.9996963716759324	0.0436824755381261	0.2985107632641605	0.1170044378074444	1.2326173515661285	0.0535600582985912	0.0131473353500952	0.3542141402345211	0.0406949145402437	0.0592860080750309
556.0	0.6786693194562778	0.0199033034964241	0.0133446015869175	0.0224013441687996	0.2091295647240826	0.999089731133374	0.0436556234955273	0.2983317506486699	0.1169321880913258	1.2318636785271495	0.0535272923965611	0.0131392518598545	0.3539938560903783	0.0406694899709141	0.0592491815143596
556.5	0.6782532526771473	0.0198911523167058	0.0133363488416258	0.0223877259953624	0.2090011538463971	0.9984838731352608	0.0436288065976021	0.2981529658369319	0.1168600334125933	1.231110986057016	0.0534945691496548	0.013131178951971	0.3537738639749848	0.0406440992754869	0.0592124037119667
557.0	0.677837728891503	0.0198790169211583	0.0133281069712455	0.0223741254270024	0.2088729108463405	0.9978787961659876	0.0436020247750233	0.2979744083954504	0.1167879735826045	1.23035927223583	0.0534618884742945	0.0131231166055635	0.3535541633031157	0.0406187423856665	0.059175674570293
557.5	0.6774227470318326	0.0198668972789319	0.013319875954139	0.0223605424295198	0.2087448353931477	0.99727449871376	0.0435752779586426	0.2977960778917918	0.1167160084132077	1.229608535148594	0.0534292502871159	0.013115064799805	0.353334753491088	0.0405934196117279	0.0591389939920359
558.0	0.6770083060333658	0.0198547933592555	0.0133116557687251	0.0223469769688009	0.2086169271569054	0.9966709792705838	0.0435485660794901	0.2976179738945821	0.1166441377167405	1.2288587728851983	0.0533966545049675	0.013107023513922	0.3531156418768993	0.0405681336891816	0.0591023620232846
558.5	0.6765944048340651	0.0198427051314363	0.0133034468045797	0.0223334290108185	0.2084891858085497	0.996068236332252	0.0435218890687733	0.2974400959735038	0.1165723613060278	1.2281099835404037	0.0533641010449105	0.0130989927271946	0.3528968442139923	0.0405428813729012	0.0590657837152035
559.0	0.676181042374618	0.0198306325648598	0.0132952494787509	0.0223198985216311	0.2083616110198634	0.9954662683983344	0.043495247058963	0.2972624436992929	0.1165006891754915	1.2273621652138276	0.0533315898242173	0.0130909725315263	0.352678335709283	0.0405176625952613	0.0590292536869698
559.5	0.6757682632229637	0.0198185756289891	0.0132870629217807	0.0223063854673826	0.2082342226190052	0.9948650739721678	0.0434686439200875	0.2970850166437363	0.1164291120231242	1.2266153193654483	0.0532991214567692	0.0130829639856011	0.3524601157847407	0.0404924772888155	0.0589927718422198
560.0	0.675356043616284	0.0198065360871873	0.0132788871122941	0.0222928899256159	0.2081070008512675	0.9942646515608424	0.0434420754497572	0.2969078143796683	0.1163576286118121	1.2258695647868376	0.053266699982728	0.0130749658786211	0.3522421838638547	0.0404673253862965	0.0589563380848427
560.5	0.6749443596727432	0.0197945123943797	0.0132707220289715	0.0222794140428243	0.2079799446893958	0.9936650614156368	0.0434155415798225	0.2967308364809677	0.116286238756154	1.2251247757134007	0.0532343205080119	0.01306697819006	0.3520245393716301	0.0404422068206151	0.05891995231898
561.0	0.6745332103428611	0.0197825042436933	0.013262567650549	0.0222659554969123	0.2078530538082348	0.9930662876904464	0.0433890422423091	0.2965540825225551	0.1162149422712297	1.2243809502621998	0.0532019829506543	0.0130590008994447	0.3518071817345827	0.0404171215248597	0.0588836144490244
561.5	0.6741225945798461	0.0197705116048709	0.013254423955818	0.0222525142543295	0.207726327883465	0.9924682816589262	0.0433625773694176	0.2963775614704623	0.1161437389725988	1.223638086555092	0.0531696872288974	0.0130510339863543	0.3515901103807342	0.040392069432296	0.0588473243796193
562.0	0.6737125113395894	0.0197585344477322	0.0132462909236252	0.0222390902816098	0.2075997665916001	0.9918710418415124	0.0433361468935231	0.2962012894032187	0.1160726286762987	1.2228961827187168	0.0531374332611917	0.0130430774304207	0.3513733247396073	0.0403670504763658	0.0588110820156577
562.5	0.6733029595806546	0.0197465727421733	0.0132381685328723	0.0222256835453718	0.2074733696099844	0.991274566762351	0.0433097507471743	0.2960252400510044	0.1160016111988437	1.2221552368844797	0.0531052209661956	0.0130351312113282	0.3511568242422214	0.0403420645906873	0.0587748872622818
563.0	0.6728939382642707	0.0197346264581672	0.0132300567625158	0.0222122940123177	0.2073471366167904	0.9906788549492868	0.0432833888630931	0.2958494129923731	0.1159306863572231	1.2214152471885382	0.0530730502627744	0.0130271953088132	0.3509406083210871	0.0403171117090537	0.0587387400248817
563.5	0.672485446354324	0.0197226955657626	0.0132219555915667	0.0221989216492338	0.2072210672910161	0.9900839049338525	0.0432570611741743	0.2956738078069084	0.1158598539688998	1.2206762117717878	0.05304092107	0.0130192697026641	0.3507246764102021	0.0402921917654332	0.0587026402090951
564.0	0.6720774828173491	0.0197107800350845	0.0132138649990909	0.0221855664229899	0.2070951613124826	0.989489715251257	0.0432307676134847	0.2954984240752214	0.1157891138518089	1.2199381287798472	0.0530088333071499	0.0130113543727213	0.3505090279450464	0.040267304693968	0.0586665877208062
564.5	0.6716700466225218	0.0196988798363337	0.0132057849642084	0.0221722283005393	0.2069694183618311	0.9888962844403756	0.0432045081142628	0.2953232613789479	0.1157184658243563	1.2192009963630444	0.0529767868937069	0.0130034492988769	0.350293662362577	0.0402424504289744	0.0586305824661452
565.0	0.6712631367416501	0.0196869949397862	0.0131977154660932	0.0221589072489179	0.2068438381205213	0.988303611043739	0.0431782826099183	0.2951483193007448	0.115647909705417	1.218464812676402	0.0529447817493584	0.0129955544610744	0.350078579101224	0.0402176289049415	0.058594624351487
565.5	0.6708567521491667	0.0196751253157936	0.0131896564839736	0.022145603235245	0.2067184202708278	0.9877116936075208	0.0431520910340315	0.2949735974242878	0.1155774453143338	1.2177295758796225	0.0529128177939957	0.0129876698393088	0.3498637776008854	0.0401928400565311	0.0585587132834512
566.0	0.6704508918221209	0.0196632709347824	0.0131816079971317	0.0221323162267221	0.2065931644958385	0.987120530681529	0.0431259333203526	0.2947990953342683	0.1155070724709157	1.2169952841370757	0.0528808949477134	0.0129797954136266	0.3496492573029228	0.0401680838185768	0.0585228491689005
566.5	0.6700455547401702	0.019651431767254	0.0131735699849029	0.022119046190633	0.2064680704794516	0.9865301208191938	0.0430998094028014	0.2946248126163902	0.1154367909954368	1.2162619356177824	0.0528490131308089	0.0129719311641249	0.3494350176501565	0.0401433601260841	0.0584870319149406
567.0	0.6696407398855729	0.0196396077837843	0.0131655424266765	0.0221057930943439	0.2063431379063731	0.9859404625775572	0.043073719215467	0.2944507488573676	0.1153666007086344	1.215529528495402	0.0528171722637815	0.012964077070952	0.3492210580868608	0.040118668914229	0.0584512614289192
567.5	0.6692364462431799	0.0196277989550236	0.0131575253018949	0.0220925569053025	0.2062183664621146	0.985351554517262	0.0430476626926066	0.2942769036449216	0.1152965014317078	1.2147980609482176	0.0527853722673321	0.0129562331143071	0.34900737805876	0.0400940101183581	0.0584155376184249
568.0	0.6688326728004262	0.0196160052516966	0.0131495185900538	0.0220793375910382	0.2060937558329906	0.9847633952025416	0.0430216397686455	0.294103276567777	0.1152264929863169	1.214067531159123	0.0527536130623625	0.0129483992744397	0.3487939770130227	0.0400693836739878	0.0583798603912871
568.5	0.6684294185473242	0.0196042266446016	0.0131415222707016	0.0220661351191618	0.2059693057061162	0.9841759832012098	0.0429956503781767	0.2939298672156605	0.1151565751945806	1.2133379373156064	0.0527218945699747	0.0129405755316499	0.3485808543982586	0.0400447895168036	0.0583442296555747
569.0	0.6680266824764548	0.0195924631046107	0.0131335363234399	0.0220529494573652	0.2058450157694044	0.9835893170846488	0.0429696944559599	0.2937566751792967	0.1150867478790755	1.212609277609739	0.0526902167114703	0.0129327618662883	0.3483680096645128	0.0400202275826601	0.0583086453195955
569.5	0.6676244635829598	0.0195807146026697	0.0131255607279226	0.0220397805734211	0.2057208857115639	0.9830033954277996	0.0429437719369213	0.2935837000504059	0.1150170108628345	1.211881550238161	0.0526585794083501	0.0129249582587553	0.348155442263262	0.0399956978075798	0.0582731072918955
570.0	0.6672227608645344	0.0195689811097974	0.0131175954638564	0.0220266284351828	0.2055969152220965	0.9824182168091516	0.0429178827561531	0.2934109414217014	0.1149473639693452	1.211154753402065	0.052626982582313	0.0129171646895015	0.3479431516474093	0.0399712001277529	0.0582376154812581
570.5	0.6668215733214189	0.0195572625970857	0.013109640511	0.0220134930105842	0.2054731039912949	0.9818337798107314	0.0428920268489129	0.293238398886886	0.1148778070225488	1.2104288853071856	0.0525954261552562	0.0129093811390273	0.3477311372712805	0.0399467344795369	0.0582021697967035
571.0	0.6664208999563918	0.0195455590356994	0.0131016958491647	0.0220003742676389	0.20534945171024	0.9812500830180926	0.042866204150623	0.2930660720406498	0.1148083398468384	1.209703944163784	0.0525639100492737	0.0129016075878828	0.347519398590619	0.0399223007994558	0.0581667701474878
571.5	0.6660207397747606	0.0195338703968758	0.0130937614582134	0.021987272174441	0.2052259580707985	0.9806671250203058	0.0428404145968705	0.2928939604786671	0.1147389622670576	1.2089799281866338	0.0525324341866565	0.0128938440166677	0.3473079350625815	0.0398978990241995	0.0581314164431021
572.0	0.6656210917843559	0.0195221966519248	0.013085837318061	0.0219741866991636	0.2051026227656206	0.980084904409948	0.0428146581234062	0.2927220637975938	0.1146696741084995	1.2082568355950092	0.0525009984898914	0.0128860904060309	0.3470967461457335	0.0398735290906238	0.0580961085932722
572.5	0.665221954995522	0.0195105377722283	0.013077923408674	0.0219611178100598	0.2049794454881377	0.9795034197830912	0.0427889346661441	0.2925503815950641	0.1146004751969047	1.2075346646126692	0.0524696028816607	0.0128783467366707	0.3468858313000451	0.0398491909357492	0.0580608465079574
573.0	0.6648233284211101	0.01949889372924	0.0130700197100706	0.0219480654754616	0.20485642593256	0.978922669739294	0.0427632441611615	0.2923789134696886	0.1145313653584604	1.206813413467846	0.0524382472848416	0.0128706129893344	0.3466751899868862	0.0398248844967609	0.0580256300973501
573.5	0.6644252110764715	0.0194872644944855	0.0130621262023202	0.02193502966378	0.2047335637938737	0.9783426528815896	0.0427375865446978	0.2922076590210504	0.1144623444197988	1.2060930803932306	0.0524069316225056	0.0128628891448182	0.3464648216690224	0.0398006097110078	0.057990459271875
574.0	0.6640276019794475	0.0194756500395621	0.0130542428655434	0.0219220103435046	0.2046108587678392	0.9777633678164764	0.0427119617531545	0.2920366178497035	0.1143934122079959	1.2053736636259589	0.0523756558179178	0.0128551751839672	0.3462547258106107	0.0397763665160025	0.0579553339421881
574.5	0.6636305001503648	0.0194640503361381	0.0130463696799118	0.0219090074832037	0.2044883105509882	0.9771848131539078	0.0426863697230943	0.2918657895571691	0.1143245685505697	1.2046551614075984	0.0523444197945366	0.0128474710876751	0.3460449018771943	0.0397521548494204	0.0579202540191764
575.0	0.6632339046120256	0.0194524653559529	0.0130385066256481	0.0218960210515238	0.2043659188406221	0.9766069875072813	0.042660810391241	0.2916951737459332	0.1142558132754795	1.2039375719841368	0.0523132234760125	0.0128397768368841	0.3458353493356995	0.0397279746490994	0.0578852194139568
575.5	0.6628378143897014	0.019440895070817	0.0130306536830255	0.0218830510171894	0.2042436833348087	0.9760298894934286	0.0426352836944786	0.2915247700194442	0.1141871462111239	1.2032208936059654	0.0522820667861884	0.0128320924125845	0.3456260676544303	0.0397038258530391	0.0578502300378757
576.0	0.6624422285111249	0.0194293394526113	0.0130228108323679	0.0218700973490026	0.2041216037323805	0.9754535177326064	0.0426097895698515	0.2913545779821094	0.1141185671863397	1.2025051245278686	0.0522509496490982	0.0128244177958151	0.3454170563030647	0.0396797083994006	0.057815285802508
576.5	0.6620471460064826	0.0194177984732874	0.0130149780540494	0.0218571600158433	0.2039996797329322	0.974877870848485	0.0425843279545629	0.2911845972392929	0.1140500760304008	1.2017902630090087	0.0522198719889668	0.0128167529676625	0.3452083147526499	0.0396556222265059	0.0577803866196567
577.0	0.6616525659084078	0.0194062721048668	0.0130071553284945	0.0218442389866687	0.2038779110368184	0.9743029474681388	0.0425588987859755	0.2910148273973129	0.1139816725730163	1.2010763073129145	0.0521888337302092	0.0128090979092615	0.3449998424755985	0.0396315672728372	0.0577455324013516
577.5	0.6612584872519724	0.0193947603194415	0.0129993426361779	0.021831334230513	0.2037562973451511	0.9737287462220362	0.0425335020016102	0.2908452680634382	0.1139133566443296	1.2003632557074664	0.0521578347974301	0.0128014526017943	0.3447916389456839	0.0396075434770368	0.0577107230598495
578.0	0.6608649090746804	0.0193832630891728	0.012991539957624	0.0218184457164873	0.2036348383597979	0.97315526574403	0.0425081375391459	0.2906759188458865	0.1138451280749169	1.1996511064648847	0.0521268751154232	0.0127938170264909	0.344583703638036	0.039583550777906	0.0576759585076325
578.5	0.6604718304164592	0.0193717803862919	0.0129837472734071	0.0218055734137793	0.2035135337833788	0.9725825046713464	0.0424828053364191	0.2905067793538212	0.113776986695786	1.1989398578617154	0.0520959546091706	0.0127861911646287	0.3443760360291372	0.0395595891144052	0.0576412386574081
579.0	0.6600792503196538	0.0193603121830994	0.0129759645641512	0.0217927172916532	0.2033923833192649	0.972010461644576	0.0424575053314233	0.2903378491973485	0.1137089323383747	1.1982295081788183	0.0520650732038425	0.0127785749975324	0.3441686355968179	0.039535658425653	0.0576065634221079
579.5	0.6596871678290183	0.0193488584519649	0.0129681918105297	0.0217798773194493	0.2032713866715755	0.9714391353076638	0.0424322374623085	0.2901691279875156	0.1136409648345495	1.1975200557013537	0.0520342308247963	0.0127709685065739	0.3439615018202524	0.0395117586509259	0.0575719327148875
580.0	0.6592955819917091	0.0193374191653273	0.0129604289932652	0.021767053466584	0.203150543545176	0.9708685243078988	0.0424070016673809	0.2900006153363066	0.1135730840166048	1.196811498718768	0.0520034273975763	0.0127633716731721	0.3437546341799546	0.0394878897296577	0.0575373464491252
580.5	0.6589044918572778	0.0193259942956938	0.0129526760931296	0.0217542457025491	0.2030298536456755	0.9702986272959044	0.042381797885102	0.2898323108566413	0.1135052897172609	1.196103835524783	0.051972662847913	0.0127557844787928	0.3435480321577742	0.0394640516014389	0.0575028045384216
581.0	0.6585138964776633	0.0193145838156406	0.012944933090944	0.0217414539969124	0.2029093166794247	0.9697294429256292	0.0423566260540887	0.2896642141623716	0.113437581769663	1.1953970644173828	0.0519419371017224	0.0127482069049485	0.3433416952368918	0.0394402442060166	0.057468306896599
581.5	0.6581237949071853	0.019303187697812	0.012937199967578	0.0217286783193165	0.2027889323535138	0.969160969854336	0.0423314861131125	0.2894963248682792	0.1133699600073799	1.1946911836987986	0.051911250085106	0.0127406389331983	0.3431356229018153	0.0394164674832935	0.0574338534377003
582.0	0.6577341862025364	0.0192918059149207	0.01292947670395	0.0217159186394794	0.2026687003757697	0.9685932067425927	0.042306378001099	0.2893286425900729	0.1133024242644028	1.193986191675499	0.0518806017243494	0.0127330805451478	0.3429298146383756	0.0393927213733278	0.057399444075989
582.5	0.6573450694227753	0.019280438439747	0.0129217632810273	0.0217031749271938	0.2025486204547544	0.9680261522542636	0.0422813016571276	0.2891611669443861	0.1132349743751436	1.1932820866581757	0.0518499919459224	0.0127255317224489	0.3427242699337225	0.0393690058163325	0.0573650787259478
583.0	0.6569564436293197	0.0192690852451393	0.0129140596798252	0.021690447152327	0.2024286922997623	0.9674598050564972	0.0422562570204308	0.2889938975487738	0.113167610174434	1.1925788669617303	0.0518194206764784	0.0127179924467997	0.3425189882763205	0.0393453207526749	0.0573307573022783
583.5	0.6565683078859393	0.0192577463040132	0.0129063658814074	0.0216777352848208	0.2023089156208182	0.9668941638197192	0.0422312440303941	0.2888268340217104	0.1131003314975242	1.191876530905264	0.0517888878428533	0.0127104626999441	0.3423139691559448	0.0393216661228763	0.0572964797199004
584.0	0.6561806612587479	0.0192464215893521	0.0128986818668858	0.021665039294691	0.202189290128675	0.9663292272176212	0.0422062626265551	0.2886599759825871	0.1130331381800814	1.1911750768120617	0.0517583933720659	0.0127029424636722	0.3421092120636768	0.0392980418676114	0.0572622458939512
584.5	0.6557935028161975	0.019235111074206	0.0128910076174201	0.0216523591520276	0.2020698155348117	0.965764993927152	0.0421813127486033	0.2884933230517087	0.1129660300581886	1.190474503009582	0.0517279371913162	0.0126954317198196	0.3419047164919009	0.0392744479277078	0.0572280557397849
585.0	0.65540683162907	0.0192238147316923	0.0128833431142181	0.0216396948269942	0.2019504915514308	0.9652014626285068	0.0421563943363797	0.2883268748502918	0.1128990069683433	1.189774807829445	0.0516975192279858	0.0126879304502678	0.3417004819342996	0.0392508842441453	0.0571939091729714
585.5	0.655020646770471	0.0192125325349949	0.012875688338535	0.0216270462898278	0.2018313178914564	0.96463863200512	0.0421315073298761	0.2881606310004616	0.1128320687474564	1.189075989607417	0.051667139409637	0.0126804386369435	0.3414965078858497	0.0392273507580561	0.0571598061092964
586.0	0.6546349473158228	0.0192012644573642	0.0128680432716735	0.0216144135108389	0.201712294268532	0.9640765007436526	0.0421066516692348	0.2879945911252498	0.1127652152328507	1.1883780466834009	0.0516367976640121	0.0126729562618188	0.3412927938428186	0.0392038474107235	0.0571257464647603
586.5	0.654249732342857	0.0191900104721172	0.012860407894984	0.0216017964604111	0.2015934203970181	0.9635150675339854	0.0420818272947481	0.2878287548485916	0.1126984462622599	1.187680977401422	0.0516064939190333	0.0126654833069112	0.3410893393027596	0.039180374143582	0.0570917301555775
587.0	0.6538650009316073	0.0191787705526368	0.0128527821898638	0.0215891951090007	0.2014746959919905	0.9629543310692084	0.042057034146858	0.2876631217953235	0.1126317616738269	1.1869847801096176	0.0515762281028015	0.0126580197542828	0.3408861437645088	0.0391569308982165	0.0570577570981759
587.5	0.6534807521644035	0.0191675446723719	0.0128451661377574	0.0215766094271368	0.2013561207692376	0.9623942900456112	0.0420322721661555	0.2874976915911805	0.1125651613061031	1.1862894531602224	0.0515460001435965	0.0126505655860412	0.3406832067281803	0.0391335176163621	0.0570238272091961
588.0	0.653096985125864	0.0191563328048372	0.0128375597201564	0.0215640393854208	0.2012376944452584	0.9618349431626738	0.0420075412933801	0.2873324638627937	0.1124986449980468	1.185594994909558	0.051515809969876	0.0126431207843384	0.3404805276951625	0.0391101342399034	0.0569899404054911
588.5	0.6527136989028883	0.0191451349236129	0.0128299629185988	0.0215514849545265	0.2011194167372606	0.961276289123058	0.0419828414694199	0.2871674382376876	0.1124322125890219	1.18490140371802	0.0514856575102751	0.0126356853313711	0.3402781061681146	0.039086780710874	0.056956096604125
589.0	0.6523308925846517	0.0191339510023446	0.0128223757146697	0.0215389461051996	0.2010012873631583	0.9607183266325968	0.0419581726353103	0.2870026143442777	0.1123658639187971	1.1842086779500656	0.0514555426936059	0.0126282592093806	0.3400759416509616	0.0390634569714563	0.0569222957223729
589.5	0.6519485652625968	0.0191227810147431	0.0128147980900005	0.0215264228082577	0.2008833060415696	0.9601610544002864	0.0419335347322344	0.2868379918118681	0.1122995988275439	1.1835168159742022	0.0514254654488571	0.0126208424006526	0.3398740336488917	0.0390401629639809	0.0568885376777201
590.0	0.6515667160304277	0.0191116249345841	0.0128072300262689	0.0215139150345898	0.200765472491815	0.959604471138276	0.0419089277015218	0.2866735702706486	0.1122334171558363	1.1828258161629748	0.051395425705193	0.012613434887517	0.339672381668351	0.039016898630926	0.0568548223878612
590.5	0.6511853439841027	0.019100482735708	0.0127996715051989	0.0215014227551566	0.2006477864339148	0.9590485755618584	0.0418843514846489	0.2865093493516926	0.1121673187446489	1.1821356768929536	0.0513654233919535	0.0126060366523477	0.339470985217041	0.0389936639149171	0.0568211497706999
591.0	0.6508044482218279	0.0190893543920201	0.0127921225085607	0.0214889459409896	0.2005302475885873	0.958493366389462	0.0418598060232379	0.2863453286869545	0.1121013034353557	1.181446396544723	0.0513354584386532	0.0125986476775628	0.3392698438039134	0.0389704587587266	0.0567875197443478
591.5	0.6504240278440502	0.0190782398774897	0.0127845830181702	0.0214764845631915	0.2004128556772465	0.9579388423426408	0.0418352912590563	0.2861815079092669	0.1120353710697294	1.1807579735028688	0.0513055307749811	0.0125912679456242	0.3390689569391671	0.0389472831052729	0.0567539322271245
592.0	0.6500440819534505	0.0190671391661505	0.0127770530158893	0.0214640385929357	0.2002956104220002	0.957385002146065	0.0418108071340172	0.2860178866523384	0.1119695214899396	1.1800704061559664	0.0512756403308	0.0125838974390373	0.338868324134244	0.0389241368976207	0.0567203871375561
592.5	0.6496646096549374	0.0190560522321002	0.0127695324836255	0.0214516080014662	0.2001785115456477	0.9568318445275126	0.0417863535901779	0.2858544645507513	0.1119037545385518	1.1793836928965695	0.0512457870361461	0.0125765361403514	0.3386679449018253	0.0389010200789799	0.0566868843943752
593.0	0.6492856100556398	0.0190449790495003	0.0127620214033317	0.0214391927600971	0.2000615587716776	0.95627936821786	0.0417619305697402	0.2856912412399587	0.1118380700585264	1.1786978321211974	0.0512159708212281	0.012569184032159	0.3384678187558274	0.0388779325927053	0.05665342391652
593.5	0.648907082264901	0.0190339195925759	0.0127545197570065	0.021426792840213	0.1999447518242665	0.9557275719510724	0.0417375380150496	0.2855282163562822	0.1117724678932173	1.1780128222303237	0.0511861916164272	0.012561841097096	0.3382679452113983	0.0388548743822964	0.0566200056231338
594.0	0.6485290253942715	0.0190228738356156	0.0127470275266933	0.0214144082132681	0.1998280904282757	0.955176454464196	0.0417131758685949	0.2853653895369097	0.1117069478863705	1.1773286616283645	0.0511564493522962	0.0125545073178415	0.3380683237849138	0.0388318453913965	0.0565866294335642
594.5	0.6481514385575025	0.0190118417529712	0.0127395446944811	0.0214020388507865	0.1997115743092502	0.9546260144973482	0.041688844073008	0.2852027604198927	0.1116415098821235	1.176645348723666	0.0511267439595592	0.0125471826771177	0.3378689539939739	0.0388088455637929	0.0565532952673624
595.0	0.64777432087054	0.0190008233190577	0.0127320712425033	0.0213896847243617	0.1995952031934162	0.9540762507937084	0.041664542571063	0.2850403286441437	0.1115761537250032	1.1759628819284949	0.051097075369111	0.0125398671576897	0.3376698353573981	0.0387858748434156	0.056520003044283
595.5	0.6473976714515168	0.0189898185083526	0.0127246071529387	0.0213773458056566	0.1994789768076788	0.9535271620995098	0.0416402713056764	0.2848780938494341	0.1115108792599259	1.1752812596590232	0.0510674435120166	0.0125325607423653	0.337470967395223	0.0387629331743377	0.056486752684283
596.0	0.6470214894207473	0.0189788272953966	0.0127171524080104	0.0213650220664032	0.1993628948796208	0.95297874716403	0.0416160302199061	0.2847160556763917	0.111445686332195	1.1746004803353205	0.0510378483195108	0.0125252634139952	0.3372723496286975	0.0387400205007743	0.0564535441075211
596.5	0.6466457739007201	0.0189678496547926	0.0127097069899862	0.0213527134784024	0.1992469571374995	0.9524310047395818	0.0415918192569513	0.2845542137664983	0.1113805747875005	1.1739205423813397	0.0510082897229974	0.0125179751554725	0.3370739815802793	0.0387171367670826	0.0564203772343576
597.0	0.6462705240160923	0.0189568855612057	0.0127022708811783	0.0213404200135237	0.1991311633102457	0.9518839335815056	0.0415676383601519	0.284392567762087	0.1113155444719174	1.1732414442249055	0.0509787676540491	0.0125106959497325	0.3368758627736316	0.0386942819177609	0.0563872519853531
597.5	0.645895738893682	0.0189459349893636	0.0126948440639432	0.0213281416437052	0.1990155131274611	0.9513375324481592	0.0415434874729883	0.2842311173063401	0.111250595231905	1.1725631842977056	0.0509492820444067	0.0125034257797533	0.3366779927336188	0.0386714558974487	0.0563541682812684
598.0	0.6455214176624626	0.0189349979140554	0.0126874265206815	0.0213158783409532	0.1989000063194164	0.95079180010091	0.0415193665390808	0.2840698620432866	0.1111857269143054	1.1718857610352758	0.0509198328259787	0.0124961646285547	0.3364803709863032	0.0386486586509258	0.0563211260430636
598.5	0.6451475594535564	0.0189240743101323	0.0126800182338378	0.0213036300773424	0.1987846426170496	0.9502467353041256	0.0414952755021892	0.2839088016178002	0.1111209393663425	1.1712091728769911	0.0508904199308409	0.0124889124791988	0.3362829970589411	0.0386258901231123	0.0562881251918977
599.0	0.6447741634002273	0.0189131641525071	0.0126726191859008	0.0212913968250149	0.1986694217519634	0.9497023368251648	0.0414712143062123	0.2837479356755959	0.1110562324356205	1.1705334182660532	0.0508610432912355	0.0124816693147894	0.3360858704799794	0.0386031502590677	0.0562551656491279
599.5	0.6444012286378755	0.0189022674161538	0.0126652293594026	0.021279178556181	0.1985543434564237	0.9491586034343704	0.0414471828951878	0.2835872638632288	0.1109916059701232	1.1698584956494784	0.0508317028395713	0.0124744351184722	0.3358889907790513	0.0385804390039908	0.0562222473363087
600.0	0.6440287543040305	0.0188913840761078	0.0126578487369192	0.0212669752431181	0.1984394074633577	0.9486155339050588	0.0414231812132914	0.283426785828091	0.1109270598182128	1.1691844034780887	0.0508023985084226	0.0124672098734347	0.3356923574869735	0.0385577563032193	0.0561893701751918
600.5	0.643656739538345	0.0188805141074654	0.0126504773010699	0.0212547868581712	0.1983246135063512	0.9480731270135124	0.0413992092048369	0.2832665012184096	0.1108625938286283	1.1685111402064978	0.050773130230529	0.0124599935629056	0.3354959701357421	0.038535102102229	0.0561565340877254
601.0	0.6432851834825879	0.0188696574853839	0.0126431150345175	0.0212426133737523	0.1982099613196474	0.9475313815389702	0.0413752668142755	0.2831064096832441	0.1107982078504849	1.167838704293102	0.0507438979387947	0.0124527861701553	0.335299828258529	0.0385124763466339	0.0561237389960531
601.5	0.6429140852806393	0.0188588141850812	0.0126357619199678	0.0212304547623402	0.1980954506381447	0.9469902962636204	0.0413513539861953	0.282946510872484	0.1107339017332726	1.1671670942000676	0.0507147015662882	0.0124455876784953	0.3351039313896778	0.0384898789821852	0.0560909848225139
602.0	0.642543444078483	0.0188479841818357	0.0126284179401699	0.0212183109964806	0.1979810811973945	0.94644986997259	0.0413274706653211	0.282786804436847	0.110669675326855	1.1664963083933209	0.0506855410462419	0.0124383980712784	0.3349082790647018	0.0384673099547714	0.0560582714896412
602.5	0.6421732590242006	0.0188371674509861	0.0126210830779158	0.0212061820487856	0.1978668527335995	0.9459101014539388	0.0413036167965139	0.2826272900278761	0.1106055284814684	1.1658263453425353	0.0506564163120514	0.0124312173318984	0.3347128708202783	0.0384447692104174	0.0560255989201627
603.0	0.6418035292679656	0.0188263639679313	0.0126137573160403	0.0211940678919336	0.1977527649836118	0.9453709894986482	0.0412797923247705	0.2824679672979375	0.1105414610477206	1.1651572035211222	0.0506273272972749	0.0124240454437898	0.3345177061942467	0.0384222566952846	0.055992967036999
603.5	0.6414342539620365	0.0188155737081301	0.0126064406374208	0.0211819684986693	0.1976388176849305	0.9448325329006144	0.0412559971952231	0.2823088359002181	0.1104774728765895	1.1644888814062195	0.0505982739356332	0.0124168823904282	0.334322784725604	0.0383997723556699	0.0559603757632638
604.0	0.6410654322607514	0.0188047966471012	0.0125991330249774	0.0211698838418033	0.1975250105757006	0.9442947304566396	0.041232231353139	0.2821498954887236	0.1104135638194223	1.1638213774786796	0.0505692561610087	0.0124097281553298	0.3341281059545017	0.0383773161380058	0.055927825022263
604.5	0.6406970633205212	0.0187940327604228	0.0125918344616727	0.0211578138942117	0.1974113433947101	0.9437575809664231	0.0412084947439198	0.281991145718276	0.1103497337279345	1.1631546902230592	0.0505402739074453	0.0124025827220512	0.333933669422242	0.0383548879888596	0.0558953147374939
605.0	0.6403291462998237	0.0187832820237326	0.0125845449305113	0.0211457586288365	0.1972978158813889	0.943221083232554	0.0411847873131015	0.2818325862445108	0.1102859824542082	1.162488818127608	0.0505113271091478	0.0123954460741894	0.3337394746712746	0.0383324878549332	0.055862844832645
605.5	0.6399616803591972	0.0187725444127276	0.0125772644145403	0.0211337180186848	0.1971844277758063	0.9426852360605016	0.0411611090063539	0.2816742167238757	0.1102223098506918	1.1618237596842589	0.0504824157004811	0.012388318195382	0.3335455212451927	0.0383101156830627	0.0558304152315951
606.0	0.6395946646612347	0.0187618199031637	0.0125699928968487	0.021121692036829	0.1970711788186695	0.9421500382586072	0.0411374597694802	0.2815160368136276	0.110158715770198	1.161159513388615	0.0504535396159705	0.0123811990693066	0.3333518086887302	0.0382877714202178	0.0557980258584131
606.5	0.6392280983705779	0.0187511084708559	0.0125627303605675	0.0211096806564066	0.1969580687513216	0.9416154886380772	0.0411138395484164	0.2813580461718302	0.1100952000659038	1.160496077739941	0.0504246987903003	0.0123740886796807	0.3331583365477574	0.0382654550135015	0.0557656766373569
607.0	0.6388619806539102	0.0187404100916779	0.0125554767888694	0.0210976838506196	0.1968450973157393	0.9410815860129726	0.0410902482892313	0.2812002444573526	0.1100317625913481	1.159833451241151	0.050395893158314	0.0123669870102621	0.3329651043692781	0.0382431664101497	0.0557333674928733
607.5	0.6384963106799519	0.0187297247415619	0.0125482321649688	0.0210857015927349	0.1967322642545318	0.9405483292002028	0.0410666859381258	0.2810426313298662	0.1099684032004318	1.1591716323987984	0.0503671226550137	0.0123598940448481	0.3327721117014261	0.0382209055575309	0.055701098349597
608.0	0.6381310876194536	0.0187190523964987	0.0125409964721218	0.0210737338560835	0.1966195693109382	0.9400157170195158	0.0410431524414326	0.2808852064498426	0.1099051217474159	1.1585106197230652	0.0503383872155593	0.0123528097672759	0.3325793580934614	0.0381986724031454	0.0556688691323505
608.5	0.6377663106451897	0.018708393032537	0.0125337696936256	0.021061780614061	0.1965070122288259	0.9394837482934908	0.0410196477456157	0.2807279694785518	0.1098419180869209	1.1578504117277504	0.0503096867752685	0.0123457341614222	0.3323868430957672	0.0381764668946254	0.0556366797661431
609.0	0.6374019789319533	0.0186977466257838	0.012526551812819	0.0210498418401269	0.1963945927526888	0.9389524218475306	0.0409961717972705	0.2805709200780595	0.1097787920739255	1.157191006930261	0.050281021269616	0.0123386672112033	0.3321945662598463	0.0381542889797344	0.0556045301761707
609.5	0.6370380916565495	0.0186871131524039	0.0125193428130818	0.0210379175078043	0.1962823106276454	0.9384217365098516	0.0409727245431225	0.280414057911225	0.1097157435637655	1.1565324038515994	0.0502523906342333	0.0123316089005746	0.3320025271383172	0.0381321386063664	0.0555724202878148
610.0	0.6366746479977898	0.0186764925886199	0.0125121426778349	0.0210260075906804	0.1961701655994368	0.9378916911114772	0.0409493059300279	0.2802573826416991	0.1096527724121327	1.155874601016355	0.0502237948049077	0.012324559213531	0.3318107252849118	0.0381100157225463	0.0555403500266425
610.5	0.6363116471364861	0.0186658849107118	0.0125049513905401	0.0210141120624056	0.1960581574144251	0.9373622844862292	0.0409259159049725	0.2801008939339217	0.1095898784750743	1.1552175969526917	0.0501952337175828	0.0123175181341064	0.3316191602544709	0.0380879202764287	0.0555083193184053
611.0	0.6359490882554448	0.018655290095017	0.0124977689347001	0.0210022308966937	0.1959462858195912	0.9368335154707204	0.0409025544150716	0.2799445914531195	0.1095270616089909	1.1545613901923384	0.0501667073083571	0.0123104856463738	0.3314278316029417	0.0380658522162981	0.0554763280890391
611.5	0.6355869705394606	0.0186447081179302	0.0124905952938581	0.0209903640673216	0.1958345505625335	0.9363053829043452	0.0408792214075696	0.2797884748653044	0.1094643216706366	1.1539059792705786	0.0501382155134838	0.0123034617344448	0.3312367388873735	0.038043811490568	0.0554443762646632
612.0	0.6352252931753111	0.0186341389559031	0.0124834304515979	0.0209785115481291	0.1957229513914654	0.935777885629272	0.0408559168298397	0.2796325438372706	0.1094016585171168	1.15325136272624	0.050109758269371	0.0122964463824702	0.3310458816659153	0.038021798047781	0.0554124637715801
612.5	0.6348640553517506	0.0186235825854443	0.0124762743915439	0.0209666733130189	0.1956114880552141	0.9352510224904363	0.0408326406293833	0.2794767980365926	0.109339072005888	1.152597539101683	0.0500813355125801	0.0122894395746391	0.330855259497812	0.037999811836608	0.0553805905362747
613.0	0.6345032562595045	0.0186130389831189	0.0124691270973607	0.0209548493359562	0.1955001603032183	0.9347247923355324	0.0408093927538296	0.2793212371316233	0.1092765619947563	1.1519445069427916	0.0500529471798264	0.0122824412951793	0.3306648719434008	0.0379778528058482	0.0553487564854139
613.5	0.6341428950912634	0.0186025081255489	0.0124619885527529	0.0209430395909684	0.1953889678855267	0.9341991940150034	0.0407861731509358	0.2791658607914913	0.1092141283418766	1.1512922647989627	0.0500245932079779	0.0122754515283571	0.3304747185641087	0.0379559209044281	0.0553169615458459
614.0	0.6337829710416769	0.0185919899894124	0.0124548587414655	0.0209312440521453	0.1952779105527961	0.933674226382036	0.0407629817685857	0.2790106686860996	0.1091517709057513	1.150640811223096	0.0499962735340554	0.0122684702584768	0.3302847989224481	0.0379340160814017	0.0552852056445998
614.5	0.6334234833073485	0.0185814845514438	0.0124477376472832	0.0209194626936388	0.1951669880562896	0.933149888292551	0.0407398185547904	0.2788556604861223	0.1090894895452295	1.1499901447715828	0.0499679880952316	0.0122614974698813	0.3300951125820145	0.0379121382859501	0.0552534887088851
615.0	0.6330644310868294	0.0185709917884335	0.0124406252540306	0.0209076954896625	0.1950562001478746	0.9326261786051964	0.0407166834576872	0.2787008358630033	0.1090272841195058	1.1493402640042976	0.0499397368288312	0.0122545331469514	0.3299056591074829	0.0378902874673805	0.0552218106660907
615.5	0.6327058135806126	0.0185605116772279	0.0124335215455721	0.0208959424144918	0.1949455465800215	0.932103096181338	0.0406935764255394	0.278546194488954	0.1089651544881194	1.148691167484585	0.0499115196723296	0.0122475772741058	0.329716438064604	0.0378684635751265	0.0551901714437851
616.0	0.632347629991128	0.018550044194729	0.0124264265058115	0.0208842034424634	0.1948350271058013	0.9315806398850544	0.0406704974067361	0.2783917360369508	0.108903100510953	1.1480428537792529	0.0498833365633534	0.0122406298358012	0.3295274490202016	0.0378466665587474	0.0551585709697152
616.5	0.6319898795227358	0.0185395893178944	0.0124193401186923	0.0208724785479754	0.1947246414788844	0.9310588085831252	0.0406474463497917	0.2782374601807331	0.1088411220482317	1.1473953214585604	0.0498551874396795	0.012233690816532	0.3293386915421694	0.0378248963679277	0.055127009171806
617.0	0.6316325613817209	0.018529147023737	0.0124122623681971	0.0208607677054873	0.1946143894535386	0.9305376011450276	0.0406244232033453	0.2780833665948016	0.108779218960522	1.1467485690962074	0.0498270722392345	0.0122267602008302	0.3291501651994669	0.0378031529524771	0.0550954859781603
617.5	0.6312756747762881	0.0185187172893251	0.012405193238348	0.020849070889519	0.1945042707846269	0.930017016442925	0.0406014279161611	0.2779294549544158	0.1087173911087312	1.146102595269326	0.0497989909000945	0.0122198379732653	0.3289618695621175	0.0377814362623296	0.0550640013170578
618.0	0.630919218916555	0.0185083000917819	0.012398132713206	0.0208373880746518	0.1943942852276067	0.9294970533516612	0.0405784604371268	0.2777757249355916	0.1086556383541055	1.1454573985584693	0.0497709433604848	0.0122129241184444	0.3287738042012039	0.0377597462475438	0.0550325551169547
618.5	0.6305631930145482	0.0184978954082858	0.0123910807768711	0.0208257192355272	0.1942844325385271	0.9289777107487528	0.0405555207152546	0.2776221762150998	0.1085939605582299	1.1448129775476024	0.0497429295587791	0.0122060186210117	0.328585968688866	0.0377380828583018	0.0550011473064831
619.0	0.630207596284196	0.0184875032160696	0.0123840374134824	0.0208140643468472	0.1941747124740278	0.9284589875143802	0.0405326086996797	0.2774688084704636	0.1085323575830266	1.1441693308240908	0.0497149494334993	0.0121991214656486	0.328398362598297	0.0377164460449093	0.0549697778144508
619.5	0.6298524279413233	0.0184771234924208	0.0123770026072176	0.0208024233833743	0.1940651247913369	0.9279408825313816	0.0405097243396605	0.2773156213799567	0.1084708292907544	1.1435264569786925	0.0496870029233151	0.0121922326370738	0.3282109855037406	0.037694835757795	0.0549384465698402
620.0	0.6294976872036473	0.0184667562146814	0.0123699763422929	0.0207907963199307	0.1939556692482695	0.927423394685244	0.0404868675845784	0.2771626146226009	0.1084093755440072	1.1428843546055465	0.0496590899670433	0.0121853521200428	0.3280238369804877	0.0376732519475104	0.0549071535018085
620.5	0.6291433732907697	0.0184564013602477	0.0123629586029635	0.0207791831313988	0.1938463456032258	0.9269065228640968	0.0404640383839368	0.2770097878781644	0.1083479962057136	1.142243022302164	0.0496312105036477	0.0121784798993479	0.3278369166048733	0.0376516945647292	0.0548758985396863
621.0	0.6287894854241731	0.0184460589065701	0.0123559493735225	0.0207675837927207	0.1937371536151896	0.9263902659587024	0.0404412366873614	0.2768571408271597	0.1082866911391354	1.141602458669418	0.0496033644722386	0.0121716159598184	0.3276502239542733	0.0376301635602473	0.0548446816129779
621.5	0.6284360228272144	0.0184357288311528	0.0123489486383016	0.020755998278898	0.1936280930437262	0.925874622862451	0.0404184624445994	0.2767046731508411	0.1082254602078669	1.1409626623115336	0.0495755518120721	0.01216476028632	0.3274637586071012	0.0376086588849818	0.0548135026513602
622.0	0.6280829847251197	0.018425411111554	0.0123419563816707	0.0207444265649917	0.1935191636489809	0.9253595924713516	0.0403957156055194	0.276552384531203	0.1081643032758338	1.1403236318360788	0.0495477724625501	0.0121579128637551	0.3272775201428053	0.0375871804899714	0.0547823615846826
622.5	0.6277303703449788	0.0184151057253854	0.0123349725880376	0.0207328686261221	0.1934103651916774	0.9248451736840244	0.0403729961201108	0.276400274650978	0.1081032202072922	1.1396853658539536	0.0495200263632193	0.0121510736770624	0.3270915081418656	0.0375657283263755	0.0547512583429662
623.0	0.6273781789157398	0.0184048126503123	0.0123279972418481	0.0207213244374684	0.1933016974331159	0.9243313654016948	0.0403503039384838	0.276248343193634	0.1080422108668278	1.1390478629793808	0.0494923134537716	0.0121442427112172	0.3269057221857901	0.0375443023454738	0.0547201928564032
623.5	0.6270264096682031	0.0183945318640533	0.0123210303275861	0.020709793974269	0.1931931601351716	0.9238181665281834	0.0403276390108686	0.2760965898433734	0.1079812751193547	1.1384111218298971	0.0494646336740428	0.0121374199512307	0.3267201618571126	0.0375229024986666	0.0546891650553569
624.0	0.6266750618350172	0.0183842633443802	0.0123140718297729	0.0206982772118205	0.1930847530602929	0.9233055759699014	0.0403050012876155	0.2759450142851302	0.1079204128301144	1.1377751410263437	0.0494369869640128	0.0121306053821503	0.3265348267393888	0.0375015287374734	0.0546581748703606
624.5	0.6263241346506717	0.0183740070691177	0.0123071217329677	0.0206867741254786	0.1929764759714996	0.9227935926358412	0.0402823907191942	0.275793616204568	0.107859623864675	1.1371399191928533	0.0494093732638049	0.0121237989890595	0.3263497164171939	0.0374801810135335	0.0546272222321174
625.0	0.6259736273514934	0.0183637630161435	0.0123001800217669	0.0206752846906571	0.1928683286323815	0.9222822154375696	0.0402598072561935	0.2756423952880784	0.1077989080889304	1.136505454956846	0.0493817925136855	0.0121170007570778	0.3261648304761189	0.0374588592786049	0.0545963070714995
625.5	0.6256235391756398	0.018353531163388	0.0122932466808047	0.0206638088828279	0.1927603108070965	0.9217714432892214	0.0402372508493212	0.2754913512227784	0.1077382653690988	1.1358717469490145	0.0493542446540636	0.0121102106713601	0.3259801685027681	0.0374375634845647	0.0545654293195482
626.0	0.6252738693630946	0.0183433114888341	0.0122863216947522	0.0206523466775212	0.192652422260369	0.9212612751074902	0.0402147214494034	0.2753404836965093	0.1076776955717221	1.1352387938033188	0.0493267296254904	0.0121034287170974	0.3257957300847558	0.0374162935834078	0.0545345889074725
626.5	0.6249246171556616	0.0183331039705172	0.012279405048318	0.020640898050325	0.1925446627574883	0.9207517098116226	0.0401922190073845	0.2751897923978335	0.1076171985636651	1.134606594156974	0.0492992473686589	0.0120966548795161	0.3256115148107033	0.0373950495272475	0.0545037857666495
627.0	0.62457578179696	0.0183229085865249	0.0122724967262476	0.0206294629768849	0.1924370320643069	0.9202427463234104	0.0401697434743267	0.2750392770160334	0.1075567742121141	1.1339751466504415	0.0492717978244036	0.0120898891438781	0.3254275222702357	0.0373738312683145	0.0544730198286234
627.5	0.6242273625324192	0.018312725314997	0.0122655967133233	0.0206180414329041	0.1923295299472388	0.9197343835671832	0.0401472948014093	0.2748889372411091	0.1074964223845762	1.1333444499274208	0.0492443809336999	0.0120831314954807	0.3252437520539795	0.0373526387589567	0.054442291025105
628.0	0.6238793586092723	0.0183025541341251	0.0122587049943647	0.0206066333941433	0.192222156173258	0.9192266204698016	0.0401248729399291	0.2747387727637763	0.1074361429488785	1.1327145026348382	0.0492169966376637	0.0120763819196564	0.3250602037535589	0.0373314719516389	0.0544115992879715
628.5	0.6235317692765526	0.0182923950221527	0.0122518215542277	0.0205952388364203	0.1921149105098966	0.9187194559606496	0.0401024778412995	0.2745887832754645	0.1073759357731669	1.132085303422839	0.0491896448775513	0.0120696404017731	0.3248768769615929	0.0373103307989425	0.0543809445492657
629.0	0.623184593785087	0.018282247957375	0.0122449463778051	0.0205838577356099	0.1920077927252436	0.9182128889716276	0.0400801094570503	0.2744389684683151	0.1073158007259051	1.131456850944777	0.0491623255947584	0.0120629069272334	0.3246937712716932	0.0372892152535652	0.0543503267411956
629.5	0.6228378313874913	0.0182721129181387	0.0122380794500261	0.0205724900676439	0.1919008025879426	0.9177069184371444	0.0400577677388273	0.2742893280351789	0.1072557376758741	1.130829143857207	0.0491350387308205	0.0120561814814752	0.3245108862784597	0.0372681252683202	0.054319745796134
630.0	0.6224914813381653	0.0182619898828418	0.0122312207558563	0.0205611358085108	0.1917939398671911	0.9172015432941124	0.0400354526383921	0.274139861669615	0.1071957464921708	1.1302021808198723	0.0491077842274118	0.0120494640499711	0.3243282215774792	0.0372470607961365	0.0542892016466178
630.5	0.6221455428932868	0.0182518788299335	0.0122243702802977	0.0205497949342557	0.1916872043327381	0.9166967624819372	0.0400131641076217	0.273990569065888	0.1071358270442072	1.1295759604957	0.049080562026345	0.0120427546182285	0.3241457767653211	0.0372260217900582	0.0542586942253479
631.0	0.6218000153108072	0.0182417797379141	0.0122175280083884	0.02053846742098	0.1915805957548826	0.9161925749425132	0.0399909020985082	0.2738414499189664	0.1070759792017096	1.1289504815507874	0.0490533720695711	0.0120360531717894	0.3239635514395353	0.0372050082032439	0.0542282234651883
631.5	0.6214548978504458	0.0182316925853349	0.0122106939252027	0.0205271532448414	0.1914741139044725	0.9156889796202156	0.0399686665631582	0.2736925039245209	0.1070162028347176	1.1283257426543958	0.0490262142991787	0.0120293596962305	0.3237815451986489	0.0371840199889671	0.0541977892991657
632.0	0.6211101897736852	0.0182216173507979	0.0122038680158507	0.0205158523820538	0.1913677585529024	0.915185975461893	0.0399464574537931	0.2735437307789221	0.1069564978135831	1.12770174247894	0.048999088657394	0.0120226741771628	0.3235997576421633	0.037163057100615	0.0541673916604692
632.5	0.6207658903437653	0.0182115540129557	0.0121970502654787	0.0205045648088867	0.1912615294721123	0.91468356141686	0.0399242747227478	0.2733951301792384	0.1068968640089696	1.127078479699979	0.0489719950865798	0.0120159966002318	0.3234181883705516	0.0371421194916888	0.0541370304824496
633.0	0.6204219988256793	0.0182015025505113	0.0121902406592684	0.0204932905016656	0.1911554264345862	0.914181736436892	0.0399021183224714	0.2732467018232348	0.1068373012918509	1.1264559529962086	0.0489449335292358	0.012009326951117	0.3232368369852554	0.037121207115803	0.0541067056986193
633.5	0.6200785144861679	0.0181914629422183	0.0121834391824374	0.0204820294367717	0.19104944921335	0.9136804994762168	0.0398799882055262	0.2730984454093703	0.1067778095335106	1.1258341610494509	0.0489179039279978	0.0120026652155325	0.3230557030886819	0.0371003199266852	0.0540764172426513
634.0	0.6197354365937144	0.0181814351668802	0.0121766458202389	0.0204707815906414	0.1909435975819703	0.9131798494915068	0.0398578843245875	0.272950360636796	0.1067183886055409	1.125213102544644	0.0488909062256371	0.011996011379226	0.3228747862842012	0.0370794578781758	0.0540461650483789
634.5	0.6193927644185393	0.0181714192033508	0.0121698605579613	0.0204595469397666	0.1908378713145529	0.9126797854418748	0.0398358066324433	0.2728024472053539	0.1066590383798419	1.124592776169837	0.0488639403650606	0.0119893654279795	0.3226940861761434	0.0370586209242275	0.0540159490497955
635.0	0.6190504972325961	0.0181614150305335	0.0121630833809287	0.020448325460694	0.1907322701857409	0.912180306288864	0.0398137550819942	0.2726547048155739	0.1065997587286205	1.1239731806161777	0.0488370062893104	0.0119827273476086	0.3225136023697957	0.0370378090189053	0.0539857691810539
635.5	0.6187086343095657	0.0181514226273817	0.0121563142745001	0.0204371171300257	0.1906267939707132	0.9116814109964436	0.0397917296262527	0.2725071331686729	0.1065405495243897	1.1233543145779037	0.0488101039415627	0.0119760971239628	0.3223333344713994	0.0370170221163855	0.0539556253764656
636.0	0.6183671749248509	0.0181414419728984	0.0121495532240699	0.0204259219244183	0.1905214424451833	0.9111830985310004	0.0397697302183431	0.2723597319665522	0.1064814106399675	1.1227361767523354	0.0487832332651284	0.0119694747429253	0.3221532820881475	0.0369962601709562	0.0539255175705009
636.5	0.6180261183555728	0.0181314730461359	0.0121428002150674	0.0204147398205833	0.1904162153853975	0.9106853678613324	0.0397477568115011	0.2722125009117962	0.1064223419484763	1.1221187658398664	0.0487563942034519	0.0119628601904127	0.3219734448281814	0.0369755231370163	0.0538954456977879
637.0	0.6176854638805644	0.018121515826196	0.0121360552329569	0.0204035707952863	0.190311112568133	0.910188217958642	0.0397258093590735	0.27206543970767	0.1063633433233415	1.1215020805439535	0.0487295867001113	0.0119562534523753	0.3217938223005883	0.0369548109690756	0.0538654096931122
637.5	0.6173452107803666	0.0181115702922297	0.0121293182632376	0.0203924148253477	0.1902061337706972	0.9096916477965292	0.0397038878145179	0.2719185480581177	0.1063044146382912	1.12088611957111	0.0487028106988174	0.0119496545147966	0.3216144141153986	0.0369341236217542	0.0538354094914167
638.0	0.6170053583372228	0.0181016364234368	0.0121225892914432	0.0203812718876419	0.1901012787709254	0.9091956563509856	0.0396819921314023	0.2717718256677607	0.1062455557673548	1.1202708816308946	0.0486760661434141	0.0119430633636933	0.3214352198835826	0.0369134610497823	0.0538054450278007
638.5	0.6166659058350741	0.0180917141990663	0.0121158683031424	0.0203701419590973	0.1899965473471794	0.9087002426003856	0.0396601222634048	0.2716252722418957	0.1061867665848627	1.1196563654359044	0.0486493529778772	0.0119364799851155	0.3212562392170481	0.0368928232079997	0.0537755162375198
639.0	0.6163268525595542	0.0180818035984159	0.012109155283938	0.0203590250166962	0.1898919392783464	0.9082054055254812	0.0396382781643136	0.2714788874864928	0.1061280469654447	1.1190425697017654	0.0486226711463148	0.0119299043651462	0.3210774717286376	0.036872210051356	0.053745623055985
639.5	0.6159881977979852	0.0180719046008318	0.0121024502194676	0.0203479210374747	0.1897874543438371	0.907711144109396	0.0396164597880259	0.2713326711081937	0.1060693967840298	1.118429493147124	0.0485960205929663	0.0119233364899016	0.3208989170321253	0.0368516215349094	0.0537157654187628
640.0	0.6156499408393716	0.0180620171857087	0.0120957530954029	0.0203368299985224	0.1896830923235842	0.9072174573376164	0.0395946670885486	0.2711866228143097	0.1060108159158449	1.117817134493639	0.0485694012622022	0.0119167763455305	0.3207205747422147	0.0368310576138271	0.0536859432615745
640.5	0.6153120809743965	0.0180521413324899	0.01208906389745	0.0203257518769824	0.1895788529980411	0.9067243441979864	0.039572900019997	0.2710407423128202	0.105952304236414	1.117205492465971	0.048542813098524	0.0119102239182146	0.3205424444745356	0.0368105182433848	0.0536561565202953
641.0	0.6149746174954163	0.0180422770206665	0.0120823826113489	0.020314686650051	0.1894747361481802	0.9062318036807004	0.0395511585365952	0.2708950293123706	0.1058938616215575	1.1165945657917753	0.0485162560465634	0.0119036791941685	0.3203645258456413	0.0367900033789661	0.0536264051309547
641.5	0.6146375496964558	0.018032424229778	0.0120757092228738	0.0203036342949776	0.1893707415554913	0.9057398347782968	0.0395294425926756	0.2707494835222703	0.1058354879473912	1.1159843532016944	0.0484897300510823	0.0118971421596391	0.320186818473006	0.0367695129760627	0.0535966890297354
642.0	0.6143008768732034	0.0180225829394117	0.0120690437178327	0.0202925947890648	0.1892668690019806	0.905248436485652	0.0395077521426783	0.2706041046524916	0.1057771830903255	1.1153748534293468	0.0484632350569721	0.011890612800906	0.3200093219750221	0.0367490469902734	0.0535670081529731
642.5	0.6139645983230066	0.0180127531292028	0.0120623860820677	0.0202815681096678	0.1891631182701685	0.904757607799972	0.0394860871411511	0.2704588924136667	0.1057189469270643	1.1147660652113205	0.0484367710092536	0.0118840911042811	0.3198320359709975	0.0367286053773044	0.0535373624371559
643.0	0.6136287133448669	0.018002934778834	0.0120557363014543	0.0202705542341945	0.1890594891430889	0.9042673477207878	0.0394644475427492	0.2703138465170873	0.1056607793346046	1.1141579872871632	0.0484103378530766	0.0118775770561088	0.3196549600811528	0.0367081880929686	0.0535077518189239
643.5	0.6132932212394353	0.0179931278680356	0.0120490943619017	0.0202595531401054	0.1889559814042868	0.9037776552499476	0.0394428333022345	0.2701689666747016	0.1056026801902353	1.1135506183993753	0.0483839355337191	0.0118710706427655	0.3194780939266188	0.0366877950931856	0.0534781762350691
644.0	0.6129581213090074	0.0179833323765854	0.0120424602493528	0.0202485648049132	0.1888525948378178	0.9032885293916108	0.039421244374476	0.270024252599113	0.1055446493715365	1.1129439572934	0.0483575639965877	0.0118645718506599	0.3193014371294333	0.0366674263339809	0.0534486356225343
644.5	0.6126234128575183	0.0179735482843082	0.0120358339497838	0.0202375892061832	0.1887493292282459	0.9027999691522416	0.0393996807144486	0.2698797040035783	0.1054866867563786	1.112338002717616	0.0483312231872166	0.0118580806662327	0.3191249893125392	0.0366470817714862	0.0534191299184132
645.0	0.6122890951905389	0.0179637755710762	0.0120292154492043	0.0202266263215323	0.1886461843606424	0.9023119735406022	0.0393781422772336	0.2697353206020058	0.1054287922229212	1.111732753423328	0.0483049130512674	0.0118515970759565	0.3189487500997813	0.0366267613619385	0.0533896590599497
645.5	0.6119551676152701	0.0179540142168084	0.012022604733657	0.0202156761286297	0.1885431600205843	0.901824541567746	0.039356629018018	0.2695911021089539	0.1053709656496128	1.111128208164759	0.048278633534529	0.0118451210663358	0.3187727191159038	0.0366064650616802	0.0533602229845375
646.0	0.611621629440539	0.0179442642014708	0.0120160017892179	0.0202047386051963	0.1884402559941527	0.9013376722470122	0.0393351408920941	0.2694470482396285	0.1053132069151897	1.1105243656990431	0.0482523845829167	0.0118386526239068	0.3185968959865475	0.0365861928271586	0.0533308216297199
646.5	0.6112884799767935	0.0179345255050759	0.012009406601996	0.0201938137290046	0.1883374720679319	0.9008513645940188	0.0393136778548595	0.269303158709882	0.105255515898675	1.109921224786215	0.0482261661424726	0.0118321917352376	0.3184212803382475	0.0365659446149257	0.0533014549331888
647.0	0.6109557185360979	0.017924798107683	0.0120028191581333	0.0201829014778785	0.1882348080290072	0.9003656176266552	0.0392922398618165	0.2691594332362113	0.1051978924793779	1.109318784189202	0.0481999781593643	0.0118257383869276	0.3182458717984303	0.0365457203816376	0.0532721228327847
647.5	0.6106233444321288	0.0179150819893977	0.0119962394438044	0.0201720018296934	0.188132263664964	0.8998804303650781	0.0392708268685721	0.2690158715357558	0.1051403365368929	1.1087170426738189	0.0481738205798854	0.0118192925656078	0.3180706699954113	0.0365255200840548	0.0532428252664965
648.0	0.6102913569801697	0.0179053771303721	0.011989667445217	0.0201611147623759	0.1880298387638863	0.8993958018317033	0.0392494388308375	0.2688724733262961	0.105082847951099	1.108115999008755	0.0481476933504546	0.0118128542579406	0.3178956745583919	0.0365053436790411	0.0532135621724602
648.5	0.6099597554971067	0.0178956835108042	0.0119831031486112	0.0201502402539036	0.1879275331143549	0.8989117310511995	0.0392280757044278	0.2687292383262515	0.1050254266021588	1.1075156519655696	0.0481215964176157	0.0118064234506198	0.3177208851174575	0.0364851911235639	0.0531843334889595
649.0	0.609628539301424	0.0178860011109384	0.0119765465402599	0.0201393782823049	0.1878253465054465	0.8984282170504828	0.0392067374452617	0.2685861662546793	0.1049680723705176	1.1069160003186824	0.0480955297280369	0.0118000001303703	0.3175463013035745	0.0364650623746938	0.0531551391544245
649.5	0.6092977077131992	0.0178763299110647	0.0119699976064683	0.0201285288256593	0.1877232787267319	0.8979452588587101	0.0391854240093613	0.2684432568312721	0.1049107851369029	1.1063170428453657	0.0480694932285107	0.0117935842839482	0.3173719227485874	0.0364449573896038	0.053125979107432
650.0	0.6089672600540991	0.0178666698915191	0.0119634563335739	0.0201176918620966	0.1876213295682746	0.8974628555072722	0.0391641353528518	0.2683005097763564	0.1048535647823232	1.1057187783257352	0.0480434868659533	0.0117871758981405	0.317197749085217	0.0364248761255699	0.0530968532867043
650.5	0.6086371956473744	0.0178570210326834	0.0119569227079467	0.0201068673697972	0.1875194988206296	0.8969810060297883	0.039142871431961	0.2681579248108912	0.1047964111880673	1.1051212055427435	0.0480175105874047	0.0117807749597654	0.3170237799470572	0.0364048185399698	0.0530677616311095
651.0	0.6083075138178557	0.0178473833149845	0.0119503967159889	0.0200960553269919	0.1874177862748419	0.8964997094620998	0.0391216322030194	0.2680155016564658	0.1047393242357038	1.104524323282171	0.0479915643400278	0.0117743814556718	0.3168500149685729	0.0363847845902834	0.0530387040796608
651.5	0.6079782138919492	0.0178377567188951	0.0119438783441345	0.0200852557119617	0.1873161917224449	0.8960189648422631	0.0391004176224594	0.2678732400352983	0.1046823038070797	1.1039281303326194	0.0479656480711085	0.0117679953727394	0.316676453785097	0.0363647742340921	0.0530096805715157
652.0	0.6076492951976316	0.017828141224933	0.0119373675788497	0.0200744685030376	0.1872147149554594	0.8955387712105446	0.0390792276468154	0.2677311396702337	0.1046253497843202	1.103332625485501	0.0479397617280549	0.0117616166978785	0.3165030960328283	0.0363447874290785	0.0529806910459763
652.5	0.6073207570644459	0.0178185368136611	0.0119308644066328	0.0200636936786006	0.1871133557663917	0.8950591276094141	0.0390580622327235	0.2675892002847427	0.1045684620498275	1.1027378075350325	0.0479139052583976	0.0117552454180302	0.3163299413488284	0.0363248241330263	0.0529517354424882
653.0	0.6069925988234974	0.0178089434656876	0.0119243688140135	0.0200529312170813	0.1870121139482328	0.894580033083538	0.0390369213369208	0.2674474216029191	0.1045116404862801	1.1021436752782272	0.0478880786097885	0.011748881520166	0.3161569893710199	0.0363048843038197	0.0529228137006407
653.5	0.6066648198074482	0.0177993611616654	0.0119178807875536	0.0200421810969602	0.1869109892944564	0.8941014866797738	0.0390158049162456	0.2673058033494791	0.1044548849766322	1.101550227514887	0.0478622817300012	0.0117425249912878	0.3159842397381834	0.0362849678994436	0.0528939257601657
654.0	0.6063374193505138	0.017789789882292	0.0119114003138463	0.0200314432967671	0.186809981599018	0.8936234874471645	0.0389947129276368	0.2671643452497589	0.1043981954041124	1.1009574630475931	0.0478365145669304	0.0117361758184279	0.3158116920899551	0.0362650748779827	0.0528650715609378
654.5	0.6060103967884577	0.0177802296083098	0.0119049273795164	0.0200207177950812	0.1867090906563533	0.8931460344369314	0.038973645328134	0.2670230470297133	0.1043415716522236	1.1003653806817006	0.0478107770685914	0.0117298339886487	0.3156393460668242	0.0362452051976215	0.052836251042974
655.0	0.6056837514585882	0.0177706803205057	0.0118984619712202	0.0200100045705311	0.1866083162613767	0.892669126702468	0.0389526020748765	0.2668819084159139	0.1042850136047417	1.0997739792253274	0.04778506918312	0.0117234994890429	0.3154672013101308	0.0362253588166443	0.0528074641464325
655.5	0.6053574826997529	0.0177611419997109	0.0118920040756454	0.0199993036017943	0.1865076582094804	0.8921927632993356	0.0389315831251037	0.2667409291355477	0.1042285211457149	1.0991832574893496	0.0477593908587718	0.0117171723067334	0.315295257462063	0.0362055356934344	0.0527787108116132
656.0	0.6050315898523346	0.0177516146268008	0.0118855536795108	0.0199886148675972	0.1864071162965325	0.8917169432852551	0.0389105884361546	0.2666001089164147	0.1041720941594631	1.0985932142873922	0.0477337420439225	0.0117108524288728	0.3151235141656545	0.0361857357864739	0.0527499909789567
656.5	0.6047060722582475	0.0177420981826951	0.0118791107695665	0.0199779383467152	0.1863066903188761	0.8912416657201023	0.0388896179654673	0.2664594474869272	0.1041157325305768	1.0980038484358206	0.0477081226870668	0.0117045398426438	0.3149519710647823	0.0361659590543439	0.0527213045890442
657.0	0.604380929260932	0.0177325926483574	0.0118726753325938	0.0199672740179722	0.1862063800733274	0.8907669296659015	0.0388686716705791	0.2663189445761076	0.1040594361439168	1.0974151587537344	0.0476825327368187	0.0116982345352589	0.3147806278041641	0.0361462054557234	0.0526926515825969
657.5	0.6040561602053509	0.0177230980047952	0.0118662473554046	0.0199566218602408	0.1861061853571749	0.89029273418682	0.0388477495091259	0.2661785999135866	0.104003204884613	1.096827144062959	0.0476569721419107	0.0116919364939602	0.3146094840293562	0.0361264749493898	0.0526640319004757
658.0	0.6037317644379852	0.0177136142330599	0.0118598268248423	0.019945981852442	0.1860061059681779	0.8898190783491613	0.0388268514388419	0.2660384132296018	0.1039470386380637	1.0962398031880367	0.0476314408511938	0.0116856457060197	0.3144385393867504	0.0361067674942182	0.0526354454836807
658.5	0.6034077413068292	0.0177041413142464	0.0118534137277805	0.0199353539735448	0.1859061417045648	0.889345961221359	0.0388059774175598	0.2658983842549963	0.1038909372899351	1.0956531349562215	0.0476059388136369	0.0116793621587387	0.3142677935235723	0.036087083049181	0.0526068922733509
659.0	0.6030840901613865	0.0176946792294931	0.011847008051124	0.0199247382025667	0.1858062923650324	0.8888733818739729	0.0387851274032098	0.2657585127212163	0.10383490072616	1.0950671381974706	0.0475804659783266	0.0116730858394481	0.3140972460878781	0.0360674215733481	0.0525783722107639
659.5	0.6027608103526662	0.0176852279599819	0.0118406097818081	0.0199141345185729	0.185706557748744	0.8884013393796802	0.03876430135382	0.2656187983603104	0.1037789288329378	1.0944818117444342	0.047555022294467	0.0116668167355083	0.3139268967285532	0.0360477830258859	0.0525498852373351
660.0	0.6024379012331778	0.0176757874869379	0.0118342189067985	0.0199035429006767	0.1856069376553283	0.8879298328132721	0.0387434992275155	0.265479240904927	0.103723021496733	1.0938971544324516	0.0475296077113791	0.0116605548343088	0.3137567450953085	0.0360281673660579	0.0525214312946178
660.5	0.6021153621569273	0.0176663577916295	0.0118278354130916	0.019892963328039	0.1855074318848781	0.887458861251646	0.0387227209825187	0.2653398400883135	0.1036671786042747	1.0933131650995416	0.0475042221785006	0.0116543001232686	0.3135867908386794	0.0360085745532236	0.0524930103243023
661.0	0.6017931924794133	0.0176569388553678	0.0118214592877141	0.0198823957798682	0.185408040237949	0.8869884237738008	0.0387019665771487	0.2652005956443143	0.1036114000425561	1.0927298425863956	0.0474788656453857	0.0116480525898355	0.3134170336100223	0.0359890045468387	0.0524646222682159
661.5	0.6014713915576221	0.0176475306595073	0.0118150905177228	0.0198718402354205	0.185308762515558	0.8865185194608313	0.038681235969821	0.265061507307369	0.1035556856988334	1.0921471857363692	0.0474535380617043	0.0116418122214867	0.3132474730615129	0.0359694573064547	0.0524362670683225
662.0	0.6011499587500242	0.0176381331854448	0.0118087290902051	0.019861296673999	0.1852095985191822	0.8860491473959213	0.0386605291190473	0.2649225748125113	0.1035000354606252	1.0915651933954764	0.0474282393772424	0.0116355790057282	0.3130781088461433	0.0359499327917185	0.0524079446667218
662.5	0.6008288934165696	0.01762874641462	0.0118023749922781	0.0198507650749543	0.1851105480507576	0.8855803066643385	0.0386398459834354	0.2647837978953669	0.1034444492157117	1.0909838644123804	0.0474029695419013	0.0116293529300949	0.3129089406177203	0.0359304309623724	0.0523796550056494
663.0	0.6005081949186837	0.0176193703285153	0.0117960282110892	0.019840245417684	0.1850116109126777	0.8851119963534285	0.0386191865216887	0.264645176292152	0.103388926852134	1.0904031976383872	0.0473777285056971	0.0116231339821506	0.3127399680308623	0.0359109517782534	0.0523513980274761
663.5	0.600187862619263	0.0176100049086552	0.0117896887338157	0.0198297376816327	0.1849127869077921	0.8846442155526093	0.0385985506926058	0.2645067097396721	0.1033334682581933	1.089823191927437	0.047352516218761	0.0116169221494877	0.3125711907409975	0.0358914951992935	0.0523231736747074
664.0	0.599867895882672	0.0176006501366068	0.0117833565476647	0.0198192418462916	0.1848140758394054	0.8841769633533655	0.0385779384550808	0.2643683979753199	0.1032780733224502	1.0892438461360985	0.0473273326313383	0.0116107174197274	0.3124026084043613	0.0358720611855189	0.0522949818899837
664.5	0.599548294074737	0.0175913059939792	0.0117770316398732	0.0198087578911988	0.1847154775112761	0.8837102388492419	0.0385573497681023	0.2642302407370737	0.103222741933724	1.0886651591235603	0.0473021776937886	0.0116045197805195	0.3122342206779941	0.0358526496970498	0.0522668226160792
665.0	0.5992290565627441	0.0175819724624237	0.0117707139977076	0.0197982857959388	0.1846169917276146	0.8832440411358392	0.0385367845907537	0.2640922377634964	0.1031674739810917	1.088087129751624	0.0472770513565853	0.0115983292195421	0.3120660272197388	0.0358332606941005	0.052238695795902
665.5	0.5989101827154336	0.0175726495236335	0.0117644036084642	0.0197878255401426	0.1845186182930827	0.8827783693108068	0.0385162428822126	0.2639543887937335	0.1031122693538878	1.087509756884697	0.047251953570315	0.0115921457245018	0.3118980276882388	0.0358138941369788	0.0522106013724935
666.0	0.5985916719029968	0.0175633371593437	0.0117581004594688	0.0197773771034874	0.1844203570127919	0.8823132224738379	0.0384957246017507	0.2638166935675112	0.1030571279417031	1.0869330393897838	0.0472268842856777	0.0115859692831337	0.3117302217429353	0.0357945499860858	0.0521825392890279
666.5	0.5982735234970713	0.0175540353513309	0.0117518045380764	0.0197669404656968	0.1843222076923022	0.8818485997266642	0.0384752297087336	0.2636791518251355	0.1030020496343838	1.0863569761364809	0.0472018434534861	0.0115797998832008	0.3115626090440652	0.0357752282019154	0.0521545094888123
667.0	0.5979557368707373	0.0175447440814137	0.0117455158316716	0.0197565156065401	0.184224170137621	0.8813845001730493	0.0384547581626202	0.2635417633074904	0.1029470343220316	1.0857815659969683	0.0471768310246654	0.0115736375124946	0.3113951892526588	0.0357559287450548	0.0521265119152858
667.5	0.5976383113985133	0.0175354633314518	0.0117392343276682	0.0197461025058327	0.1841262441552014	0.8809209229187837	0.0384343099229627	0.2634045277560361	0.1028920818950021	1.0852068078460029	0.047151846950253	0.0115674821588346	0.3112279620305378	0.0357366515761831	0.0520985465120193
668.0	0.5973212464563525	0.0175261930833465	0.0117329600135091	0.0197357011434357	0.1840284295519417	0.8804578670716794	0.0384138849494066	0.2632674449128076	0.1028371922439044	1.084632700560909	0.0471268911813982	0.0115613338100681	0.3110609270403123	0.035717396656072	0.0520706132227151
668.5	0.5970045414216378	0.0175169333190403	0.0117266928766663	0.019725311499256	0.1839307261351832	0.8799953317415637	0.0383934832016896	0.2631305145204132	0.1027823652596007	1.0840592430215754	0.0471019636693618	0.0115551924540707	0.3108940839453791	0.035698163945585	0.0520427119912068
669.0	0.5966881956731791	0.0175076840205168	0.0117204329046409	0.0197149335532458	0.1838331337127099	0.8795333160402744	0.0383731046396424	0.262993736322033	0.1027276008332051	1.0834864341104442	0.0470770643655159	0.0115490580787455	0.3107274324099195	0.0356789534056775	0.0520148427614584
669.5	0.5963722085912082	0.0174984451698007	0.011714180084963	0.0197045672854028	0.1837356520927464	0.8790718190816532	0.0383527492231875	0.2628571100614173	0.102672898856083	1.0829142727125058	0.0470521932213435	0.0115429306720236	0.3105609720988967	0.035659764997396	0.0519870054775644
670.0	0.596056579557375	0.0174892167489577	0.0117079344051914	0.0196942126757701	0.1836382810839571	0.8786108399815414	0.0383324169123395	0.2627206354828847	0.1026182592198505	1.082342757715291	0.0470273501884383	0.0115368102218638	0.3103947026780536	0.0356405986818785	0.0519592000837492
670.5	0.5957413079547442	0.017479998740094	0.0117016958529137	0.0196838697044358	0.1835410204954452	0.8781503778577735	0.0383121076672049	0.2625843123313215	0.1025636818163738	1.081771888008865	0.0470025352185041	0.0115306967162524	0.3102286238139108	0.0356214544203536	0.0519314265243666
671.0	0.5954263931677907	0.0174707911253567	0.0116954644157462	0.019673538351533	0.1834438701367509	0.8776904318301717	0.0382918214479812	0.262448140352179	0.1025091665377682	1.0812016624858176	0.046977748263355	0.0115245901432032	0.3100627351737642	0.0356023321741408	0.0519036847438999
671.5	0.5951118345823952	0.0174615938869335	0.0116892400813339	0.0196632185972397	0.1833468298178504	0.8772310010205414	0.0382715582149574	0.2623121192914729	0.1024547132763975	1.0806320800412597	0.0469529892749145	0.0115184904907576	0.3098970364256829	0.0355832319046497	0.0518759746869609
672.0	0.5947976315858419	0.0174524070070526	0.0116830228373501	0.0196529104217788	0.1832498993491551	0.8767720845526646	0.0382513179285133	0.2621762488957815	0.1024003219248733	1.0800631395728135	0.0469282582052159	0.0115123977469844	0.3097315272385065	0.0355641535733803	0.0518482962982902
672.5	0.5944837835668125	0.0174432304679822	0.0116768126714969	0.0196426138054177	0.1831530785415094	0.8763136815522949	0.0382311005491194	0.2620405289122436	0.1023459923760545	1.079494839980608	0.0469035550064011	0.0115063118999797	0.3095662072818438	0.0355450971419223	0.0518206495227561
673.0	0.594170289915384	0.0174340642520312	0.0116706095715043	0.0196323287284685	0.1830563672061906	0.8758557911471526	0.0382109060373365	0.2619049590885584	0.1022917245230463	1.0789271801672686	0.0468788796307211	0.0115002329378666	0.3094010762260697	0.0355260625719549	0.0517930343053548
673.5	0.5938571500230235	0.0174249083415482	0.011664413525131	0.0196220551712875	0.1829597651549069	0.8753984124669181	0.0381907343538158	0.2617695391729822	0.1022375182591996	1.0783601590379135	0.0468542320305354	0.0114941608487956	0.3092361337423235	0.0355070498252469	0.0517654505912101
674.0	0.5935443632825852	0.0174157627189222	0.0116582245201637	0.0196117931142755	0.1828632721997965	0.8749415446432276	0.038170585459298	0.2616342689143283	0.1021833734781103	1.077793775500146	0.0468296121583114	0.0114880956209443	0.3090713795025067	0.035488058863656	0.0517378983255723
674.5	0.5932319290883062	0.0174066273665818	0.0116520425444173	0.0196015425378771	0.1827668881534263	0.8744851868096675	0.0381504593146139	0.2614991480619651	0.1021292900736188	1.0772280284640443	0.0468050199666247	0.0114820372425171	0.3089068131792806	0.0354690896491287	0.0517103774538187
675.0	0.5929198468358026	0.0173975022669956	0.0116458675857345	0.0195913034225814	0.1826706128287909	0.8740293381017685	0.0381303558806833	0.2613641763658145	0.102075267939809	1.0766629168421606	0.0467804554081583	0.0114759857017455	0.3087424344460641	0.0354501421437001	0.0516828879214528
675.5	0.5926081159220655	0.0173883874026717	0.0116396996319864	0.0195810757489211	0.182574446039311	0.873573997657001	0.0381102751185154	0.26122935357635	0.1020213069710077	1.0760984395495083	0.0467559184357025	0.0114699409868879	0.308578242977032	0.0354312163094937	0.0516554296741038
676.0	0.5922967357454577	0.0173792827561579	0.0116335386710716	0.0195708594974729	0.1824783875988327	0.8731191646147692	0.0380902169892081	0.2610946794445962	0.1019674070617842	1.0755345955035591	0.0467314090021545	0.0114639030862291	0.3084142384471123	0.0354123121087209	0.0516280026575268
676.5	0.5919857057057091	0.0173701883100413	0.0116273846909167	0.0195606546488568	0.1823824373216257	0.8726648381164059	0.0380701814539482	0.2609601537221266	0.1019135681069491	1.0749713836242345	0.0467069270605184	0.0114578719880811	0.3082504205319843	0.0353934295036811	0.0516006068176017
677.0	0.5916750252039134	0.0173611040469486	0.0116212376794759	0.0195504611837368	0.1822865950223829	0.8722110173051679	0.0380501684740106	0.2608257761610622	0.1018597900015541	1.0744088028338996	0.0466824725639044	0.0114518476807822	0.3080867889080764	0.035374568456761	0.0515732421003337
677.5	0.5913646936425243	0.0173520299495455	0.0116150976247312	0.0195402790828201	0.1821908605162185	0.8717577013262298	0.0380301780107586	0.2606915465140703	0.1018060726408912	1.0738468520573552	0.0466580454655291	0.0114458301526975	0.307923343252564	0.035355728930435	0.0515459084518519
678.0	0.5910547104253513	0.0173429660005369	0.011608964514692	0.0195301083268572	0.1820952336186672	0.8713048893266787	0.0380102100256432	0.2605574645343629	0.1017524159204915	1.0732855302218332	0.0466336457187146	0.0114398193922182	0.3077600832433674	0.035336910887264	0.05151860581841
678.5	0.5907450749575566	0.0173339121826669	0.0116028383373954	0.0195199488966419	0.1819997141456829	0.8708525804555104	0.0379902644802031	0.2604235299756952	0.1016988197361256	1.072724836256987	0.0466092732768888	0.0114338153877622	0.3075970085591496	0.0353181142898962	0.0514913341463853
679.0	0.5904357866456506	0.0173248684787182	0.0115967190809056	0.0195098007730111	0.1819043019136375	0.870400773863622	0.0379703413360646	0.2602897425923639	0.1016452839838018	1.0721647690948877	0.0465849280935844	0.0114278181277737	0.3074341188793143	0.0352993391010661	0.0514640933822785
679.5	0.5901268448974886	0.0173158348715126	0.0115906067333145	0.0194996639368445	0.1818089967393199	0.869949468703809	0.037950440554941	0.2601561021392065	0.1015918085597661	1.0716053276700157	0.0465606101224395	0.0114218276007231	0.3072714138840035	0.0352805852835945	0.0514368834727134
680.0	0.5898182491222669	0.0173068113439104	0.011584501282741	0.0194895383690647	0.1817137984399347	0.8694986641307583	0.0379305620986324	0.2600226083715992	0.1015383933605014	1.0710465109192535	0.0465363193171964	0.0114158437951071	0.3071088932540958	0.0352618528003883	0.0514097043644365
680.5	0.5895099987305189	0.0172977978788105	0.0115784027173312	0.019479424050637	0.181618706833101	0.8690483593010435	0.0379107059290258	0.2598892610454553	0.1014850382827267	1.070488317781881	0.046512055631702	0.0114098666994482	0.3069465566712041	0.0352431416144403	0.0513825560043167
681.0	0.5892020931341119	0.0172887944591505	0.0115723110252584	0.0194693209625695	0.1815237217368514	0.8685985533731204	0.0378908720080946	0.2597560599172246	0.1014317432233967	1.0699307471995672	0.0464878190199072	0.0114038963022953	0.3067844038176734	0.0352244516888287	0.0513554383393448
681.5	0.5888945317462427	0.0172798010679061	0.011566226194723	0.0194592290859126	0.1814288429696307	0.8681492455073215	0.0378710602978982	0.2596230047438912	0.1013785080797008	1.0693737981163642	0.0464636094358665	0.011397932592223	0.306622434376579	0.0352057829867172	0.0513283513166336
682.0	0.5885873139814348	0.0172708176880914	0.0115601482139522	0.019449148401759	0.1813340703502948	0.8677004348658505	0.0378512707605823	0.2594900952829724	0.1013253327490625	1.0688174694787007	0.0464394268337381	0.011391975557832	0.3064606480317241	0.0351871354713545	0.0513012948834168
682.5	0.5882804392555336	0.0172618443027588	0.0115540770712	0.0194390788912439	0.1812394036981096	0.8672521206127775	0.037831503358378	0.2593573312925172	0.1012722171291392	1.068261760235376	0.0464152711677832	0.0113860251877487	0.3062990444676382	0.0351685091060739	0.0512742689870493
683.0	0.5879739069857035	0.0172528808949986	0.0115480127547474	0.0194290205355444	0.1811448428327498	0.8668043019140338	0.0378117580536021	0.259224712531105	0.1012191611178209	1.0677066693375503	0.046391142392366	0.0113800814706251	0.3061376233695744	0.0351499038542938	0.0512472735750068
683.5	0.5876677165904242	0.017243927447939	0.0115419552529021	0.0194189733158798	0.1810503875742977	0.8663569779374074	0.0377920348086564	0.2590922387578439	0.1011661646132299	1.0671521957387446	0.0463670404619534	0.0113741443951392	0.305976384423508	0.0351313196795164	0.0512203085948851
684.0	0.5873618674894865	0.0172349839447462	0.0115359045539983	0.0194089372135112	0.1809560377432423	0.8659101478525371	0.0377723335860279	0.2589599097323695	0.1011132275137202	1.0665983383948263	0.0463429653311143	0.0113682139499945	0.3058153273161338	0.0351127565453284	0.0511933739944
684.5	0.5870563591039897	0.017226050368624	0.0115298606463969	0.0193989122097415	0.180861793160478	0.8654638108309073	0.0377526543482884	0.2588277252148437	0.1010603497178767	1.0660450962640091	0.04631891695452	0.0113622901239198	0.3056544517348649	0.0350942144154002	0.0511664697213869
685.0	0.5867511908563366	0.0172171267028142	0.0115238235184854	0.0193888982859154	0.1807676536473034	0.8650179660458448	0.0377329970580939	0.2586956849659529	0.1010075311245143	1.0654924683068434	0.0462948952869434	0.0113563729056696	0.3054937573678296	0.0350756932534858	0.0511395957238005
685.5	0.5864463621702312	0.0172082129305956	0.0115177931586773	0.0193788954234191	0.1806736190254202	0.8645726126725115	0.0377133616781852	0.2585637887469067	0.1009547716326781	1.0649404534862104	0.046270900283259	0.0113504622840237	0.3053332439038705	0.0350571930234228	0.0511127519497146
686.0	0.586141872470674	0.0171993090352848	0.011511769555413	0.0193689036036801	0.1805796891169324	0.8641277498879004	0.0376937481713867	0.2584320363194367	0.1009020711416417	1.0643890507673155	0.0462469318984423	0.0113445582477873	0.3051729110325415	0.0350387136891316	0.0510859383473215
686.5	0.5858377211839593	0.0171904150002357	0.0115057526971589	0.0193589228081676	0.1804858637443447	0.8636833768708312	0.0376741565006069	0.2583004274457949	0.1008494295509074	1.0638382591176834	0.04622299008757	0.0113386607857908	0.3050127584441067	0.0350202552146159	0.0510591548649316
687.0	0.5855339077376711	0.0171815308088394	0.0114997425724075	0.0193489530183915	0.1803921427305617	0.8632394928019441	0.0376545866288377	0.2581689618887525	0.100796846760205	1.0632880775071492	0.0461990748058192	0.0113327698868898	0.3048527858295373	0.0350018175639618	0.0510324014509735
687.5	0.5852304315606798	0.0171726564445241	0.0114937391696776	0.0193389942159034	0.1802985258988868	0.8627960968636961	0.0376350385191546	0.2580376394115984	0.1007443226694915	1.0627385049078542	0.0461751860084675	0.0113268855399648	0.3046929928805108	0.0349834007013381	0.0510056780539934
688.0	0.5849272920831383	0.0171637918907549	0.0114877424775141	0.0193290463822954	0.1802050130730209	0.8623531882403548	0.0376155121347161	0.2579064597781377	0.1006918571789504	1.0621895402942385	0.0461513236508927	0.0113210077339217	0.304533379289408	0.0349650045909955	0.0509789846226546
688.5	0.584624488736479	0.0171549371310342	0.0114817524844877	0.0193191094992008	0.1801116040770614	0.8619107661179949	0.0375960074387635	0.2577754227526906	0.100639450188991	1.0616411826430348	0.0461274876885721	0.0113151364576912	0.3043739447493117	0.0349466291972669	0.0509523211057375
689.0	0.5843220209534093	0.0171460921489009	0.0114757691791952	0.0193091835482937	0.1800182987355011	0.861468829684492	0.0375765243946209	0.2576445281000911	0.1005871016002475	1.0610934309332625	0.0461036780770828	0.0113092717002288	0.3042146889540044	0.0349282744845669	0.0509256874521392
689.5	0.5840198881679095	0.0171372569279307	0.011469792550259	0.0192992685112886	0.1799250968732272	0.8610273781295186	0.0375570629656948	0.257513775585685	0.1005348113135793	1.060546284146221	0.0460798947721012	0.011303413450515	0.3040556115979664	0.0349099404173916	0.0508990836108728
690.0	0.5837180898152279	0.017128431451736	0.0114638225863275	0.0192893643699408	0.17983199831552	0.8605864106445382	0.037537623115474	0.2573831649753293	0.1004825792300691	1.0599997412654834	0.0460561377294026	0.0112975616975549	0.3038967123763738	0.0348916269603184	0.0508725095310676
690.5	0.5834166253318784	0.0171196157039655	0.0114578592760748	0.0192794711060459	0.1797390028880521	0.8601459264228026	0.0375182048075292	0.2572526960353904	0.1004304052510232	1.0594538012768908	0.046032406904861	0.0112917164303785	0.3037379909850964	0.0348733340780057	0.0508459651619686
691.0	0.583115494155636	0.0171108096683047	0.0114519026082004	0.0192695887014399	0.1796461104168871	0.8597059246593443	0.0374988080055128	0.257122368532743	0.1003782892779707	1.0589084631685457	0.0460087022544489	0.0112858776380402	0.3035794471206963	0.0348550617351929	0.0508194504529359
691.5	0.5828146957255343	0.0171020133284752	0.0114459525714295	0.0192597171379991	0.1795533207284783	0.859266404550973	0.0374794326731589	0.2569921822347685	0.1003262312126626	1.0583637259308056	0.045985023734237	0.0112800453096192	0.3034210804804254	0.0348368098966996	0.0507929653534446
692.0	0.5825142294818614	0.0170932266682347	0.0114400091545128	0.0192498563976399	0.1794606336496683	0.8588273652962717	0.0374600787742827	0.2568621369093539	0.1002742309570714	1.057819588556277	0.045961371300394	0.0112742194342189	0.3032628907622232	0.0348185785274263	0.0507665098130848
692.5	0.5822140948661563	0.0170844496713773	0.0114340723462263	0.0192400064623184	0.1793680490076873	0.8583888060955903	0.0374407462727806	0.2567322323248902	0.1002222884133903	1.0572760500398093	0.045937744909186	0.0112684000009675	0.303104877664716	0.0348003675923532	0.0507400837815605
693.0	0.5819142913212063	0.0170756823217329	0.0114281421353715	0.0192301673140311	0.1792755666301522	0.8579507261510415	0.03742143513263	0.2566024682502712	0.100170403484033	1.056733109378489	0.0459141445169767	0.0112625869990171	0.3029470408872139	0.0347821770565406	0.0507136872086901
693.5	0.5816148182910429	0.0170669246031674	0.0114222185107751	0.019220338934814	0.1791831863450659	0.8575131246664964	0.0374021453178886	0.2564728444548925	0.1001185760716328	1.0561907655716332	0.0458905700802269	0.0112567804175445	0.3027893801297093	0.0347640068851285	0.0506873200444054
694.0	0.5813156752209383	0.0170581764995826	0.0114163014612888	0.0192105213067428	0.1790909079808154	0.8570760008475788	0.0373828767926949	0.2563433607086494	0.1000668060790416	1.055649017620783	0.0458670215554942	0.0112509802457505	0.3026318950928748	0.0347458570433363	0.0506609822387519
694.5	0.5810168615574024	0.0170494379949161	0.0114103909757897	0.0192007144119328	0.1789987313661717	0.856639353901662	0.0373636295212672	0.2562140167819364	0.1000150934093302	1.0551078645296976	0.0458434988994327	0.01124518647286	0.3024745854780616	0.0347277274964626	0.0506346737418879
[truncated: 8,611 more rows]
