# Supplementary material for: Dissociative ionization cross sections of isobutanol
Source: Sci Rep. 2025 Nov 28;15:44518. doi: 10.1038/s41598-025-28167-3 (PMC12738736; doi:10.1038/s41598-025-28167-3)
Supplement: Supplementary file 2 — Supplementary Information 2. [file 41598_2025_28167_MOESM2_ESM.csv]

energy	CH_2OH	CH_4O	CH_5O	COH\C_2H_5	CO\C_2H_4	C_2HO\C_3H_5	C_2H_2O\C_3H_6	C_2H_3	C_3H_3	C_3H_7	C_3H_7O	C_4H_7\C_3H_3O	C_4H_8\C_3H_4O	C_4H_9\C_3H_5O	C_4H_{10}O
1.0	0.0	0.0	0.0	0.0	0.0	0.0	0.0	0.0	0.0	0.0	0.0	0.0	0.0	0.0	0.0
1.5	0.0	0.0	0.0	0.0	0.0	0.0	0.0	0.0	0.0	0.0	0.0	0.0	0.0	0.0	0.0
2.0	0.0	0.0	0.0	0.0	0.0	0.0	0.0	0.0	0.0	0.0	0.0	0.0	0.0	0.0	0.0
2.5	0.0	0.0	0.0	0.0	0.0	0.0	0.0	0.0	0.0	0.0	0.0	0.0	0.0	0.0	0.0
3.0	0.0	0.0	0.0	0.0	0.0	0.0	0.0	0.0	0.0	0.0	0.0	0.0	0.0	0.0	0.0
3.5	0.0	0.0	0.0	0.0	0.0	0.0	0.0	0.0	0.0	0.0	0.0	0.0	0.0	0.0	0.0
4.0	0.0	0.0	0.0	0.0	0.0	0.0	0.0	0.0	0.0	0.0	0.0	0.0	0.0	0.0	0.0
4.5	0.0	0.0	0.0	0.0	0.0	0.0	0.0	0.0	0.0	0.0	0.0	0.0	0.0	0.0	0.0
5.0	0.0	0.0	0.0	0.0	0.0	0.0	0.0	0.0	0.0	0.0	0.0	0.0	0.0	0.0	0.0
5.5	0.0	0.0	0.0	0.0	0.0	0.0	0.0	0.0	0.0	0.0	0.0	0.0	0.0	0.0	0.0
6.0	0.0	0.0	0.0	0.0	0.0	0.0	0.0	0.0	0.0	0.0	0.0	0.0	0.0	0.0	0.0
6.5	0.0	0.0	0.0	0.0	0.0	0.0	0.0	0.0	0.0	0.0	0.0	0.0	0.0	0.0	0.0
7.0	0.0	0.0	0.0	0.0	0.0	0.0	0.0	0.0	0.0	0.0	0.0	0.0	0.0	0.0	0.0
7.5	0.0	0.0	0.0	0.0	0.0	0.0	0.0	0.0	0.0	0.0	0.0	0.0	0.0	0.0	0.0
8.0	0.0	0.0	0.0	0.0	0.0	0.0	0.0	0.0	0.0	0.0	0.0	0.0	0.0	0.0	0.0
8.5	0.0	0.0	0.0	0.0	0.0	0.0	0.0	0.0	0.0	0.0	0.0	0.0	0.0	0.0	0.0
9.0	0.0	0.0	0.0	0.0	0.0	0.0	0.0	0.0	0.0	0.0	0.0	0.0	0.0	0.0	0.0
9.5	0.0	0.0	0.0	0.0	0.0	0.0	0.0	0.0	0.0	0.0	0.0	0.0	0.0	0.0	0.0
10.0	0.0	0.0	0.0	0.0	0.0	0.0	0.0	0.0	0.0	0.0	0.0	0.0	0.0	0.0	0.0
10.5	0.0	0.0	0.0	0.0	0.0	0.0	0.0	0.0	0.0	0.0	0.0	0.0	0.0	0.0	0.0
11.0	0.0	0.0	0.0	0.0	0.0	0.0	0.0	0.0	0.0	0.0	0.0	0.0	0.0	0.0	0.0
11.5	0.0	0.0	0.0	0.0	0.0	0.0	0.0	0.0	0.0	0.0	0.0	0.0	0.0	0.0	0.0
12.0	1.1914151299567116e-05	0.0	1.176398226838002e-06	0.0	6.309739396497211e-06	0.0	1.4644945572925556e-06	0.0	8.198326249354335e-06	0.0	0.0	4.629715815043859e-07	4.534589794275797e-05	6.748893879291879e-06	7.0207154812240285e-06
12.5	0.00045850563576	5.829885377244835e-06	1.983439386277852e-05	0.0	0.0001715827105613	0.0	3.75096304596674e-05	0.0	0.0001495687779915	0.0004545857005137	2.2304883302600617e-05	1.1544325438480324e-05	0.0006885458845841	9.67864459901238e-05	0.0001087089608979
13.0	0.0021896946028377	4.26811418164409e-05	7.364944239711894e-05	2.35457934398585e-05	0.0007604112288021	0.0004181938618145	0.0001635192742396	0.0	0.000576830097795	0.0029067356442144	0.0001335201575529	4.993588768655842e-05	0.0024130131580176	0.0003272399475318	0.0003853894727222
13.5	0.0061780366225133	0.0001377912458111	0.0001831274097629	0.0001057398600186	0.0020763499640844	0.0034428038882992	0.0004430761510575	0.0	0.0014665634301303	0.0090623509856706	0.0004083185187849	0.0001348070033226	0.0057835427681214	0.0007652731533112	0.000930754532928
14.0	0.0117055837874345	0.0002790747979016	0.0003214097475528	0.0002410802545158	0.0038624869748496	0.0088681434674433	0.0008205575901035	2.2319799681989275e-05	0.0026119580841101	0.018063021595377	0.0008063946213494	0.0002491164861614	0.0098963809387408	0.0012862293895402	0.0016012374019976
14.5	0.0188008095796807	0.0004664528720445	0.0004903544246934	0.0004284386138837	0.0061312314952241	0.0166170649684065	0.0012987570169827	0.0014900330595311	0.0040263874120749	0.0299151135040487	0.0013283313266324	0.0003937356684062	0.0148202970450311	0.0019001303932546	0.0024075642282518
15.0	0.0291620227436107	0.0007429449765318	0.0007330005098327	0.0007085170412792	0.0094329119198435	0.0283057847798696	0.001994063012875	0.0038618106605442	0.0060653721812073	0.0473647416294423	0.0020957274379703	0.0006039217729603	0.0218418887758519	0.0027705765119713	0.0035592448510366
15.5	0.0416572404110864	0.0010815168040139	0.0010183322829924	0.0010578967304372	0.0133941932919808	0.0430706538203515	0.0028271728976581	0.0071317817899004	0.0084767551250757	0.0686628239224554	0.0030305163254444	0.0008556003978687	0.0300068749051908	0.0037736066526836	0.0049018516829276
16.0	0.0556194435143191	0.0014645724690172	0.0013304397138774	0.0014590082073984	0.0178017145945324	0.0601857326206823	0.0037531108894236	0.0111635193697442	0.0111273862251272	0.0926961145495998	0.0040836663263251	0.0011351691476377	0.0388512132682882	0.004851331368176	0.006359406996238
16.5	0.0717710425440099	0.0019107383110917	0.0016871658080438	0.0019299051751403	0.0228882683070785	0.0803811264999258	0.004821041024719	0.0160703986045528	0.0141654632537558	0.1206489486140471	0.0053074971240145	0.0014575108551546	0.0489028901838372	0.0060703658851084	0.0080180812556221
17.0	0.0899748126164426	0.0024164602138418	0.0020851438858458	0.0024671221283798	0.0286096980273217	0.1035160689745357	0.0060216411914074	0.0218296091215822	0.0175629833290247	0.1522955651195652	0.0066920413290912	0.0018198040552898	0.060062554175157	0.0074182015941446	0.0098616499499383
17.5	0.1092911424836756	0.0029563231247841	0.0025028540967913	0.0030444878177934	0.0346679466055231	0.1284861074568488	0.0072922163642365	0.0281988291912539	0.0211382014244232	0.1860366172055532	0.0081670864312051	0.0022031074274544	0.071713577162254	0.0088190058083605	0.0117887486690372
18.0	0.1300105021019439	0.0035377734441234	0.0029475318435844	0.0036691641399689	0.0411567871176315	0.1555792092643565	0.0086525798420149	0.0352202164259817	0.0249511035163198	0.2223461774624728	0.0097535911966501	0.0026134201699813	0.0840707881412582	0.010299954249132	0.0138344124839145
18.5	0.1518957133955601	0.0041541217237977	0.0034141343791992	0.0043339245402268	0.0480020738732997	0.18448087254082	0.0100871945493884	0.0428107231220201	0.0289583528692128	0.2608069437876225	0.0114333337080946	0.0030460570888699	0.0969947071660126	0.0118443988515199	0.0159755262029652
19.0	0.1744904457429626	0.0047926022897254	0.0038928105914504	0.0050251023381691	0.0550607336485269	0.2145996518091411	0.0115660568404247	0.0508189319569666	0.0330755985283344	0.3006212243334053	0.0131714457115795	0.0034919671622476	0.1102107917916857	0.0134193552067293	0.0181666712195713
19.5	0.1981694132068722	0.0054632327701968	0.0043923098477764	0.00575286793605	0.0624520993011791	0.2463606506968933	0.0131142932824701	0.0593320766781772	0.0373764112798333	0.3424209921093439	0.0149957133865479	0.0039587453884804	0.1239719007489338	0.0150561368693889	0.0204493334465226
20.0	0.2222132522243603	0.0061459809603435	0.004896972519598	0.0064958846053893	0.0699502641804936	0.2788434576807436	0.0146845093499429	0.0681187818559595	0.0417269699118384	0.3849533061649143	0.0168513369785449	0.0044320915401415	0.1378398331590355	0.0167019126471049	0.0227510877980022
20.5	0.246490401349717	0.0068369217289602	0.0054043060867039	0.0072496583467393	0.0775149532993756	0.3118456721461846	0.0162683124697953	0.0771158588702424	0.0461052231285997	0.4279760543756667	0.0187278185738683	0.0049094818908101	0.1517498741740928	0.0183493994073494	0.0250610463536591
21.0	0.2709568319341469	0.0075345872345259	0.0059136954536979	0.0080123361331036	0.0851333016285182	0.3452794633461781	0.0178630562894317	0.0862898496573238	0.0505052201273742	0.4714005629911714	0.0206213642802642	0.0053901258610201	0.1656894644792319	0.0199975628790363	0.0273769558688558
21.5	0.2961300461923035	0.0082531990752132	0.0064366748904255	0.0087988388854914	0.0929685770153494	0.3797822974729484	0.0195030351713651	0.0957920903852928	0.0550249845144485	0.5161187955776261	0.0225710519380623	0.0058843771851915	0.1799850096695028	0.0216861316520505	0.029752625112835
22.0	0.321293010100211	0.008972659134171	0.0069578212118883	0.0095876030165738	0.1007961245301721	0.4144197056806454	0.021141145700018	0.1053815165480506	0.0595323399894058	0.5608753841247704	0.0245220213082918	0.0063780277439076	0.1942074421090182	0.0233636352849381	0.0321170425299619
22.5	0.3463658035191548	0.0096905614134435	0.0074756509290227	0.0103758496972556	0.1085915640143214	0.4490659230855494	0.0227723123201529	0.1150180200498004	0.064014090911708	0.6055221816969039	0.0264678559144041	0.0068695519976659	0.2083187223096889	0.0250258457980254	0.0344637885649305
23.0	0.3712800378460117	0.0104048390420382	0.0079889060069793	0.0111611828788316	0.1163340650175996	0.4836122850478315	0.0243922002701219	0.1246666389939087	0.0684590200073364	0.6499320190617681	0.0284030504918416	0.0073576473364833	0.2222867730952738	0.0266692183062778	0.0367874423203566
23.5	0.3959775048614907	0.0111137254552949	0.0084965261492786	0.0119415465129749	0.1240059272394857	0.5179653427266097	0.025997127820139	0.1342970277261428	0.072857648087549	0.6939962920938805	0.0303229058857926	0.0078412076388115	0.2360847270296974	0.0282908026583815	0.0390834562959227
24.0	0.4204089557688315	0.0118157191152917	0.0089976240358976	0.012715185442276	0.131592202190594	0.5520451342169038	0.0275839871768262	0.143882962016589	0.0772020187684019	0.7376227717508795	0.0322234337130701	0.0083192994480612	0.2496902581288113	0.029888165404885	0.0413480449958004
24.5	0.444533006224239	0.0125095517241374	0.0094914633262205	0.0134806099924144	0.1390803544823095	0.5857836148553511	0.0291501737050355	0.1534018835185722	0.0814855067728834	0.7807336327195492	0.0341012705933777	0.0087911406591868	0.2630849912415814	0.0314593211614776	0.0435780863616755
25.0	0.468461688900439	0.0131982880276349	0.0099805609967751	0.0142410185593648	0.1465057854158049	0.6193169576115367	0.0307031264854151	0.1628854332031722	0.0857294631270476	0.8235212771808041	0.0359648508216603	0.0092589776447077	0.2763404177807241	0.0330129984703482	0.0457853559696451
25.5	0.4926732217841741	0.0138953480344192	0.0104751809478254	0.0150108284728389	0.1540182633348378	0.653270453280275	0.0322742440083954	0.1724956466524505	0.0900218950921233	0.8668237419675191	0.0378507915609598	0.0097322808247565	0.2897417683481567	0.0345833813468522	0.048017071855581
26.0	0.5167905751318882	0.0145900699194294	0.0109673466849691	0.0157784887918123	0.161500033846906	0.6871405126476673	0.033838857205831	0.1820982760268709	0.0942941714658287	0.9099762774096632	0.0397300755094252	0.0102036121778222	0.3030689677807637	0.0361442595120902	0.0502367410019605
26.5	0.5405397217495446	0.0152746656093446	0.0114513162406649	0.0165355159702988	0.168865667567925	0.7205560432683603	0.03537907751485	0.1915926362980816	0.098496772048376	0.9524938061106952	0.041581541778569	0.0106675793694016	0.3161643648782007	0.0376769379882223	0.0524181916998387
27.0	0.5638993131427206	0.0159484728600401	0.0119267211011041	0.0172811234855728	0.1761087297449861	0.7534809039426179	0.036893569709328	0.2009664535383425	0.102626353064393	0.9943357854521776	0.0434034408172402	0.0111237817382897	0.3290189514067405	0.0391804651955071	0.0545598853544589
27.5	0.5868520868052356	0.0166109509141538	0.0123932707586934	0.0180146634407649	0.1832240381360133	0.7858851850285022	0.0383812596571394	0.2102093829026696	0.1066802594771925	1.0354691714943665	0.0451943483532158	0.0115718971508478	0.3416257537116582	0.0406541195585171	0.0566606252974312
28.0	0.6093843569665012	0.0172616656059952	0.0128507426400826	0.0187356098446937	0.1902075059249374	0.8177444638627204	0.0398413015198204	0.2193127878562341	0.1106564368671006	1.0758674965976354	0.0469531253004936	0.0120116721275614	0.3539795646130598	0.0420973785995372	0.0587195119509462
28.5	0.6314855634362282	0.0179002761334433	0.0132989732291033	0.0194435437261109	0.1970560026861153	0.8490391409183666	0.0412730487281986	0.2282695420106374	0.1145533536622012	1.115510050670854	0.048678882181746	0.0124429131073063	0.3660767077929402	0.0435098918516763	0.0607359033981575
29.0	0.6531478724998832	0.0185265233296819	0.0137378502512494	0.0201381399057909	0.2037672314942568	0.8797538491228875	0.0426760283343225	0.2370738517221672	0.1183699325852952	1.1543811555759569	0.0503709476075478	0.0128654787286912	0.3779148309177954	0.0448914571364558	0.0627093807399004
29.5	0.6744698769717838	0.0191431725590756	0.0141694917730771	0.0208223675949415	0.2103720752217476	0.9100173204953376	0.0440567151469929	0.2457590116672772	0.1221243308061311	1.1926535175261028	0.0520368682852323	0.0132813219709682	0.3895528217236531	0.0462491348069607	0.0646496914012054
30.0	0.6956301615892937	0.0197552712664352	0.0145976797342266	0.0215016920212215	0.2169263202474168	0.9400677398455544	0.0454267967691713	0.2543883977712924	0.125849080960612	1.2306418714880414	0.0536903837766188	0.0136939668748129	0.4010950783184871	0.0475953638662892	0.0665741447127993
30.5	0.7163539841404117	0.020354999670311	0.0150166733556443	0.0221675817350191	0.223344359564897	0.969531563015158	0.0467683499443896	0.262860153464072	0.1294946391212087	1.2678593097756263	0.0553102572613478	0.0140980110230707	0.4123842097878458	0.0489115041352911	0.06845660332623
31.0	0.736639418102567	0.0209422792586683	0.0154264660100995	0.0228199233289525	0.2296256870658857	0.9984030858753488	0.0480812739114985	0.2711716746041525	0.1330608772379858	1.3043012440893365	0.0568962967435488	0.0144934248255434	0.4234205091820817	0.0501976403016131	0.0702970974258963
31.5	0.7564860381319879	0.0215170767055472	0.0158270789453332	0.0234586555760006	0.2357702546141055	1.026678965694315	0.0493655632532874	0.2793211098648988	0.1365479151855567	1.3399658685007407	0.0584484307384962	0.0148802073494181	0.4342049844759137	0.0514539365323549	0.0720957778405128
32.0	0.7758947186683296	0.0220793979233989	0.0162185573819141	0.0240837626880003	0.2417784101495571	1.054357919242319	0.0506212949849099	0.287307268870318	0.1399560864420476	1.3748537918477424	0.0599666923132243	0.0152583824345774	0.4447392559066705	0.0526806247704652	0.0738528988262405
32.5	0.7948674560066165	0.0226292827993627	0.0166009670787123	0.0246952683390901	0.2476508430412906	1.081440454888917	0.0518486171563924	0.2951295403087626	0.1432859078515918	1.4089677125131703	0.0614512049702273	0.0156279952647552	0.455025465811927	0.0538779944776793	0.0755688029380419
33.0	0.8134072111932232	0.0231668005397211	0.0169743913115132	0.0252932303708209	0.2533885358671819	1.1079286350293476	0.0530477387973428	0.3027878190022253	0.1465380529986077	1.4423121308759022	0.0629021701689619	0.0159891093427479	0.4650661994835683	0.0550463836494863	0.0772439077425762
33.5	0.8315177713870087	0.0236920455546838	0.0173389282164883	0.0258777361040791	0.2589927218885307	1.133825865540562	0.0542189210507216	0.3102824410001227	0.1497133287750541	1.47489309521887	0.0643198563015261	0.0163418038235439	0.4748644157287759	0.0561861709485358	0.0788786941546153
34.0	0.8492036275849754	0.0242051338228954	0.0176946884557903	0.0264488981907441	0.2644648475681908	1.1591367093044302	0.0553624693594961	0.3176141258535993	0.1528126547694254	1.5067179773306465	0.0657045889586575	0.016686171164353	0.484423385982726	0.0572977688213928	0.0804736962045032
34.5	0.8664698668448886	0.0247061996816384	0.0180417931674896	0.0270068509451111	0.2698065395537949	1.183866721145174	0.0564787265852632	0.3247839253082718	0.1558370451488022	1.5377952744475438	0.0670567423401011	0.0170223150551171	0.4937466409546542	0.0583816174798796	0.082029492066862
35.0	0.8833220773465946	0.025195392994641	0.0183803721664719	0.0275517471015641	0.2750195756129248	1.2080223018100438	0.0575680669516023	0.3317931777293368	0.1587875927432002	1.568134434553102	0.0683767316795461	0.017350348597209	0.5028379239100115	0.0594381796426243	0.0835466962008422
35.5	0.8997662648210456	0.0256728766547327	0.0187105623668196	0.0280837549508137	0.2801058590654118	1.2316105688776549	0.0586308907171283	0.33864346764287	0.161665455075176	1.597745702384027	0.0696650065688101	0.0176703927017037	0.5117011497983701	0.060467935945086	0.0850259524699737
36.0	0.9158087790431068	0.0261388243833738	0.0190325063996582	0.0286030558122543	0.2850673963099127	1.2546392427086248	0.0596676194940909	0.3453365898409739	0.1644718421075552	1.6266399837888958	0.0709220450789121	0.0179825746818862	0.520340369531048	0.0614713809374479	0.0864679281253563
36.5	0.9314562492329008	0.0265934187933479	0.019346351403505	0.029109841804694	0.2899062770880888	1.2771165457599445	0.0606786921380274	0.3518745175563875	0.1672080055086312	1.654828726351207	0.0721483485872291	0.0182870270175688	0.528759738795491	0.0624490195995321	0.0878733085497528
37.0	0.9467155273425428	0.0270368496847128	0.0196522479668562	0.0296043138819081	0.2946246571707123	1.2990511137696987	0.061664561142548	0.3582593742645762	0.1698752292576046	1.682323814424583	0.0733444372302214	0.0185838862713737	0.5369634908666038	0.0634013643104609	0.0892427926723247
37.5	0.9617673106893784	0.0274742737497443	0.0199539524157093	0.030092114025345	0.299278785837381	1.3206904028495423	0.0626370002376748	0.3645592394712956	0.1725059719211142	1.7094461623737245	0.0745243032321041	0.0188767008239156	0.5450543368263057	0.0643405505958537	0.0905934480026775
38.0	0.9764532194455952	0.027901164811938	0.0202481814121143	0.0305682826551589	0.303819386375785	1.3418166891034575	0.0635856965469957	0.3707139332025025	0.1750718428673655	1.735914175113987	0.0756756709162122	0.0191623627789234	0.5529426272093136	0.0652559997482966	0.0919103724666413
38.5	0.990776302584857	0.0283176060307303	0.0205350038075224	0.0310329062551949	0.3082474232190938	1.3624336462091602	0.0645108527861028	0.376724296795032	0.1775734254604432	1.761733076594763	0.0767987693714792	0.0194409333582726	0.5606303222703652	0.0661479515690091	0.0931938887703686
39.0	1.004743363581999	0.0287237883364533	0.0208145656128257	0.0314861899539777	0.3125650270498752	1.3825501709939494	0.0654129156446385	0.382592636089751	0.1800119716849937	1.7869147897101063	0.0778941195539442	0.0197125472923504	0.56812147945873	0.067016892315497	0.0944446686033837
39.5	1.018361274381539	0.0291199051118284	0.0210870135544254	0.031928342145781	0.3167743478822772	1.4021753189832362	0.066292335749021	0.3883213225051411	0.182388741207555	1.811471383667391	0.0789622486283845	0.0199773404815513	0.5754201657437275	0.0678633083097826	0.0956633856292237
40.0	1.0316369472330111	0.0295061513412917	0.0213524945553788	0.0323595735050586	0.3208775464812542	1.4213182597180685	0.0671495658766885	0.3939127786812278	0.1847049967519965	1.835415021641184	0.0800036877020342	0.0202354494596334	0.5825304443729721	0.0686876844736745	0.096850713248148
40.5	1.044577310104854	0.0298827228665195	0.0216111552851471	0.0327800961218316	0.3248767868795519	1.4399882375042572	0.0679850593992234	0.3993694657970557	0.1869620000800166	1.8587579149846267	0.0810189698428205	0.0204870109259207	0.5894563634243258	0.069490503067297	0.0980073226611143
41.0	1.0571892852736682	0.0302498157363084	0.0218631417700475	0.0331901227446781	0.3287742298682922	1.458194536996821	0.0687992689284421	0.4046938723827544	0.1891610085074157	1.88151228326548	0.0820086283502826	0.0207321613385516	0.5962019459423741	0.0702722426068864	0.0991338811999944
41.5	1.0694797707306145	0.0306076256402717	0.0221085990574063	0.0335898661194283	0.3325720273508918	1.4759464530882582	0.0695926451424396	0.4098885044661725	0.1913032718947021	1.9036903194750416	0.082973195250862	0.0209710365618495	0.6027711814743163	0.071033376940648	0.1002310508930234
42.0	1.0814556240865922	0.0309563474169803	0.0223476709272075	0.0339795384129701	0.3362723174623676	1.493253264626914	0.0703656357711513	0.4149558769109925	0.1933900300575312	1.9253041598301828	0.0839131999923843	0.0212037715616652	0.6091680188414156	0.0717743744639343	0.1012994872380259
42.5	1.0931236486932474	0.0312961746282016	0.0225804996457345	0.0343593507127243	0.3398772203670084	1.5101242115431317	0.0711186847232758	0.4198985058184014	0.195422510548626	1.9463658576527256	0.0848291683153371	0.021430500143229	0.6153963600009285	0.0724956974571682	0.1023398381591017
43.0	1.1044905817282538	0.0316272991918164	0.0228072257563238	0.0347295125933804	0.3433888346570876	1.5265684750067008	0.0718522313384276	0.4247189018779264	0.1974019267682687	1.9668873608672293	0.0857216212810162	0.0216513547266565	0.6214600548700241	0.0731978015318544	0.1033527431252264
43.5	1.1155630840212023	0.0319499110668013	0.0230279879029034	0.0350902317433982	0.3468092342838855	1.5425951602798995	0.0725667097501833	0.4294195645651611	0.199329476365277	1.986880492708772	0.0865910744388125	0.0218664661557987	0.6273628969978645	0.0738811351717096	0.1043388324116735
44.0	1.1263477314211894	0.0322641979843963	0.0232429226824716	0.0354417136445954	0.3501404659599279	1.5582132819667749	0.073262548347278	0.4340029770949224	0.2012063398946501	2.0063569352772035	0.0874380371168585	0.0220759635365985	0.6331086199849879	0.0745461393574344	0.1052987264873381
44.5	1.136851007529161	0.0325703452202163	0.0234521645231108	0.03578416129887	0.3533845469781141	1.5734317513916567	0.0739401693216237	0.4384716020480473	0.2030336797018595	2.0253282156142363	0.088263011821989	0.0222799741015492	0.6387008945606016	0.0751932472649687	0.1062330355129553
45.0	1.1470792976376063	0.0328685354026431	0.0236558455845081	0.0361177749967468	0.3565434633994247	1.5882593658687445	0.0745999882930755	0.4428278775986745	0.204812639007115	2.0438056940152105	0.089066493736512	0.0224786230972221	0.6441433262385455	0.0758228840282378	0.1071423589369128
45.5	1.1570388837375492	0.0331589483533399	0.0238540956782972	0.036442752123019	0.3596191685662442	1.6027047996502874	0.075242414001986	0.44707421427658	0.2065443411659177	2.0618005543189373	0.0898489703006552	0.0226720336921699	0.6494394534816755	0.0764354665584255	0.1080272851768565
46.0	1.166735940468176	0.0334417609561881	0.0240470422058368	0.0367592869952625	0.3626135819030696	1.61677659636376	0.0758678480615805	0.4512129922060244	0.208229889084854	2.0793237959470434	0.0906109208707717	0.0228603269028079	0.6545927463123694	0.0770314034127232	0.1088883913766261
46.5	1.1761765318981865	0.0337171470513469	0.0242348101113075	0.0370675707314604	0.3655285879706046	1.6304831627688643	0.0764766847630633	0.4552465587687441	0.2098703647739312	2.096386227489253	0.0913528164444758	0.0230436215351426	0.6596066053139196	0.0776110947063101	0.1097262432292345
47.0	1.1853666090401085	0.033985277351498	0.0244175218482459	0.0373677911433806	0.3683660357429796	1.6438327636833554	0.0770693109271484	0.4591772266442203	0.2114668290188382	2.11299846165322	0.0920751194448399	0.0232220341404487	0.6644843609738211	0.0781749320620335	0.1105413948576576
47.5	1.1943120080096896	0.0342463193776546	0.0245952973578459	0.0376601326527115	0.3711277380811782	1.656833517942936	0.0776461057964058	0.4630072721852938	0.2130203211583685	2.1291709114173445	0.0927782835566478	0.0233956789832102	0.6692292733255162	0.0787232985928925	0.1113343887461286
48.0	1.203018448752125	0.0345004374122033	0.0247682540575453	0.0379447762272859	0.3738154713787147	1.6694933952749218	0.0782074409634281	0.4667389340915945	0.214531858953882	2.144913787242621	0.0934627536084602	0.0235646680198208	0.6738445318500652	0.0792565689129868	0.1121057557154539
48.5	1.2114915342654635	0.0347477924670976	0.0249365068385777	0.0382218993350081	0.3764309753582464	1.6818202139783105	0.0787536803303806	0.4703744123471958	0.2160024385391504	2.1602370952152365	0.0941289654949329	0.0237291108867124	0.6783332556035918	0.0797751091730907	0.1128560149366044
49.0	1.2197367502592102	0.0349885422653499	0.0251001680713235	0.0384916759133604	0.3789759530001604	1.6938216393144063	0.0792851800959792	0.4739158673924359	0.2174330344402273	2.175150636005676	0.0947773461344345	0.0238891148967194	0.6826984935402133	0.0802792771174539	0.1135856739774821
49.5	1.2277594651929358	0.0352228412341722	0.0252593476174192	0.0387542763525911	0.3814520705862584	1.705505182522454	0.0798022887663857	0.4773654195029908	0.2188245996561418	2.189664004542533	0.0954083134575504	0.0240447850426254	0.6869432250036183	0.0807694221588196	0.1142952288783434
50.0	1.2355649306458032	0.0354508405082917	0.0254141528477056	0.0390098674908939	0.3838609578435386	1.7168782003839202	0.0803053471868924	0.4807251483521245	0.220178065792244	2.203786590310344	0.0960222764225442	0.0241962240069516	0.6910703603635093	0.0812458854690002	0.1149851642518693
50.5	1.2431582819733196	0.0356726879421341	0.0255646886651966	0.0392586126200691	0.386204208174726	1.727947895267289	0.0807946885916173	0.4839970927345541	0.221494343238947	2.217527578190719	0.0966196350542788	0.0243435321771499	0.6950827417758426	0.0817090000826556	0.1156559534043354
51.0	1.2505445392124588	0.0358885281297038	0.0257110575323429	0.0395006715003222	0.3884833789636899	1.7387213155925656	0.0812706386687401	0.4871832504326456	0.2227743213894242	2.2308959497748497	0.09720078050348	0.0244868076654611	0.6989831440482175	0.0821590910121967	0.1163080584747335
51.5	1.2577286082006107	0.0360985024311255	0.0258533595019498	0.0397362003830012	0.390699991945204	1.7492053566612444	0.0817335156390835	0.4902855782076771	0.2240188688905512	2.2439004850834188	0.0977660951235734	0.0246261463327753	0.7027742755939141	0.082596475371976	0.1169419305890634
52.0	1.2647152818776444	0.0363027490049194	0.0259916922511776	0.0399653520402025	0.3928555336296844	1.7594067618033775	0.0821836303460898	0.493305991900728	0.2252288339220236	2.256549764636965	0.0983159525626256	0.0247616418159105	0.7064587794599874	0.0830214625101452	0.1175580100273308
52.5	1.271509241743812	0.0365014028451891	0.0261261511181225	0.0401882758002958	0.3949514557745901	1.7693321237986053	0.0826212863554628	0.4962463666293786	0.2264050444991622	2.2688521718260537	0.0988507178682003	0.0248933855577892	0.7100392344165259	0.0834343541467506	0.1181567264010749
53.0	1.2781150594492732	0.0366945958229899	0.0262568291405299	0.0404051175885172	0.3969891758951079	1.7789878865327216	0.0830467800629387	0.4991085370678702	0.2275483087954308	2.2808158955362514	0.0993707476031765	0.0250214668400498	0.7135181560956976	0.083835444516809	0.118738498839502
53.5	1.284537198493758	0.0368824567312277	0.026383817096248	0.0406160199718798	0.3989700778075818	1.7883803468555357	0.0834604008088262	0.5018942977996801	0.2286594154811482	2.2924489329879063	0.0998763899708015	0.0251459728176862	0.7168979981705451	0.0842250205172546	0.1193037361825307
54.0	1.290780016017314	0.0370651113325106	0.0265072035450719	0.0408211222077271	0.4008955121998888	1.797515656609548	0.0838624309981086	0.5046054037326443	0.2297391340752863	2.303759092755232	0.1003679849474399	0.0252669885553519	0.7201811535646965	0.0846033618567874	0.1198528371792505
54.5	1.2968477646652743	0.0372426824094419	0.0266270748716729	0.0410205602953353	0.4027667972236352	1.8063998248023336	0.0842531462250428	0.5072435705678131	0.2307882153076082	2.314753997933217	0.1008458644216573	0.025384597065008	0.7233699556852169	0.0849707412077684	0.1203861906904815
55.0	1.302744594512519	0.0374152898168994	0.0267435153293401	0.0412144670300337	0.404585219103638	1.8150387198985132	0.0846328154013105	0.5098104753141687	0.2318073914887277	2.32544108942444	0.1013103523384314	0.0254988793446333	0.7264666796717788	0.0853274243594156	0.1209041758942765
55.5	1.3084745550338357	0.0375830505359003	0.026856607084301	0.0414029720593731	0.4063520327606866	1.8234380722099135	0.0850017008868915	0.512307756842185	0.232797376885957	2.335827629321118	0.1017617648474233	0.0256099144177446	0.7294735436561709	0.0856736703716503	0.1214071624933529
56.0	1.3140415971087531	0.0377460787286938	0.0269664302604069	0.0415862019409261	0.4080684624440587	1.8316034763649085	0.0853600586229232	0.5147370164699687	0.2337588681030723	2.34592070436052	0.1022004104543629	0.0257177793735083	0.7323927100269151	0.0860097317290229	0.121895510923567
56.5	1.3194495750505806	0.0379044857947701	0.0270730629840061	0.0417642802013507	0.4097357023706803	1.839540393840108	0.0857081382659025	0.5170998185764041	0.234692544462352	2.355727229434503	0.1026265901747184	0.025822549407249	0.7352262866944316	0.0863358544942287	0.122369572562655
57.0	1.324702248650644	0.0380583804275066	0.0271765814288408	0.0419373273963904	0.4113549173682044	1.8472541555394824	0.0860461833226627	0.5193976912363375	0.2355990683874515	2.365253951136165	0.1030405976889131	0.0259242978611848	0.7379763283527832	0.0866522784607835	0.1228296899385668
57.5	1.3298032852298085	0.0382078686712087	0.0272770598608315	0.0421054611715242	0.4129272435196146	1.8547499644077596	0.0863744312856285	0.52163212687339	0.2364790857858586	2.374507451328679	0.1034427194984461	0.0260230962652402	0.7406448377345617	0.0869592373044925	0.1232761969368067
58.0	1.334756261690352	0.0383530539783307	0.0273745706826274	0.0422687963230119	0.4144537888072621	1.8620328980664544	0.0866931137679151	0.5238045829264749	0.2373332264298375	2.3834941507231866	0.1038332350823497	0.0261190143778069	0.7432337668559444	0.0872569587333964	0.1237094190062745
58.5	1.3395646665621534	0.0384940372666896	0.0274691844778174	0.0424274448591132	0.4159356337545167	1.869107911462315	0.0870024566378938	0.5259164825265491	0.238162104334914	2.392220312454281	0.1042124170534883	0.0262121202263377	0.7457450182493727	0.0875456646359244	0.1241296733631716
59.0	1.344231902037922	0.0386309169765074	0.0275609700547137	0.0425815160612842	0.4173738320634446	1.875979839519171	0.087302680152895	0.5279692151805149	0.2389663181350843	2.400692045643039	0.1045805313142665	0.0263024801476769	0.7481804461816658	0.0878255712270267	0.1245372691925982
59.5	1.348761285992917	0.0387637891271392	0.0276499944896296	0.0427311165451811	0.4187694112471445	1.8826533997853168	0.0875939990917644	0.5299641374595551	0.239746451454044	2.4089153089388824	0.1049378372113693	0.0263901588280402	0.7505418578557234	0.0880968891920932	0.1249325078475248
60.0	1.353156053985213	0.0388927473733644	0.0277363231695862	0.042876350321322	0.4201233732555634	1.8891331950695336	0.0878766228860292	0.5319025736895007	0.2405030732718367	2.416895914032716	0.1052845876892109	0.0264752193425717	0.7528310145942521	0.088359823828499	0.1253156830448684
60.5	1.357419361233135	0.0390178830611317	0.0278200198343935	0.0430173188552771	0.4214366950937788	1.895423716059756	0.0881507557494633	0.5337858166411182	0.2412367382864114	2.4246395291348035	0.1056210294418081	0.0265577231944151	0.7550496330042163	0.088614575184646	0.1256870810584504
61.0	1.3615542845669726	0.0391392852826689	0.0279011466180576	0.0431541211272764	0.4227103294318898	1.9015293439191716	0.0884165968058754	0.5356151282184612	0.2419479872696615	2.43215168241179	0.1059474030628402	0.0266377303532463	0.7571993861209395	0.0888613381963921	0.1260469809086489
61.5	1.365563824352538	0.0392570409308758	0.0279797640894788	0.0432868536911369	0.4239452052057902	1.907454352855271	0.0886743402149688	0.5373917401436644	0.242637347417585	2.43943776537809	0.1062639431936889	0.0267152992932215	0.7592819045309877	0.0891003028207872	0.1263956545485947
62.0	1.3694509063845068	0.0393712347529366	0.028055931292406	0.0434156107324297	0.4251422282082173	1.9132029126579837	0.088924175296148	0.5391168546367648	0.2433053326942755	2.4465030362376026	0.1065708786692839	0.026790487030304	0.7612987774731423	0.0893316541670477	0.1267333670467898
62.5	1.3732183837478449	0.0394819494030935	0.0281297057846248	0.0435404841258144	0.4263022816695755	1.9187790912036051	0.0891662866501696	0.5407916450893182	0.2439524441695033	2.4533526231723584	0.1068684326616112	0.0268633491589392	0.7632515539169294	0.0895555726247261	0.1270603767660541
63.0	1.376869038645928	0.0395892654945364	0.0282011436763593	0.0436615634914839	0.4274262268281292	1.9241868569217409	0.0894008542785523	0.5424172567307506	0.244579170349701	2.459991527575296	0.1071568228207611	0.0269339398880514	0.7651417436183139	0.0897722339890401	0.1273769355387287
63.5	1.380405584194237	0.0396932616503702	0.028270299667873	0.0437789362506698	0.4285149034892387	1.929430081222912	0.089628053700682	0.5439948072865273	0.245185987502209	2.4664246272248755	0.1074362614134212	0.0270023120763449	0.7669708181522834	0.0899818095833443	0.1276832888380875
64.0	1.3838306661787467	0.0397940145536286	0.0283372270862579	0.0438926876801691	0.4295691305733933	1.9345125408849104	0.0898480560685581	0.5455253876273622	0.2457733599726761	2.472656679399691	0.1077069554587337	0.0270685172668915	0.768740211922163	0.090184466378737	0.1279796759459234
64.5	1.38714686477836	0.0398915989963114	0.0284019779214074	0.0440029009658586	0.4305897066528524	1.93943792039631	0.0900610282791464	0.5470100624088043	0.2463417404955453	2.4786923239316563	0.1079691068614576	0.0271326057209953	0.770451323145585	0.0903803671108038	0.1282663301162957
65.0	1.3903566962509064	0.0399860879274263	0.028464602861168	0.0441096572551731	0.4315774104767708	1.94420981425588	0.0902671330843102	0.548449870700645	0.2468915704975832	2.4845360861966954	0.1082229125423915	0.0271946264513266	0.7721055148171307	0.0905696703935109	0.1285434787354342
65.5	1.3934626145824125	0.0400775525000225	0.0285251513256702	0.0442130357085272	0.4325330014847293	1.9488317292269204	0.0904665291983066	0.5498458266056898	0.2474232803944402	2.490192380042188	0.1084685645660245	0.0272546272543203	0.7737041156477259	0.0907525308302655	0.1288113434778136
66.0	1.396467013099479	0.0401660621172082	0.0285836715008423	0.0443131135496671	0.433457220308638	1.9533070865457935	0.0906593714028409	0.5511989198675177	0.2479372898802484	2.495665510650689	0.1087062502653962	0.027312654741837	0.7752484209809352	0.0909290991221709	0.1290701404584166
66.5	1.3993722260447503	0.0402516844771462	0.0286402103711093	0.0444099661149435	0.4343507892630213	1.9576392240841436	0.0908458106496816	0.5525101164669287	0.2484340082102887	2.500959677339714	0.1089361523641583	0.0273687543720882	0.776739693686357	0.091099522173506	0.129320080381218
67.0	1.4021805301155512	0.0403344856170293	0.0286948137512857	0.0445036669015007	0.4352144128237205	1.961831398464481	0.0910259941608456	0.5537803592068483	0.2489138344767714	2.506078976297557	0.109158449095837	0.0274229704798281	0.778179165030361	0.0912639431944664	0.1295613686839262
67.5	1.404894145965889	0.0404145299560347	0.0287475263176693	0.0445942876143813	0.4360487780950887	1.965886787129012	0.0912000655263673	0.5550105682855165	0.2493771578777929	2.511027403255345	0.1093733143203062	0.0274753463058161	0.7795680355244561	0.0914225018012058	0.1297942056790291
68.0	1.4075152396720825	0.0404918803372649	0.0287983916383454	0.0446818982125475	0.4368545552657698	1.969808490361698	0.091368164799675	0.5562016418578415	0.2498243579795421	2.51580885609565	0.1095809176374866	0.027525924025558	0.7809074757516045	0.0915753341132228	0.1300187866911923
68.5	1.410045924162369	0.0405665980686811	0.0288474522027127	0.0447665669538255	0.4376323980531814	1.9735995332637124	0.0915304285905968	0.5573544565848467	0.2502558049718441	2.5204271373981766	0.1097814244982939	0.0275747447773315	0.7821986271708306	0.0917225728481386	0.1302353021910682
69.0	1.412488260610897	0.0406387429630385	0.0288947494502426	0.0448483604387797	0.4383829441368378	1.977262867682528	0.091686990156027	0.5584698681711784	0.2506718599171326	2.524885956923093	0.1099749963128622	0.0276218486895063	0.7834426029004905	0.0918643474139135	0.1304439379255734
69.5	1.4148442597965694	0.0407083733768356	0.0289403237984846	0.044927343653526	0.4391068155806654	1.9808013740950168	0.091837979488285	0.5595487118906818	0.2510728749929585	2.529188934032777	0.1101617905560764	0.0276672749071685	0.7846404884805951	0.0920007839985543	0.1306448750446978
70.0	1.4171158834272457	0.0407755462482889	0.0289842146703307	0.0450035800114975	0.4398046192444776	1.9842178634449965	0.0919835234012019	0.5605918031000818	0.2514591937281411	2.533339600052742	0.1103419608704476	0.0277110616180586	0.785793342614589	0.0921320056573629	0.1308382902249121
70.5	1.4193050454298526	0.0408403171343474	0.0290264605205532	0.0450771313941732	0.4404769471847873	1.9875150789357436	0.0921237456139723	0.5615999377408329	0.2518311512326764	2.537341400572655	0.1105156571663726	0.0277532460778373	0.7869021978910007	0.0922581323977806	0.1310243557892396
71.0	1.421413613206992	0.0409027402467626	0.0290670988616304	0.0451480581907865	0.441124377045144	1.990695697778068	0.0922587668328113	0.5625738928292326	0.2521890744215264	2.541197697688398	0.1106830257198185	0.0277938646346875	0.7879680614853931	0.0923792812618797	0.1312032398240643
71.5	1.4234434088606378	0.0409628684872282	0.0291061662888743	0.0452164193370277	0.4417474724361913	1.9937623328945848	0.0923887048304574	0.563514426934905	0.2525332822324067	2.544911772186169	0.1108442092674771	0.0278329527532686	0.7889919158430435	0.0924955664065591	0.1313751062927433
72.0	1.425396210383572	0.041020753481608	0.0291436985048762	0.045282272352758	0.4423467833056452	1.9967175345808683	0.0925136745235643	0.5644222806477889	0.2528640858377016	2.5484868256696838	0.1109993470994358	0.027870545038033	0.7899747193427926	0.092607099181497	0.1315401151460971
72.5	1.427273752819194	0.0410764456132683	0.0291797303432841	0.0453456733787516	0.4429228462984019	1.9995637921242293	0.0926337880480246	0.5652981770337732	0.2531817888506345	2.5519259826315706	0.1111485751494125	0.0279066752559196	0.7909174069425035	0.0927139882049154	0.13169842242985
73.0	1.4290777293903616	0.0411299940555317	0.0292142957919292	0.0454066772124852	0.4434761851069812	2.0023035353808454	0.09274915483227	0.5661428220791422	0.2534866875258183	2.555232292470061	0.1112920260826034	0.0279413763584371	0.7918208908065669	0.0928163394372114	0.1318501803890908
73.5	1.4308097925979455	0.0411814468032728	0.0292474280153142	0.0454653373429918	0.4440073108125216	2.004939136312065	0.092859881668592	0.5669569051239993	0.2537790709543218	2.558408731452127	0.1114298293811942	0.0279746805031506	0.7926860609158983	0.0929142562525082	0.1319955375698292
74.0	1.4324715552897578	0.0412308507036712	0.0292791593764814	0.0455217059847998	0.4445167222165376	2.007472910480657	0.0929660727825285	0.5677410992848504	0.2540592212533756	2.561458204624209	0.1115621114275849	0.0280066190745857	0.7935137856608611	0.0930078395081819	0.1321346389177167
74.5	1.4340645917005397	0.0412782514861428	0.0293095214582739	0.0455758341109744	0.4450049061636565	2.009907118507846	0.0930678299003616	0.568496061866538	0.2543274137508515	2.564383547671705	0.111688995585379	0.028037222704562	0.7943049124175522	0.0930971876124144	0.1322676258740072
75.0	1.4355904384636888	0.0413236937914661	0.0293385450840063	0.0456277714852832	0.4454723378555469	2.01224396749195	0.0931652523147712	0.5692224347637171	0.2545839171646421	2.5671875287283825	0.1118106022781892	0.0280665212919719	0.795060268107882	0.0931823965898268	0.1323946364688247
75.5	1.4370505955954036	0.0413672212001236	0.0293662603375592	0.0456775666935036	0.4459194811562546	2.01448561238948	0.0932584369486896	0.5699208448520777	0.2548289937770701	2.56987285013689	0.1119270490663097	0.0280945440220169	0.7957806597438721	0.0932635601452451	0.1325158054118114
76.0	1.4384465274519136	0.0414088762598764	0.0293926965829132	0.0457252671738928	0.4463467888891564	2.0166341573595155	0.0933474784174015	0.5705919043695142	0.2550628996044534	2.5724421501615318	0.112038450721307	0.0281213193849141	0.7964668749565949	0.0933407697256484	0.1326312641802235
76.5	1.4397796636604765	0.0414487005125901	0.0294178824831359	0.0457709192468397	0.4467547031257454	2.0186916570722304	0.0934324690889336	0.5712362112874536	0.2552858845619522	2.5748980046544667	0.1121449192985802	0.028146875194089	0.7971196825101654	0.0934141145803493	0.1327411411045441
77.0	1.441051400024792	0.041486734520331	0.0294418460188385	0.0458145681437182	0.4471436554664526	2.020660117982381	0.0935134991427779	0.571854349672546	0.2554981926238214	2.577242928676486	0.11224656420794	0.0281712386038643	0.797739832801195	0.0934836818194583	0.13284556145168
77.5	1.442263099405504	0.0415230178907512	0.0294646145061135	0.0458562580349615	0.4475140673137148	2.022541499568624	0.0935906566269923	0.5724468900389347	0.2557000619791907	2.579479378073516	0.1123434922822578	0.0281944361266607	0.7983280583441056	0.0935495564706764	0.1329446475058094
78.0	1.443416092576424	0.041557589301779	0.0294862146139701	0.0458960320573767	0.4478663501374895	2.024337715539476	0.0936640275137194	0.5730143896913105	0.2558917251834934	2.581609751009964	0.1124358078442342	0.0282164936497209	0.7988850742426994	0.0936118215344671	0.1330385186469431
78.5	1.4445116790571255	0.0415904865256354	0.0295066723812797	0.0459339323407182	0.4482009057334174	2.026050635006753	0.0937336957531677	0.5735573930589675	0.2560734093056606	2.5836363894600423	0.1125236127713344	0.0282374364513699	0.7994115786483642	0.0936705580376516	0.1331272914272667
79.0	1.4455511279225324	0.0416217464521905	0.0295260132332454	0.0459700000335402	0.4485181264738312	2.027682083627302	0.0937997433260952	0.5740764320210642	0.2562453360711973	2.5855615806581507	0.1126070065589396	0.0282572892168244	0.7999082532052982	0.093725845085473	0.1332110796453221
79.5	1.4465356785901136	0.0416514051116807	0.0295442619974085	0.0460042753283451	0.4488183955518004	2.0292338447138243	0.093862250294836	0.5745720262233024	0.2564077220012543	2.587387558509403	0.1126860863817616	0.0282760760535625	0.800375763483112	0.093777759912174	0.1332899944180916
80.0	1.4474665415853052	0.0416794976968017	0.0295614429192056	0.0460367974860475	0.4491020872184056	2.030707660315609	0.0939212948529101	0.5750446833862329	0.2565607785478069	2.589116504961374	0.112760947153567	0.0282938205062674	0.8008147593971807	0.0938263779301311	0.1333641442510439
80.5	1.448344899285736	0.0417060585841941	0.0295775796770884	0.046067604859771	0.449369567013426	2.032105232269927	0.0939769533732549	0.5754948996053876	0.2567047122250497	2.5907505513380893	0.1128316815852558	0.0283105455713552	0.801225875617086	0.0938717727775868	0.1334336351061996
81.0	1.449171906644852	0.0417311213553385	0.0295926953972187	0.0460967349179964	0.4496211919896226	2.033428223224885	0.0940293004551169	0.5759231596434464	0.2568397247371131	2.5922917796373035	0.1128983802413404	0.0283262737110989	0.8016097319634997	0.0939140163650215	0.1334985704682741
81.5	1.449948691895503	0.0417547188168772	0.0296068126677508	0.046124224267077	0.449857310930795	2.0346782576344813	0.094078408969641	0.576329937214635	0.2569660131022062	2.5937422237920504	0.1129611315948679	0.0283410268673602	0.8019669337938375	0.0939531789202045	0.1335590514089519
82.0	1.4506763572340489	0.0417768830203751	0.029619953552713	0.0461501086731407	0.4500782645637869	2.0358569227266057	0.0941243501041931	0.5767156952615542	0.2570837697732883	2.5951038708974608	0.1130200220808284	0.0283548264749397	0.8022980723770141	0.0939893290319636	0.1336151766493474
82.5	1.4513559794855393	0.0417976452815391	0.0296321396055006	0.0461744230833923	0.4502843857646096	2.036965769444719	0.0941671934054528	0.5770808862246323	0.2571931827553669	2.5963786624038003	0.1130751361480925	0.0283676934745565	0.8026037252576133	0.0940225336927101	0.1336670426207057
83.0	1.4519886107504802	0.041817036198908	0.0296433918819892	0.0461972016468359	0.4504759997588488	2.0380063133639177	0.0942070068213102	0.5774259523043922	0.257294435719519	2.5975684952766738	0.1131265563099174	0.0283796483254673	0.8028844566097854	0.0940528583397572	0.1337147435233919
83.5	1.452575279033728	0.0418350856720295	0.0296537309532829	0.04621847773443	0.4506534243165192	2.038980035582088	0.0942438567416008	0.5777513257167227	0.257387708113731	2.598675223125305	0.1131743631930624	0.0283907110177353	0.8031408175811712	0.0940803668954668	0.1337583713842226
84.0	1.453116988856	0.0418518229191379	0.0296631769181041	0.0462382839586933	0.4508169699415215	2.039888383586825	0.0942778080377118	0.5780574289413327	0.2574731752706484	2.5997006572997883	0.1132186355855532	0.02840090108416	0.8033733466271473	0.0941051218062595	0.1337980161121847
84.5	1.453614721848507	0.0418672764943456	0.029671749414839	0.0462566521927758	0.4509669400558592	2.040732772098786	0.0943089241010922	0.5783446749635769	0.2575510085123234	2.6006465679581963	0.1132594504831324	0.0284102376118753	0.8035825698356754	0.0941271840805227	0.1338337655525916
85.0	1.4540694373311838	0.0418814743043649	0.0296794676332455	0.046273613589009	0.4511036311787635	2.04151458389214	0.0943372668806977	0.5786134675098207	0.2576213752520507	2.601514685104381	0.1132968831344336	0.0284187392536278	0.8037690012430355	0.0941466133254477	0.1338657055397205
85.5	1.454482072874986	0.0418944436247701	0.0296863503258359	0.046289198596952	0.4512273331008721	2.0422351705927237	0.0943628969194012	0.578864201276524	0.2576844390933714	2.6023066995973063	0.1133310070849156	0.0284264242387432	0.8039331431407089	0.0941634677828297	0.133893919947978
86.0	1.4548535448487128	0.0419062111158147	0.0296924158189426	0.0463034369809453	0.4513383290536044	2.0428958534545614	0.0943858733893985	0.5790972621532096	0.2577403599263324	2.603024264132721	0.1133618942195916	0.0284333103837899	0.804075486373676	0.0941778043638603	0.1339184907416342
86.5	1.4551847489507987	0.0419168028378169	0.0296976820234765	0.0463163578371874	0.4514368958738736	2.043497924115315	0.0944062541266393	0.5793130274394827	0.2577892940210769	2.603668994197957	0.1133896148045883	0.0284394151029484	0.8041965106303812	0.0941896786829436	0.1339394980231713
87.0	1.455476560726504	0.0419262442661236	0.0297021664453872	0.0463279896103479	0.4515233041642664	2.0440426453312845	0.0944240956643094	0.5795118660562623	0.2578313941188475	2.6042424690006274	0.1134142375275674	0.0284447554180964	0.8042966847246104	0.0941991450905641	0.133957020080284
87.5	1.4557298360709308	0.0419345603056672	0.029705886195833	0.0463383601097291	0.4515978184488256	2.0445312516925176	0.0944394532653939	0.5796941387513844	0.257866809520475	2.6047462323719546	0.1134358295370432	0.0284493479686152	0.8043764668695237	0.0942062567052352	0.1339711334315744
88.0	1.4559454117182644	0.0419417753051256	0.0297088580010703	0.0463474965249898	0.4516606973245588	2.044964950318591	0.0944523809543465	0.5798601982997271	0.2578956861724272	2.6051817936454773	0.113454456480627	0.0284532090209281	0.8044363049440737	0.0942110654445564	0.1339819128709784
88.5	1.4561241057176495	0.0419479130706963	0.0297110982120703	0.0463554254414439	0.4517121936088006	2.045344921535616	0.0944629315478918	0.5800103896980126	0.2579181667504894	2.6055506285118217	0.1134701825422297	0.0284563544777772	0.8044766367520356	0.0942136220554045	0.1339894315109615
89.0	1.4562667178960755	0.0419529968794975	0.0297126228138702	0.0463621728549443	0.4517525544825458	2.045672319534986	0.0944711566849848	0.5801450503544276	0.257934390741146	2.6058541798502404	0.1134830704782528	0.0284587998872462	0.8044978902738685	0.0942139761432859	0.1339937608245208
89.5	1.4563740303086543	0.0419570494926049	0.0297134474346681	0.0463677641863659	0.4517820216298726	2.045948273014401	0.0944771068559528	0.5802645102732101	0.2579444945207293	2.606093858537573	0.1134931816527953	0.0284605604515373	0.80450048391162	0.0942121762008744	0.1339949706860279
90.0	1.4564468076766557	0.0419600931677358	0.0297135873546678	0.0463722242956984	0.4518008313735668	2.0461738858016427	0.0944808314308431	0.5803690922343374	0.2579486114324023	2.60627104423529	0.1135005760719072	0.0284616510355083	0.8044848267270798	0.094208269635759	0.1339931294109478
90.5	1.456485797813647	0.0419621496715905	0.0297130575146816	0.0463755774957587	0.4518092148070602	2.046350237461626	0.0944823786870001	0.5804591119684527	0.2579468718610382	2.6063870861552387	0.1135053124169152	0.0284620861749779	0.804451318673384	0.094202302797425	0.1339883037944654
91.0	1.4564917320400916	0.0419632402918602	0.0297118725244984	0.0463778475655363	0.4518073979227882	2.04647838388717	0.0944817958358929	0.5805348783271632	0.2579394033060586	2.606443303804715	0.1135074480768481	0.0284618800848054	0.8044003508202617	0.0941943210034921	0.1339805591490544
91.5	1.4564653255867333	0.0419633858489122	0.0297100466710234	0.0463790577631795	0.4517956017370699	2.046559357873969	0.094479129049217	0.5805966934488371	0.257926330452289	2.606440987711449	0.1135070391799875	0.0284610466667515	0.8043323055731126	0.0941843685652304	0.1339699593410176
92.0	1.456407277987093	0.0419626067071602	0.029707593926196	0.0463792308386352	0.4517740424116148	2.046594169680201	0.0944744234842894	0.5806448529200239	0.2579077752388909	2.606381400129084	0.1135041406245697	0.0284595995171261	0.8042475568861006	0.0941724888123767	0.1339565668260295
92.5	1.4563182734593925	0.0419609227861303	0.0297045279546931	0.0463783890459494	0.4517429313717497	2.0465838075712246	0.0944677233087589	0.5806796459326219	0.2578838569264265	2.606265775723711	0.1134988061086625	0.0284575519342302	0.8041464704694341	0.0941587241172718	0.1339404426837117
93.0	1.456198981278214	0.0419583535712297	0.0297008621214241	0.046376554155241	0.4517024754214644	2.0465292383497715	0.0944590717246505	0.5807013554369096	0.2578546921621095	2.606095322242005	0.1134910881592403	0.028454916925597	0.8040294039910125	0.0941431159183381	0.1339216466512683
93.5	1.4560500561361862	0.0419549181242285	0.0296966094988224	0.0463737474643559	0.4516528768553667	2.046431407872059	0.0944485109917645	0.580710258290557	0.2578203950432962	2.6058712211614896	0.1134810381604821	0.0284517072150387	0.8038967072725967	0.0941257047429185	0.133900237156209
94.0	1.4558721384959932	0.0419506350934614	0.0296917828739412	0.0463699898102116	0.4515943335676366	2.0462912415502186	0.0944360824504472	0.580706625403729	0.2577810771792673	2.6055946283234457	0.1134687063813138	0.028447935249504	0.8037487224806722	0.0941065302294945	0.1338762713481882
94.5	1.4556658549329735	0.0419455227237579	0.0296863947553577	0.0463653015798413	0.4515270391580657	2.046109644841425	0.094421826543753	0.580690721880389	0.2577368477513511	2.605266674548961	0.1134541420022155	0.0284436132057522	0.8035857843121543	0.0940856311493016	0.1338498051299841
95.0	1.4554318184685964	0.041939598866109	0.0296804573798925	0.0463597027211453	0.451451183035267	2.045887503724118	0.0944057828390145	0.5806628071559098	0.2576878135714344	2.6048884662386085	0.1134373931413169	0.0284387529968492	0.803408220175092	0.0940630454273609	0.1338208931876438
95.5	1.4551706288950628	0.0419328809870774	0.0296739827191489	0.0463532127533587	0.4513669505171376	2.045625685161656	0.0943879900488385	0.5806231351310945	0.2576340791389118	2.6044610859562134	0.1134185068798006	0.0284333662784902	0.8032163503645142	0.0940388101629433	0.13378958901982
96.0	1.4548828730912993	0.0419253861779592	0.0296669824858771	0.0463458507772431	0.4512745229286508	2.0453250375537912	0.0943684860515434	0.5805719543027063	0.2575757466961133	2.6039855929971814	0.1133975292866319	0.0284274644551549	0.8030104882335612	0.0940129616494829	0.1337559449663202
96.5	1.4545691253305797	0.0419171311637033	0.0296594681401695	0.0463376354850101	0.4511740776970571	2.0449863911762898	0.0943473079110552	0.5805095078906065	0.2575129162822596	2.6034630239418104	0.1133745054426356	0.0284210586860984	0.8027909403600394	0.0939855353939566	0.1337200122358945
97.0	1.4542299475800275	0.0419081323115964	0.0296514508954911	0.0463285851699849	0.4510657884445678	2.04461055860903	0.0943244918962773	0.5804360339615938	0.2574456857859843	2.6028943931940334	0.113349479463939	0.0284141598911851	0.8025580067085325	0.0939565661357445	0.1336818409332819
97.5	1.453865889792225	0.0418984056397198	0.0296429417245495	0.0463187177360164	0.4509498250785924	2.044198335152928	0.0943000734999485	0.5803517655500372	0.2573741509964652	2.602280693505992	0.1133224945247975	0.028406778756567	0.8023119807881999	0.0939260878649869	0.1336414800855375
98.0	1.4534774901891525	0.0418879668251845	0.0296339513650099	0.0463080507066414	0.4508263538796026	2.0437504992359727	0.094274087457005	0.580256930775392	0.2572984056532063	2.601622896488861	0.1132935928798216	0.028398925740214	0.8020531498063843	0.0938941338404531	0.1335989776676616
98.5	1.4530652755386848	0.0418768312121507	0.0296244903250599	0.0462966012340107	0.4506955375866882	2.0432678128087143	0.0942465677624602	0.580151752956685	0.2572185414945063	2.600921953110301	0.1132628158856229	0.0283906110772975	0.8017817948181553	0.0938607366069347	0.133554380627551
99.0	1.4526297614238513	0.0418650138196389	0.0296145688888269	0.0462843861075816	0.4505575354808717	2.042751021729472	0.094217547688816	0.5800364507240539	0.2571346483046555	2.6001787941789307	0.1132302040218935	0.0283818447854344	0.8014981908719009	0.0938259280121791	0.1335077349102915
99.5	1.452171452505068	0.0418525293491363	0.0296041971216535	0.0462714217625866	0.4504125034662476	2.0422008561395715	0.0941870598030184	0.5799112381274217	0.2570468139598933	2.59939433081618	0.1131957969119372	0.0283726366697926	0.8012026071510873	0.0937897392233751	0.1334590854818111
100.0	1.4516908427755435	0.0418393921920074	0.0295933848752353	0.0462577242882813	0.4502605941490046	2.04161803082888	0.0941551359829721	0.5797763247423876	0.2569551244731653	2.5985694549158844	0.1131596333426675	0.0283629963280644	0.8008953071122911	0.0937522007432045	0.1334084763519125
100.5	1.4511884158100463	0.0418256164367113	0.0295821417926237	0.0462433094359805	0.4501019569143949	2.0410032455919205	0.0941218074336246	0.579631915773408	0.2568596640377116	2.5977050395919736	0.1131217512840856	0.02835293315531	0.8005765486196177	0.0937133424254714	0.1333559505967024
101.0	1.4506646450072338	0.0418112158758332	0.029570477313099	0.0462281926268861	0.4499367380017062	2.040357185574823	0.0940871047026337	0.5794782121543468	0.2567605150695223	2.5968019396145765	0.1130821879082565	0.0283424563486755	0.8002465840756046	0.0936731934903224	0.1333015503804349
101.5	1.4501199938257088	0.0417962040129343	0.0295584006769164	0.0462123889597149	0.4497650805772943	2.039680521613373	0.0940510576956289	0.5793154106464645	0.2566577582486904	2.595860991834889	0.113040979607794	0.0283315749119889	0.7999056605487136	0.0936317825390689	0.1332453169767862
102.0	1.4495549160139982	0.041780594069226	0.0295459209299293	0.0461959132181297	0.4495871248057303	2.038973910562404	0.0940136956910796	0.5791437039339189	0.2565514725596944	2.5948830155991	0.1129981620138708	0.0283202976602369	0.7995540198975079	0.0935891375686228	0.1331872907895762
102.5	1.448969855834613	0.0417643989900722	0.0295330469280927	0.0461787798779816	0.4494030079191176	2.0382379956167758	0.0939750473547799	0.5789632807168439	0.2564417353306405	2.5938688131517025	0.1129537700137663	0.0283086332239273	0.7991918988916097	0.0935452859855568	0.1331275113729535
103.0	1.4483652482823577	0.0417476314513261	0.029519787341851	0.0461610031143659	0.4492128642846277	2.037473406624177	0.0939351407539611	0.5787743258020759	0.2563286222714944	2.592819170028476	0.1129078377679641	0.0282965900533387	0.7988195293295297	0.0935002546198006	0.1330660174510588
103.5	1.447741519297062	0.0417303038655044	0.0295061506604123	0.0461425968084996	0.4490168254703066	2.0366807603899733	0.0938940033710436	0.5785770201915899	0.2562122075113315	2.5917348554394315	0.1128603987268139	0.0282841764226613	0.7984371381534581	0.0934540697379827	0.1330028469371811
104.0	1.447099085970873	0.0417124283878048	0.0294921451959138	0.0461235745544241	0.4488150203092003	2.035860660974325	0.0938516621170368	0.5783715411687101	0.2560925636346317	2.590616622642007	0.112811485646768	0.028271400434032	0.7980449475611016	0.0934067570564278	0.132938036952422
104.5	1.4464383567502768	0.0416940169219706	0.0294777790874796	0.046103949665537	0.4486075749618458	2.035013699981792	0.093808143344597	0.5781580623821547	0.2559697617166477	2.589465209304772	0.1127611306062053	0.0282582700214671	0.7976431751146521	0.0933583417538207	0.132871623843881
105.0	1.4457597316329849	0.0416750811260066	0.0294630603051763	0.0460837351809604	0.4483946129771746	2.0341404568436245	0.0937634728607545	0.5779367539279743	0.2558438713578713	2.588281337861919	0.1127093650208548	0.028244792954694	0.7972320338469675	0.0933088484835443	0.1328036432023758
105.5	1.445063602359837	0.0416556324177509	0.0294479966538666	0.0460629438717475	0.4481762553518704	2.033241499092955	0.0937176759393166	0.5777077824294428	0.2557149607176234	2.587065715858794	0.1126562196588273	0.0282309768428869	0.7968117323650413	0.0932583013857032	0.1327341298797111
106.0	1.444350352601857	0.0416356819803054	0.0294325957769659	0.0460415882469338	0.4479526205882281	2.0323173826330727	0.0936707773329581	0.5774713111149554	0.2555830965467932	2.5858190362887066	0.11260172465527	0.028216829138307	0.7963824749508417	0.0932067240988399	0.132663118005508
106.5	1.4436203581425866	0.041615240767331	0.0294168651601037	0.0460196805594357	0.4477238247505518	2.031368651998982	0.0936228012850063	0.5772274998939885	0.2554483442197486	2.584541977921273	0.1125459095266512	0.0282023571398513	0.7959444616595887	0.0931541397713525	0.1325906410036063
107.0	1.4428739870558462	0.0415943195082089	0.0294008121346919	0.0459972328118028	0.4474899815201349	2.030395840612426	0.0935737715409288	0.576976505431173	0.2553107677654418	2.5832352056225227	0.1124888031846863	0.0281875679965123	0.7954978884155443	0.0931005710726237	0.1325167316080518
107.5	1.442111599879034	0.0415729287130734	0.0293844438814044	0.0459742567618252	0.4472512022488601	2.02939947103055	0.0935237113595346	0.5767184812185352	0.2551704298977334	2.581899370666986	0.1124304339499161	0.0281724687107505	0.7950429471053857	0.0930460402038679	0.1324414218786809
108.0	1.44133354978209	0.0415510786777189	0.0293677674335682	0.0459507639280024	0.4470075960114588	2.0283800551883826	0.0934726435238931	0.5764535776459507	0.2550273920449541	2.580535111041998	0.112370829564945	0.0281570661417824	0.7945798256692241	0.0929905689087036	0.1323647432163121
108.5	1.4405401827322513	0.041528779488385	0.0293507896804702	0.0459267655948752	0.4467592696564649	2.02733809463531	0.0934205903519815	0.5761819420698642	0.2548817143787285	2.5791430517444254	0.1123100172073504	0.0281413670087869	0.7941087081893428	0.0929341784834613	0.1322867263775568
109.0	1.4397318376547028	0.0415060410264222	0.0293335173705809	0.0459022728182271	0.4465063278559013	2.026274080765689	0.0933675737070668	0.575903718880318	0.2547334558420778	2.577723805070017	0.1122480235022711	0.0281253778940316	0.793629774976708	0.0928768897872316	0.1322074014892594
109.5	1.4389088465892468	0.0414828729728433	0.0293159571146984	0.0458772964301553	0.4462488731537319	2.02518849504378	0.0933136150078303	0.5756190495663375	0.2545826741768244	2.576277970895602	0.1121848745346834	0.028109105245921	0.7931432026553232	0.0928187232516623	0.1321267980625768
110.0	1.4380715348430912	0.0414592848127606	0.0292981153890137	0.0458518470440185	0.4459870060131132	2.024081809223135	0.0932587352382402	0.5753280727797163	0.2544294259503152	2.574806136954292	0.1121205958613745	0.0280925553819699	0.7926491642444793	0.0927596988905104	0.1320449450067073
110.5	1.4372202211398697	0.0414352858397156	0.0292799985381002	0.0458259350592619	0.4457208248624795	2.0229544855606028	0.0932029549571817	0.5750309243972451	0.2542737665814837	2.573308879103926	0.1120552125226199	0.028075734491703	0.7921478292389631	0.092699836308957	0.1319618706422787
111.0	1.4363552177649908	0.0414108851599013	0.0292616127778296	0.0457995706661239	0.4454504261404927	2.0218069770250944	0.0931462943078488	0.5747277375814247	0.2541157503662681	2.5717867615889003	0.1119887490535747	0.0280586486394829	0.7916393636872782	0.0926391547126908	0.1318776027144053
111.5	1.4354768307074182	0.0413860916962809	0.0292429641982153	0.0457727638502289	0.4451759043398859	2.020639727501244	0.0930887730269058	0.574418642839704	0.253955430502404	2.5702403372955835	0.1119212294953847	0.0280413037672687	0.7911239302679326	0.0925776729167659	0.1317921684054216
112.0	1.4345853597979792	0.0413609141926067	0.0292240587661863	0.0457455243970665	0.4448973520502349	2.0194531719881117	0.0930304104534236	0.574103768082285	0.2537928591136075	2.5686701480014897	0.1118526774060262	0.0280237056973073	0.7906016883638477	0.0925154093542422	0.131705594347303
112.5	1.4336810988442945	0.0413353612173399	0.0292049023282933	0.0457178618963623	0.444614859999682	2.018247736793052	0.0929712255375981	0.5737832386785274	0.2536280872731657	2.567076724618365	0.1117831158708809	0.028005860134758	0.7900727941349367	0.0924523820846119	0.1316179066337813
113.0	1.432764335762419	0.0413094411674761	0.029185500613348	0.0456897857463434	0.4443285170956433	2.017023839720888	0.0929112368492561	0.5734571775119955	0.2534611650269516	2.5654605874293708	0.1117125675130542	0.0279877726702545	0.7895374005889056	0.0923886088020195	0.1315291308321634
113.5	1.4318353527052847	0.0412831622722773	0.0291658592349982	0.0456613051578992	0.4440384104645265	2.015781890258505	0.0928504625861533	0.57312570503418	0.2532921414158769	2.5638222463205014	0.1116410545034422	0.0279694487824029	0.7889956576503224	0.0923241068432807	0.1314392919948605
114.0	1.4308944261880308	0.0412565325969139	0.0291459836942408	0.0456324291586428	0.4437446254904842	2.0145222897549955	0.092788920582072	0.5727889393169315	0.2531210644978	2.5621622010064087	0.1115685985705553	0.0279508938402205	0.788447712228003	0.092258893195705	0.1313484146706381
114.5	1.4299418272103024	0.0412295600460186	0.029125879381873	0.0456031665968743	0.4434472458532306	2.013245431597462	0.0927266283147228	0.5724469961036385	0.2529479813689023	2.560480941250768	0.1114952210101053	0.0279321131055149	0.7878937082807583	0.0921929845047278	0.1312565229155902
115.0	1.4289778213755997	0.0412022523671552	0.0291055515808847	0.0455735261454485	0.4431463535649453	2.011951701382616	0.0926636029134548	0.5720999888591841	0.2527729381845483	2.558778947081346	0.1114209426943603	0.0279131117352057	0.7873337868815463	0.0921263970813576	0.1311636403038497
115.5	1.4280026690077583	0.0411746171542036	0.0290850054687932	0.0455435163055503	0.4428420290062889	2.01064147708425	0.0925998611667811	0.5717480288187127	0.2525959801796416	2.5570566889998934	0.1113457840812757	0.0278938947835902	0.7867680862800743	0.0920591469094416	0.1310697899380384
116.0	1.427016625264636	0.0411466618506642	0.029064246119921	0.0455131454103799	0.4425343509615543	2.0093151292167244	0.0925354195297229	0.5713912250352372	0.2524171516884917	2.555314628187017	0.1112697652234065	0.0278744672045557	0.7861967419638887	0.0919912496527571	0.1309749944594659
116.5	1.4260199402490763	0.0411183937528826	0.0290432785076199	0.04548242162875	0.4422233966529761	2.0079730209945565	0.0924702941309786	0.5710296844261202	0.2522364961642052	2.553553216702156	0.1111929057766062	0.0278548338537371	0.7856198867179964	0.0919227206619312	0.1308792760580826
117.0	1.425012859117226	0.0410898200131988	0.0290221075064411	0.045451352968597	0.441909241774221	2.0066155084882142	0.0924045007799207	0.5706635118184539	0.2520540561976114	2.5517728976787875	0.1111152250085185	0.0278349994906243	0.785037650683057	0.0918535749811938	0.1307826564821946
117.5	1.4239956221842738	0.0410609476430202	0.0290007378942539	0.04541994728041	0.4415919605230802	2.0052429407762213	0.0923380549734265	0.570292809993371	0.2518698735357369	2.5499741055149947	0.1110367418068671	0.0278149687806192	0.7844501614121776	0.0917838273549699	0.1306851570479455
118.0	1.4229684650276793	0.0410317835158223	0.0289791743543136	0.0453882122605776	0.4412716256333852	2.0038556600936683	0.092270971902547	0.5699176797293136	0.2516839890998411	2.5481572660595213	0.1109574746875488	0.0277947462970433	0.7838575439263592	0.0917134922343131	0.130586798648573
118.5	1.4219316185879556	0.0410023343700789	0.0289574214772801	0.045356155454656	0.4409483084061675	2.0024540019772186	0.0922032664590163	0.5695382198442867	0.2514964430030222	2.546322796793414	0.1108774418025355	0.0277743365230979	0.7832599207686161	0.0916425837831864	0.130487601763444
119.0	1.4208853092670726	0.0409726068121225	0.0289354837631895	0.0453237842605606	0.4406220787400817	2.0010382954067025	0.0921349532416088	0.5691545272371201	0.2513072745674077	2.54447110700739	0.1107966609475892	0.0277537438537786	0.782657412056814	0.0915711158845933	0.1303875864668765
119.5	1.4198297590245428	0.0409426073189379	0.0289133656233784	0.0452911059316821	0.4402930051611115	1.9996088629433977	0.0920660465623455	0.5687666969277719	0.2511165223409377	2.542602597975031	0.1107151495697959	0.0277329725977434	0.7820501355352583	0.0914991021465636	0.1302867724367516
120.0	1.4187651854712464	0.0409123422408896	0.0288910713823627	0.0452581275799301	0.4399611548515766	1.998166020865064	0.0919965604525546	0.5683748220966882	0.2509242241137537	2.540717663121904	0.1106329247749226	0.0277120269791385	0.7814382066250593	0.0914265559079974	0.130185178962923
120.5	1.4176918019610605	0.0408818178043865	0.0288686052796728	0.0452248561787049	0.4396265936784611	1.996710079297832	0.0919265086687897	0.5679789941232505	0.2507304169342016	2.538816688190733	0.1105500033346016	0.0276909111393794	0.7808217384733148	0.0913534902443716	0.1300828249554279
121.0	1.4166098176803423	0.0408510401144833	0.0288459714716453	0.0451912985658007	0.4392893862210762	1.995241342345018	0.0918559046986103	0.5675793026233322	0.2505351371244604	2.5369000514027054	0.1104664016933476	0.0276696291388921	0.7802008420011364	0.0912799179733117	0.1299797289525058
121.5	1.4155194377353302	0.0408200151574217	0.028823174033173	0.0451574614462411	0.4389495957980805	1.9937601082129492	0.0917847617662263	0.5671758354859866	0.250338420295805	2.534968123615028	0.110382135975411	0.0276481849588123	0.7795756259505487	0.0912058516600329	0.1298759091284282
122.0	1.4144208632375077	0.0407887488031131	0.0288002169594141	0.0451233513950487	0.4386072844938699	1.9922666693338735	0.0917130928380121	0.566768678909287	0.2501403013635133	2.5330212684748217	0.1102972219914719	0.027626582502646	0.7789461969302949	0.0911313036226542	0.1297713833011469
122.5	1.413314291386987	0.0407572468075628	0.0287771041674614	0.045088974859951	0.4382625131843543	1.9907613124860253	0.0916409106278919	0.5663579174353448	0.2499408145614266	2.5310598425694404	0.1102116752451793	0.0276048255978909	0.7783126594605703	0.0910562859373877	0.1296661689397628
123.0	1.4121999155539682	0.0407255148152389	0.0287538394979728	0.045054338164023	0.437915341562139	1.989244318910931	0.091568227602601	0.5659436339845221	0.2497399934561728	2.5290841955733314	0.1101255109395386	0.0275829179976205	0.7776751160167219	0.0909808104436076	0.1295602831718219
123.5	1.4110779253583103	0.0406935583613865	0.0287304267167644	0.0450194475082705	0.4375658281611235	1.987715964428008	0.0914950559868247	0.5655259098888613	0.2495378709610595	2.527094670391496	0.1100387439831522	0.0275608633820316	0.7770336670719281	0.0909048887488015	0.1294537427904416
124.0	1.409948506747274	0.0406613828742886	0.0287068695163664	0.0449843089741524	0.4372140303805331	1.9861765195465408	0.0914214077682199	0.5651048249247512	0.2493344793496471	2.5250916032996558	0.1099513889963165	0.0275386653599563	0.7763884111388946	0.0908285322334064	0.1293465642612728
124.5	1.4088118420714817	0.0406289936774749	0.0286831715175432	0.0449489285260463	0.4368600045083999	1.984626249575098	0.09134729470232	0.5646804573448497	0.2491298502690095	2.523075324081205	0.1098634603169785	0.0275163274703389	0.775739444810588	0.0907517520555338	0.1292387637293005
125.0	1.4076681101591304	0.0405963959918806	0.0286593362707786	0.0449133120136578	0.4365038057445035	1.983065414728442	0.0912727283173285	0.5642528839092793	0.2489240147526902	2.521046156161028	0.1097749720065573	0.0274938531836791	0.7750868628000303	0.0906745591555847	0.1291303570254891
125.5	1.406517486388514	0.0405635949379552	0.0286353672577275	0.044877465174374	0.4361454882227887	1.9814942702320129	0.0911977199188024	0.5638221799161163	0.2487170032333615	2.519004416736254	0.1096859378556308	0.0274712459034423	0.7744307579791814	0.0905969642607599	0.1290213596732742
126.0	1.4053601427588909	0.0405305955377244	0.0286112678926332	0.0448413936355647	0.4357851050332714	1.979913066424037	0.0911222805942284	0.5633884192311904	0.2485088455551946	2.5169504169040544	0.1095963713894949	0.0274485089674375	0.7737712214169303	0.0905189778894659	0.1289117868949064
126.5	1.4041962479597387	0.0404974027168039	0.0285870415237138	0.0448051029168305	0.435422708243446	1.978322048855323	0.0910464212174962	0.5629516743172123	0.248299570985948	2.5148844617865094	0.1095062858735949	0.0274256456491642	0.7731083424162195	0.09044061035562	0.12880165361765
127.0	1.403025967438441	0.0404640213063686	0.0285626914345159	0.0447685984322002	0.4350583489192065	1.9767214583867985	0.0909701524532688	0.5625120162622436	0.2480892082287809	2.51280685065267	0.1094156943188345	0.0274026591591283	0.7724422085503219	0.0903618717728579	0.1286909744798407
127.5	1.4018494634664391	0.0404304560450764	0.0285382208452383	0.0447318854922794	0.4346920771452957	1.9751115312848533	0.090893484761255	0.5620695148075302	0.2478777854337985	2.510717877037849	0.1093246094867648	0.0273795526461285	0.7717729056982948	0.0902827720586448	0.1285797638368052
128.0	1.400666895203894	0.04039671158095	0.0285136329140253	0.0446949693063495	0.4343239420452902	1.9734924993145369	0.0908164284003845	0.561624238374711	0.2476653302093372	2.508617828860229	0.1092330438946559	0.0273563291985136	0.7711005180796306	0.0902033209382935	0.1284680357666476
128.5	1.3994784187628897	0.0403627924732145	0.0284889307382313	0.0446578549844206	0.4339539918011373	1.9718645898306604	0.0907389934328899	0.5611762540924172	0.2474518696329935	2.506506988534836	0.109141009820455	0.0273329918454112	0.7704251282881216	0.0901235279488916	0.1283558040759038
129.0	1.3982841872692189	0.0403287031940958	0.0284641173556561	0.0446205475392378	0.433582273672252	1.970228025866867	0.0906611897282962	0.5607256278222815	0.2472374302624063	2.50438563308497	0.1090485193076327	0.0273095435579294	0.7697468173249635	0.0900434024431398	0.1282430823050697
129.5	1.3970843509227844	0.0402944481305769	0.0284391957457537	0.044583051888243	0.4332088340141855	1.968583026222709	0.0905830269673209	0.5602724241843661	0.2470220381457964	2.502254034251137	0.108955584169921	0.0272859872503308	0.7690656646311133	0.0899629535931038	0.1281298837340041
130.0	1.3958790570566493	0.0402600315861166	0.0284141688308126	0.0445453728554929	0.4328337182968773	1.9669298055487856	0.0905045146456876	0.5598167065820282	0.2468057188322698	2.5001124585975414	0.1088622159959456	0.0272623257811808	0.7683817481189195	0.0898821903938819	0.1280162213872104
130.5	1.3946684501947713	0.0402254577823287	0.0283890394771107	0.0445075151735343	0.4324569711224995	1.9652685744299927	0.0904256620778534	0.5593585372262347	0.2465884973818911	2.49796116761622	0.1087684261537552	0.02723856195447	0.7676951442030464	0.0898011216671901	0.127902108039001
131.0	1.3934526721084546	0.0401907308606247	0.0283638104960442	0.0444694834852378	0.4320786362429043	1.9635995394669232	0.0903464784006546	0.5588979771593401	0.2463703983755328	2.4958004178288538	0.1086742257952496	0.0272146985207119	0.7670059278307071	0.0897197560648678	0.1277875562185453
131.5	1.3922318618715468	0.0401558548838198	0.028338484645231	0.0444312823455909	0.4316987565766838	1.9619229033554704	0.0902669725768703	0.5584350862783399	0.246151445924505	2.493630460886321	0.10857962586051	0.0271907381780158	0.7663141725112216	0.0896381020723042	0.127672578214806
132.0	1.3910061559144151	0.0401208338377032	0.0283130646295903	0.0443929162234516	0.4313173742258529	1.960238864964674	0.0901871533987082	0.5579699233576145	0.2459316636799713	2.491451543666059	0.1084846370820338	0.0271666835731364	0.7656199503449203	0.0895561680117895	0.1275571860813655
132.5	1.3897756880767318	0.0400856716325742	0.0282875531023979	0.0443543895032635	0.4309345304921629	1.9585476194128544	0.0901070294912122	0.5575025460711726	0.2457110748421579	2.4892639083672696	0.1083892699888752	0.0271425373024998	0.7649233320514044	0.0894739620457908	0.1274413916411454
133.0	1.3885405896590963	0.0400503721047444	0.0282619526663179	0.0443157064867328	0.4305502658930558	1.956849358142074	0.0900266093155959	0.5570330110144097	0.2454897021693578	2.487067792604035	0.1082935349106958	0.0271183019132074	0.7642243869971834	0.0893914921801564	0.1273252064910216
133.5	1.3873009894735215	0.0400149390180066	0.0282362658744124	0.0442768713944691	0.4301646201772683	1.9551442689909695	0.0899459011725024	0.5565613737253909	0.2452675679867374	2.4848634294963845	0.1081974419817249	0.027093979904017	0.763523183222702	0.0893087662672482	0.1272086420063373
134.0	1.386057013892817	0.0399793760650716	0.0282104952311283	0.0442378883675897	0.4297776323400927	1.953432536265991	0.0898649132051924	0.5560876887056704	0.24504469419495	2.482651047759372	0.1081010011446345	0.0270695737263029	0.7628197874687708	0.0892257920090061	0.1270917093453178
134.5	1.3848087868988894	0.0399436868689744	0.0281846431932631	0.0441987614692896	0.4293893406383053	1.951714340811092	0.0897836534026631	0.5556120094406596	0.2448211022785605	2.480430871790209	0.1080042221543284	0.0270450857849953	0.7621142652024203	0.0891425769599446	0.126974419453387
135.0	1.3835564301299887	0.0399078749844487	0.028158712170909	0.0441594946863769	0.4289997826047673	1.9499898600758976	0.0897021296026983	0.5551343884195526	0.2445968133142849	2.4782031217534883	0.1079071145816495	0.0270205184394981	0.7614066806421846	0.0890591285300834	0.1268567830673903
135.5	1.3823000629269295	0.0398719438992721	0.0281327045283768	0.0441200919307746	0.4286089950627095	1.948259268182402	0.089620349494853	0.5546548771548225	0.2443718479790521	2.475968013664569	0.1078096878170065	0.0269958740045881	0.7606970967828358	0.0889754539878147	0.1267388107197251
136.0	1.381039802378306	0.039835897035582	0.0281066225850995	0.0440805570409907	0.4282170141397051	1.9465227359902144	0.0895383206233719	0.5541735262012957	0.2441462265578887	2.47372575947114	0.1077119510739209	0.0269711547512931	0.7599855754195771	0.0888915604627067	0.1266205127423812
136.5	1.3797757633647278	0.0397997377511629	0.0280804686165163	0.0440408937835559	0.4278238752813409	1.944780431160402	0.0894560503900463	0.5536903851748167	0.2439199689516332	2.4714765671330263	0.1076139133924987	0.0269463629077528	0.7592721771717112	0.0888074549482475	0.1265018992708932
137.0	1.3785080586021	0.0397634693407064	0.0280542448549375	0.0440011058544301	0.4274296132645924	1.943032518217955	0.0893735460570074	0.5532055027705122	0.243693094684483	2.4692206407002715	0.107515583642826	0.0269215006600593	0.7585569615057949	0.0887231443045281	0.1263829802482076
137.5	1.3772367986839718	0.0397270950370434	0.0280279534903909	0.0439611968803796	0.4270342622109105	1.9412791586129112	0.0892908147494608	0.5527189267806635	0.2434656229113793	2.466958180389534	0.1074169705282921	0.0268965701530807	0.757839986758292	0.0886386352608682	0.126263765428466
138.0	1.375962092122972	0.0396906180123504	0.0280015966714492	0.0439211704203239	0.4266378555990266	1.9395205107801643	0.0892078634583615	0.5522307041121978	0.2432375724252315	2.4646893826588454	0.1073180825888408	0.0268715734912663	0.7571213101577383	0.0885539344183845	0.1261442643807065
138.5	1.3746840453913556	0.0396540413793293	0.0279751765060407	0.0438810299666536	0.4262404262774829	1.9377567301980032	0.0891246990430313	0.5517408808038055	0.2430089616639874	2.462414440280768	0.1072189282041522	0.0268465127394349	0.7564009878464274	0.0884690482525045	0.1260244864924856
139.0	1.3734027629606855	0.0396173681923629	0.0279486950622418	0.0438407789465211	0.4258420064768938	1.935987969445389	0.089041328233721	0.5512495020426945	0.2427798087175511	2.4601335424139807	0.1071195155967562	0.0268213899235463	0.7556790749016323	0.0883839831154251	0.1259044409734224
139.5	1.37211834734066	0.0395806014486446	0.0279221543690527	0.0438004207231026	0.4254426278219459	1.9342143782580232	0.0889577576341163	0.550756612180988	0.2425501313345529	2.4578468746733444	0.1070198528350801	0.0267962070314555	0.7549556253563716	0.0882987452385195	0.1257841368586666
140.0	1.3708308991171203	0.0395437440892854	0.0278955564171568	0.0437599585968344	0.4250423213431426	1.93243610358322	0.0888739937237923	0.5502622547517763	0.2423199469289755	2.455554619198472	0.1069199478364305	0.0267709660136519	0.75423069221973	0.0882133407346915	0.1256635830122924
140.5	1.3695405169892458	0.039506799000396	0.0278689031596635	0.0437193958066219	0.424641117488297	1.9306532896336133	0.0887900428606138	0.5497664724848274	0.2420892725866376	2.4532569547208407	0.1068198083699125	0.0267456687839819	0.7535043274967463	0.0881277756006807	0.1255427881306198
141.0	1.3682472978059603	0.0394697690141469	0.0278421965128355	0.0436787355310238	0.4242390461337833	1.9288660779397349	0.0887059112830859	0.5492693073219697	0.2418581250715412	2.4509540566294885	0.1067194420592868	0.026720317220357	0.7527765822078799	0.0880420557193176	0.1254217607454659
141.5	1.3669513366015675	0.0394326569098058	0.0278154383568006	0.043637980889411	0.4238361365955477	1.9270746074014744	0.0886216051126546	0.5487708004321469	0.2416265208320833	2.44864609703531	0.1066188563857661	0.026694913165446	0.7520475064080588	0.0879561868617308	0.1253005092273264
142.0	1.3656527266306395	0.0393954654147532	0.0277886305362486	0.0435971349431011	0.4234324176398892	1.9252790143384635	0.0885371303559584	0.5482709922261618	0.2413944760071367	2.446333244834012	0.1065180586907533	0.0266694584273531	0.7513171492053301	0.0878701746895081	0.12517904178849
142.5	1.364351559402161	0.0393581972054764	0.027761774861113	0.0435562006964693	0.4230279174940105	1.9234794325393976	0.088452492907033	0.5477699223711073	0.2411620064320025	2.4440156657677226	0.1064170561785212	0.0266439547802819	0.7505855587791103	0.0877840247568111	0.1250573664860868
143.0	1.3630479247129614	0.0393208549085431	0.0277348731072387	0.0435151810980352	0.4226226638563489	1.921675993310324	0.0883676985494689	0.5472676298044983	0.2409291276442365	2.4416935224853304	0.1063158559188359	0.0266184039651847	0.7498527823980549	0.0876977425124454	0.1249354912250729
143.5	1.3617419106804485	0.039283441101554	0.0277079270170359	0.043474079041528	0.4222166839066897	1.9198688255219207	0.0882827529585247	0.5467641527481079	0.2406958548893548	2.43936697460154	0.1062144648495262	0.0265928076903992	0.7491188664375493	0.0876113333018872	0.1248134237611517
144.0	1.3604336037746485	0.0392459583140757	0.0276809383001197	0.0434328973669285	0.4218100043160681	1.9180580556557945	0.0881976617031951	0.5462595287215172	0.2404622031264176	2.437036178754703	0.1061128897789985	0.0265671676322706	0.7483838563968342	0.0875248023692675	0.1246911717036337
144.5	1.3591230888495858	0.0392084090285546	0.0276539086339366	0.0433916388614903	0.4214026512564642	1.9162438078498008	0.0881124302482367	0.545753794555382	0.2402281870334984	2.434701288663438	0.1060111373886989	0.026541485435762	0.7476477969157707	0.087438154859314	0.1245687425182373
145.0	1.3578104491740046	0.0391707956812112	0.0276268396643783	0.0433503062607386	0.4209946504102957	1.9144262039424405	0.0880270639561504	0.5452469864044268	0.2399938210130373	2.4323624551820755	0.105909214235525	0.0265157627150511	0.7469107317912543	0.0873513958192529	0.12444614352983
145.5	1.356495766461452	0.0391331206629161	0.0275997330063817	0.0433089022494493	0.4205860269797137	1.9126053635163205	0.0879415680891242	0.5447391397601689	0.2397591191970841	2.4300198263549504	0.1058071267541869	0.0264900010541152	0.7461727039932904	0.0872645302006713	0.124323381925113
146.0	1.355179120899738	0.0390953863200477	0.0275725902445176	0.0432674294626075	0.4201768056957052	1.9107814039407272	0.0878559478109339	0.5442302894633807	0.2395240954524317	2.4276735474695657	0.1057048812595196	0.0264642020073033	0.7454337556807293	0.0871775628613399	0.1242004647552501
146.5	1.3538605911797867	0.0390575949553323	0.0275454129335666	0.0432258904863462	0.4197670108270072	1.9089544404133127	0.0877702081888056	0.5437204697162961	0.2392887633856436	2.425323761108664	0.1056024839487474	0.0264383670998972	0.7446939282166795	0.0870904985669982	0.1240773989384414
147.0	1.3525402545238887	0.039019748828667	0.0275182025990829	0.0431842878588655	0.419356666188837	1.907124586000932	0.0876843541952397	0.5432097140945653	0.2390531363479766	2.422970607201218	0.1054999409037015	0.0264124978286602	0.7439532621835989	0.0870033419931032	0.1239541912624442
147.5	1.3512181867133763	0.0389818501579253	0.0274909607379467	0.043142624071333	0.4189457951514419	1.905291951679628	0.0875983907097963	0.542698055558966	0.2388172274402029	2.420614223072374	0.1053972580929924	0.0263865956623751	0.7432117973980747	0.086916097726541	0.1238308483870418
148.0	1.349894462115725	0.0389439011197462	0.0274636888189056	0.0431009015687662	0.4185344206484742	1.9034566463738127	0.0875123225208454	0.5421855264668747	0.2385810495173327	2.418254743492372	0.1052944413741372	0.0263606620423711	0.7424695729252988	0.0868287702673035	0.1237073768464607
148.5	1.3485691537111009	0.038905903850308	0.0274363882831039	0.043059122750896	0.4181225651851927	1.901618776994636	0.0874261543272797	0.5416721585835037	0.2383446151932387	2.4158923007244586	0.1051914964956433	0.0263346983830392	0.7417266270932439	0.0867413640301307	0.1235837830517394
149.0	1.3472423331183654	0.0388678604460845	0.0274090605446021	0.0430172899730129	0.4177102508464974	1.8997784484775704	0.0873398907401933	0.5411579830929101	0.2381079368451873	2.4135270245718226	0.1050884290990498	0.0263087060723378	0.7409829975065501	0.0866538833461191	0.1234600732930469
149.5	1.3459140706205472	0.0388297729645879	0.027381706990885	0.0429754055467966	0.4172974993048001	1.897935763819243	0.0872535362845259	0.5406430306087807	0.237871026618276	2.411159042423572	0.1049852447209271	0.0262826864722878	0.7402387210601251	0.0865663324642967	0.1233362537419551
150.0	1.3445844351897978	0.0387916434250946	0.0273543289833599	0.0429334717411277	0.4168843318277337	1.896090824113499	0.0871670954006728	0.5401273311849996	0.2376338964297806	2.408788479299776	0.1048819487948357	0.0262566409194573	0.7394938339524683	0.0864787155531662	0.1232123304536635
150.5	1.3432534945118346	0.038753473809358	0.0273269278578444	0.0428914907828834	0.4164707692857055	1.8942437285867548	0.0870805724460633	0.539610914326	0.2373965579734142	2.4064154578955894	0.1047785466532449	0.0262305707254369	0.7387483716987211	0.0863910367022168	0.1230883093691802
151.0	1.341921315009894	0.0387152660623051	0.0272995049250441	0.0428494648577174	0.4160568321592962	1.8923945746326196	0.0869939716967061	0.5390938089969093	0.2371590227234984	2.404040098624484	0.1046750435294135	0.0262044771773046	0.738002369143452	0.0863032999234046	0.1229641963174563
151.5	1.3405879618681948	0.0386770220927209	0.0272720614710211	0.0428073961108233	0.4156425405465102	1.8905434578458256	0.0869072973487038	0.5385760436334891	0.2369213019390518	2.401662519660606	0.1045714445592315	0.0261783615380826	0.7372558604731824	0.0862155091526034	0.1228399970174789
152.0	1.3392534990549283	0.0386387437739171	0.0272445987576528	0.0427652866476834	0.4152279141698781	1.8886904720554736	0.0868205535197366	0.5380576461518746	0.2366834066677937	2.3992828369802752	0.1044677547830249	0.0261522250471829	0.736508879228658	0.0861276682510259	0.1227157170803205
152.5	1.3379179893447872	0.038600432944389	0.027217118023081	0.0427231385348018	0.4148129723834169	1.886835709357608	0.0867337442505163	0.5375386439581209	0.2364453477500684	2.396901164402649	0.1043639791473244	0.0261260689208462	0.7357614583168719	0.0860397810066157	0.1225913620111476
153.0	1.3365814943410386	0.0385620914084577	0.0271896204821526	0.0426809538004232	0.4143977341794491	1.884979260147141	0.0866468735062109	0.5370190639575562	0.2362071358226897	2.3945176136295747	0.1042601225065982	0.02609989435257	0.7350136300228447	0.085951851135412	0.122466937211188
153.5	1.3352440744971534	0.038523720936901	0.0271621073268513	0.0426387344352371	0.4139822181952862	1.8831212131491328	0.0865599451778403	0.5364989325639489	0.2359687813227085	2.3921322942846284	0.1041561896249502	0.0260737025135292	0.7342654260211675	0.0858638822828859	0.1223424479796592
154.0	1.3339057891380062	0.0384853232675699	0.0271345797267201	0.0425964823930679	0.4135664427197765	1.881261655449454	0.0864729630836447	0.5359782757084933	0.2357302944911041	2.38974531395139	0.1040521851777841	0.026047494552988	0.7335168773873129	0.0857758780252506	0.1222178995156581
154.5	1.332566696480645	0.0384469001059944	0.0271070388292757	0.0425541995915512	0.4131504256997234	1.879400672524828	0.0863859309704249	0.5354571188486152	0.2354916853764023	2.387356778210937	0.1039481137534344	0.0260212715987035	0.7327680146087188	0.0856878418707443	0.1220932969200117
155.0	1.3312268536546532	0.0384084531259762	0.0270794857604151	0.042511887912797	0.4127341847461748	1.877538348272284	0.0862988525148561	0.5349354869766028	0.2352529638382208	2.3849667906786056	0.1038439798547646	0.025995034757321	0.7320188675956505	0.0855997772608886	0.1219686451970921
155.5	1.3298863167220996	0.0383699839701699	0.027051921624813	0.0424695492040393	0.4123177371405868	1.8756747650380168	0.0862117313247759	0.5344134046280676	0.2350141395507439	2.3825754530400047	0.103739787900734	0.0259687851147623	0.7312694656918448	0.0855116875717206	0.1218439492565946
156.0	1.3285451406970978	0.038331494250653	0.0270243475063123	0.0424271852782726	0.4119010998408663	1.8738100036456815	0.0861245709404459	0.5338908958902381	0.2347752220061281	2.380182865086327	0.1036355422279328	0.0259425237366049	0.7305198376849436	0.0854235761150008	0.1217192139152799
156.5	1.327203379564973	0.0382929855494839	0.0269967644683064	0.0423847979148768	0.4114842894872922	1.8719441434241264	0.086037374835789	0.5333679844100887	0.23453622051784	2.3777891247489573	0.1035312470920876	0.0259162516684552	0.7297700118167177	0.0853354461393976	0.1215944438986828
157.0	1.325861086301052	0.0382544594192497	0.0269691735541137	0.0423423888602287	0.4110673224083198	1.8700772622345736	0.0859501464196021	0.5328446934023099	0.2342971442239277	2.375394328133391	0.1034269066695361	0.0258899699363129	0.72902001579309	0.085247300831647	0.1214696438427858
157.5	1.3245183128890818	0.0382159173836022	0.026941575787345	0.0422999598283018	0.4106502146262712	1.868209436497274	0.0858628890367441	0.5323210456571219	0.2340580020902284	2.372998569552492	0.1033225250586737	0.0258636795469294	0.728269876793957	0.0851591433176903	0.1213448182956603
158.0	1.323175110339283	0.0381773609377846	0.0269139721722637	0.0422575125012547	0.4102329818629123	1.8663407412176287	0.0857756059693014	0.5317970635479343	0.2338188029135118	2.370601941559088	0.1032181062813707	0.025837381488158	0.7275196214828195	0.0850709766637888	0.1212199717190748
158.5	1.3218315287060525	0.0381387915491464	0.0268863636941387	0.0422150485300073	0.4098156395449214	1.8644712500118052	0.0856883004377302	0.5312727690388566	0.2335795553245616	2.368204534977929	0.1031136542843624	0.0258110767292985	0.7267692760162199	0.0849828038776167	0.1210951084900723
159.0	1.320487617105312	0.0381002106576496	0.0268587513195904	0.0421725695348062	0.4093982028092486	1.8626010351318447	0.0856009756019755	0.5307481836920617	0.2333402677911968	2.365806438937016	0.1030091729406117	0.0257847662214336	0.7260188660529961	0.0848946279093321	0.1209702329025151
159.5	1.3191434237315245	0.0380616196763641	0.0268311359969299	0.0421300771057788	0.4089806865083722	1.860730167490288	0.0855136345625701	0.5302233286750067	0.2331009486212336	2.3634077408983214	0.1029046660506444	0.0257584508977599	0.7252684167633519	0.0848064516526272	0.1208453491686008
160.0	1.3177989958743703	0.0380230199919533	0.0268035186564918	0.0420875728034766	0.4085631052154507	1.8588587166843105	0.0854262803617098	0.5296982247675118	0.2328616059653891	2.361008526687902	0.1028001373438594	0.0257321316739119	0.7245179528377499	0.0847182779457582	0.1207204614203475
160.5	1.316454379935105	0.0379844129651515	0.0267759002109597	0.0420450581594081	0.4081454732293748	1.856986751019398	0.085338915984309	0.5291728923687046	0.2326222478201282	2.3586088805254337	0.1026955904798127	0.0257058094482793	0.7237674984956303	0.0846301095725539	0.1205955737110504
161.0	1.315109621442589	0.03794579993123	0.0267482815556867	0.0420025346765612	0.4077278045797207	1.855114337532556	0.0852515443590359	0.5286473515038254	0.2323828820304554	2.3562088850531606	0.1025910290494766	0.0256794851023193	0.7230170774939596	0.084541949263406	0.12047069001671
161.5	1.3137647650690183	0.0379071822004563	0.0267206635690082	0.0419600038299152	0.4073101130316081	1.8532415420150692	0.0851641683593264	0.5281216218309067	0.2321435162926516	2.3538086213642915	0.1024864565764743	0.0256531595008612	0.722266713135612	0.0844537996962388	0.1203458142374321
162.0	1.3124198546453374	0.0378685610585424	0.0266930471125496	0.0419174670669436	0.4068924120904619	1.8513684290348245	0.0850767908043797	0.5275957226473187	0.2319041581569583	2.35140816903084	0.1023818765182909	0.0256268334924065	0.7215164282775873	0.0843656634974609	0.1202209501988005
162.5	1.311074933176364	0.0378299377670862	0.0266654330315278	0.0418749258081065	0.4064747150066838	1.849495061958198	0.084989414460133	0.5270696728961917	0.2316648150302093	2.3490076061309293	0.1022772922674606	0.0256005079094227	0.7207662453390709	0.0842775432428979	0.120096101653224
163.0	1.309730042855613	0.0377913135640031	0.0266378221550465	0.0418323814473339	0.406057034780232	1.8476215029715255	0.0849020420402194	0.5265434911727146	0.2314254941784115	2.346607009275566	0.1021727071527311	0.0255741835686308	0.7200161863093343	0.084189441458707	0.1199712722812557
163.5	1.3083852250798402	0.0377526896639499	0.0266102152963864	0.0417898353524991	0.4056393841651134	1.8457478131021547	0.0848146762069051	0.526017195730312	0.2311862027292764	2.344206453634906	0.1020681244402056	0.0255478612712884	0.7192662727554865	0.0841013606222742	0.1198464656928883
164.0	1.3070405204633049	0.0377140672587403	0.0265826132532889	0.0417472888658843	0.4052217756737889	1.8438740522390973	0.0847273195720106	0.5254908044867032	0.2309469476747019	2.341806012963997	0.1019635473344628	0.0255215418034663	0.7185165258300726	0.0840133031630938	0.1197216854288232
164.5	1.3056959688517569	0.0376754475177528	0.0265550168082357	0.0417047433046356	0.4048042215814942	1.8420002791532848	0.0846399746978123	0.5249643350298463	0.230707735873207	2.3394057596280566	0.1018589789796554	0.0254952259363207	0.7177669662785282	0.0839252714636313	0.1195969349617161
165.0	1.304351609336155	0.0376368315883299	0.0265274267287215	0.0416621999612106	0.4043867339304776	1.840126551517432	0.0845526440979285	0.5244378046237679	0.2304685740523194	2.337005764627231	0.1017544224605876	0.0254689144263591	0.7170176144464867	0.083837267860169	0.1194722176973977
165.5	1.303007480266126	0.037598220596171	0.0264998437675228	0.0416196601038168	0.4039693245341564	1.8382529259255296	0.0844653302381873	0.5239112302142822	0.2302294688109175	2.334606097620909	0.1016498808037719	0.0254426080157023	0.7162684902869523	0.0837492946436362	0.119347536976072
166.0	1.3016636192631632	0.0375596156457167	0.0264722686629603	0.0415771249768419	0.4035520049811949	1.836379457911959	0.0843780355374779	0.523384628434602	0.2299904266215273	2.332206826951559	0.1015453569784655	0.0254163074323405	0.7155196133673288	0.083661354060423	0.1192228960734905
166.5	1.3003200632335743	0.037521017820526	0.0264447021391577	0.0415345958012757	0.4031347866395026	1.8345062019702447	0.0842907623685869	0.5228580156108424	0.2297514538325759	2.3298080196681066	0.1014408538976876	0.0253900133903847	0.7147710028763185	0.0835734483131781	0.1190982982021049
167.0	1.298976848381185	0.0374824281836469	0.026417144906294	0.0414920737751243	0.4027176806601585	1.8326332115714543	0.084203513059017	0.5223314077674212	0.2295125566706017	2.3274097415488817	0.1013363744192167	0.0253637265903137	0.7140226776306875	0.0834855795615926	0.1189737465121972
167.5	1.2976340102197956	0.037443847777979	0.0263895976608524	0.0414495600738162	0.4023006979812594	1.8307605391822448	0.0841162898917914	0.5218048206323562	0.2292737412424222	2.3250120571241206	0.1012319213465694	0.0253374477192162	0.7132746560819021	0.0833977499231672	0.1188492440929887
168.0	1.2962915835854092	0.0374052776266303	0.0263620610858637	0.0414070558506005	0.4018838493316954	1.8288882362825705	0.084029095106242	0.5212782696424647	0.2290350135372617	2.3226150296980403	0.1011274974299602	0.0253111774510278	0.7125269563226402	0.0833099614739663	0.1187247939737274
168.5	1.2949496026482208	0.0373667187332667	0.0263345358511451	0.0413645622369384	0.4014671452348547	1.827016353383059	0.0839419308987836	0.5207517699484626	0.2287963794288373	2.3202187213705048	0.1010231053672437	0.0252849164467645	0.711779596093176	0.0832222162493565	0.118600399124755
169.0	1.293608100924387	0.0373281720824542	0.0263070226135346	0.0413220803428861	0.401050596012257	1.8251449400420536	0.0838547994236729	0.5202253364199693	0.2285578446774065	2.317823193058269	0.1009187478048385	0.0252586653547508	0.7110325927876476	0.0831345162447322	0.118476062458554
169.5	1.2922671112875657	0.0372896386399966	0.0262795220171212	0.041279611257472	0.4006342117871195	1.82327404488234	0.083767702793753	0.5196989836504187	0.2283194149317758	2.315428504515837	0.1008144273386339	0.025232424810844	0.7102859634602029	0.0830468634162265	0.1183517868307744
170.0	1.2909266659802463	0.0372511193532644	0.0262520346934707	0.041237156049065	0.4002180024878556	1.8214037156075584	0.0836806430811845	0.5191727259618776	0.2280810957312707	2.313034714355916	0.10071014651488	0.0252061954386545	0.7095397248310307	0.0829592596814095	0.1182275750412413
170.5	1.2895867966248638	0.0372126151515198	0.0262245612618465	0.0411947157657379	0.3998019778515072	1.819533999018306	0.0835936223181624	0.5186465774097747	0.2278428925076702	2.3106418800694897	0.1006059078310601	0.0251799778497616	0.7087938932922782	0.0828717069199724	0.1181034298349436
171.0	1.2882475342347015	0.0371741269462337	0.0261971023294274	0.0411522914356222	0.3993861474271128	1.817664941027942	0.0835066424976195	0.5181205517875416	0.2276048105871031	2.308250058045524	0.1005017137367474	0.0251537726439247	0.7080484849138563	0.0827842069743999	0.1179793539030042
171.5	1.2869089092245949	0.0371356556313983	0.0261696584915205	0.0411098840672573	0.3989705205790135	1.8157965866780923	0.0834197055739169	0.5175946626311662	0.2273668551919103	2.3058593035902883	0.1003975666344459	0.0251275804092923	0.7073035154491368	0.0826967616506288	0.1178553498836311
172.0	1.2855709514214315	0.037097202083833	0.0261422303317704	0.0410674946499331	0.3985551064900955	1.8139289801538716	0.0833328134635218	0.5170689232236632	0.2271290314424713	2.3034696709463294	0.1002934688804148	0.0251014017226048	0.7065590003405422	0.0826093727186955	0.1177314203630521
172.5	1.2842336900744589	0.0370587671634847	0.0261148184223647	0.0410251241540258	0.3981399141649736	1.812062164798815	0.0832459680456716	0.5165433465994603	0.226891344358997	2.3010812133110865	0.1001894227854785	0.0250752371493954	0.7058149547250303	0.0825220419133698	0.1176075678764308
173.0	1.2828971538653942	0.0370203517137227	0.0260874233242349	0.0409827735313281	0.3977249524331143	1.8101961831295408	0.0831591711630271	0.5160179455487044	0.2266537988632886	2.298693982855158	0.1000854306158205	0.0250490872441862	0.7050713934394782	0.0824347709347783	0.117483794908766
173.5	1.2815613709183529	0.0369819565616279	0.0260600455872546	0.0409404437153722	0.3973102299519017	1.808331076850134	0.0830724246223122	0.5154927326214866	0.2264163997804645	2.296308030740234	0.0999814945937635	0.0250229525506813	0.7043283310259633	0.0823475614490154	0.1173601038957745
174.0	1.280226368809589	0.0369435825182773	0.0260326857504333	0.0408981356217485	0.3968957552096458	1.806466886866266	0.0829857301949428	0.5149677201319918	0.2261791518406543	2.2939234071366923	0.0998776168985343	0.0249968336019556	0.7035857817369479	0.0822604150887428	0.1172364972247568
174.5	1.278892174577056	0.0369052303790221	0.0260053443421068	0.0408558501484164	0.3964815365285355	1.8046036532990584	0.0828990896176432	0.5144429201625685	0.225942059680662	2.291540161240869	0.099773799667015	0.0249707309206406	0.7028437595403669	0.0821733334537784	0.1171129772354475
175.0	1.277558814729791	0.0368669009237615	0.0259780218801241	0.0408135881760113	0.3960675820675365	1.8027414154986816	0.0828125045930518	0.5139183445677273	0.2257051278455979	2.2891583412920133	0.0996700449944802	0.0249446450191069	0.7021022781246204	0.082086318111674	0.1169895462208492
175.5	1.2762263152571258	0.0368285949172115	0.0259507188720305	0.0407713505681442	0.3956538998252363	1.8008802120577132	0.0827259767903148	0.5133940049780636	0.2254683607904807	2.2867779945889253	0.0995663549353206	0.0249185763996428	0.7013613509034753	0.081999370598282	0.1168662064280519
176.0	1.2748947016377274	0.036790313109168	0.0259234358152482	0.0407291381716975	0.3952404976426362	1.7990200808242425	0.0826395078456701	0.5128699128041093	0.2252317628818095	2.2843991675062907	0.099462731503753	0.0248925255546299	0.7006209910208738	0.0819124924183118	0.116742960059036
176.5	1.2735639988484742	0.0367520562347661	0.0258961731972527	0.0406869518171136	0.3948273832058923	1.7971610589147418	0.082553099363019	0.5123460792401144	0.2249953383991081	2.282021905510716	0.0993591766745177	0.0248664929667157	0.6998812113556567	0.0818256850458763	0.1166198092714615
177.0	1.2722342313731656	0.0367138250147336	0.025868931495746	0.0406447923186799	0.3944145640490058	1.7953031827266943	0.082466752914489	0.5118225152677585	0.2247590915364387	2.279646253176459	0.0992556923835629	0.0248404791089826	0.699142024526195	0.0817389499250277	0.1164967561794423
177.5	1.2709054232110764	0.0366756201556407	0.0258417111788274	0.0406026604748073	0.3940020475564644	1.7934464879510004	0.0823804700409846	0.5112992316597963	0.2245230264038904	2.277272254200894	0.0991522805287166	0.0248144844451141	0.6984034428949415	0.0816522884702838	0.1163738028543061
178.0	1.2695775978853514	0.0366374423501446	0.0258145127051601	0.0405605570683043	0.3935898409658348	1.791591009584149	0.0822942522527296	0.5107762389836353	0.2242871470290379	2.274899951419667	0.099048942970346	0.0247885094295575	0.6976654785728944	0.0815657020671446	0.1162509513253408
178.5	1.2682507784512478	0.03659929227723	0.0257873365241358	0.0405184828666458	0.3931779513703085	1.7897367819401722	0.0822081010297984	0.5102535476048493	0.2240514573583758	2.2725293868215948	0.0989456815320051	0.0247625545076845	0.6969281434239813	0.0814791920725991	0.1161282035805264
179.0	1.2669249875042268	0.0365611706024449	0.0257601830760354	0.0404764386222373	0.3927663857212	1.7878838386623817	0.0821220178226381	0.5097311676906281	0.2238159612587247	2.2701606015632816	0.0988424980010706	0.024736620115948	0.696191449069363	0.0813927598156233	0.1160055615672547
179.5	1.265600247187897	0.0365230779781322	0.0257330527921872	0.0404344250726742	0.3923551508304009	1.7860322127348889	0.0820360040525806	0.5092091092131641	0.2235806625186132	2.2677936359834736	0.0987393941293658	0.0247107066820365	0.695455406891657	0.0813064065976687	0.1158830271930346
180.0	1.2642765792018191	0.0364850150436574	0.0257059460951222	0.0403924429409957	0.3919442533727889	1.784181936493923	0.0819500611123462	0.5086873819529791	0.2233455648496336	2.2654285296171537	0.0986363716337735	0.0246848146250253	0.6947200280390857	0.0812201336931423	0.1157606023261854
180.5	1.2629540048091576	0.0364469824256316	0.0256788633987266	0.0403504929359357	0.3915336998885916	1.7823330416389362	0.0818641903665375	0.5081659955021903	0.2231106718877737	2.263065321209378	0.0985334321968379	0.0246589443555257	0.6939853234295487	0.0811339423498771	0.1156382887965173
181.0	1.2616325448442065	0.0364089807381311	0.0256518051083915	0.0403085757521674	0.3911234967857104	1.7804855592435154	0.081778393152124	0.5076449592677169	0.2228759871947241	2.260704048728864	0.0984305774673554	0.0246330962758307	0.6932513037546199	0.0810478337895947	0.1155160883959991
181.5	1.2603122197197691	0.0363710105829126	0.0256247716211597	0.0402666920705445	0.3907136503419992	1.7786395197660911	0.0816926707789189	0.5071242824744296	0.2226415142591619	2.258344749381332	0.0983278090609542	0.0246072707800584	0.6925179794834734	0.0809618092083597	0.1153940028794142
182.0	1.2589930494344108	0.0363330725496244	0.02559776332587	0.0402248425583379	0.3903041667075042	1.7767949530604592	0.0816070245300465	0.506603974168245	0.2224072564980109	2.2559874596226046	0.0982251285606647	0.0245814682542929	0.691785360866737	0.0808758697770245	0.1152720339650048
182.5	1.257675053579578	0.0362951672160146	0.0255707806032989	0.0401830278694683	0.3898950519066622	1.7749518883861075	0.0815214556624014	0.5060840432191611	0.2221732172576797	2.2536322151714754	0.0981225375174786	0.0245556890767225	0.691053457940278	0.0807900166416679	0.115150183335104
183.0	1.2563582513465887	0.0362572951481343	0.0255438238262999	0.0401412486447338	0.3894863118404598	1.7731103544183646	0.0814359654070995	0.5055644983242427	0.2219393998152767	2.251279051022339	0.0980200374508981	0.0245299336177754	0.6903222805289172	0.0807042509240245	0.115028452636757
183.5	1.2550426615335002	0.0362194569005383	0.02551689335994	0.0400995055120344	0.3890779522885528	1.7712703792583575	0.0813505549699207	0.5050453480105497	0.2217058073798037	2.248928001457599	0.0979176298494755	0.0245042022402532	0.6895918382500796	0.0806185737219064	0.1149068434823304
184.0	1.2537283025518495	0.0361816530164817	0.0254899895616336	0.0400577990865924	0.3886699789113496	1.7694319904427998	0.0812652255317442	0.5045266006380159	0.2214724430933276	2.246579100059854	0.0978153161713431	0.0244784952994615	0.6888621405173773	0.0805329861096182	0.1147853574501115
184.5	1.2524151924332776	0.0361438840281129	0.0254631127812747	0.0400161299711676	0.3882623972520551	1.7675952149536005	0.081179978248975	0.5040082644022756	0.2212393100321323	2.244232379723861	0.0977130978447335	0.024452813143339	0.6881331965441273	0.0804474891383632	0.1146639960848961
185.0	1.2511033488360304	0.0361061504566633	0.0254362633613661	0.0399744987562708	0.3878552127386786	1.765760079227301	0.0810948142539638	0.5034903473374388	0.2210064112078479	2.2418878726682903	0.0976109762684904	0.0244271561125831	0.6874050153468083	0.0803620838366436	0.1145427608985655
185.5	1.2497927890513485	0.0360684528126337	0.0254094416371463	0.0399329060203714	0.3874484306860074	1.763926609164348	0.0810097346554185	0.5029728573188199	0.2207737495685616	2.239545610447267	0.0975089528125708	0.0244015245407746	0.6866776057484544	0.0802767712106526	0.1144216533706542
186.0	1.2484835300097374	0.0360307915959772	0.0253826479367147	0.0398913523301025	0.3870420562975423	1.762094830138196	0.0809247405388095	0.5024558020656148	0.2205413279999075	2.2372056239617097	0.0974070288185377	0.0243759187544989	0.685950976381987	0.0801915522446599	0.1143006749489068
186.5	1.2471755882871334	0.0359931672962787	0.0253558825811538	0.0398498382404624	0.3866360946674016	1.7602647670042533	0.0808398329667664	0.5019391891435335	0.2203091493261382	2.234867943470463	0.0973052056000444	0.0243503390734662	0.6852251356934889	0.0801064279013901	0.1141798270498243
187.0	1.2458689801109517	0.0359555803929321	0.0253291458846495	0.0398083642950116	0.3862305507821892	1.7584364441086673	0.0807550129794685	0.5014230259673845	0.2200772163111755	2.232532598601238	0.0972034844433104	0.0243247858106286	0.6845000919454193	0.0800213991223946	0.1140591110592022
187.5	1.2445637213660332	0.0359180313553128	0.0253024381546101	0.0397669310260675	0.3858254295228303	1.7566098852969545	0.0806702815950287	0.5009073198036141	0.2198455316596445	2.2301996183613566	0.0971018666075878	0.0242992592722956	0.6837758532197719	0.0799364668284166	0.1139385283326578
188.0	1.2432598276004847	0.0358805206429488	0.0252757596917815	0.0397255389548946	0.3854207356663747	1.7547851139224766	0.0805856398098692	0.5003920777728014	0.2196140980178879	2.227869031148303	0.0970003533256212	0.0242737597582476	0.683052427421175	0.0798516319197497	0.1138180801961483
188.5	1.2419573140314122	0.0358430487056877	0.0252491107903618	0.0396841885918923	0.3850164738877676	1.7529621528547712	0.0805010885990923	0.4998773068521084	0.2193829179749624	2.225540864760091	0.0968989458040974	0.0242482875618474	0.6823298222799394	0.07976689527659	0.11369776794648
189.0	1.240656195550559	0.0358056159838609	0.0252224917381133	0.0396428804367783	0.3846126487615898	1.7511410244877308	0.0804166289168432	0.4993630138776885	0.2191519940636186	2.2232151464054506	0.0967976452240891	0.0242228429701491	0.6816080453550502	0.0796822577593824	0.1135775928518088
189.5	1.239356486729838	0.0357682229084454	0.0251959028164727	0.0396016149787699	0.3842092647637665	1.7493217507476422	0.0803322616966672	0.4988492055470515	0.2189213287612622	2.2208919027138294	0.0966964527414894	0.024197426264006	0.6808871040371056	0.0795977202091601	0.1134575561521305
190.0	1.2380582018267727	0.0357308699012224	0.025169344300659	0.0395603926967615	0.3838063262732468	1.747504353101082	0.0802479878518604	0.4983358884213885	0.2186909244908989	2.218571159745224	0.0965953694874395	0.0241720377181762	0.6801670055512056	0.0795132834478787	0.1133376590597642
190.5	1.2367613547898355	0.035693557374933	0.0251428164597797	0.0395192140594987	0.3834038375736527	1.7456888525626753	0.0801638082758142	0.4978230689278547	0.218460783622063	2.216252942999833	0.0964943965687481	0.024146677601426	0.6794477569597873	0.0794289482787437	0.1132179027598257
191.0	1.2354659592637	0.0356562857334312	0.0251163195569355	0.0394780795257504	0.3830018028549001	1.743875269702716	0.0800797238423537	0.4973107533618139	0.2182309084717287	2.213937277427549	0.0963935350683043	0.024121346176632	0.678729365165412	0.079344715486533	0.1130982884106935
191.5	1.234172028594396	0.0356190553718347	0.0250898538493226	0.0394369895444765	0.3826002262147899	1.742063624654659	0.0799957354060702	0.4967989478890426	0.2180013013052064	2.211624187437271	0.0962927860454829	0.0240960437008812	0.6780118369135024	0.0792605858379132	0.112978817144466
192.0	1.2328795758343736	0.0355818666766724	0.0250634195883334	0.0393959445549939	0.3821991116605738	1.740253937122476	0.0799118438026481	0.4962876585478968	0.2177719643370222	2.2093136969060687	0.0961921505365419	0.0240707704255694	0.6772951787950312	0.0791765600817506	0.1128594900674112
192.5	1.2315886137474843	0.0355447200260298	0.0250370170196556	0.039354944987139	0.3817984631104896	1.7384462263878877	0.0798280498491857	0.4957768912514407	0.2175428997317834	2.207005829188178	0.0960916295550146	0.0240455265964976	0.6765793972491644	0.0790926389494162	0.1127403082604079
193.0	1.2302991548138689	0.0355076157896915	0.0250106463833693	0.0393139912614271	0.381398284395272	1.7366405113174652	0.0797443543445105	0.4952666517895382	0.2173141096050276	2.2047006071238373	0.0959912240920934	0.0240203124539672	0.6758644985658556	0.0790088231550864	0.1126212727793797
193.5	1.229011211234764	0.0354705543292819	0.0249843079140426	0.0392730837892102	0.3809985792596362	1.7348368103696143	0.0796607580694893	0.494756945830909	0.2170855960240575	2.202398053047982	0.0958909351170077	0.0239951282328733	0.6751504888883977	0.078925113396037	0.112502384655721
194.0	1.227724794937224	0.035433535998402	0.0249580018408254	0.0392322229728302	0.3805993513637352	1.7330351416014331	0.0795772617873325	0.4942477789251484	0.216857361008761	2.2000981887987723	0.0957907635773949	0.0239699741627961	0.674437374215927	0.0788415103529337	0.1123836448967161
194.5	1.2264399175787593	0.0353965611427659	0.0249317283875418	0.0391914092057715	0.380200604284593	1.7312355226754537	0.0794938662438934	0.4937391565047124	0.2166294065324171	2.1978010357259845	0.0956907103996653	0.0239448504680912	0.6737251604058869	0.0787580146901159	0.1122650544859504
195.0	1.2251565905518975	0.035359630100333	0.0249054877727806	0.0391506428728093	0.3798023415175114	1.7294379708662653	0.0794105721679621	0.4932310838868693	0.2164017345224881	2.1955066146992537	0.0955907764893602	0.0239197573679779	0.6730138531764455	0.0786746270558767	0.1121466143837144
195.5	1.223874824988662	0.0353227432014392	0.0248792802099843	0.0391099243501561	0.3794045664774542	1.7276425030670262	0.0793273802715543	0.4927235662756166	0.2161743468613972	2.193214946116169	0.0954909627315041	0.0238946950766266	0.672303458108873	0.0785913480827376	0.1120283255274015
196.0	1.222594631764974	0.035285900768925	0.0248531059075366	0.0390692540056059	0.3790072825004051	1.7258491357958594	0.0792442912501955	0.4922166087635654	0.2159472453872936	2.1909260499102365	0.0953912699909511	0.0238696638032438	0.671593980649878	0.0785081783877181	0.1119101888318982
196.5	1.2213160215049823	0.0352491031182622	0.0248269650688485	0.0390286321986753	0.3786104928447047	1.7240578852021426	0.0791613057831996	0.4917102163337932	0.2157204318948036	2.188639945558699	0.0952916991127243	0.023844663752156	0.6708854261139017	0.0784251185726016	0.111792205189967
197.0	1.2200390045853111	0.0352123505576776	0.0248008578924428	0.0389880592807425	0.3782142006923622	1.7222687670726844	0.0790784245339432	0.4912043938616635	0.215493908135769	2.1863566520902227	0.0951922509223507	0.023819695122893	0.6701777996853733	0.0783421692241954	0.1116743754726245
197.5	1.2187635911392398	0.035175643388275	0.024774784572037	0.0389475355951837	0.3778184091503459	1.7204817968377986	0.0789956481501351	0.4906991461166157	0.2152676758199727	2.1840761880924524	0.0950929262261893	0.0237947581102681	0.6694711064209268	0.0782593309145872	0.1115567005295107
198.0	1.217489791060811	0.0351389819041553	0.024748745296625	0.0389070614775078	0.377423121251851	1.7186969895772748	0.0789129772640811	0.4901944777639235	0.2150417366158521	2.181798571719437	0.0949937258117539	0.0237698529044583	0.6687653512515783	0.0781766042013967	0.1114391811892536
198.5	1.216217614008864	0.0351023663925337	0.0247227402505573	0.0388666372554876	0.3770283399575452	1.716914360026242	0.0788304124929441	0.4896903933664236	0.2148160921511996	2.1795238206989227	0.0948946504480305	0.0237449796910826	0.668060538984867	0.0780939896280227	0.1113218182598266
199.0	1.2149470694110047	0.0350657971338564	0.0246967696136198	0.0388262632492903	0.3766340681567937	1.7151339225809377	0.0787479544389997	0.4891868973862149	0.2145907440138515	2.1772519523395304	0.0947957008857892	0.0237201386512789	0.6673566743069577	0.0780114877238867	0.1112046125289004
199.5	1.2136781664675005	0.0350292744019133	0.0246708335611112	0.0387859397716041	0.3762403086688625	1.7133556913043737	0.078665603689888	0.4886839941863285	0.2143656937523648	2.1749829835377987	0.0946968778578902	0.0236953299617798	0.6666537617847088	0.0779290990046712	0.1110875647641881
200.0	1.2124109141551147	0.0349927984639508	0.0246449322639193	0.0387456671277642	0.3758470642441018	1.7115796799319092	0.0785833608188605	0.4881816880323704	0.214140942876683	2.17271693078512	0.0945981820795859	0.0236705537949868	0.665951805867704	0.0778468239725549	0.110970675713785
200.5	1.2111453212308738	0.034956369580781	0.0246190658885956	0.0387054456158753	0.3754543375651082	1.7098059018767258	0.0785012263850227	0.4876799830941347	0.2139164928587894	2.1704538101745423	0.0944996142488161	0.0236458103190436	0.6652508108902486	0.0777646631164432	0.1108539461065023
201.0	1.2098813962357662	0.0349199880068902	0.024593234597429	0.0386652755269332	0.3750621312478677	1.70803437023521	0.0784192009335731	0.4871788834471907	0.2136923451333501	2.16819363740747	0.0944011750464996	0.0236210996979078	0.664550781073332	0.0776826169121949	0.1107373766521951
201.5	1.2086191474983845	0.0348836539905449	0.0245674385485181	0.0386251571449432	0.3746704478428794	1.7062650977922451	0.0783372849960376	0.486678393074443	0.2134685010983459	2.16593642780024	0.0943028651368202	0.0235964220914216	0.6638517205265569	0.0776006858228454	0.1106209680420845
202.0	1.2073585831384996	0.0348473677738965	0.024541677895842	0.0385850907470377	0.3742792898362593	1.7044980970264163	0.0782554790905003	0.4861785158676642	0.213244962115693	2.163682196290592	0.0942046851675075	0.0235717776553813	0.6631536332500355	0.0775188702988253	0.110504720949075
202.5	1.206099711070581	0.0348111295930834	0.0245159527893307	0.0385450766035905	0.3738886596508262	1.7027333801151183	0.07817378372183	0.4856792556290034	0.2130217295118538	2.161430957444025	0.0941066357701142	0.0235471665416052	0.6624565231362521	0.077437170778176	0.1103886360280656
203.0	1.204842539007248	0.0347749396783323	0.0244902633749331	0.0385051149783303	0.373498559647168	1.7009709589395874	0.0780921993819031	0.4851806160724677	0.2127988045784364	2.1591827254600493	0.094008717560287	0.0235225888980013	0.661760393971896	0.0773555876867615	0.110272713916256
203.5	1.203587074462672	0.0347387982540575	0.0244646097946848	0.0384652061284518	0.3731089921246915	1.699210845089842	0.078010726549823	0.48468260082538	0.2125761885727846	2.1569375141783307	0.0939109311380341	0.0234980448686328	0.6610652494396606	0.0772741214384759	0.1101569552334476
204.0	1.2023333247559136	0.0347027055389578	0.0244389921867746	0.0384253503047245	0.3727199593226525	1.6974530498695402	0.0779293656921348	0.4841852134298109	0.2123538827185576	2.154695337084728	0.093813277087988	0.0234735345937828	0.6603710931200145	0.0771927724354482	0.1100413605823394
204.5	1.2010812970142093	0.0346666617461132	0.0244134106856092	0.0383855477516007	0.3723314634211703	1.6956975843007585	0.0778481172630374	0.4836884573439883	0.2121318882063003	2.1524562073172366	0.0937157559796632	0.0234490582100186	0.6596779284929407	0.0771115410682432	0.1099259305488185
205.0	1.199830998176196	0.0346306670830784	0.024387865421878	0.0383457987073205	0.3719435065422236	1.6939444591286876	0.0777669817045916	0.4831923359436821	0.2119102061940032	2.150220137671821	0.0936183683677107	0.0234246158502538	0.6589857589396468	0.0770304277160593	0.1098106657022461
205.5	1.198582434995088	0.0345947217519757	0.0243623565226154	0.0383061034040159	0.3715560907506304	1.6921936848262489	0.0776859594469248	0.4826968525235657	0.2116888378076532	2.14798714060816	0.0935211147921667	0.02340020764381	0.6582945877442461	0.0769494327469223	0.1096955665957386
206.0	1.197335614041796	0.0345588259495865	0.0243368841112634	0.0382664620678131	0.3711692180550115	1.6904452715986356	0.0776050509084316	0.4822020102985559	0.2114677841417754	2.145757228255284	0.0934239957786987	0.0233758337164777	0.6576044180954111	0.0768685565178766	0.1095806337664439
206.5	1.1960905417079943	0.0345229798674401	0.0243114483077319	0.0382268749189324	0.3707828904087366	1.6886992293877758	0.0775242564959724	0.4817078124051289	0.2112470462599652	2.143530412417129	0.0933270118388464	0.0233514941905755	0.656915253087997	0.0767877993751727	0.1094658677358128
207.0	1.1948472242091377	0.0344871836919024	0.0242860492284591	0.0381873421717868	0.3703971097108561	1.6869555678767216	0.0774435766050671	0.481214261902615	0.211026625195412	2.141306704577986	0.0932301634702588	0.0233271891850087	0.6562270957246403	0.076707161654452	0.1093512690098658
207.5	1.1936056675874256	0.0344514376042621	0.0242606869864701	0.0381478640350798	0.3700118778070157	1.6852142964939647	0.0773630116200867	0.4807213617744726	0.2108065219514132	2.1390861159078667	0.0931334511569273	0.0233029188153269	0.6555399489173281	0.0766266436809278	0.109236838079456
208.0	1.19236587771472	0.0344157417808161	0.0242353616914348	0.0381084407118997	0.3696271964903572	1.68347542441768	0.077282561914441	0.4802291149295396	0.2105867375018808	2.1368686572677804	0.0930368753694154	0.0232786831937805	0.6548538154889431	0.076546245769564	0.109122575420527
208.5	1.1911278602954112	0.034380096392953	0.0242100734497249	0.0380690723998144	0.3692430675024027	1.6817389605798982	0.0772022278507636	0.4797375242032645	0.2103672727918385	2.134654339214914	0.0929404365650837	0.0232544824293765	0.6541686981747804	0.0764659682252501	0.1090084814943667
209.0	1.1898916208692338	0.0343445016072355	0.0241848223644697	0.0380297592909628	0.368859492533925	1.6800049136706063	0.0771220097810934	0.4792465923589171	0.2101481287379107	2.1324431720077315	0.0928441351883118	0.0232303166279329	0.65348459962404	0.0763858113429736	0.1088945567478564
209.5	1.188657164814045	0.0343089575854813	0.0241596085356113	0.037990501572146	0.368476473225803	1.6782732921417884	0.0770419080470535	0.4787563220887801	0.2099293062288037	2.130235165610992	0.092747971670716	0.0232061858921328	0.6528015224012955	0.0763057754079899	0.1087808016137165
210.0	1.1874244973485428	0.0342734644848426	0.0241344320599585	0.0379512994249165	0.3680940111698631	1.6765441042113869	0.0769619229800267	0.478266716015319	0.2097108061257781	2.1280303297006733	0.0926519464313642	0.0231820903215773	0.6521194689879346	0.0762258606959881	0.1086672165107474
210.5	1.1861936235349504	0.0342380224578848	0.0241092930312402	0.0379121530256655	0.3677121079097058	1.6748173578672063	0.0768820549013284	0.477777776692334	0.2094926292631141	2.125828673668824	0.0925560598769859	0.023158030012837	0.6514384417835793	0.0761460674732557	0.1085538018440666
211.0	1.1849645482816518	0.0342026316526627	0.0240841915401575	0.0378730625457097	0.3673307649415201	1.6730930608707535	0.0768023041223762	0.4772895066060929	0.2092747764485688	2.12363020662833	0.09246031240218	0.023134005059504	0.6507584431074798	0.076066395996839	0.1084405580053421
211.5	1.1837372763457796	0.0341672922127968	0.0240591276744352	0.0378340281513754	0.3669499837148825	1.671371220761006	0.0767226709448574	0.4768019081764445	0.2090572484638251	2.121434937417599	0.0923647043896184	0.0231100155522412	0.650079475199886	0.0759868465147018	0.1083274853730212
212.0	1.1825118123357672	0.0341320042775475	0.0240341015188725	0.0377950500040827	0.3665697656335438	1.669651844858126	0.0766431556608927	0.4763149837579148	0.2088400460649344	2.119242874605176	0.0922692362102466	0.0230860615788325	0.6494015402233965	0.075907419265881	0.1082145843125565
212.5	1.1812881607138528	0.0340967679818883	0.0240091131553924	0.0377561282604269	0.3661901120562026	1.6679349402671086	0.0765637585531982	0.4758287356407837	0.2086231699827509	2.117054026494273	0.0921739082234803	0.0230621432242312	0.6487246402642838	0.0758281144806399	0.1081018551766269
213.0	1.1800663257985458	0.0340615834565778	0.023984162663091	0.0377172630722595	0.3658110242972662	1.6662205138813733	0.076484479895244	0.4753431660521455	0.2084066209233595	2.114868401127228	0.0920787207774	0.0230382605706077	0.6480487773337985	0.0757489323806183	0.107989298305356
213.5	1.1788463117670478	0.0340264508282304	0.0239592501182852	0.0376784545867677	0.3654325036275983	1.6645085723862911	0.0764053199514105	0.4748582771569509	0.2081903995684957	2.1126860062898905	0.091983674208941	0.0230144136973966	0.6473739533694525	0.0756698731789811	0.1078769140265264
214.0	1.1776281226576386	0.0339913702193861	0.0239343755945603	0.0376397029465517	0.3650545512752546	1.6627991222626586	0.0763262789771422	0.4743740710590324	0.2079745065759592	2.110506849515934	0.0918887688440811	0.0229906026813431	0.6467001702362778	0.0755909370805637	0.1077647026557902
214.5	1.1764117623720196	0.0339563417485787	0.0239095391628163	0.0376010082897023	0.3646771684262068	1.6610921697901118	0.0762473572190983	0.4738905498021128	0.2077589425800206	2.1083309380910973	0.0917940049980251	0.0229668275965482	0.6460274297280684	0.0755121242820149	0.1076526644968768
215.0	1.1751972346776187	0.0339213655304033	0.0238847408913137	0.037562370749876	0.3643003562250533	1.6593877210504846	0.0761685549153019	0.473407715370797	0.2075437081918209	2.106158279057354	0.0916993829753857	0.0229430885145137	0.6453557335685981	0.075433434971938	0.107540799841796
215.5	1.1739845432098597	0.0338864416755828	0.0238599808457186	0.0375237904563692	0.3639241157757202	1.657685781931114	0.0760898722952856	0.4729255696915482	0.207328803999765	2.103988879217016	0.0916049030703625	0.0229193855041859	0.6446850834128207	0.0753548693310291	0.1074291089710391
216.0	1.1727736914743891	0.0338515702910325	0.0238352590891466	0.0374852675341912	0.3635484481421482	1.6559863581280867	0.0760113095802357	0.4724441146336474	0.2071142305699084	2.1018227451367704	0.091510565566917	0.0228957186319993	0.6440154808480488	0.0752764275322132	0.1073175921537756
216.5	1.1715646828492738	0.0338167514799244	0.0238105756822067	0.0374468021041363	0.3631733543489705	1.6542894551494374	0.0759328669831333	0.4719633520101378	0.2068999884463372	2.099659883151644	0.0914163707389451	0.0228720879619188	0.6433469273951135	0.0751981097407782	0.1072062496480474
217.0	1.170357520587155	0.0337819853417505	0.0237859306830437	0.0374083942828541	0.3627988353821783	1.652595078318292	0.0758545447088933	0.4714832835787533	0.2066860781515427	2.097500299368912	0.091322318850447	0.0228484935554815	0.6426794245095045	0.0751199161145065	0.1070950817009592
217.5	1.1691522078173713	0.0337472719723844	0.0237613241473807	0.0373700441829193	0.3624248921897754	1.6509032327759583	0.0757763429545013	0.4710039110428325	0.2064725001867885	2.095343999671932	0.0912284101556939	0.0228249354718382	0.6420129735824933	0.0750418468038045	0.1069840885488663
218.0	1.1679487475480463	0.0337126114641423	0.0237367561285602	0.0373317519128998	0.3620515256824226	1.6492139234849714	0.0756982619091481	0.4705252360522174	0.2062592550324735	2.093190989723923	0.0911346448993925	0.0228014137677938	0.6413475759422346	0.0749639019518299	0.1068732704175586
218.5	1.166747142668141	0.0336780039058433	0.0237122266775847	0.0372935175774243	0.3616787367340713	1.6475271552320818	0.0756203017543619	0.4700472602041379	0.2060463431484866	2.091041274971684	0.0910410233168462	0.0227779284978469	0.6406832328548525	0.0748860816946171	0.1067626275224426
219.0	1.165547395949473	0.0336434493828681	0.023687735843157	0.0372553412772477	0.3613065261825863	1.645842932631202	0.0755424626641384	0.4695699850440811	0.2058337649745578	2.088894860649241	0.090947545634114	0.022754479714229	0.6400199455255074	0.0748083861612001	0.1066521600687191
219.5	1.1643495100487042	0.0336089479772171	0.0236632836717195	0.0372172231093173	0.360934894830359	1.6441612601263005	0.0754647448050691	0.4690934120666477	0.2056215209306016	2.0867517517814447	0.0908542120681669	0.0227310674669435	0.6393577150994454	0.074730815473734	0.1065418682515594
220.0	1.1631534875092917	0.0335744997675676	0.023638870207493	0.0371791631668356	0.3605638434449103	1.6424821419942492	0.0753871483364669	0.4686175427163938	0.2054096114170564	2.084611953187509	0.0907610228270414	0.0227076918038029	0.6386965426630307	0.0746533697476139	0.1064317522562773
220.5	1.1619593307634115	0.0335401048293296	0.0236144954925144	0.0371411615393242	0.3601933727594836	1.6408055823476293	0.0753096734104899	0.4681423783886591	0.2051980368152173	2.082475469484484	0.0906679781099909	0.0226843527704667	0.6380364292447614	0.0745760490915921	0.1063218122584992
221.0	1.1607670421338512	0.0335057632347016	0.0235901595666748	0.0371032183126852	0.3598234834736281	1.6391315851374832	0.0752323201722635	0.4676679204303819	0.2049867974875638	2.080342305090679	0.0905750781076344	0.0226610504104777	0.6373773758162677	0.0744988536078936	0.1062120484243308
221.5	1.159576623835865	0.0334714750527244	0.0235658624677559	0.0370653335692624	0.3594541762537732	1.6374601541560292	0.0751550887600003	0.4671941701409011	0.2047758937780822	2.0782124642290305	0.0904823230021026	0.0226377847652981	0.6367193832932947	0.0744217833923292	0.1061024609105217
222.0	1.1583880779790068	0.0334372403493348	0.0235416042314664	0.0370275073879011	0.3590854517337925	1.6357912930393304	0.0750779793051176	0.4667211287727448	0.2045653260125827	2.076085950930412	0.0903897129671821	0.0226145558743454	0.6360624525366687	0.0743448385344072	0.1059930498646268
222.5	1.1572014065689291	0.0334030591874184	0.0235173848914778	0.0369897398440072	0.3587173105155594	1.6341250052699157	0.0750009919323535	0.4662487975324068	0.2043550944990112	2.073962769036889	0.0902972481684568	0.0225913637750266	0.6354065843532475	0.074268019117443	0.1058838154251649
223.0	1.156016611509154	0.0333689316268608	0.0234932044794591	0.0369520310096051	0.3583497531694929	1.6324612941793657	0.0749241267598814	0.4657771775811098	0.204145199527756	2.0718429222049264	0.0902049287634475	0.0225682085027732	0.634751779496855	0.0741913252186669	0.1057747577217754
223.5	1.1548336946028122	0.033334857724599	0.0234690630251118	0.0369143809533948	0.3579827802350965	1.6308001629508526	0.0748473838994217	0.4653062700355576	0.2039356413719501	2.06972641390854	0.0901127549017486	0.0225450900910747	0.634098038669202	0.0741147569093304	0.1056658768753722
224.0	1.1536526575543604	0.0333008375346714	0.0234449605562034	0.0368767897408083	0.3576163922214849	1.629141614621639	0.0747707634563524	0.4648360759686737	0.2037264202877677	2.067613247442397	0.090020726725163	0.0225220085715116	0.6334453625207898	0.0740383142548108	0.1055571729982944
224.5	1.1524735019712649	0.0332668711082667	0.0234208970986014	0.0368392574340643	0.3572505896079058	1.6274856520855374	0.0746942655298178	0.4643665964103292	0.2035175365147161	2.0655034259248684	0.089928844367835	0.0224989639737888	0.6327937516518007	0.0739619973147131	0.1054486461944554
225.0	1.1512962293656606	0.0332329584937727	0.0233968726763053	0.0368017840922232	0.356885372844251	1.62583227809533	0.0746178902128354	0.4638978323480585	0.203308990275924	2.063396952301032	0.0898371079563804	0.0224759563257669	0.6321432066129734	0.0738858061429721	0.1053402965594895
225.5	1.1501208411559811	0.033199099736824	0.0233728873114798	0.0367643697712403	0.3565207423515596	1.62418149526515	0.0745416375924008	0.4634297847277638	0.2031007817784227	2.06129382934562	0.0897455176100153	0.0224529856534945	0.6314937279064636	0.0738097407879506	0.1052321241808955
226.0	1.148947338668568	0.0331652948803488	0.0233489410244859	0.0367270145240182	0.3561566985225138	1.6225333060728242	0.0744655077495913	0.4629624544544081	0.2028929112134257	2.0591940596659355	0.0896540734406819	0.0224300519812392	0.6308453159866927	0.0737338012925383	0.1051241291381785
226.5	1.1477757231392454	0.033131543964615	0.0233250338339127	0.0366897184004591	0.3557932417219262	1.620887712862177	0.0743895007596677	0.4624958423926975	0.2026853787566014	2.057097645704701	0.0895627755531736	0.0224071553315179	0.6301979712611794	0.0736579876942471	0.1050163115029894
227.0	1.1466059957148766	0.0330978470272758	0.0233011657566079	0.0366524814475153	0.3554303722872185	1.6192447178452989	0.0743136166921742	0.4620299493677518	0.2024781845683425	2.055004589742878	0.0894716240452562	0.0223842957251272	0.6295516940913608	0.073582300025306	0.1049086713392616
227.5	1.1454381574548935	0.0330642041034143	0.0232773368077081	0.0366153037092394	0.3550680905288941	1.6176043231047763	0.0742378556110373	0.4615647761657656	0.2022713287940308	2.052914893902428	0.0893806190077892	0.0223614731811733	0.6289064847933985	0.073506738312754	0.1048012087033464
228.0	1.144272209332798	0.0330306152255873	0.0232535470006686	0.036578185226834	0.354706396731002	1.6159665305958917	0.0741622175746621	0.4611003235346579	0.2020648115642979	2.050828560149045	0.0892897605248436	0.0223386877171007	0.6282623436389727	0.0734313025785321	0.1046939236441452
228.5	1.143108152237645	0.032997080423869	0.0232297963472928	0.0365411260386996	0.3543452911515928	1.6143313421487793	0.0740867026360284	0.4606365921847117	0.2018586329952815	2.048745590294827	0.0891990486738185	0.022315939348721	0.6276192708560623	0.0733559928395729	0.1045868162032403
229.0	1.141945986975497	0.032963599725893	0.0232060848577611	0.0365041261804829	0.3539847740231691	1.612698759470554	0.0740113108427839	0.4601735827892035	0.2016527931888772	2.0466659860009155	0.0891084835255558	0.0222932280902416	0.6269772666297132	0.0732808091078891	0.1044798864150233
229.5	1.1407857142708582	0.0329301731568948	0.0231824125406588	0.0364671856851237	0.3536248455531264	1.611068784147403	0.0739360422373368	0.4597112959850226	0.2014472922329875	2.0445897487800906	0.089018065144453	0.0222705539542927	0.626336331102794	0.0732057513906613	0.1043731343068214
230.0	1.1396273347680814	0.0328968007397525	0.0231587794030047	0.0364303045829008	0.3532655059241888	1.6094414176466432	0.0738608968569466	0.4592497323732805	0.2012421302017649	2.04251687999932	0.0889277935885737	0.0222479169519555	0.625696464376739	0.0731308196903229	0.1042665598990216
230.5	1.138470849032759	0.0328634824950275	0.0231351854502781	0.0363934829014779	0.3529067552948367	1.607816661318748	0.0737858747338134	0.4587888925199116	0.201037307155853	2.040447380882275	0.0888376689097577	0.0222253170927884	0.6250576665122806	0.0730560140046452	0.1041601632051933
231.0	1.1373162575530862	0.0328302184410047	0.0231116306864458	0.0363567206659483	0.3525485937997282	1.6061945163993427	0.073710975895166	0.4583287769562628	0.2008328231426225	2.0383812525117992	0.0887476911537273	0.0222027543848538	0.6244199375301677	0.07298133432682	0.1040539442322084
231.5	1.1361635607412035	0.0327970085937313	0.0230881151139891	0.0363200178988787	0.3521910215501131	1.6045749840111625	0.0736362003633481	0.4578693861796744	0.2006286781964036	2.036318495832341	0.088657860360194	0.0221802288347443	0.6237832774118747	0.0729067806455413	0.1039479029803596
232.0	1.13501275893452	0.0327638529670558	0.0230646387339294	0.0362833746203528	0.3518340386342409	1.6029580651659856	0.0735615481559038	0.4574107206540529	0.2004248723387151	2.034259111652348	0.0885681765629619	0.0221577404476078	0.6231476861002977	0.0728323529450857	0.1038420394434773
232.5	1.1338638523970117	0.0327307515726658	0.0230412015458544	0.0362467908480141	0.3514776451177617	1.601343760766533	0.0734870192856612	0.456952780810433	0.2002214055784895	2.0322031006466195	0.0884786397900305	0.0221352892271734	0.6225131635004401	0.0727580512053916	0.1037363536090436
233.0	1.1327168413205049	0.0326977044201258	0.0230178035479432	0.0362102665971075	0.3511218410441216	1.599732071608338	0.0734126137608149	0.4564955670475318	0.2000182779122946	2.0301504633586265	0.0883892500636948	0.0221128751757756	0.6218797094800866	0.0726838754021364	0.1036308454583057
233.5	1.13157172582593	0.0326647115169135	0.0229944447369914	0.036173801880521	0.3507666264349504	1.5981229983815843	0.073338331585007	0.4560390797322943	0.1998154893245512	2.0281012002027903	0.0883000074006454	0.022090498294379	0.6212473238704673	0.0726098255068139	0.1035255149663865
234.0	1.130428505964567	0.0326317728684562	0.0229711251084352	0.0361373967088261	0.3504120012904444	1.5965165416729206	0.073264172757407	0.4555833192004291	0.1996130397877479	2.026055311466729	0.088210911812065	0.0220681585826025	0.6206160064669103	0.0725359014868087	0.1034203621023939
234.5	1.12928718171926	0.0325988884781668	0.0229478446563761	0.036101051090318	0.3500579655897426	1.594912701967239	0.0731901372727905	0.4551282857569377	0.1994109292626522	2.0240127973134605	0.0881219633037252	0.0220458560387426	0.6199857570294836	0.0724621033054708	0.103315386829528
235.0	1.12814775300562	0.0325660583474786	0.0229246033736042	0.0360647650310549	0.3497045192912968	1.5933114796494317	0.0731162251216162	0.4546739796766335	0.199209157698518	2.021973657783584	0.0880331618760805	0.0220235906597968	0.6193565752836284	0.0723884309221884	0.1032105891051871
235.5	1.1270102196732046	0.0325332824758796	0.0229014012516219	0.0360285385348969	0.3493516623332355	1.5917128750061154	0.0730424362901022	0.4542204012046533	0.1990077250332902	2.019937892797412	0.0879445075243615	0.0220013624414867	0.6187284609207798	0.0723148842924595	0.1031059688810716
236.0	1.12587458150668	0.0325005608609473	0.0228782382806665	0.0359923716035438	0.3489993946337231	1.5901168882273296	0.0729687707603008	0.4537675505569619	0.1988066311938058	2.017905502157076	0.0878560002386661	0.0219791713782802	0.6181014135989799	0.0722414633679624	0.1030015261032862
236.5	1.1247408382269672	0.032467893498381	0.0228551144497331	0.035956264236573	0.3486477160913122	1.588523519408212	0.0728952285101722	0.4533154279208469	0.1986058760959915	2.015876485548604	0.0877676400040502	0.0219570174634139	0.6174754329434791	0.0721681680966255	0.1028972607124411
237.0	1.1236089894923629	0.0324352803820359	0.0228320297465969	0.0359202164314766	0.3482966265852908	1.5869327685506396	0.0728218095136568	0.4528640334554067	0.1984054596450589	2.013850842543949	0.0876794268006154	0.0219349006889148	0.6168505185473289	0.0720949984226951	0.1027931726437503
237.5	1.1224790348996518	0.0324027215039545	0.0228089841578349	0.035884228183697	0.3479461259760242	1.5853446355648515	0.0727485137407469	0.4524133672920313	0.1982053817356959	2.0118285726030045	0.0875913606035969	0.0219128210456219	0.6162266699719655	0.0720219542868028	0.1026892618271298
238.0	1.1213509739851937	0.0323702168543992	0.0227859776688477	0.0358482994866637	0.3475962141052912	1.5837591202710413	0.0726753411575563	0.4519634295348742	0.1980056422522555	2.009809675075573	0.0875034413834489	0.0218907785232072	0.6156038867477832	0.0719490356260319	0.1025855281872932
238.5	1.1202248062259967	0.0323377664218833	0.0227630102638803	0.0358124303318277	0.3472468907966146	1.5821762224009266	0.0726022917263902	0.4515142202613185	0.197806241068941	2.007794149203312	0.0874156691059295	0.0218687731101965	0.6149821683746985	0.0718762423739823	0.1024819716438463
239.0	1.1191005310407751	0.0323053701932019	0.0227400819260434	0.0357766207086967	0.3468981558555876	1.580595941599294	0.0725293654058126	0.4510657395224345	0.1976071780499894	2.0057819941216466	0.0873280437321834	0.0218468047939901	0.6143615143227067	0.0718035744608342	0.1023785921113798
239.5	1.1179781477909856	0.0322730281534627	0.022717192637334	0.0357408706048688	0.3465500090701932	1.5790182774255164	0.0724565621507134	0.4506179873434308	0.1974084530498502	2.0037732088616487	0.0872405652188239	0.0218248735608827	0.6137419240324274	0.0717310318134117	0.1022753894995609
240.0	1.1168576557818513	0.0322407402861152	0.022694342378655	0.0357051800060666	0.3462024502111208	1.5774432293550529	0.0723838819123743	0.4501709637240979	0.1972100659133631	2.001767792351894	0.0871532335180135	0.0218029793960832	0.6131233969156441	0.0716586143552445	0.1021723637132235
240.5	1.1157390542633687	0.0322085065729808	0.0226715311298358	0.0356695488961698	0.3458554790320758	1.5758707967809171	0.0723113246385335	0.4497246686392452	0.1970120164759317	1.999765743420283	0.0870660485775429	0.0217811222837344	0.612505932355832	0.0715863220066288	0.1020695146524561
241.0	1.1146223424312969	0.0321763269942814	0.0226487588696515	0.035633977257248	0.3455090952700858	1.5743009790151314	0.0722388902734497	0.4492791020391317	0.1968143045636948	1.9977670607958335	0.0869790103409094	0.0217593022069321	0.6118895297086798	0.0715141546846876	0.1019668422126897
241.5	1.1135075194281323	0.0321442015286682	0.0226260255758422	0.0355984650695926	0.3451632986458002	1.572733775290147	0.0721665787579645	0.4488342638498877	0.1966169299936953	1.9957717431104511	0.0868921187473931	0.021737519147744	0.6112741883026025	0.0714421123034296	0.1018643462847828
242.0	1.112394584344072	0.0321121301532495	0.0226033312251321	0.0355630123117485	0.3448180888637873	1.5711691847602542	0.0720943900295648	0.4483901539739336	0.1964198925740458	1.9937797889006643	0.0868053737321331	0.0217157730872283	0.6106599074392456	0.0713701947738075	0.1017620267551066
242.5	1.111283536217951	0.0320801128436185	0.0225806757932479	0.0355276189605449	0.3444734656128247	1.5696072065029618	0.072022324022443	0.447946772290389	0.1962231921040922	1.9917911966093365	0.0867187752262013	0.0216940640054519	0.6100466863939819	0.071298402003775	0.1016598835056271
243.0	1.1101743740381789	0.0320481495738804	0.0225580592549375	0.035492284991126	0.3441294285661866	1.568047839520358	0.071950380667557	0.4475041186554766	0.196026828374574	1.9898059645873505	0.0866323231566761	0.0216723918815088	0.6094345244163994	0.0712267338983432	0.1015579164139876
243.5	1.1090670967436502	0.0320162403166793	0.0225354815839879	0.0354570103769809	0.3437859773819255	1.5664910827404486	0.0718785598926895	0.4470621929029205	0.195830801167783	1.9878240910952647	0.0865460174467139	0.0216507566935372	0.6088234207307835	0.0711551903596361	0.101456125353589
244.0	1.1079617032246456	0.0319843850432245	0.022512942753243	0.0354217950899735	0.3434431117031499	1.564936935018478	0.0718068616225055	0.4466209948443368	0.1956351102577187	1.985845574304947	0.0864598580156206	0.0216291584187377	0.6082133745365889	0.071083771286945	0.1013545101936684
244.5	1.1068581923237195	0.0319525837233162	0.0224904427346209	0.0353866391003713	0.3431008311582977	1.5633853951382235	0.0717352857786096	0.4461805242696197	0.1954397554102414	1.9838704123011777	0.0863738447789208	0.0216075970333897	0.6076043850089057	0.0710124765767822	0.1012530707993776
245.0	1.1057565628365718	0.0319208363253716	0.0224679814991317	0.0353515423768743	0.3427591353614053	1.5618364618132754	0.0716638322796021	0.4457407809473203	0.1952447363832234	1.9818986030832333	0.0862879776484271	0.021586072512869	0.6069964512989182	0.0709413061229337	0.1011518070318596
245.5	1.104656813512904	0.0318891428164492	0.0224455590168938	0.0353165048866431	0.3424180239123722	1.560290133688292	0.0715925010411342	0.4453017646250204	0.1950500529266969	1.979930144566439	0.0862022565323071	0.021564584831664	0.6063895725343552	0.0708702598165112	0.1010507187483238
246.0	1.103558943057268	0.0318575031622745	0.022423175257151	0.0352815265953268	0.3420774963972217	1.5587464093402397	0.0715212919759628	0.4448634750297002	0.1948557047830005	1.9779650345837023	0.0861166813351506	0.0215431339633921	0.6057837478199347	0.0707993375460036	0.1009498058021206
246.5	1.1024629501298957	0.0318259173272635	0.0224008301882888	0.0352466074670901	0.3417375523883572	1.557205287279609	0.0714502049940034	0.4444259118681	0.1946616916869225	1.97600327088702	0.0860312519580346	0.0215217198808161	0.6051789762377995	0.0707285391973265	0.1008490680428143
247.0	1.1013688333475171	0.031794385274547	0.0223785237778505	0.0352117474646405	0.3413981914448147	1.5556667659516157	0.0713792400023833	0.4439890748270768	0.194468013365843	1.9740448511489608	0.0859459682985878	0.0215003425558599	0.6045752568479483	0.0706578646538727	0.1007485053162548
247.5	1.1002765912841683	0.0317629069659944	0.0223562559925534	0.0351769465492547	0.341059413112512	1.5541308437373809	0.0713083969054935	0.4435529635739553	0.1942746695398726	1.972089772964128	0.0858608302510547	0.021479001959624	0.6039725886886589	0.0705873137965599	0.1006481174646488
248.0	1.0991862224719828	0.0317314823622365	0.0223340267983039	0.0351422046808047	0.3407212169244917	1.5525975189550931	0.0712376756050394	0.4431175777568729	0.19408165992199	1.9701380338505945	0.0857758377063572	0.021457698062401	0.6033709707769028	0.0705168865038797	0.1005479043266291
248.5	1.0980977254019737	0.0317001114226888	0.0223118361602135	0.0351075218177833	0.3403836024011639	1.5510667898611534	0.0711670760000914	0.4426829170051205	0.1938889842181763	1.9681896312513203	0.0856909905521569	0.0214364308336908	0.602770402108758	0.0704465826519439	0.1004478657373234
249.0	1.0970110985247992	0.0316687941055736	0.0222896840426136	0.0350728979173298	0.3400465690505412	1.5495386546512993	0.0710965979871343	0.4422489809294764	0.1936966421275481	1.966244562535544	0.085606288672915	0.0214152002422153	0.6021708816598093	0.0703764021145317	0.1003480015284216
249.5	1.0959263402515234	0.0316375303679423	0.0222675704090708	0.0350383329352545	0.3397101163684737	1.548013111461717	0.0710262414601157	0.4418157691225369	0.1935046333424885	1.964302825000153	0.0855217319499522	0.0213940062559333	0.601572408385547	0.0703063447631347	0.1002483115282423
250.0	1.0948434489543577	0.0316063201656973	0.022245495222401	0.0350038268260631	0.3393742438388774	1.5464901583701305	0.0709560063104945	0.4413832811590399	0.1933129575487751	1.962364415871036	0.0854373202615076	0.0213728488420546	0.6009749812217575	0.0702364104670024	0.100148795561798
250.5	1.0937624229673943	0.0315751634536133	0.0222234584446845	0.0349693795429814	0.3390389509339606	1.5449697933968751	0.0708858924272875	0.4409515165961857	0.1931216144257071	1.9604293323044093	0.0853530534827957	0.0213517279670545	0.6003785990849074	0.0701665990931863	0.1000494534508596
251.0	1.0926832605873291	0.0315440601853586	0.0222014600372796	0.0349349910379784	0.3387042371144463	1.5434520145059605	0.0708158996971163	0.4405204749739501	0.1929306036462297	1.958497571388126	0.0852689314860641	0.0213306435966878	0.5997832608725215	0.0700969105065835	0.0999502850140197
251.5	1.0916059600741694	0.0315130103135157	0.0221794999608374	0.0349006612617902	0.3383701018297915	1.5419368196061058	0.0707460280042528	0.4400901558153958	0.1927399248770569	1.9565691301429624	0.0851849541406489	0.0213095956960021	0.5991889654635566	0.0700273445699795	0.0998512900667549
252.0	1.0905305196519346	0.0314820137896019	0.0221575781753148	0.0348663901639424	0.3380365445184017	1.540424206551768	0.070676277230664	0.4396605586269758	0.1925495777787919	1.954644005523885	0.08510112131303	0.021288584229352	0.5985957117187662	0.0699579011440905	0.0997524684214867
252.5	1.0894569375093448	0.0314510705640894	0.0221356946399886	0.0348321776927734	0.3377035646078445	1.538914173144153	0.0706066472560569	0.4392316828988353	0.1923595620060464	1.9527221944213005	0.0850174328668852	0.0212676091604118	0.5980034984810634	0.0698885800876048	0.0996538198876428
253.0	1.0883852118004955	0.0314201805864251	0.0221138493134686	0.0347980237954563	0.337371161515057	1.5374067171322032	0.0705371379579213	0.4388035281051057	0.1921698772075574	1.9508036936622792	0.0849338886631436	0.0212466704521894	0.5974123245758737	0.0698193812572239	0.0995553442717153
253.5	1.0873153406455278	0.0313893438050503	0.0220920421537108	0.0347639284180209	0.3370393346465526	1.535901836213585	0.0704677492115735	0.4383760937041976	0.1919805230263021	1.9488885000117704	0.0848504885600383	0.0212257680670382	0.5968221888114866	0.0697503045077023	0.0994570413773203
254.0	1.0862473221312816	0.0313585601674197	0.0220702731180304	0.0347298915053753	0.3367080833986222	1.5343995280356415	0.0703984808901977	0.4379493791390855	0.1917914990996113	1.9469766101737864	0.0847672324131577	0.0212049019666707	0.5962330899793978	0.0696813496918878	0.0993589110052545
254.5	1.0851811543119432	0.0313278296200205	0.0220485421631146	0.0346959130013275	0.3363774071575343	1.5328997901963488	0.0703293328648886	0.4375233838375915	0.1916028050592813	1.945068020792576	0.084684120075497	0.0211840721121705	0.5956450268546489	0.0696125166607597	0.0992609529535526
255.0	1.084116835209682	0.0312971521083909	0.022026849245035	0.0346619928486057	0.3360473052997306	1.5314026202452449	0.0702603050046913	0.4370981072126627	0.1914144405316833	1.94316272845378	0.0846011513975078	0.0211632784640051	0.5950579981961605	0.0695438052634676	0.0991631670175426
255.5	1.083054362815274	0.0312665275771384	0.0220051943192599	0.0346281309888796	0.3357177771920188	1.5299080156843503	0.0701913971766424	0.4366735486626444	0.1912264051378716	1.9412607296855635	0.0845183262271479	0.0211425209820373	0.5944720027470587	0.069475215347369	0.0990655529899007
256.0	1.0819937350887208	0.031235955969958	0.0219835773406665	0.0345943273627801	0.3353888221917631	1.5284159739690728	0.0701226092458092	0.4362497075715502	0.1910386984936899	1.9393620209597344	0.0844356444099292	0.0211217996255378	0.5938870392350001	0.0694067467580664	0.0989681106607053
256.5	1.0809349499598546	0.0312054372296502	0.0219619982635532	0.0345605819099198	0.3350604396470711	1.5269264925090973	0.0700539410753288	0.4358265833093273	0.1908513202098761	1.937466598692844	0.0843531057889663	0.0211011143531968	0.5933031063724877	0.0693383993394441	0.0988708398174905
257.0	1.0798780053289354	0.0311749712981377	0.0219404570416507	0.0345268945689122	0.3347326288969774	1.5254395686692632	0.0699853925264467	0.4354041752321166	0.1906642698921653	1.9355744592472697	0.084270710205023	0.0210804651231353	0.5927202028571844	0.0692701729337037	0.0987737402452978
257.5	1.0788228990672395	0.0311445581164835	0.0219189536281342	0.0344932652773916	0.3344053892716251	1.5239551997704277	0.0699169634585546	0.4349824826825115	0.1904775471413914	1.9336855989322808	0.0841884574965589	0.0210598518929167	0.5921383273722203	0.0692020673814001	0.0986768117267281
258.0	1.0777696290176375	0.0311141976249073	0.0218974879756343	0.0344596939720317	0.3340787200924445	1.5224733830903163	0.0698486537292275	0.43456150498981	0.1902911515535867	1.9318000140050884	0.0841063474997748	0.0210392746195581	0.5915574785864957	0.0691340825214758	0.0985800540419921
258.5	1.0767181929951648	0.0310838897628025	0.0218760600362489	0.0344261805885644	0.3337526206723282	1.5209941158643585	0.0697804631942603	0.4341412414702644	0.1901050827200803	1.92991770067188	0.084024380048658	0.0210187332595411	0.5909776551549795	0.0690662181912957	0.0984834669689604
259.0	1.075668588787581	0.0310536344687524	0.0218546697615532	0.0343927250617987	0.3334270903158039	1.519517395286512	0.0697123917077043	0.4337216914273269	0.1899193402275948	1.9280386550888324	0.0839425549750259	0.0209982277688227	0.5903988557190022	0.0689984742266801	0.0983870502832122
259.5	1.0746208141559237	0.0310234316805467	0.0218333171026118	0.0343593273256384	0.3331021283192054	1.5180432185100747	0.0696444391219021	0.4333028541518917	0.1897339236583417	1.926162873363119	0.08386087210857	0.0209777581028462	0.5898210789065449	0.068930850461939	0.0982908037580841
260.0	1.073574866835049	0.0309932813351969	0.0218120020099885	0.0343259873131003	0.3327777339708386	1.516571582648482	0.0695766052875233	0.432884728922532	0.189548832590115	1.924290351553891	0.0837793312768987	0.0209573242165516	0.5892443233325232	0.0688633467299038	0.0981947271647174
260.5	1.0725307445341712	0.0309631833689525	0.021790724433757	0.0342927049563318	0.3324539065511482	1.5151024847760948	0.069508890053598	0.4324673150057359	0.1893640665963835	1.922421085673249	0.0836979323055792	0.0209369260643858	0.5886685875990676	0.06879596286196	0.0980988202721049
261.0	1.0714884449373827	0.0309331377173161	0.0217694843235116	0.0342594801866282	0.3321306453328781	1.5136359219289697	0.0694412932675518	0.4320506116561359	0.1891796252463815	1.9205550716872	0.0836166750181792	0.0209165636003131	0.5880938702957981	0.0687286986880786	0.0980030828471369
261.5	1.0704479657041788	0.0309031443150588	0.0217482816283772	0.0342263129344498	0.3318079495812327	1.5121718911056268	0.069373814775238	0.4316346181167371	0.1889955081051983	1.9186923055165936	0.0835355592363078	0.020896236777825	0.5875201700000953	0.0686615540368477	0.0979075146546468
262.0	1.0694093044699642	0.030873203096235	0.0217271162970193	0.0341932031294386	0.3314858185540333	1.5107103892677949	0.0693064544209713	0.4312193336191406	0.1888117147338663	1.9168327830380547	0.0834545847796555	0.0208759455499501	0.5869474852773678	0.0685945287355026	0.0978121154574556
262.5	1.0683724588465568	0.0308433139941974	0.021705988277654	0.0341601507004353	0.3311642515018733	1.5092514133411534	0.0692392120475599	0.4308047573837641	0.1886282446894475	1.914976500084888	0.0833737514660342	0.020855689869264	0.5863758146813141	0.0685276226099563	0.0977168850164158
263.0	1.0673374264226814	0.030813476941611	0.0216848975180574	0.034127155575495	0.3308432476682703	1.5077949602160583	0.0691720874963368	0.4303908886200587	0.1884450975251188	1.9131234524479788	0.0832930591114158	0.0208354696878987	0.5858051567541805	0.0684608354848293	0.0976218230904545
263.5	1.0663042047644564	0.0307836918704678	0.0216638439655759	0.0340942176819039	0.3305228062898164	1.5063410267482584	0.0691050806071919	0.4299777265267226	0.1882622727902557	1.9112736358766769	0.0832125075299708	0.0208152849575522	0.585235510027017	0.0683941671834786	0.0975269294366163
264.0	1.0652727914158742	0.0307539587121008	0.0216428275671348	0.0340613369461945	0.3302029265963258	1.5048896097595998	0.0690381912186023	0.4295652702919117	0.1880797700305154	1.909427046079663	0.083132096534106	0.0207951356294975	0.5846668730199257	0.0683276175280265	0.0974322038101049
264.5	1.0642431838992714	0.0307242773971975	0.021621848269248	0.0340285132941616	0.3298836078109801	1.5034407060387214	0.068971419167663	0.429153519093447	0.1878975887879175	1.9075836787258087	0.0830518259345019	0.020775021654592	0.5840992442423086	0.0682611863393893	0.0973376459643245
265.0	1.0632153797157948	0.0306946478558141	0.0216009060180274	0.0339957466508775	0.3295648491504714	1.5019943123417374	0.0689047642901163	0.4287424720990181	0.1877157286009247	1.905743529445017	0.082971695540149	0.0207549429832865	0.5835326221931093	0.0681948734373045	0.0972432556509201
265.5	1.0621893763458568	0.0306650700173882	0.0215800007591913	0.0339630369407068	0.3292466498251434	1.5005504253929105	0.0688382264203817	0.4283321284663843	0.1875341890045208	1.903906593829052	0.0828917051583839	0.0207348995656337	0.5829670053610516	0.068128678640359	0.0971490326198179
266.0	1.0611651712495858	0.0306355438107527	0.0215591324380736	0.0339303840873219	0.3289290090391296	1.4991090418853126	0.0687718053915846	0.4279224873435728	0.1873529695302893	1.902072867432356	0.0828118545949252	0.0207148913512974	0.582402392224875	0.0680626017660152	0.0970549766192642
266.5	1.060142761867271	0.0306060691641482	0.0215383009996325	0.0338977880137169	0.3286119259904902	1.4976701584814809	0.0687055010355848	0.4275135478690729	0.1871720697064883	1.9002423457728528	0.0827321436539079	0.0206949182895607	0.5818387812535651	0.0679966426306385	0.0969610873958641
267.0	1.0591221456197957	0.0305766460052362	0.0215175063884589	0.0338652486422226	0.3282953998713464	1.4962337718140548	0.0686393131830045	0.4271053091720287	0.1869914890581273	1.898415024332743	0.082652572137918	0.0206749803293346	0.5812761709065817	0.067930801049523	0.0968673646946199
267.5	1.0581033199090686	0.0305472742611114	0.0214967485487852	0.0338327658945202	0.3279794298680126	1.494799878486414	0.0685732416632562	0.4266977703724272	0.1868112271070397	1.896590898559277	0.0825731398480268	0.0206550774191663	0.5807145596340825	0.0678650768369168	0.0967738082589684
268.0	1.0570862821184457	0.0305179538583144	0.0214760274244931	0.0338003396916555	0.3276640151611266	1.4933684750732958	0.0685072863045695	0.4262909305812845	0.1866312833719564	1.894769963865527	0.0824938465838232	0.0206352095072473	0.580153945877143	0.0677994698060484	0.0966804178308175
268.5	1.0560710296131457	0.0304886847228435	0.0214553429591223	0.0337679699540527	0.3273491549257779	1.491939558121411	0.0684414469340182	0.4258847889008292	0.1864516573685774	1.89295221563114	0.0824146921434476	0.0206153765414217	0.5795943280679745	0.0677339797691505	0.0965871931505831
269.0	1.055057559740661	0.0304594667801672	0.0214346950958781	0.0337356566015277	0.3270348483316337	1.4905131241500458	0.0683757233775462	0.4254793444246829	0.1862723486096419	1.891137649203084	0.0823356763236236	0.0205955784691939	0.5790357046301368	0.0676686065374852	0.0964941339572243
269.5	1.054045869831159	0.0304302999552356	0.0214140837776397	0.0337033995533016	0.3267210945430632	1.4890891696516564	0.0683101154599939	0.4250745962380372	0.1860933566049983	1.8893262598963736	0.08225679891969	0.0205758152377362	0.5784780739787482	0.067603349921368	0.0964012399882789
270.0	1.0530359571978805	0.0304011841724923	0.0213935089469676	0.0336711987280137	0.3264078927192599	1.4876676910924551	0.0682446230051235	0.4246705434178293	0.1859146808616719	1.8875180429948	0.0821780597256319	0.020556086793897	0.5779214345206926	0.0675382097301915	0.0963085109798976
270.5	1.0520278191375292	0.0303721193558858	0.0213729705461117	0.0336390540437347	0.3260952420143618	1.486248684912983	0.0681792458356442	0.424267185032914	0.1857363208839329	1.885712993751631	0.0820994585341118	0.0205363930842081	0.5773657846548232	0.0674731857724488	0.0962159466668787
271.0	1.0510214529306563	0.0303431054288805	0.0213524685170185	0.0336069654179787	0.3257831415775699	1.4848321475286803	0.0681139837732367	0.4238645201442326	0.1855582761733618	1.883911107390315	0.0820209951364997	0.0205167340548919	0.5768111227721624	0.0674082778557563	0.0961235467827011
271.5	1.0500168558420404	0.0303141423144685	0.0213320028013388	0.0335749327677166	0.3254715905532652	1.483418075330443	0.0680488366385777	0.4234625478049814	0.1853805462289152	1.8821123791051668	0.0819426693229033	0.0204971096518692	0.5762574472560994	0.067343485786877	0.0960313110595574
272.0	1.0490140251210582	0.0302852299351797	0.0213115733404349	0.0335429560093878	0.3251605880811227	1.4820064646851705	0.0679838042513641	0.4230612670607745	0.1852031305469897	1.8803168040620435	0.0818644808821969	0.0204775198207661	0.5757047564825831	0.0672788093717418	0.0959392392283866
272.5	1.0480129580020523	0.0302563682130932	0.0212911800753875	0.0335110350589125	0.3248501332962252	1.480597311936312	0.0679188864303361	0.4226606769498072	0.1850260286214848	1.878524377399012	0.0817864296020508	0.0204579645069211	0.5751530488203147	0.0672142484154722	0.0958473310189058
273.0	1.0470136517046924	0.0302275570698475	0.0212708229470035	0.0334791698317037	0.324540225329174	1.479190613404393	0.0678540829933008	0.4222607765030141	0.1848492399438656	1.8767350942270036	0.0817085152689596	0.0204384436553923	0.5746023226309342	0.0671498027224017	0.0957555861596417
273.5	1.04601610343433	0.0301987964266514	0.0212505018958224	0.0334473602426789	0.3242308633061986	1.477786365387544	0.067789393757155	0.4218615647442272	0.1846727640032234	1.87494894963046	0.0816307376682701	0.0204189572109639	0.5740525762692061	0.0670854720960968	0.0956640043779619
274.0	1.0450203103823492	0.0301700862042935	0.0212302168621232	0.0334156062062717	0.3239220463492644	1.4763845641620148	0.0677248185379072	0.4214630406903301	0.1844966002863361	1.8731659386679704	0.0815530965842093	0.0203995051181535	0.5735038080832012	0.0670212563393782	0.0955725854001049
274.5	1.0440262697265097	0.0301414263231533	0.0212099677859315	0.0333839076364432	0.3236137735761788	1.4749852059826838	0.0676603571507008	0.4210652033514102	0.1843207482777274	1.871386056372893	0.0814755917999111	0.0203800873212183	0.5729560164144754	0.066957155254341	0.0954813289512101
275.0	1.0430339786312872	0.0301128167032101	0.0211897546070259	0.0333522644466931	0.3233060441006958	1.473588287083558	0.0675960094098347	0.4206680517309087	0.1841452074597256	1.869609297753976	0.0813982230974436	0.0203607037641618	0.5724091995982467	0.0668931686423755	0.0953902347553477
275.5	1.0420434342482063	0.0300842572640537	0.0211695772649444	0.0333206765500707	0.3229988570326183	1.4721938036782658	0.0675317751287856	0.4202715848257681	0.1839699773125199	1.8678356577959585	0.0813209902578348	0.0203413543907404	0.5718633559635676	0.0668292963041863	0.0952993025355476
276.0	1.04105463371617	0.0300557479248936	0.0211494356989912	0.0332891438591862	0.3226922114778998	1.470801751960542	0.0674676541202288	0.4198758016265781	0.1837950573142182	1.8660651314601724	0.0812438930610991	0.0203220391444695	0.5713184838334973	0.0667655380398128	0.0952085320138277
276.5	1.0400675741617802	0.0300272886045684	0.0211293298482429	0.0332576662862209	0.3223861065387436	1.4694121281047063	0.0674036461960589	0.4194807011177178	0.1836204469409016	1.8642977136851264	0.0811669312862626	0.02030275796863	0.570774581525268	0.0667018936486478	0.0951179229112222
277.0	1.0390822526996606	0.0299988792215554	0.0211092596515546	0.0332262437429379	0.322080541313701	1.4680249282661322	0.0673397511674103	0.4190862822774979	0.1834461456666799	1.8625333993870852	0.0810901047113882	0.0202835108062744	0.5702316473504518	0.0666383629294567	0.0950274749478097
277.5	1.0380986664327647	0.0299705196939799	0.0210892250475662	0.0331948761406926	0.321775514897768	1.4666401485817104	0.0672759688446777	0.4186925440782983	0.183272152963745	1.86077218346064	0.0810134131136001	0.0202642976002327	0.5696896796151224	0.0665749456803964	0.0949371878427396
278.0	1.0371168124526875	0.0299422099396237	0.0210692259747085	0.0331635633904426	0.3214710263824794	1.465257785170304	0.0672122990375353	0.4182994854867052	0.1830984683024239	1.8590140607792651	0.0809368562691087	0.0202451182931185	0.5691486766200149	0.0665116416990332	0.0948470613142597
278.5	1.0361366878399696	0.0299139498759347	0.0210492623712089	0.0331323054027583	0.3211670748560035	1.4638778341332	0.0671487415549567	0.4179071054636463	0.1829250911512313	1.8572590261958748	0.0808604339532342	0.0202259728273349	0.568608636660685	0.0664484507823612	0.0947570950797419
279.0	1.035158289664393	0.0298857394200351	0.0210293341750974	0.0331011020878321	0.3208636594032331	1.4625002915545458	0.0670852962052343	0.4175154029645225	0.1827520209769204	1.8555070745433624	0.08078414594043	0.0202068611450801	0.5680695580276626	0.0663853727268202	0.0946672888557089
279.5	1.0341816149852765	0.0298575784887305	0.0210094413242126	0.0330699533554887	0.3205607791058765	1.4611251535017888	0.0670219627959976	0.4171243769393384	0.182579257244534	1.853758200635136	0.0807079920043066	0.0201877831883535	0.5675314390066043	0.0663224073283127	0.0945776423578591
280.0	1.0332066608517665	0.0298294669985181	0.0209895837562068	0.0330388591151943	0.3202584330425467	1.4597524160261022	0.0669587411342322	0.4167340263328316	0.1824067994174537	1.8520123992656443	0.0806319719176534	0.0201687388989607	0.5669942778784447	0.0662595543822218	0.094488155301092
280.5	1.03223342430312	0.0298014048655951	0.0209697614085521	0.0330078192760665	0.3199566202888488	1.458382075162807	0.0668956310262982	0.4163443500845983	0.182234646957449	1.8502696652108948	0.0805560854524624	0.0201497282185195	0.5664580729195431	0.0661968136834274	0.094398827399533
281.0	1.0312619023689853	0.0297733920058672	0.0209499742185458	0.0329768337468829	0.3196553399174663	1.457014126931786	0.0668326322779479	0.4159553471292185	0.1820627993247257	1.8485299932289632	0.0804803323799494	0.020130751088465	0.5659228224018295	0.0661341850263236	0.0943096583665578
281.5	1.030292092069679	0.0297454283349563	0.0209302221233155	0.0329459024360909	0.3193545909982468	1.455648567337894	0.0667697446943437	0.4155670163963781	0.1818912559779731	1.8467933780604957	0.0804047124705763	0.0201118074500552	0.5653885245929469	0.0660716682048346	0.0942206479148159
282.0	1.029323990416457	0.0297175137682087	0.0209105050598248	0.0329150252518166	0.3190543725982847	1.4542853923713588	0.0667069680800757	0.4151793568109905	0.1817200163744107	1.8450598144292008	0.0803292254940722	0.0200928972443763	0.5648551777563932	0.066009263012431	0.0941317957562548
282.5	1.028357594411781	0.0296896482207033	0.0208908229648783	0.0328842021018731	0.3187546837820041	1.4529245980081766	0.0666443022391785	0.4147923672933145	0.181549079969834	1.84332929704234	0.0802538712194551	0.0200740204123473	0.5643227801516587	0.0659469692421457	0.0940431016021428
283.0	1.0273929010495837	0.0296618316072585	0.0208711757751268	0.03285343289377	0.3184555236112397	1.4515661802105029	0.0665817469751485	0.4144060467590723	0.1813784462186599	1.8416018205912004	0.0801786494150518	0.0200551768947258	0.5637913300343631	0.0658847866865895	0.0939545651630921
283.5	1.026429907315524	0.0296340638424406	0.0208515634270724	0.0328227175347215	0.318156891145316	1.4502101349270338	0.0665193020909604	0.4140203941195642	0.1812081145739709	1.8398773797515693	0.0801035598485193	0.0200363666321126	0.5632608256563885	0.0658227151379665	0.0938661861490806
284.0	1.0254686101872474	0.0296063448405709	0.0208319858570734	0.032792055931655	0.3178587854411269	1.448856458093387	0.0664569673890834	0.4136354082817826	0.1810380844875592	1.8381559691841984	0.0800286022868642	0.0200175895649568	0.5627312652660129	0.0657607543880892	0.093777964269475
284.5	1.0245090066346323	0.0295786745157333	0.0208124430013495	0.0327614479912194	0.317561205553212	1.4475051456324706	0.0663947426714975	0.4132510881485234	0.1808683554099693	1.8364375835352569	0.079953776496463	0.0199988456335605	0.562202647108039	0.0656989042283934	0.0936898992330518
285.0	1.0235510936200385	0.0295510527817811	0.0207929347959861	0.0327308936197933	0.3172641505338326	1.4461561934548506	0.0663326277397096	0.4128674326184959	0.1806989267905408	1.8347222174367823	0.0798790822430813	0.0199801347780837	0.5616749694239219	0.0656371644499527	0.0936019907480189
285.5	1.0225948680985495	0.0295234795523449	0.0207734611769396	0.032700392723493	0.3169676194330471	1.4448095974591102	0.0662706223947684	0.4124844405864321	0.1805297980774499	1.8330098655071232	0.0798045192918932	0.0199614569385489	0.5611482304518953	0.0655755348434932	0.0935142385220368
286.0	1.0216403270182135	0.0294959547408389	0.0207540220800417	0.0326699452081806	0.3166716112987843	1.443465353532205	0.0662087264372805	0.4121021109431922	0.1803609687177504	1.8313005223513723	0.0797300874074999	0.0199428120548459	0.5606224284270951	0.0655140151994073	0.093426642262239
286.5	1.0206874673202768	0.0294684782604682	0.0207346174410043	0.0326395509794716	0.3163761251769155	1.442123457549812	0.0661469396674252	0.4117204425758703	0.1801924381574139	1.8295941825617972	0.0796557863539489	0.019924200066736	0.5600975615816803	0.0654526053077679	0.0933392016752527
287.0	1.0197362859394157	0.0294410500242356	0.0207152471954236	0.032609209942743	0.3160811601113265	1.440783905376673	0.0660852618849693	0.4113394343678983	0.1800242058413703	1.827890840718259	0.0795816158947515	0.0199056209138569	0.5595736281449539	0.0653913049583422	0.0932519164672187
287.5	1.0187867798039645	0.0294136699449482	0.0206959112787849	0.0325789220031401	0.315786715143987	1.4394466928669307	0.0660236928892819	0.4109590851991462	0.1798562712135455	1.8261904913886269	0.0795075757929015	0.0198870745357269	0.5590506263434791	0.0653301139406046	0.093164786343811
288.0	1.0178389458361412	0.029386337935224	0.0206766096264672	0.0325486870655848	0.3154927893150202	1.4381118158644666	0.0659622324793487	0.410579393946024	0.1796886337169014	1.8244931291291904	0.0794336658108925	0.0198685608717491	0.5585285544011973	0.065269032043751	0.0930778110102565
288.5	1.0168927809522663	0.0293590539074985	0.0206573421737468	0.0325185050347824	0.3151993816627705	1.4367792702032247	0.0659008804537862	0.4102003594815798	0.1795212927934728	1.822798748485057	0.0793598857107356	0.0198500798612159	0.5580074105395398	0.0652080590567106	0.0929909901713537
289.0	1.0159482820629813	0.029331817774031	0.0206381088558021	0.032488375815229	0.3149064912238704	1.4354490517075338	0.0658396366108558	0.4098219806755964	0.1793542478844046	1.8211073439905476	0.0792862352539763	0.0198316314433132	0.557487192977541	0.0651471947681598	0.0929043235314921
289.5	1.0150054460734608	0.0293046294469108	0.0206189096077177	0.0324582993112185	0.3146141170333062	1.4341211561924272	0.0657785007484773	0.4094442563946879	0.1791874984299891	1.819418910169588	0.0792127142017119	0.0198132155571242	0.5569678999319495	0.0650864389665343	0.0928178107946698
290.0	1.014064269883625	0.0292774888380638	0.0205997443644883	0.0324282754268497	0.3143222581244828	1.4327955794639542	0.0657174726642425	0.4090671855023936	0.1790210438697015	1.8177334415360888	0.0791393223146073	0.0197948321416339	0.5564495296173348	0.0650257914400415	0.0927314516645126
290.5	1.0131247503883456	0.029250395859258	0.020580613061023	0.0323983040660334	0.3140309135292874	1.4314723173194868	0.0656565521554286	0.4086907668592703	0.1788548836422353	1.8160509325943264	0.0790660593529122	0.0197764811357329	0.5559320802461957	0.0649652519766731	0.0926452458442912
291.0	1.0121868844776492	0.0292233504221099	0.0205615156321491	0.0323683851324984	0.3137400822781523	1.4301513655480238	0.0655957390190109	0.4083149993229845	0.1786890171855377	1.814371377839308	0.0789929250764769	0.0197581624782211	0.555415550029064	0.0649048203642167	0.0925591930369391
291.5	1.011250669036918	0.0291963524380903	0.020542452012616	0.0323385185297992	0.3134497634001163	1.4288327199304875	0.0655350330516764	0.407939881748401	0.1785234439368435	1.8126947717571409	0.0789199192447679	0.0197398761078122	0.554899937174609	0.0648444963902677	0.0924732929450699
292.0	1.0103161009470876	0.0291694018185301	0.0205234221370991	0.0323087041613218	0.3131599559228854	1.427516376240018	0.0654744340498355	0.4075654129876729	0.1783581633327091	1.8110211088253911	0.0788470416168837	0.0197216219631368	0.5543852398897376	0.0647842798422412	0.0923875452709942
292.5	1.0093831770848396	0.029142498474626	0.0205044259402038	0.0322789419302903	0.3128706588728929	1.4262023302422613	0.0654139418096354	0.4071915918903276	0.1781931748090454	1.809350383513434	0.0787742919515703	0.0197033999827466	0.5538714563796965	0.0647241705073832	0.0923019497167365
293.0	1.0084518943227938	0.0291156423174462	0.0204854633564687	0.0322492317397736	0.3125818712753576	1.4248905776956526	0.0653535561269717	0.4068184173033529	0.1780284778011512	1.8076825902828049	0.0787016700072361	0.0196852101051179	0.5533585848481677	0.0646641681727818	0.0922165059840514
293.5	1.007522249529696	0.0290888332579356	0.0204665343203697	0.0322195734926913	0.3122935921543421	1.4235811143516977	0.0652932767975006	0.4064458880712815	0.1778640717437443	1.8060177235875392	0.0786291755419668	0.0196670522686554	0.5528466234973676	0.0646042726253785	0.0921312137744403
294.0	1.0065942395706022	0.0290620712069219	0.0204476387663237	0.0321899670918199	0.3120058205328092	1.422273935955246	0.0652331036166512	0.4060740030362742	0.1776999560709943	1.8043557778745103	0.0785568083135398	0.0196489264116955	0.5523355705281404	0.0645444836519788	0.0920460727891667
294.5	1.0056678613070609	0.0290353560751202	0.0204287766286914	0.0321604124397989	0.3117185554326782	1.4209690382447628	0.0651730363796364	0.4057027610382016	0.1775361302165526	1.8026967475837603	0.0784845680794392	0.01963083247251	0.5518254241400532	0.0644848010392629	0.0919610827292723
295.0	1.004743111597291	0.029008687773139	0.0204099478417819	0.032130909439137	0.3114317958748797	1.4196664169525948	0.0651130748814651	0.4053321609147243	0.1773725936135841	1.8010406271488262	0.0784124545968692	0.0196127703893098	0.5513161825314863	0.0644252245737968	0.0918762432955924
295.5	1.0038199872963591	0.0289820662114845	0.0203911523398551	0.0321014579922174	0.31114554087941	1.418366067805233	0.065053218916953	0.4049622015013731	0.1772093456947964	1.799387410997059	0.0783404676227686	0.0195947401002475	0.5508078438997249	0.0643657540420417	0.091791554188771
296.0	1.0028984852563536	0.0289554913005669	0.0203723900571256	0.0320720580013042	0.3108597894653842	1.4170679865235705	0.0649934682807342	0.4045928816316259	0.1770463858924698	1.797737093549941	0.0782686069138241	0.0195767415434218	0.5503004064410475	0.0643063892303649	0.0917070151092755
296.5	1.0019786023265522	0.0289289629507041	0.0203536609277661	0.0320427093685476	0.3105745406510885	1.4157721688231566	0.0649338227672715	0.4042242001369857	0.1768837136384868	1.796089669223398	0.0781968722264843	0.0195587746568799	0.5497938683508141	0.0642471299250495	0.0916226257574117
297.0	1.0010603353535912	0.0289024810721276	0.0203349648859103	0.0320134119959898	0.310289793454032	1.4144786104144456	0.0648742821708678	0.4038561558470549	0.17672132836436	1.794445132428099	0.0781252633169724	0.0195408393786212	0.549288227823551	0.0641879759123044	0.091538385833338
297.5	1.0001436811816304	0.0288760455749871	0.0203163018656563	0.0319841657855702	0.3100055468909972	1.4131873070030447	0.0648148462856762	0.403488747589611	0.1765592295012608	1.792803477569762	0.0780537799412992	0.0195229356466005	0.5487834830530368	0.0641289269782737	0.0914542950370797
298.0	0.9992286366525156	0.0288496563693551	0.0202976718010699	0.0319549706391312	0.3097217999780902	1.4118982542899543	0.0647555149057108	0.4031219741906792	0.1763974164800472	1.791164699049448	0.0779824218552769	0.0195050633987309	0.5482796322323847	0.0640699829090464	0.0913703530685429
298.5	0.9983151986059372	0.0288233133652317	0.0202790746261874	0.0319258264584232	0.3094385517307894	1.4106114479718073	0.0646962878248565	0.4027558344746048	0.1762358887312905	1.789528791263851	0.0779111888145303	0.019487222572887	0.5477766735541247	0.064011143490666	0.0912865596275282
299.0	0.9974033638795872	0.0287970164725493	0.0202605102750188	0.0318967331451099	0.3091558011639939	1.4093268837411017	0.0646371648368795	0.4023903272641235	0.176074645685303	1.7878957486055844	0.0778400805745106	0.0194694131069079	0.5472746052102838	0.063952408509139	0.0912029144137441
299.5	0.9964931293093158	0.0287707656011772	0.020241978681551	0.0318676906007734	0.3088735472920711	1.4080445572864335	0.0645781457354369	0.4020254513804324	0.1759136867721635	1.7862655654634645	0.0777690968905066	0.0194516349386002	0.5467734253924659	0.0638937777504447	0.0911194171268206
300.0	0.9955844917292792	0.0287445606609258	0.0202234797797502	0.0318386987269197	0.3085917891289034	1.4067644642927213	0.0645192303140867	0.4016612056432578	0.1757530114217437	1.7846382362227828	0.0776982375176573	0.0194338880057411	0.5462731322919282	0.0638352510005434	0.091036067466322
300.5	0.9946774479720936	0.0287184015615513	0.0202050135035656	0.031809757424983	0.3083105256879339	1.405486600441431	0.0644604183662971	0.4012975888709235	0.1755926190637337	1.783013755265585	0.0776275022109634	0.0194161722460808	0.545773724099659	0.0637768280453859	0.0909528651317594
301.0	0.993771994868978	0.0286922882127599	0.0201865797869315	0.0317808665963311	0.3080297559822117	1.404210961410795	0.0644017096854562	0.4009345998804171	0.1754325091276671	1.781392116970932	0.0775568907252993	0.0193984875973461	0.5452751990064523	0.0637185086709212	0.0908698098226041
301.5	0.9928681292499018	0.0286662205242122	0.0201681785637704	0.03175202614227	0.3077494790244366	1.4029375428760271	0.0643431040648809	0.4005722374874553	0.1752726810429454	1.7797733157151694	0.077486402815424	0.0193808339972423	0.5447775552029818	0.0636602926631057	0.0907869012382992
302.0	0.9919658479437248	0.0286401984055271	0.020149809767996	0.0317232359640489	0.3074696938270023	1.4016663405095369	0.0642846012978266	0.4002105005065492	0.1751131342388626	1.7781573458721815	0.0774160382359929	0.0193632113834566	0.5442807908798738	0.0636021798079112	0.0907041390782722
302.5	0.9910651477783392	0.0286142217662862	0.0201314733335157	0.0316944959628646	0.3071903994020398	1.4003973499811375	0.0642262011774955	0.3998493877510671	0.1749538681446287	1.7765442018136506	0.0773457967415688	0.0193456196936607	0.5437849042277783	0.0635441698913328	0.0906215230419471
303.0	0.9901660255808048	0.0285882905160378	0.0201131691942329	0.0316658060398662	0.3069115947614596	1.3991305669582532	0.064167903497046	0.3994888980332974	0.1747948821893938	1.774933877909306	0.0772756780866323	0.019328058865513	0.5432898934374394	0.0634862626993973	0.0905390528287557
303.5	0.9892684781774848	0.0285624045643009	0.0200948972840504	0.0316371660961596	0.3066332789169929	1.3978659871061188	0.064109708049601	0.3991290301645097	0.1746361758022701	1.7733263685271698	0.077205682025593	0.0193105288366619	0.5427957566997644	0.0634284580181711	0.0904567281381496
304.0	0.9883725023941812	0.0285365638205688	0.0200766575368723	0.0316085760328119	0.3063554508802329	1.3966036060879814	0.0640516146282564	0.3987697829550157	0.1744777484123558	1.771721668033802	0.0771358083128	0.0192930295447479	0.542302492205892	0.0633707556337675	0.0903745486696116
304.5	0.987478095056261	0.0285107681943136	0.020058449886607	0.0315800357508561	0.306078109662675	1.3953434195652945	0.0639936230260899	0.3984111552142285	0.1743195994487565	1.7701197707945364	0.077066056702552	0.019275560927406	0.5418100981472582	0.0633131553323547	0.0902925141226663
305.0	0.9865853901336552	0.0284850215546817	0.0200402770529607	0.031551549537264	0.3058012967850797	1.394085616989232	0.0639357419238524	0.3980532010839482	0.1741617525507674	1.768520917015148	0.0769964376523537	0.0192581255993336	0.5413186479641656	0.0632556656933097	0.090210636737039
305.5	0.985695020867453	0.0284593421859628	0.0200221518971883	0.0315231376460233	0.3055252085218549	1.3928310933042634	0.0638780123575788	0.3976961761463161	0.1740043194937474	1.7669262418796878	0.0769270005845452	0.019240735920983	0.5408284890352879	0.0631983273069694	0.0901289744042421
306.0	0.9848065784968848	0.0284337182874266	0.0200040661146004	0.0314947870073313	0.3052497181692475	1.3915792710640014	0.0638204078362899	0.3973399155719465	0.1738472281086071	1.7653350127137195	0.0768577136001489	0.0192233839129514	0.5403393970145726	0.0631411139549012	0.0900474897379882
306.5	0.9839196947665112	0.0284081392277746	0.0199860122233552	0.0314664858466529	0.3049747115787105	1.3903296300511012	0.0637629044940108	0.3969842708698839	0.1736904133771288	1.7637465694488148	0.0767885479612661	0.0192060623865169	0.5398511697833995	0.0630840020161664	0.0899661490561453
307.0	0.9830346482350688	0.0283826130507656	0.019967995880163	0.0314382430749817	0.3047002750876619	1.3890825640261453	0.0637055203815852	0.3966293545182184	0.1735339244628815	1.7621614114757524	0.0767195254095905	0.0191887767787485	0.5393639601151367	0.0630270093405976	0.0898849778192734
307.5	0.9821512924814174	0.0283571355299612	0.0199500141092697	0.0314100540121354	0.3044263633072096	1.387837866230948	0.0636482460090419	0.3962751075273844	0.1733777355081473	1.7605792763783763	0.0766506345198922	0.01917152423113	0.5388776876077933	0.0629701265304553	0.0898039626292794
308.0	0.9812694866135556	0.0283317025985385	0.0199320640472669	0.0313819141547036	0.3041529325623625	1.3865953377171618	0.0635910722447505	0.3959214731367556	0.1732218216314842	1.7589999116507191	0.076581864298411	0.0191543019930821	0.5383922748944893	0.062913344542719	0.0897230905938515
308.5	0.980389227379374	0.0283063141636628	0.0199141456265881	0.0313538234010833	0.3038799818408787	1.3853549740276545	0.0635339988768411	0.3955684501189068	0.1730661822489681	1.7574233115157645	0.0765132144932718	0.019137110000752	0.5379077201282733	0.0628566631592252	0.0896423614060601
309.0	0.9795105115283658	0.0282809701325369	0.0198962587797117	0.0313257816497035	0.3036075101310467	1.384116770706472	0.0634770256935567	0.3952160372463928	0.1729108167770355	1.7558494701989555	0.0764446848527096	0.0191199481903213	0.5374240214635659	0.0628000821619891	0.0895617747591979
309.5	0.978633335811728	0.0282556704124048	0.0198784034391622	0.0312977887990294	0.3033355164217155	1.3828807232989888	0.063420152483259	0.3948642332917954	0.1727557246325	1.7542783819283796	0.0763762751250769	0.0191028164980076	0.5369411770562106	0.0627436013332104	0.0894813303467876
310.0	0.9777576969824564	0.0282304149105543	0.0198605795375123	0.0312698447475648	0.3030639997023249	1.3816468273520546	0.0633633790344353	0.3945130370277681	0.1726009052325689	1.7527100409349428	0.0763079850588521	0.0190857148600667	0.5364591850635216	0.0626872204552788	0.0894010278625905
310.5	0.9768835917954424	0.0282052035343195	0.0198427870073847	0.0312419493938561	0.302792958962934	1.380415078414138	0.0633067051357041	0.3941624472270806	0.1724463579948593	1.751144441452545	0.0762398144026466	0.019068643212794	0.5359780436443322	0.0626309393107793	0.0893208670006145
311.0	0.9760110170075658	0.028180036191084	0.0198250257814541	0.0312141026364948	0.3025223931942507	1.379185472035469	0.0632501305758212	0.3938124626626625	0.1722920823374138	1.7495815777182522	0.0761717629052122	0.0190516014925267	0.5354977509590416	0.0625747576824977	0.0892408474551216
311.5	0.9751399693777874	0.0281549127882837	0.0198072957924486	0.031186304374121	0.3022523013876592	1.3779580037681802	0.0631936551436857	0.3934630821076466	0.1721380776787165	1.748021443972465	0.0761038303154488	0.0190345896356454	0.5350183051696608	0.0625186753534257	0.0891609689206363
312.0	0.9742704456672384	0.0281298332334091	0.0197895969731518	0.0311585545054263	0.3019826825352482	1.3767326691664403	0.0631372786283458	0.3931143043354106	0.1719843434377075	1.7464640344590832	0.0760360163824112	0.0190176075785756	0.5345397044398582	0.0624626921067662	0.0890812310919526
312.5	0.9734024426393112	0.028104797434008	0.0197719292564042	0.0311308529291569	0.301713535629838	1.3755094637865932	0.0630810008190043	0.3927661281196193	0.1718308790337987	1.7449093434256706	0.0759683208553165	0.0190006552577901	0.5340619469350046	0.062406807725938	0.0890016336641418
313.0	0.9725359570597432	0.0280798052976885	0.0197542925751049	0.0311031995441166	0.3014448596650073	1.374288383187287	0.0630248215050241	0.3924185522342648	0.1716776838868882	1.7433573651236114	0.0759007434835506	0.0189837326098097	0.5335850308222151	0.0623510219945812	0.0889221763325597
313.5	0.9716709856967066	0.0280548567321209	0.0197366868622137	0.0310755942491694	0.3011766536351195	1.3730694229296063	0.0629687404759341	0.3920715754537076	0.1715247574173746	1.7418080938082725	0.0758332840166755	0.018966839571206	0.5331089542703938	0.0622953346965616	0.088842858792854
314.0	0.9708075253208888	0.0280299516450409	0.0197191120507518	0.0310480369432426	0.3009089165353482	1.3718525785772	0.0629127575214343	0.3917251965527152	0.1713720990461714	1.740261523739151	0.0757659422044356	0.0189499760786017	0.5326337154502756	0.0622397456159759	0.0887636807409711
314.5	0.9699455727055782	0.0280050899442515	0.0197015680738045	0.0310205275253297	0.3006416473617029	1.3706378456964063	0.0628568724314009	0.3913794143065014	0.1712197081947212	1.7387176491800331	0.0756987177967645	0.0189331420686736	0.5321593125344661	0.0621842545371559	0.0886846418731633
315.0	0.9690851246267428	0.0279802715376256	0.0196840548645217	0.0309930658944928	0.3003748451110538	1.3694252198563763	0.062801084995892	0.3910342274907645	0.1710675842850088	1.7371764643991368	0.0756316105437916	0.0189163374781528	0.5316857436974832	0.0621288612446735	0.0886057418859951
315.5	0.9682261778631108	0.0279554963331086	0.0196665723561202	0.0309656519498656	0.3001085087811561	1.368214696629196	0.0627453950051521	0.3906896348817247	0.1709157267395751	1.7356379636692614	0.0755646201958478	0.0188995622438273	0.5312130071157971	0.062073565523345	0.0885269804763507
316.0	0.96736872919625	0.0279307642387201	0.0196491204818848	0.030938285590656	0.2998426373706739	1.3670062715900055	0.0626898022496174	0.3903456352561613	0.1707641349815301	1.7341021412679305	0.0754977465034725	0.0188828163025429	0.5307411009678682	0.0620183671582354	0.0884483573414396
316.5	0.9665127754106424	0.0279060751625571	0.0196316991751698	0.0309109667161486	0.2995772298792042	1.3657999403171155	0.062634306519921	0.3900022273914484	0.1706128084345659	1.7325689914775313	0.0754309892174192	0.018866099591205	0.5302700234341863	0.061963265934663	0.088369872178804
317.0	0.965658313293762	0.0278814290127953	0.0196143083694005	0.0308836952257074	0.2993122853072996	1.3645956983921237	0.0625789076068971	0.3896594100655914	0.1704617465229695	1.7310385085854572	0.075364348088662	0.0188494120467797	0.5297997726973077	0.0619082616382035	0.0882915246863241
317.5	0.964805339636146	0.027856825697692	0.0195969479980748	0.0308564710187779	0.2990478026564911	1.3633935414000258	0.0625236053015862	0.3893171820572612	0.1703109486716351	1.7295106868842387	0.0752978228684007	0.0188327536062957	0.529330346941892	0.0618533540546939	0.0882133145622253
318.0	0.9639538512314711	0.0278322651255879	0.0195796179947642	0.0308292939948904	0.2987837809293103	1.362193464929329	0.0624683993952394	0.3889755421458292	0.1701604143060763	1.72798552067168	0.0752314133080675	0.0188161242068451	0.5288617443547382	0.0617985429702371	0.0881352415050834
318.5	0.9631038448766216	0.0278077472049093	0.0195623182931153	0.0308021640536617	0.2985202191293115	1.36099546457216	0.0624132896793233	0.3886344891114009	0.1700101428524383	1.726463004250989	0.0751651191593319	0.0187995237855853	0.5283939631248203	0.0617438281712054	0.088057305213831
319.0	0.9622553173717606	0.0277832718441704	0.0195450488268515	0.0307750810947976	0.2982571162610931	1.3597995359243715	0.0623582759455244	0.3882940217348497	0.1698601337375098	1.724943131930907	0.075098940174107	0.0187829522797401	0.527927001443322	0.0616892094442449	0.0879795053877634
319.5	0.9614082655204	0.0277588389519748	0.0195278095297736	0.0307480450180955	0.2979944713303182	1.358605674585648	0.0623033579857533	0.3879541387978486	0.1697103863887341	1.7234258980258337	0.0750328761045544	0.0187664096266012	0.5274608575036701	0.0616346865762789	0.0879018417265439
320.0	0.9605626861294656	0.0277344484370183	0.0195106003357617	0.0307210557234465	0.2977322833437359	1.35741387615961	0.0622485355921489	0.3876148390829033	0.1695609002342206	1.7219112968559511	0.0749669267030898	0.0187498957635291	0.5269955295015688	0.0615802593545117	0.0878243139302101
320.5	0.9597185760093652	0.0277101002080902	0.0194934211787763	0.0306941131108377	0.2974705513092015	1.3562241362539138	0.0621938085570832	0.3872761213733832	0.1694116747027564	1.7203993227473473	0.0749010917223882	0.0187334106279548	0.5265310156350319	0.0615259275664328	0.0877469216991785
321.0	0.9588759319740532	0.0276857941740753	0.0194762719928593	0.0306672170803546	0.2972092742356959	1.355036450480353	0.0621391766731649	0.3869379844535529	0.1692627092238166	1.7188899700321336	0.0748353709153894	0.0187169541573809	0.5260673141044152	0.0614716909998198	0.0876696647342509
321.5	0.9580347508410934	0.0276615302439564	0.0194591527121355	0.0306403675321827	0.2969484511333454	1.3538508144549546	0.0620846397332437	0.386600427108602	0.1691140032275752	1.7173832330485626	0.0747697640353025	0.0187005262893825	0.5256044231124475	0.0614175494427425	0.0875925427366187
322.0	0.957195029431722	0.0276373083268154	0.0194420632708136	0.0306135643666104	0.2966880810134411	1.3526672237980766	0.0620301975304141	0.3862634481246759	0.1689655561449156	1.7158791061411427	0.0747042708356116	0.0186841269616092	0.5251423408642617	0.061363502683566	0.0875155554078688
322.5	0.9563567645709092	0.0276131283318356	0.0194250036031874	0.0305868074840306	0.2964281628884573	1.3514856741345005	0.0619758498580197	0.3859270462889044	0.168817367407441	1.7143775836607529	0.07463889107008	0.0186677561117853	0.524681065567425	0.0613095505109545	0.0874387024499886
323.0	0.9555199530874204	0.0275889901683033	0.019407973643637	0.0305600967849427	0.2961686957720702	1.350306161093526	0.0619215965096565	0.3855912203894313	0.1686694364474842	1.7128786599647503	0.0745736244927554	0.0186514136777117	0.5242205954319685	0.0612556927138742	0.0873619835653705
323.5	0.9546845918138722	0.0275648937456098	0.01939097332663	0.0305334321699551	0.2959096786791755	1.34912868030906	0.0618674372791773	0.385255969215442	0.168521762698118	1.7113823294170811	0.0745084708579745	0.0186350995972667	0.523760928670416	0.0612019290815967	0.0872853984568173
324.0	0.953850677586794	0.0275408389732528	0.0193740025867224	0.0305068135397866	0.2956511106259071	1.3479532274197077	0.0618133719606947	0.3849212915571925	0.1683743455931642	1.7098885863883886	0.0744434299203678	0.0186188138084072	0.5233020634978132	0.0611482594037025	0.0872089468275468
324.5	0.9530182072466812	0.0275168257608382	0.0193570613585596	0.0304802407952688	0.2953929906296531	1.3467797980688578	0.0617594003485853	0.3845871862060356	0.1682271845672036	1.7083974252561125	0.0743785014348639	0.0186025562491696	0.5228439981317539	0.0610946834700836	0.0871326283811963
325.0	0.9521871776380542	0.0274928540180819	0.0193401495768778	0.0304537138373478	0.295135317709074	1.34560838790477	0.061705522237493	0.3842536519544486	0.1680802790555854	1.7069088404045965	0.0743136851566938	0.0185863268576713	0.522386730792409	0.0610412010709471	0.0870564428218275
325.5	0.9513575856095102	0.0274689236548113	0.0193232671765049	0.0304272325670859	0.294878090884119	1.34443899258066	0.0616517374223324	0.3839206875960595	0.1679336284944357	1.705422826225187	0.0742489808413959	0.0185701255721111	0.5219302597025525	0.0609878119968177	0.0869803898539308
326.0	0.9505294280137784	0.0274450345809671	0.0193064140923611	0.0304007968856638	0.2946213091760419	1.3432716077547788	0.0615980456982923	0.3835882919256725	0.1677872323206671	1.703939377116331	0.0741843882448194	0.018553952330771	0.5214745830875871	0.0609345160385411	0.0869044691824297
326.5	0.949702701707772	0.0274211867066046	0.0192895902594607	0.0303744066943823	0.294364971607418	1.3421062290904988	0.0615444468608391	0.3832564637392944	0.1676410899719871	1.7024584874836748	0.0741199071231294	0.0185378070720166	0.5210196991755708	0.0608813129872864	0.0868286805126854
327.0	0.948877403552639	0.0273973799418951	0.0192727956129122	0.0303480618946637	0.2941090772021592	1.340942852256389	0.0614909407057201	0.3829252018341588	0.1674952008869069	1.7009801517401564	0.0740555372328102	0.0185216897342982	0.5205656061972411	0.0608282026345495	0.0867530235505005
327.5	0.948053530413814	0.0273736141971282	0.01925603008792	0.0303217623880542	0.2938536249855296	1.339781472926296	0.0614375270289666	0.3825945050087507	0.1673495645047495	1.6995043643061003	0.0739912783306699	0.0185056002561521	0.5201123023860403	0.0607751847721551	0.0866774980021236
328.0	0.9472310791610664	0.0273498893827121	0.0192392936197846	0.0302955080762249	0.2935986139841607	1.3386220867794183	0.0613842056268968	0.3822643720628314	0.1672041802656583	1.698031119609308	0.073927130173844	0.0184895385762011	0.519659785978139	0.06072225919226	0.0866021035742529
328.5	0.946410046668548	0.0273262054091763	0.0192225861439041	0.0302692988609739	0.2933440432260659	1.3374646895003837	0.0613309762961197	0.3819348017974609	0.1670590476106049	1.696560412085146	0.0738630925197995	0.0184735046331556	0.5192080552124593	0.0606694256873557	0.0865268399740408
329.0	0.9455904298148438	0.027302562187172	0.019205907595775	0.0302431346442279	0.2930899117406556	1.3363092767793212	0.061277838833537	0.3816057930150223	0.166914165981397	1.695092236176637	0.0737991651263386	0.0184574983658147	0.5187571083306987	0.0606166840502706	0.0864517069090971
329.5	0.944772225483014	0.027278959627474	0.0191892579109928	0.0302170153280436	0.2928362185587504	1.335155844311935	0.0612247930363471	0.381277344519244	0.1667695348206865	1.693626586334541	0.0737353477516024	0.0184415197130668	0.5183069435773517	0.0605640340741726	0.0863767040874931
330.0	0.9439554305606428	0.0272553976409819	0.0191726370252529	0.0301909408146094	0.292582962712596	1.334004387799572	0.0611718387020473	0.3809494551152219	0.1666251535719763	1.6921634570174424	0.0736716401540745	0.0184255686138907	0.5178575591997328	0.0605114755525719	0.0863018312177653
330.5	0.943140041939882	0.0272318761387217	0.0191560448743518	0.030164911006247	0.2923301432358764	1.3328549029492962	0.0611189756284368	0.3806221236094421	0.1664810216796286	1.690702842691833	0.0736080420925848	0.0184096450073561	0.5174089534479964	0.0604590082793232	0.0862270880089192
331.0	0.9423260565174936	0.0272083950318466	0.0191394813941875	0.0301389258054127	0.2920777591637268	1.3317073854739525	0.0610662036136198	0.3802953488098014	0.1663371385888715	1.689244737832188	0.0735445533263126	0.0183937488326251	0.51696112457516	0.0604066320486279	0.0861524741704325
331.5	0.941513471194894	0.027184954231639	0.0191229465207604	0.0301129851146991	0.2918258095327477	1.3305618310922356	0.0610135224560078	0.3799691295256294	0.1661935037458065	1.6877891369210516	0.0734811736147905	0.0183778800289521	0.5165140708371228	0.0603543466550365	0.0860779894122586
332.0	0.9407022828781956	0.0271615536495108	0.0191064401901743	0.0300870888368365	0.2915742933810167	1.3294182355287552	0.0609609319543224	0.3796434645677088	0.166050116597415	1.6863360344491096	0.0734179027179072	0.0183620385356856	0.5160677904926867	0.0603021518934511	0.0860036334448303
332.5	0.9398924884782464	0.0271381931970058	0.0190899623386369	0.0300612368746941	0.2913232097481012	1.3282765945140984	0.060908431907598	0.3793183527482957	0.1659069765915655	1.6848854249152665	0.0733547403959113	0.0183462242922679	0.5156222818035762	0.0602500475591271	0.0859294059790628
333.0	0.939084084910672	0.0271148727857997	0.0190735129024606	0.0300354291312818	0.2910725576750712	1.3271369037848957	0.0608560221151841	0.3789937928811394	0.1657640831770201	1.6834373028267196	0.0732916864094143	0.0183304372382371	0.5151775430344568	0.0601980334476758	0.0858553067263573
333.5	0.9382770690959136	0.0270915923277022	0.0190570918180634	0.0300096655097512	0.2908223362045106	1.3259991590838798	0.0608037023767483	0.3786697837815025	0.165621435803441	1.6819916626990334	0.0732287405193938	0.0183146773132266	0.514733572452955	0.0601461093550661	0.0857813353986036
334.0	0.9374714379592668	0.0270683517346577	0.0190406990219694	0.029983945913397	0.2905725443805293	1.3248633561599468	0.0607514724922781	0.3783463242661798	0.1654790339213967	1.6805484990562083	0.0731659024871962	0.0182989444569668	0.5142903683296751	0.0600942750776269	0.0857074917081837
334.5	0.9366671884309188	0.0270451509187467	0.0190243344508096	0.0299582702456583	0.2903231812487745	1.3237294907682151	0.0606993322620837	0.378023413153517	0.1653368769823683	1.6791078064307503	0.0731031720745404	0.0182832386092853	0.513847928938218	0.0600425304120488	0.0856337753679748
335.0	0.9358643174459856	0.0270219897921865	0.0190079980413226	0.0299326384101202	0.2900742458564421	1.3225975586700849	0.0606472814868004	0.3777010492634292	0.1651949644387558	1.6776695793637415	0.0730405490435203	0.0182675597101079	0.5134062525551986	0.0599908751553864	0.0855601860913517
335.5	0.9350628219445484	0.0269988682673326	0.0189916897303552	0.0299070503105146	0.2898257372522873	1.3214675556332909	0.0605953199673903	0.3773792314174193	0.1650532957438837	1.6762338124049043	0.0729780331566078	0.0182519076994588	0.5129653374602632	0.0599393091050596	0.0854867235921905
336.0	0.9342626988716868	0.0269757862566799	0.0189754094548632	0.0298815058507217	0.2895776544866355	1.320339477431962	0.0605434475051452	0.3770579584385951	0.1649118703520067	1.6748005001126676	0.0729156241766553	0.0182362825174619	0.5125251819361051	0.059887832058856	0.0854133875848705
336.5	0.9334639451775156	0.0269527436728633	0.0189591571519117	0.029856004934771	0.2893299966113932	1.3192133198466738	0.0604916639016887	0.3767372291516875	0.1647706877183158	1.6733696370542313	0.0728533218668993	0.0182206841043411	0.5120857842684818	0.0598364438149326	0.085340177784278
337.0	0.932666557817217	0.026929740428659	0.0189429327586761	0.0298305474668427	0.2890827626800573	1.3180890786645014	0.0604399689589778	0.376417042383067	0.1646297472989437	1.671941217805626	0.0727911259909622	0.018205112400421	0.5116471427462307	0.0597851441718173	0.085267093905808
337.5	0.9318705337510728	0.0269067764369854	0.0189267362124427	0.0298051333512687	0.2888359517477261	1.3169667496790722	0.0603883624793054	0.3760973969607606	0.1644890485509699	1.6705152369517786	0.0727290363128553	0.0181895673461273	0.511209255661284	0.0597339329284109	0.0851941356653673
338.0	0.9310758699444988	0.0268838516109043	0.0189105674506087	0.0297797624925336	0.2885895628711084	1.315846328690616	0.0603368442653025	0.3757782917144678	0.164348590932426	1.669091689086567	0.0726670525969816	0.018174048881988	0.5107721213086844	0.0596828098839884	0.0851213027793769
338.5	0.9302825633680736	0.0268609658636214	0.0188944264106837	0.0297544347952764	0.2883435951085332	1.3147278115060157	0.0602854141199397	0.3754597254755774	0.1642083739023013	1.6676705688128814	0.0726051746081379	0.0181585569486334	0.5103357379865996	0.0596317748382011	0.0850485949647747
339.0	0.9294906109975714	0.0268381191084877	0.0188783130302894	0.0297291501642905	0.2880980475199595	1.3136111939388555	0.0602340718465294	0.3751416970771824	0.1640683969205472	1.6662518707426806	0.0725434021115177	0.018143091486797	0.5099001039963366	0.059580827591078	0.0849760119390178
339.5	0.9287000098139891	0.0268153112589999	0.0188622272471607	0.029703908504526	0.2878529191669843	1.3124964718094687	0.0601828172487279	0.374824205354096	0.1639286594480828	1.6648355894970477	0.0724817348727132	0.0181276524373158	0.5094652176423554	0.059529967943027	0.0849035534200846
340.0	0.9279107568035792	0.0267925422288018	0.0188461689991461	0.0296787097210897	0.2876082091128529	1.3113836409449848	0.0601316501305369	0.3745072491428662	0.1637891609467989	1.6634217197062438	0.0724201726577179	0.0181122397411313	0.5090310772322831	0.059479195694837	0.0848312191264776
340.5	0.9271228489578756	0.0267698119316849	0.0188301382242081	0.0296535537192466	0.2873639164224664	1.3102726971793737	0.0600805702963053	0.3741908272817908	0.1636499008795631	1.662010256009762	0.0723587152329289	0.0180968533392897	0.5085976810769268	0.0594285106476787	0.084759008777225
341.0	0.9263362832737216	0.0267471202815891	0.0188141348604237	0.0296284404044209	0.2871200401623908	1.3091636363534929	0.0600295775507313	0.3738749386109322	0.1635108787102244	1.66060119305638	0.072297362365149	0.0180814931729424	0.5081650274902865	0.0593779126031066	0.0846869220918835
341.5	0.9255510567532984	0.026724467192604	0.0187981588459853	0.0296033696821968	0.2868765794008651	1.308056454315128	0.0599786716988639	0.3735595819721307	0.1633720939036174	1.6591945255042075	0.0722361138215891	0.0180661591833467	0.5077331147895677	0.05932740136306	0.0846149587905402
342.0	0.9247671664041504	0.0267018525789692	0.0187822101192005	0.0295783414583195	0.2866335332078092	1.3069511469190374	0.0599278525461046	0.373244756209019	0.1632335459255667	1.6577902480207405	0.0721749693698701	0.0180508513118663	0.5073019412951936	0.0592769767298647	0.0845431185938146
342.5	0.923984609239212	0.0266792763550752	0.0187662886184932	0.0295533556386959	0.2863909006548321	1.3058477100269932	0.0598771198982088	0.3729304601670357	0.163095234242891	1.6563883552829042	0.0721139287780252	0.0180355694999716	0.5068715053308168	0.0592266385062337	0.0844714012228604
343.0	0.9232033822768312	0.0266567384354644	0.0187503942824036	0.0295284121293962	0.2861486808152391	1.3047461395078217	0.059826473561288	0.3726166926934385	0.1629571583234074	1.6549888419771055	0.0720529918145018	0.0180203136892403	0.5064418052233312	0.0591763864952692	0.0843998063993681
343.5	0.9224234825407972	0.0266342387348318	0.018734527049589	0.0295035108366536	0.2859068727640396	1.303646431237444	0.0597759133418106	0.3723034526373172	0.1628193176359354	1.6535917027992753	0.0719921582481634	0.018005083821358	0.506012839302883	0.0591262205004631	0.0843283338455661
344.0	0.9216449070603596	0.0266117771680254	0.0187186868588239	0.0294786516668665	0.2856654755779544	1.302548581098914	0.059725439046604	0.3719907388496059	0.1626817116503003	1.652196932454913	0.071931427848292	0.0179898798381185	0.5055846059028811	0.0590761403256988	0.0842569832842231
344.5	0.9208676528702572	0.0265893536500473	0.0187028736490007	0.0294538345265981	0.2854244883354225	1.301452584982456	0.0596750504828557	0.3716785501830965	0.1625443398373375	1.6508045256591335	0.0718708003845894	0.017974701681424	0.5051571033600089	0.059026145775252	0.0841857544386499
345.0	0.920091717010736	0.0265669680960541	0.01868708735913	0.0294290593225782	0.2851839101166081	1.3003584387855016	0.0596247474581152	0.3713668854924498	0.1624072016688958	1.649414477136707	0.0718102756271794	0.0179595492932861	0.5047303300142327	0.0589762366537919	0.0841146470327006
345.5	0.9193170965275744	0.0265446204213579	0.0186713279283409	0.0294043259617032	0.2849437400034076	1.2992661384127289	0.0595745297802947	0.3710557436342082	0.1622702966178414	1.6480267816221008	0.0717498533466093	0.0179444226158258	0.504304284208814	0.0589264127663823	0.084043660790775
346.0	0.9185437884721038	0.0265223105414265	0.0186555952958817	0.0293796343510375	0.2847039770794555	1.298175679776092	0.0595243972576709	0.3707451234668065	0.162133624158061	1.6466414338595203	0.0716895333138522	0.017929321591274	0.503878964290317	0.0588766739184827	0.0839727954378196
346.5	0.9177717899012284	0.0265000383718847	0.0186398894011197	0.0293549843978137	0.2844646204301316	1.2970870587948602	0.0594743496988866	0.3704350238505839	0.161997183764465	1.6452584286029488	0.071629315300308	0.0179142461619719	0.503454368608619	0.0588270199159492	0.0839020506993298
347.0	0.9170010978774475	0.0264778038285142	0.0186242101835423	0.029330376009434	0.2842256691425662	1.29600027139565	0.0594243869129512	0.3701254436477951	0.1618609749129912	1.643877760616185	0.0715691990778057	0.0178991962703714	0.5030304955169196	0.0587774505650354	0.0838314263013508
347.5	0.916231709468874	0.0264556068272546	0.0186085575827566	0.0293058090934702	0.2839871223056469	1.294915313512456	0.0593745087092427	0.3698163817226206	0.1617249970806078	1.64249942467288	0.0715091844186044	0.0178841718590355	0.502607343371749	0.0587279656723936	0.0837609219704796
348.0	0.9154636217492544	0.0264334472842041	0.0185929315384904	0.0292812835576649	0.2837489790100242	1.2938321810866866	0.0593247148975083	0.3695078369411779	0.1615892497453165	1.6411234155565753	0.0714492710953954	0.0178691728706387	0.5021849105329763	0.0586785650450757	0.0836905374338662
348.5	0.9146968317979868	0.0264113251156197	0.0185773319905921	0.0292567993099319	0.283511238348117	1.2927508700671897	0.0592750052878662	0.3691998081715313	0.1614537323861553	1.6397497280607358	0.0713894588813034	0.0178541992479671	0.5017631953638187	0.0586292484905338	0.0836202724192152
349.0	0.9139313367001402	0.0263892402379181	0.0185617588790311	0.029232356258357	0.2832738994141182	1.291671376410289	0.0592253796908062	0.3688922942837025	0.1613184444832016	1.6383783569887864	0.0713297475498883	0.0178392509339191	0.5013421962308486	0.0585800158166213	0.0835501266547867
349.5	0.9131671335464708	0.0263671925676762	0.0185462121438984	0.0292079543111987	0.2830369613039999	1.290593696079808	0.0591758379171911	0.3685852941496804	0.1611833855175749	1.6370092971541432	0.071270136875146	0.0178243278715056	0.5009219115040013	0.0585308668315936	0.0834800998693982
350.0	0.9124042194334396	0.0263451820216312	0.0185306917254064	0.0291835933768886	0.2828004231155192	1.2895178250471022	0.0591263797782577	0.36827880664343	0.1610485549714396	1.635642543380248	0.0712106266315107	0.0178094300038501	0.5005023395565827	0.058481801344109	0.0834101917924254
350.5	0.9116425914632308	0.0263232085166819	0.0185151975638897	0.0291592733640322	0.2825642839482222	1.2884437592910856	0.0590770050856178	0.367972830640903	0.1609139523280076	1.634278090500598	0.0711512165938555	0.0177945572741893	0.5000834787652764	0.0584328191632292	0.0833404021538037
351.0	0.9108822467437646	0.0263012719698884	0.0184997295998049	0.0291349941814094	0.2823285429034497	1.287371494798258	0.0590277136512594	0.3676673650200461	0.1607795770715406	1.6329159333587773	0.071091906537494	0.0177797096258734	0.4996653275101503	0.0583839200984206	0.0832707306840292
351.5	0.9101231823887158	0.0262793722984732	0.0184842877737313	0.0291107557379752	0.2820931990843418	1.286301027562731	0.0589785052875473	0.3673624086608103	0.160645428687353	1.6315560668084872	0.0710326962381818	0.0177648870023661	0.4992478841746639	0.0583351039595543	0.0832011771141598
352.0	0.9093653955175268	0.0262575094198213	0.018468872026371	0.0290865579428601	0.2818582515958417	1.2852323535862544	0.0589293798072245	0.3670579604451593	0.1605115066618139	1.6301984857135727	0.0709735854721173	0.0177500893472453	0.4988311471456735	0.0582863705569072	0.0831317411758166
352.5	0.9086088832554244	0.0262356832514807	0.0184534822985488	0.0290624007053706	0.2816236995447014	1.2841654688782411	0.0588803370234127	0.3667540192570783	0.1603778104823495	1.6288431849480536	0.0709145740159434	0.017735316604203	0.4984151148134399	0.0582377197011625	0.0830624226011846
353.0	0.9078536427334316	0.0262138937111629	0.0184381185312131	0.02903828393499	0.2813895420394848	1.2831003694557908	0.0588313767496135	0.3664505839825824	0.1602443396374454	1.6274901593961482	0.070855661646748	0.0177205687170458	0.4979997855716326	0.0581891512034105	0.0829932211230139
353.5	0.9070996710883836	0.0261921407167436	0.0184227806654358	0.0290142075413787	0.2811557781905726	1.2820370513437134	0.0587824987997092	0.3661476535097242	0.1601110936166486	1.6261394039523016	0.070796848142066	0.017705845629695	0.4975851578173368	0.058140664875149	0.0829241364746204
354.0	0.9063469654629394	0.0261704241862625	0.0184074686424122	0.0289901714343747	0.2809224071101657	1.2809755105745528	0.0587337029879633	0.3658452267286021	0.1599780719105695	1.6247909135212109	0.0707381332798794	0.017691147286187	0.4971712299510581	0.0580922605282837	0.0828551683898873
354.5	0.905595523005595	0.0261487440379244	0.018392182403462	0.0289661755239941	0.2806894279122895	1.2799157431886083	0.0586849891290219	0.3655433025313678	0.1598452740108843	1.623444683017849	0.0706795168386194	0.0176764736306734	0.4967580003767282	0.0580439379751293	0.0827863166032653
355.0	0.9048453408706963	0.0261271001900989	0.0183769218900286	0.0289422197204317	0.2804568397127976	1.2788577452339562	0.0586363570379139	0.3652418798122337	0.1597126994103361	1.6221007073674885	0.0706209985971665	0.0176618246074215	0.4963454675017089	0.0579956970284094	0.082717580849774
355.5	0.904096416218451	0.0261054925613213	0.0183616870436801	0.0289183039340613	0.2802246416293749	1.2778015127664706	0.0585878065300521	0.3649409574674804	0.1595803476027376	1.6207589815057244	0.0705625783348521	0.017647200160814	0.4959336297367983	0.0579475375012575	0.0826489608650023
356.0	0.9033487462149392	0.0260839210702927	0.0183464778061089	0.0288944280754361	0.2799928327815415	1.276747041849844	0.0585393374212336	0.3646405343954632	0.1594482180829721	1.6194195003784972	0.0705042558314591	0.0176326002353497	0.4955224854962338	0.0578994592072168	0.0825804563851095
356.5	0.9026023280321248	0.0260623856358806	0.0183312941191322	0.0288705920552891	0.279761412290656	1.2756943285556062	0.0584909495276408	0.3643406094966196	0.1593163103469959	1.6180822589421129	0.070446030867223	0.0176180247756436	0.4951120331976977	0.0578514619602416	0.082512067146826
357.0	0.9018571588478678	0.0260408861771189	0.0183161359246921	0.0288467957845339	0.2795303792799182	1.2746433689631438	0.058442642665842	0.3640411816734759	0.159184623891839	1.6167472521632644	0.0703879032228329	0.0176034737264269	0.4947022712623201	0.0578035455746967	0.0824437928874536
357.5	0.9011132358459316	0.0260194226132083	0.0183010031648558	0.0288230391742646	0.2792997328743729	1.2735941591597182	0.0583944166527917	0.3637422498306529	0.1590531582156077	1.6154144750190509	0.0703298726794319	0.0175889470325474	0.4942931981146837	0.0577557098653584	0.0823756333448667
358.0	0.9003705562159945	0.025997994863517	0.0182858957818156	0.0287993221357563	0.2790694722009122	1.2725466952404838	0.0583462713058318	0.3634438128748733	0.158921912817485	1.6140839224969972	0.0702719390186184	0.0175744446389696	0.4938848121828271	0.0577079546474147	0.0823075882575128
358.5	0.8996291171536601	0.0259766028475805	0.0182708137178893	0.0287756445804657	0.2788395963882785	1.271500973308504	0.0582982064426916	0.3631458697149672	0.1587908871977328	1.6127555895950718	0.0702141020224467	0.017559966490775	0.4934771118982481	0.0576602797364659	0.0822396573644129
359.0	0.8988889158604642	0.0259552464851021	0.0182557569155201	0.0287520064200313	0.2786101045670675	1.2704569894747686	0.0582502218814886	0.362848419261878	0.158660080857693	1.6114294713217054	0.0701563614734276	0.0175455125331618	0.4930700956959075	0.0576126849485242	0.0821718404051621
359.5	0.8981499495438846	0.0259339256959531	0.018240725317277	0.0287284075662737	0.2783809958697301	1.2694147398582096	0.0582023174407292	0.3625514604286683	0.1585294932997884	1.610105562695806	0.0700987171545294	0.0175310827114458	0.4926637620142315	0.0575651701000148	0.0821041371199304
360.0	0.8974122154173493	0.0259126404001733	0.0182257188658545	0.0287048479311958	0.2781522694305756	1.268374220585717	0.0581544929393088	0.3622549921305257	0.1583991240275245	1.608783858746777	0.0700411688491785	0.0175166769710599	0.492258109295115	0.0575177350077757	0.082036547249463
360.5	0.8966757107002444	0.0258913905179711	0.0182107375040732	0.0286813274269835	0.2779239243857734	1.2673354277921511	0.0581067481965128	0.3619590132847677	0.1582689725454901	1.6074643545145315	0.0699837163412601	0.0175022952575546	0.4918531359839242	0.0574703794890582	0.0819690705350805
361.0	0.8959404326179218	0.0258701759697235	0.0181957811748797	0.0286578459660058	0.2776959598733557	1.2662983576203608	0.0580590830320165	0.3616635228108475	0.1581390383593587	1.606147045049508	0.0699263594151185	0.017487937516598	0.4914488405294988	0.057423103361527	0.0819017067186801
361.5	0.8952063784017049	0.0258489966759769	0.0181808498213466	0.0286344034608148	0.2774683750332193	1.265263006221194	0.058011497265886	0.3613685196303584	0.1580093209758894	1.604831925412683	0.0698690978555583	0.0174736036939761	0.4910452213841552	0.0573759064432604	0.0818344555427353
362.0	0.8944735452888981	0.0258278525574467	0.0181659433866729	0.0286109998241466	0.2772411690071277	1.2642293697535123	0.0579639907185784	0.3610740026670395	0.1578798199029279	1.6035189906755871	0.0698119314478445	0.0174592937355925	0.4906422770036873	0.0573287885527504	0.0817673167502963
362.5	0.8937419305227908	0.025806743535018	0.0181510618141837	0.028587634968921	0.277014340938713	1.2631974443842022	0.057916563210942	0.3607799708467799	0.1577505346494072	1.602208235920316	0.0697548599777033	0.0174450075874692	0.4902400058473696	0.0572817495089031	0.081700290084991
363.0	0.8930115313526643	0.0257856695297455	0.0181362050473307	0.028564308808242	0.2767878899734777	1.26216722628819	0.0578692145642172	0.3604864230976234	0.1576214647253488	1.6008996562395426	0.0696978832313225	0.0174307451957459	0.4898384063779585	0.0572347891310389	0.0816333752910247
363.5	0.8922823450337984	0.0257646304628538	0.0181213730296918	0.0285410212553982	0.2765618152587963	1.2611387116484494	0.0578219446000363	0.360193358349773	0.1574926096418631	1.5995932467365297	0.069641000995352	0.0174165065066808	0.4894374770616937	0.0571879072388921	0.0815665721131803
364.0	0.8915543688274754	0.0257436262557378	0.0181065657049716	0.0285177722238625	0.276336115943917	1.260111896656016	0.0577747531404241	0.3599007755355949	0.1573639689111501	1.5982890025251406	0.0695842130569044	0.0174022914666504	0.4890372163683002	0.0571411036526118	0.0814998802968192
364.5	0.8908276000009859	0.0257226568299624	0.0180917830170014	0.028494561627293	0.2761107911799631	1.259086777509996	0.0577276400077982	0.3596086735896234	0.1572355420465006	1.596986918729849	0.0695275192035554	0.0173881000221495	0.4886376227709887	0.0570943781927613	0.081433299587881
365.0	0.8901020358276338	0.0257017221072629	0.0180770249097391	0.0284713893795328	0.2758858401199343	1.258063350417577	0.0576806050249692	0.3593170514485637	0.1571073285622961	1.59568699048575	0.069470919223344	0.0173739321197915	0.4882386947464577	0.0570477306803183	0.0813668297328839
365.5	0.8893776735867407	0.0256808220095455	0.0180622913272691	0.0284482553946101	0.275661261918708	1.2570416115940375	0.057633648015141	0.3590259080512967	0.1569793279740098	1.5943892129385675	0.0694144129047732	0.0173597877063081	0.4878404307748937	0.0570011609366755	0.0813004704789247
366.0	0.888654510563649	0.0256599564588867	0.018047582213803	0.0284251595867388	0.2754370557330408	1.2560215572627556	0.0575867688019109	0.3587352423388822	0.156851539798207	1.5930935812446647	0.0693580000368102	0.0173456667285501	0.4874428293399725	0.0569546687836399	0.0812342215736793
366.5	0.887932544049727	0.0256391253775341	0.0180328975136789	0.0284021018703184	0.275213220721569	1.255003183655218	0.0575399672092701	0.3584450532545628	0.1567239635525454	1.591800090571051	0.0693016804088868	0.0173315691334867	0.4870458889288592	0.0569082540434333	0.0811680827654026
367.0	0.8872117713423723	0.0256183286879064	0.0180182371713617	0.0283790821599342	0.27498975604481	1.253986487011028	0.0574932430616039	0.3581553397437666	0.1565965987557757	1.5905087360953902	0.0692454538108996	0.0173174948682058	0.4866496080322093	0.056861916538692	0.0811020538029283
367.5	0.8864921897450135	0.025597566312593	0.0180036011314435	0.0283561003703574	0.2747666608651632	1.252971463577914	0.0574465961836913	0.3578661007541112	0.1564694449277417	1.5892195130060065	0.0691893200332105	0.0173034438799143	0.4862539851441685	0.0568156560924671	0.0810361344356697
368.0	0.8857737965671154	0.0255768381743549	0.0179889893386431	0.0283331564165453	0.2745439343469107	1.251958109611735	0.057400026400706	0.3575773352354063	0.1563425015893807	1.5879324165018924	0.0691332788666468	0.0172894161159379	0.4858590187623732	0.0567694725282241	0.0809703244136191
368.5	0.8850565891241794	0.0255561441961241	0.0179744017378061	0.0283102502136417	0.2743215756562178	1.2509464213764894	0.0573535335382159	0.3572890421396572	0.1562157682627241	1.586647441792713	0.0690773301025015	0.0172754115237213	0.4854647073879505	0.0567233656698434	0.0809046234873481
369.0	0.8843405647377477	0.0255354843010043	0.0179598382739053	0.0282873816769766	0.2740995839611339	1.2499363951443203	0.0573071174221837	0.3570012204210669	0.1560892444708968	1.5853645840988124	0.0690214735325337	0.017261430050828	0.4850710495255178	0.0566773353416193	0.0808390314080074
369.5	0.8836257207354041	0.0255148584122705	0.0179452988920404	0.0282645507220666	0.2738779584315933	1.248928027195522	0.0572607778789666	0.3567138690360396	0.1559629297381181	1.5840838386512184	0.0689657089489685	0.0172474716449405	0.4846780436831828	0.0566313813682611	0.0807735479273272
370.0	0.8829120544507763	0.0254942664533691	0.0179307835374377	0.0282417572646147	0.2736566982394149	1.2479213138185443	0.0572145147353165	0.3564269869431826	0.1558368235897014	1.5828052006916462	0.0689100361444972	0.0172335362538604	0.4842856883725429	0.0565855035748919	0.0807081727976166
370.5	0.8821995632235373	0.0254737083479185	0.017916292155451	0.0282190012205109	0.2734358025583033	1.2469162513099998	0.0571683278183804	0.3561405731033095	0.1557109255520542	1.5815286654725034	0.0688544549122778	0.0172196238255083	0.483893982108685	0.0565397017870492	0.0806429057717641
371.0	0.8814882443994063	0.0254531840197085	0.0179018246915606	0.028196282505832	0.2732152705638487	1.2459128359746674	0.0571222169557	0.3558546264794417	0.1555852351526785	1.5802542282568923	0.0687989650459348	0.0172057343079238	0.4835029234101843	0.0564939758306846	0.080577746603237
371.5	0.8807780953301505	0.0254326933927006	0.017887381091374	0.0281736010368414	0.2729951014335273	1.2449110641254957	0.0570761819752119	0.3555691460368111	0.1554597519201704	1.5789818843186134	0.0687435663395595	0.0171918676492655	0.4831125107991039	0.0564483255321635	0.0805126950460815
372.0	0.8800691133735848	0.0254122363910283	0.0178729613006254	0.0281509567299897	0.2727752943467011	1.2439109320836084	0.0570302227052479	0.3552841307428625	0.1553344753842199	1.5777116289421669	0.0686882585877099	0.0171780237978113	0.4827227428009936	0.0564027507182649	0.0804477508549225
372.5	0.8793612958935735	0.0253918129389967	0.0178585652651759	0.0281283495019146	0.2725558484846185	1.2429124361783082	0.0569843389745344	0.3549995795672546	0.1552094050756113	1.5764434574227555	0.068633041585411	0.0171642027019578	0.4823336179448891	0.0563572512161818	0.0803829137849637
373.0	0.8786546402600287	0.0253714229610829	0.0178441929310137	0.0281057792694408	0.2723367630304139	1.241915572747078	0.056938530612193	0.354715491481863	0.1550845405262226	1.575177365066286	0.0685779151281549	0.017150404310221	0.4819451347633103	0.05631182685352	0.0803181835919871
373.5	0.877949143848912	0.0253510663819356	0.0178298442442536	0.02808324594958	0.2721180371691074	1.2409203381355849	0.0568927974477403	0.3544318654607807	0.1549598812690253	1.5739133471893696	0.0685228790119004	0.0171366285712358	0.4815572917922608	0.056266477458299	0.0802535600323528
374.0	0.877244804042233	0.0253307431263757	0.0178155191511372	0.0280607494595312	0.271899670087605	1.2399267286976836	0.0568471393110876	0.354148700480321	0.1548354268380845	1.5726513991193227	0.0684679330330736	0.017122875433756	0.4811700875712255	0.0562212028589508	0.080189042862999
374.5	0.8765416182280501	0.0253104531193958	0.0178012175980329	0.0280382897166807	0.2716816609746986	1.2389347407954168	0.056801556032541	0.3538659955190182	0.1547111767685581	1.571391516194167	0.0684130769885673	0.0171091448466546	0.4807835206431698	0.0561760028843205	0.0801246318414415
375.0	0.8758395838004677	0.0252901962861604	0.0177869395314358	0.0280158666386019	0.2714640090210647	1.2379443707990172	0.0567560474428014	0.3535837495576289	0.154587130596697	1.5701336937626291	0.0683583106757417	0.0170954367589237	0.4803975895545376	0.0561308773636655	0.0800603267257739
375.5	0.8751386981596374	0.0252699725520057	0.0177726848979676	0.0279934801430555	0.2712467134192651	1.23695561508691	0.0567106133729646	0.3533019615791341	0.154463287859844	1.5688779271841409	0.0683036338924235	0.017081751119674	0.4800122928552492	0.0560858261266554	0.0799961272746666
376.0	0.8744389587117553	0.0252497818424401	0.0177584536443768	0.0279711301479894	0.2710297733637456	1.235968470045712	0.0566652536545206	0.3530206305687393	0.1543396480964343	1.5676242118288355	0.0682490464369066	0.0170680878781354	0.4796276290986999	0.0560408490033718	0.0799320332473671
376.5	0.873740362869061	0.0252296240831435	0.0177442457175381	0.0279488165715389	0.2708131880508361	1.2349829320702344	0.056619968119354	0.3527397555138767	0.1542162108459943	1.5663725430775497	0.0681945481079517	0.0170544469836568	0.479243596841758	0.0559959458243079	0.0798680444036995
377.0	0.873042908049836	0.0252094991999679	0.0177300610644529	0.0279265393320264	0.2705969566787496	1.2339989975634815	0.0565747565997438	0.3524593354042052	0.1540929756491417	1.5651229163218183	0.0681401387047861	0.0170408283857056	0.4788601946447621	0.0559511164203684	0.079804160504064
377.5	0.8723465916784018	0.0251894071189367	0.017715899632249	0.0279042983479616	0.2703810784475815	1.2330166629366517	0.0565296189283631	0.3521793692316117	0.1539699420475843	1.563875326963874	0.0680858180271037	0.0170272320338683	0.4784774210715191	0.055906360622869	0.0797403813094367
378.0	0.8716514111851177	0.0251693477662454	0.0177017613681804	0.0278820935380414	0.2701655525593093	1.232035924609136	0.056484554938279	0.3518998559902122	0.1538471095841201	1.562629770416644	0.0680315858750651	0.0170136578778501	0.4780952746893023	0.0558616782635362	0.0796767065813693
378.5	0.8709573640063784	0.025149321068261	0.0176876462196275	0.02785992482115	0.2699503782177913	1.2310567790085185	0.0564395644629524	0.3516207946763519	0.1537244778026363	1.5613862421037468	0.0679774420492971	0.017000105867475	0.4777137540688486	0.0558170691745067	0.0796131360819886
379.0	0.8702644475846117	0.0251293269515221	0.0176735541340967	0.0278377921163584	0.2697355546287659	1.2300792225705754	0.056394647336238	0.3513421842886058	0.1536020462481089	1.5601447374594883	0.0679233863508925	0.0169865759526854	0.4773328577843554	0.0557725331883276	0.0795496695739959
379.5	0.8695726593682759	0.025109365342739	0.0176594850592208	0.0278156953429252	0.2695210809998511	1.229103251739273	0.0563498033923839	0.3510640238277797	0.1534798144666018	1.5589052519288584	0.0678694185814105	0.0169730680835426	0.476952584413479	0.0557280701379554	0.079486306820667
380.0	0.8688819968118562	0.0250894361687934	0.0176454389427584	0.0277936344202958	0.2693069565405429	1.2281288629667666	0.0563050324660313	0.3507863122969102	0.1533577820052663	1.557667780967527	0.0678155385428758	0.0169595822102262	0.4765729325373312	0.0556836798567563	0.0794230475858513
380.5	0.868192457375862	0.0250695393567384	0.0176314157325939	0.0277716092681025	0.2690931804622142	1.2271560527133978	0.0562603343922147	0.3505090487012649	0.1532359484123403	1.5564323200418382	0.0677617460377789	0.0169461182830344	0.4761939007404761	0.0556393621785051	0.0793598916339718
381.0	0.8675040385268247	0.0250496748337986	0.0176174153767378	0.0277496198061647	0.2688797519781146	1.226184817447694	0.0562157090063613	0.3502322320483429	0.1531143132371475	1.5551988646288073	0.0677080408690754	0.0169326762523839	0.4758154876109283	0.0555951169373855	0.0792968387300243
381.5	0.8668167377372918	0.0250298425273698	0.0176034378233262	0.0277276659544887	0.2686666703033682	1.2252151536463645	0.0561711561442907	0.3499558613478746	0.1529928760300968	1.553967410216113	0.0676544228401865	0.0169192560688094	0.4754376917401486	0.0555509439679892	0.0792338886395769
382.0	0.8661305524858252	0.025010042365019	0.0175894830206207	0.0277057476332674	0.2684539346549731	1.2242470577942983	0.0561266756422149	0.3496799356118221	0.1528716363426811	1.5527379523020928	0.0676008917549979	0.0169058576829641	0.4750605117230418	0.0555068431053158	0.0791710411287697
382.5	0.8654454802569965	0.0249902742744842	0.0175755509170085	0.0276838647628808	0.2682415442517997	1.2232805263845612	0.056082267336738	0.3494044538543788	0.1527505937274769	1.5515104863957396	0.06754744741786	0.0168924810456193	0.4746839461579529	0.0554628141847722	0.0791082959643141
383.0	0.8647615185413833	0.0249705381836746	0.0175616414610024	0.0276620172638951	0.2680294983145896	1.2223155559183916	0.0560379310648557	0.3491294150919692	0.1526297477381429	1.55028500801669	0.0674940896335877	0.0168791261076644	0.474307993646664	0.0554188570421722	0.0790456529134924
383.5	0.8640786648355646	0.0249508340206701	0.0175477546012403	0.0276402050570632	0.2678177960659541	1.2213521429051983	0.0559936666639552	0.3488548183432494	0.1525090979294197	1.549061512695222	0.0674408182074598	0.0168657928201067	0.4739326527943908	0.0553749715137362	0.0789831117441571
384.0	0.8633969166421169	0.0249311617137215	0.0175338902864853	0.0276184280633246	0.2676064367303726	1.220390283862556	0.055949473971815	0.3485806626291054	0.1523886438571282	1.5478399959722473	0.0673876329452189	0.0168524811340715	0.4735579222097793	0.0553311574360906	0.0789206722247305
384.5	0.8627162714696092	0.0249115211912503	0.0175200484656255	0.0275966862038048	0.2673954195341919	1.2194299753162003	0.0559053528266041	0.3483069469726541	0.1522683850781691	1.5466204533993015	0.0673345336530709	0.0168391910008018	0.4731838005049023	0.0552874146462675	0.0788583341242039
385.0	0.8620367268325978	0.0248919123818483	0.0175062290876741	0.0275749793998159	0.2671847437056235	1.218471213800025	0.0558613030668822	0.3480336703992419	0.1521483211505218	1.5454028805385398	0.067281520137685	0.0168259223716584	0.4728102862952549	0.0552437429817038	0.0787960972121372
385.5	0.8613582802516232	0.0248723352142781	0.017492432101769	0.0275533075728558	0.2669744084747428	1.217513995856078	0.0558173245315992	0.3477608319364449	0.1520284516332432	1.5441872729627273	0.0672285922061929	0.0168126751981196	0.4724373781997521	0.0552001422802414	0.0787339612586584
386.0	0.8606809292532026	0.0248527896174724	0.0174786574571729	0.0275316706446086	0.2667644130734872	1.2165583180345514	0.0557734170600948	0.3474884306140673	0.1519087760864668	1.5429736262552305	0.0671757496661888	0.0167994494317812	0.4720650748407241	0.0551566123801263	0.0786719260344624
386.5	0.8600046713698268	0.024833275520534	0.017464905103273	0.0275100685369439	0.2665547567356546	1.2156041768937835	0.0557295804920979	0.3472164654641416	0.1517892940714014	1.5417619360100094	0.0671229923257287	0.0167862450243566	0.4716933748439124	0.0551131531200079	0.0786099913108112
387.0	0.8593295041399537	0.024813792852736	0.0174511749895808	0.0274885011719176	0.2663454386969014	1.2146515690002493	0.0556858146677269	0.3469449355209273	0.1516700051503305	1.5405521978316106	0.0670703199933305	0.0167730619276761	0.4713222768384662	0.0550697643389392	0.0785481568595326
387.5	0.8586554251080029	0.024794341543521	0.0174374670657323	0.0274669684717706	0.2661364581947408	1.2137004909285551	0.0556421194274887	0.34667383982091	0.1515509088866106	1.5393444073351537	0.067017732477973	0.0167599000936875	0.4709517794569381	0.0550264458763756	0.0784864224530197
388.0	0.8579824318243497	0.0247749215225016	0.0174237812814875	0.0274454703589296	0.2659278144685412	1.2127509392614335	0.0555984946122785	0.346403177402801	0.1514320048446703	1.538138560146326	0.0669652295890959	0.0167467594744554	0.4705818813352804	0.0549831975721746	0.0784247878642304
388.5	0.8573105218453207	0.02475553271946	0.0174101175867304	0.0274240067560064	0.2657195067595239	1.211802910589738	0.0555549400633795	0.3461329473075356	0.151313292590009	1.536934651901372	0.0669128111365994	0.0167336400221615	0.47021258111284	0.0549400192665954	0.0783632528666867
389.0	0.8566396927331859	0.0247361750643477	0.0173964759314691	0.0274025775857982	0.2655115343107615	1.2108564015124337	0.0555114556224624	0.3458631485782724	0.151194771689196	1.5357326782470817	0.0668604769308433	0.0167205416891042	0.469843877432355	0.0548969108002984	0.0783018172344737
389.5	0.8559699420561537	0.0247168484872856	0.017382856265835	0.0273811827712868	0.265303896367176	1.2099114086365956	0.0554680411315851	0.3455937802603924	0.1510764417098688	1.5345326348407822	0.0668082267826472	0.0167074644276985	0.4694757689399502	0.0548538720143442	0.0782404807422391
390.0	0.8553012673883649	0.0246975529185636	0.0173692585400835	0.0273598222356392	0.2650965921755365	1.208967928577398	0.0554246964331921	0.345324841401497	0.1509583022207321	1.5333345173503277	0.0667560605032896	0.0166944081904763	0.4691082542851323	0.0548109027501937	0.0781792431651927
390.5	0.854633666309885	0.0246782882886406	0.017355682704593	0.0273384959022067	0.2648896209844573	1.2080259579581087	0.0553814213701141	0.3450563310514077	0.1508403527915567	1.532138321454087	0.0667039779045074	0.0166813729300854	0.4687413321207859	0.0547680028497071	0.0781181042791053
391.0	0.8539671364066993	0.0246590545281442	0.0173421287098655	0.0273172036945254	0.2646829820443959	1.2070854934100823	0.0553382157855678	0.3447882482621637	0.1507225929931778	1.5309440428409335	0.0666519787984958	0.0166683585992904	0.4683750011031686	0.0547251721551435	0.078057063860308
391.5	0.8533016752707049	0.0246398515678708	0.0173285965065259	0.0272959455363154	0.2644766746076506	1.206146531572753	0.0552950795231552	0.3445205920880216	0.1506050223974938	1.529751677210235	0.0666000629979073	0.0166553651509716	0.4680092598919068	0.0546824105091602	0.0779961216856918
392.0	0.8526372804997047	0.0246206793387849	0.0173150860453221	0.0272747213514812	0.2642706979283588	1.205209069093626	0.0552520124268631	0.3442533615854531	0.1504876405774654	1.5285612202718415	0.0665482303158519	0.0166423925381255	0.4676441071499901	0.0546397177548123	0.0779352775327063
392.5	0.8519739496974	0.0246015377720194	0.0173015972771247	0.027253531064111	0.2640650512624942	1.2042731026282711	0.0552090143410628	0.3439865558131436	0.1503704471071133	1.5273726677460722	0.0664964805658957	0.0166294407138647	0.4672795415437684	0.054597093735552	0.0778745311793594
393.0	0.8513116804733839	0.0245824267988753	0.017288130152927	0.0272323745984769	0.2638597338678651	1.203338628840313	0.0551660851105098	0.343720173831991	0.1502534415615179	1.526186015363706	0.0664448135620611	0.0166165096314171	0.4669155617429448	0.054554538295228	0.0778138824042162
393.5	0.8506504704431339	0.0245633463508213	0.0172746846238447	0.0272112518790344	0.2636547450041117	1.2024056444014255	0.0551232245803429	0.3434542147051036	0.150136623516817	1.5250012588659676	0.066393229118826	0.0166035992441264	0.4665521664205728	0.0545120512780848	0.0777533309863985
394.0	0.849990317228004	0.0245442963594938	0.0172612606411157	0.0271901628304225	0.2634500839327041	1.201474145991322	0.0550804325960837	0.3431886774977986	0.1500199925502048	1.523818394004517	0.0663417270511232	0.0165907095054518	0.4661893542530502	0.0544696325287626	0.0776928767055837
394.5	0.849331218455219	0.0245252767566968	0.0172478581561002	0.0271691073774634	0.2632457499169396	1.2005441302977455	0.0550377090036367	0.3429235612776003	0.1499035482399306	1.522637416541435	0.0662903071743399	0.0165778403689677	0.4658271239201142	0.0544272818922958	0.0776325193420041
395.0	0.8486731717578646	0.0245062874744012	0.0172344771202801	0.0271480854451619	0.2630417422219407	1.1996155940164628	0.0549950536492882	0.3426588651142382	0.1497872901652968	1.5214583222492115	0.0662389693043172	0.0165649917883636	0.4654654741048371	0.0543849992141133	0.0775722586764461
395.5	0.848016174774882	0.0244873284447454	0.0172211174852591	0.0271270969587059	0.2628380601146525	1.198688533851254	0.0549524663797061	0.3423945880796452	0.1496712179066578	1.5202811069107327	0.0661877132573495	0.0165521637174439	0.4651044034936205	0.0543427843400373	0.0775120944902494
396.0	0.8473602251510582	0.0244683996000342	0.0172077792027626	0.0271061418434657	0.2626347028638398	1.1977629465139032	0.0549099470419391	0.3421307292479554	0.1495553310454186	1.5191057663192669	0.0661365388501838	0.0165393561101282	0.4647439107761902	0.0543006371162827	0.077452026565306
396.5	0.8467053205370203	0.0244495008727393	0.0171944622246372	0.0270852200249937	0.2624316697400853	1.196838828724191	0.0548674954834165	0.3418672876955026	0.1494396291640328	1.5179322962784532	0.0660854459000195	0.0165265689204502	0.464383994645592	0.0542585573894569	0.0773920546840596
397.0	0.846051458589225	0.0244306321954987	0.0171811665028508	0.0270643314290247	0.262228960015787	1.1959161772098812	0.0548251115519474	0.3416042625008177	0.1493241118460016	1.5167606926022847	0.0660344342245071	0.0165138021025586	0.4640246537981847	0.0542165450065584	0.0773321786295044
397.5	0.8453986369699532	0.0244117935011167	0.0171678919894924	0.0270434759814751	0.2620265729651551	1.1949949887067175	0.0547827950957205	0.3413416527446271	0.1492087786758719	1.515590951115099	0.0659835036417484	0.0165010556107161	0.463665886933637	0.0541745998149771	0.0772723981851846
398.0	0.8447468533472989	0.0243929847225634	0.0171546386367716	0.027022653608443	0.2618245078642097	1.1940752599584084	0.054740545963303	0.3410794575098499	0.1490936292392347	1.5144230676515584	0.0659326539702954	0.0164883293992997	0.4633076927549196	0.0541327216624928	0.0772127131351934
398.5	0.8440961053951638	0.0243742057929748	0.0171414063970189	0.0270018642362079	0.2616227639907785	1.1931569877166197	0.0546983640036408	0.3408176758815964	0.1489786631227238	1.5132570380566428	0.0658818850291496	0.0164756234228005	0.4629500699683026	0.0540909103972749	0.0771531232641718
399.0	0.8434463907932468	0.0243554566456522	0.017128195222685	0.0269811077912306	0.2614213406244935	1.1922401687409632	0.0546562490660572	0.3405563069471654	0.1488638799140139	1.51209285818563	0.0658311966377618	0.0164629376358233	0.4625930172833478	0.0540491658678818	0.0770936283573082
399.5	0.8427977072270364	0.0243367372140625	0.0171150050663412	0.0269603842001525	0.2612202370467889	1.1913247997989886	0.0546142010002527	0.3402953497960417	0.148749279201819	1.5109305239040824	0.0657805886160311	0.0164502719930866	0.4622365334129042	0.0540074879232603	0.0770342282003372
400.0	0.8421500523878026	0.0243180474318373	0.0171018358806785	0.0269396933897958	0.261019452540898	1.1904108776661713	0.0545722196563045	0.3400348035198947	0.148634860575891	1.5097700310878346	0.0657300607843044	0.0164376264494224	0.4618806170731027	0.0539658764127444	0.0769749225795387
400.5	0.841503423972587	0.0242993872327732	0.0170886876185081	0.0269190352871632	0.2608189863918507	1.1894983991259025	0.0545303048846658	0.3397746672125747	0.1485206236270178	1.508611375622975	0.0656796129633758	0.016425000959776	0.4615252669833502	0.0539243311860552	0.0769157112817371
401.0	0.8408578196841947	0.0242807565508315	0.0170755602327605	0.0268984098194376	0.2606188378864706	1.188587360969479	0.0544884565361651	0.3395149399701115	0.1484065679470217	1.5074545534058337	0.0656292449744857	0.016412395479206	0.4611704818663236	0.0538828520933001	0.0768565940943003
401.5	0.8402132372311857	0.0242621553201376	0.0170624536764861	0.0268778169139816	0.2604190063133723	1.1876777599960922	0.0544466744620059	0.3392556208907112	0.1482926931287577	1.5062995603429654	0.0655789566393205	0.0163998099628837	0.460816260447965	0.0538414389849719	0.0767975708051389
402.0	0.8395696743278656	0.024243583474981	0.0170493679028543	0.0268572564983376	0.2602194909629583	1.1867695930128164	0.054404958513766	0.3389967090747541	0.1481789987661118	1.505146392351136	0.0655287477800115	0.0163872443660933	0.4604626014574752	0.0538000917119481	0.0767386412027049
402.5	0.8389271286942767	0.0242250409498151	0.0170363028651536	0.0268367285002276	0.2600202911274166	1.1858628568345992	0.0543633085433965	0.338738203624792	0.1480654844539995	1.503995045357304	0.0654786182191348	0.0163746986442318	0.4601095036273086	0.0537588101254904	0.0766798050759912
403.0	0.8382855980561886	0.0242065276792571	0.0170232585167915	0.0268162328475523	0.2598214061007175	1.1849575482842496	0.0543217244032219	0.3384801036455455	0.1479521497883635	1.5028455152986082	0.0654285677797098	0.0163621727528083	0.4597569656931668	0.0537175940772441	0.0766210622145305
403.5	0.8376450801450893	0.024188043598087	0.0170102348112939	0.0267957694683917	0.2596228351786107	1.1840536641924262	0.0542802059459391	0.3382224082439012	0.1478389943661726	1.5016977981223498	0.0653785962851993	0.0163496666474443	0.4594049863939937	0.0536764434192369	0.0765624124083941
404.0	0.8370055726981763	0.0241695886412485	0.0169972317023056	0.0267753382910041	0.2594245776586225	1.1831512013976266	0.0542387530246167	0.3379651165289095	0.1477260177854196	1.5005518897859766	0.0653287035595083	0.0163371802838735	0.4590535644719682	0.0536353580038788	0.0765038554481913
404.5	0.8363670734583464	0.0241511627438477	0.0169842491435891	0.0267549392438264	0.2592266328400529	1.1822501567461756	0.0541973654926944	0.3377082276117811	0.1476132196451195	1.499407786257068	0.0652788894269836	0.0163247136179412	0.4587026986725001	0.0535943376839607	0.076445391125068
405.0	0.8357295801741862	0.0241327658411534	0.0169712870890254	0.0267345722554734	0.2590290000239723	1.1813505270922138	0.0541560432039828	0.3374517406058849	0.1475005995453079	1.498265483513317	0.0652291537124128	0.0163122666056046	0.4583523877442226	0.0535533823126544	0.0763870192307063
405.5	0.8350930905999641	0.0241143978685967	0.0169583454926131	0.0267142372547377	0.2588316785132189	1.1804523092976846	0.0541147860126622	0.3371956546267448	0.1473881570870392	1.4971249775425153	0.0651794962410238	0.0162998392029321	0.4580026304389872	0.0535124917435114	0.0763287395573231
406.0	0.8344576024956188	0.0240960587617707	0.0169454243084684	0.0266939341705895	0.2586346676123954	1.1795555002323237	0.0540735937732822	0.3369399687920369	0.1472758918723845	1.4959862643425357	0.065129916838484	0.0162874313661038	0.4576534255118577	0.0534716658304622	0.0762705518976691
406.5	0.8338231136267509	0.0240777484564304	0.016932523490825	0.0266736629321761	0.2584379666278662	1.1786600967736462	0.0540324663407613	0.3366846822215866	0.14716380350443	1.494849339921316	0.0650804153308995	0.0162750430514105	0.4573047717211035	0.0534309044278158	0.0762124560450279
407.0	0.833189621764613	0.0240594668884921	0.0169196429940339	0.0266534234688219	0.2582415748677541	1.1777660958069356	0.0539914035703858	0.3364297940373656	0.1470518915872754	1.493714200296842	0.0650309915448146	0.0162626742152543	0.4569566678281944	0.0533902073902588	0.0761544517932152
407.5	0.8325571246860985	0.0240412139940335	0.0169067827725626	0.026633215710028	0.2580454916419372	1.1768734942252292	0.0539504053178095	0.3361753033634891	0.1469401557260315	1.4925808414971304	0.0649816453072106	0.0162503248141476	0.4566091125977939	0.0533495745728547	0.0760965389365773
408.0	0.8319256201737347	0.0240229897092932	0.016893942780996	0.0266130395854715	0.257849716262046	1.175982288929309	0.0539094714390528	0.3359212093262125	0.1468285955268189	1.4914492595602122	0.0649323764455056	0.0162379948047137	0.4562621047977532	0.0533090058310431	0.0760387172699908
408.5	0.8312951060156696	0.0240047939706704	0.016881122974035	0.0265928950250061	0.2576542480414603	1.175092476827686	0.0538686017905023	0.3356675110539287	0.1467172105967657	1.4903194505341146	0.0648831847875534	0.0162256841436859	0.4559156431991052	0.0532685010206391	0.0759809865888609
409.0	0.8306655800056637	0.0239866267147248	0.0168683233064971	0.0265727819586609	0.2574590862953057	1.1742040548365895	0.05382779622891	0.3354142076771644	0.1466060005440059	1.4891914104768438	0.0648340701616427	0.0162133927879079	0.4555697265760583	0.0532280599978323	0.0759233466891206
409.5	0.83003703994308	0.0239684878781763	0.0168555437333158	0.0265527003166408	0.2572642303404506	1.1733170198799543	0.0537870546113926	0.3351612983285781	0.1464949649776774	1.4880651354563688	0.0647850323964967	0.0162011206943332	0.4552243537059899	0.0531876826191864	0.0758657973672298
410.0	0.8294094836328729	0.0239503773979044	0.0168427842095404	0.0265326500293255	0.2570696794955035	1.1724313688894072	0.0537463767954309	0.3349087821429555	0.1463841035079202	1.4869406215506022	0.0647360713212719	0.0161888678200249	0.4548795233694406	0.053147368741638	0.0758083384201744
410.5	0.8287829088855793	0.0239322952109485	0.016830044690336	0.0265126310272701	0.2568754330808089	1.171547098804255	0.0537057626388691	0.3346566582572076	0.1462734157458744	1.485817864847384	0.0646871867655576	0.0161766341221557	0.4545352343501073	0.0531071182224964	0.0757509696454648
411.0	0.8281573135173065	0.0239142412545069	0.0168173251309831	0.0264926432412038	0.2566814904184447	1.1706642065714692	0.0536652119999141	0.3344049258103665	0.1461629013036781	1.4846968614444616	0.064638378559375	0.0161644195580078	0.4541914854348374	0.0530669309194422	0.0756936908411351
411.5	0.8275326953497241	0.0238962154659373	0.0168046254868772	0.0264726866020305	0.2564878508322187	1.169782689145678	0.0536247247371349	0.3341535839435831	0.1460525597944659	1.4835776074494749	0.0645896465331765	0.0161522240849722	0.4538482754136227	0.053026806690527	0.0756365018057423
412.0	0.8269090522100518	0.0238782177827557	0.0167919457135291	0.0264527610408278	0.2562945136476658	1.168902543489147	0.0535843007094618	0.3339026318001228	0.1459423908323668	1.4824600989799357	0.0645409905178449	0.016140047660549	0.4535056030795921	0.0529867453941727	0.0755794023383649
412.5	0.8262863819310501	0.0238602481426369	0.0167792857665639	0.0264328664888471	0.256101478192044	1.1680237665717692	0.053543939776186	0.333652068525363	0.1458323940325021	1.4813443321632105	0.0644924103446924	0.0161278902423468	0.4531634672290063	0.0529467468891701	0.0755223922386018
413.0	0.8256646823510093	0.0238423064834134	0.0167666456017217	0.0264130028775133	0.2559087437943315	1.1671463553710526	0.0535036417969582	0.3334018932667895	0.1457225690109834	1.4802303031365027	0.0644439058454602	0.016115751788083	0.4528218666612504	0.0529068110346789	0.0754654713065718
413.5	0.8250439513137392	0.023824392743076	0.0167540251748565	0.0263931701384241	0.2557163097852235	1.1662703068721043	0.053463406631789	0.3331521051739927	0.145612915384911	1.4791180080468338	0.0643954768523173	0.016103632255583	0.4524808001788284	0.0528669376902264	0.0754086393429117
414.0	0.824424186668558	0.0238065068597726	0.0167414244419366	0.02637336820335	0.2555241754971287	1.1653956180676182	0.053423234141047	0.3329027033986651	0.1455034327723717	1.4780074430510246	0.06434712319786	0.0160915316027803	0.4521402665873562	0.0528271267157069	0.075351896148776
414.5	0.8238053862702829	0.0237886487718087	0.0167288433590439	0.0263535970042342	0.2553323402641659	1.1645222859578617	0.0533831241854593	0.3326536870945971	0.1453941207924367	1.4768986043156782	0.0642988447151108	0.0160794497877163	0.4518002646955549	0.052787377971381	0.0752952415258355
415.0	0.8231875479792178	0.0237708184176465	0.0167162818823742	0.0263338564731916	0.255140803422161	1.1636503075506608	0.0533430766261096	0.3324050554176739	0.1452849790651599	1.4757914880171594	0.0642506412375179	0.0160673867685401	0.4514607933152453	0.0527476913178747	0.075238675276276
415.5	0.822570669661144	0.023753015735905	0.0167037399682363	0.0263141465425093	0.2549495643086432	1.1627796798613876	0.0533030913244386	0.332156807525872	0.1451760072115758	1.4746860903415773	0.0642025125989541	0.0160553425035082	0.4511218512613401	0.0527080666161786	0.0751821972027976
416.0	0.8219547491873082	0.0237352406653594	0.0166912175730523	0.0262944671446454	0.2547586222628416	1.161910399912946	0.0532631681422423	0.3319089425792556	0.1450672048536971	1.4735824074847654	0.0641544586337163	0.0160433169509841	0.4507834373518382	0.0526685037276472	0.0751258071086136
416.5	0.8213397844344128	0.023717493144941	0.0166787146533572	0.0262748182122297	0.2545679766256825	1.161042464735758	0.0532233069416722	0.3316614597399729	0.1449585716145137	1.4724804356522652	0.0641064791765243	0.0160313100694386	0.4504455504078183	0.0526290025139981	0.0750695047974491
417.0	0.8207257732846048	0.0236997731137369	0.0166662311657988	0.0262551996780624	0.2543776267397852	1.1601758713677484	0.0531835075852339	0.3314143581722533	0.1448501071179894	1.4713801710593035	0.0640585740625201	0.0160193218174492	0.4501081892534314	0.0525895628373112	0.0750132900735402
417.5	0.8201127136254635	0.0236820805109895	0.0166537670671369	0.0262356114751143	0.2541875719494588	1.1593106168543326	0.0531437699357867	0.3311676370424028	0.1447418109890609	1.470281609930777	0.0640107431272673	0.0160073521536998	0.4497713527158951	0.0525501845600277	0.0749571627416328
418.0	0.8195006033499919	0.0236644152760965	0.0166413223142438	0.0262160535365266	0.2539978116006989	1.1584466982484014	0.0531040938565427	0.3309212955188012	0.1446336828536352	1.4691847485012304	0.0639629862067501	0.0159954010369809	0.4494350396254865	0.0525108675449496	0.0749011226069815
418.5	0.8188894403566035	0.0236467773486104	0.0166288968641037	0.02619652579561	0.2538083450411842	1.1575841126103072	0.0530644792110663	0.3306753327718979	0.1445257223385879	1.468089583014839	0.0639153031373721	0.0159834684261888	0.4490992488155357	0.0524716116552389	0.0748451694753487
419.0	0.8182792225491129	0.0236291666682379	0.0166164906738125	0.0261770281858449	0.253619171620273	1.1567228570078496	0.0530249258632735	0.3304297479742089	0.144417929071761	1.466996109725388	0.0638676937559563	0.0159715542803261	0.4487639791224193	0.0524324167544167	0.074789303153003
419.5	0.817669947836724	0.0236115831748404	0.0166041037005774	0.0261575606408809	0.2534302906889993	1.1558629285162607	0.0529854336774307	0.3301845403003124	0.1443103026819607	1.465904324896255	0.0638201578997434	0.0159596585585009	0.4484292293855537	0.0523932827063621	0.0747335234467186
420.0	0.8170616141340185	0.0235940268084328	0.0165917359017171	0.0261381230945364	0.25324170160007	1.155004324218191	0.0529460025181545	0.3299397089268457	0.1442028427989557	1.46481422480039	0.0637726954063914	0.0159477812199266	0.4480949984473882	0.052354209375312	0.0746778301637742
420.5	0.8164542193609456	0.0235764975091838	0.0165793872346611	0.0261187154807984	0.253053403707861	1.1541470412036958	0.0529066322504108	0.3296952530325012	0.144095549053475	1.4637258057202924	0.0637253061139747	0.0159359222239222	0.4477612851533982	0.0523151966258598	0.0746222231119514
421.0	0.8158477614428107	0.0235589952174151	0.0165670576569496	0.0260993377338218	0.2528653963684138	1.1532910765702182	0.0528673227395141	0.3294511717980227	0.1439884210772056	1.4626390639479978	0.0636779898609831	0.0159240815299114	0.4474280883520792	0.052276244322955	0.0745667020995341
421.5	0.8152422383102631	0.0235415198736018	0.0165547471262335	0.0260799897879298	0.2526776789394319	1.1524364274225778	0.0528280738511264	0.3292074644062016	0.1438814585027907	1.4615539957850532	0.0636307464863211	0.0159122590974229	0.4470954068949391	0.0522373523319019	0.0745112669353071
422.0	0.8146376478992867	0.0235240714183712	0.0165424556002737	0.0260606715776128	0.2524902507802773	1.1515830908729536	0.052788885451257	0.3289641300418736	0.1437746609638276	1.4604705975425	0.063583575829307	0.0159004548860901	0.4467632396364923	0.0521985205183593	0.0744559174285551
422.5	0.8140339881511869	0.0235066497925031	0.0165301830369414	0.0260413830375283	0.2523031112519674	1.15073106404087	0.0527497574062615	0.3287211678919139	0.1436680280948656	1.4593888655408531	0.0635364777296721	0.0158886688556504	0.4464315854342526	0.0521597487483392	0.0744006533890616
423.0	0.8134312570125797	0.0234892549369293	0.0165179293942174	0.026022124102501	0.2521162597171704	1.1498803440531826	0.0527106895828411	0.3284785771452347	0.1435615595314038	1.458308796110082	0.0634894520275596	0.0158769009659456	0.4461004431487264	0.0521210368882066	0.0743454746271076
423.5	0.8128294524353818	0.0234718867927334	0.016505694630192	0.0260028947075216	0.2519296955402031	1.149030928044063	0.0526716818480416	0.3282363569927801	0.1434552549098891	1.457230385589589	0.063442498563524	0.0158651511769213	0.4457698116434059	0.0520823848046781	0.0742903809534709
424.0	0.8122285723767967	0.0234545453011501	0.0164934787030649	0.0259836947877472	0.2517434180870262	1.1481828131549832	0.0526327340692532	0.3279945066275231	0.1433491138677142	1.4561536303281917	0.0633956171785299	0.015853419448627	0.4454396897847624	0.0520437923648212	0.0742353721794243
424.5	0.8116286147993058	0.0234372304035654	0.0164812815711447	0.0259645242785009	0.2515574267252413	1.147335996534702	0.0525938461142094	0.3277530252444616	0.1432431360432153	1.4550785266841018	0.0633488077139516	0.0158417057412153	0.4451100764422397	0.0520052594360539	0.0741804481167351
425.0	0.8110295776706554	0.0234199420415159	0.016469103192849	0.0259453831152709	0.2513717208240872	1.1464904753392495	0.0525550178509859	0.3275119120406141	0.1431373210756701	1.4540050710249048	0.063302070011572	0.0158300100149423	0.4447809704882466	0.0519667858861434	0.0741256085776639
425.5	0.8104314589638456	0.0234026801566887	0.0164569435267038	0.0259262712337106	0.2511862997544364	1.145646246731912	0.0525162491480008	0.3272711662150164	0.1430316686052959	1.4529332597275413	0.0632554039135813	0.015818332230167	0.4444523707981512	0.0519283715832054	0.0740708533749629
426.0	0.8098342566571193	0.0233854446909207	0.0164448025313434	0.0259071885696383	0.2510011628887914	1.1448033078832165	0.0524775398740128	0.3270307869687171	0.1429261782732471	1.4518630891782849	0.063208809262577	0.0158066723473513	0.444124276250273	0.0518900163957037	0.0740161823218756
426.5	0.8092379687339498	0.023368235586199	0.0164326801655103	0.0258881350590367	0.250816309601281	1.1439616559709165	0.0524388898981213	0.3267907735047742	0.1428208497216132	1.450794555772723	0.0631622859015623	0.0157950303270595	0.4437966857258765	0.0518517201924486	0.0739615952321349
427.0	0.8086425931830302	0.0233510527846599	0.0164205763880545	0.0258691106380523	0.2506317392676569	1.1431212881799764	0.052400299089765	0.3265511250282508	0.142715682593417	1.4497276559157375	0.0631158336739452	0.0157834061299583	0.4434695981091645	0.0518134828425969	0.0739070919199625
427.5	0.8080481279982614	0.0233338962285886	0.0164084911579339	0.0258501152429956	0.2504474512652903	1.142282201702557	0.0523617673187215	0.3263118407462113	0.142610676532612	1.4486623860214838	0.0630694524235384	0.0157717997168165	0.4431430122872709	0.0517753042156503	0.0738526722000676
428.0	0.8074545711787406	0.0233167658604195	0.0163964244342136	0.0258311488103404	0.2502634449731673	1.141444393737998	0.0523232944551065	0.3260729198677174	0.1425058311840809	1.447598742513369	0.0630231419945575	0.0157602110485047	0.4428169271502543	0.0517371841814553	0.0737983358876456
428.5	0.8068619207287498	0.0232996616227353	0.0163843761760657	0.0258122112767235	0.2500797197718866	1.1406078614928066	0.052284880369373	0.325834361603824	0.1424011461936325	1.4465367218240333	0.0629769022316204	0.0157486400859952	0.4424913415910906	0.051699122610202	0.0737440827983773
429.0	0.8062701746577432	0.0232825834582666	0.0163723463427692	0.0257933025789443	0.2498962750436547	1.1397726021806385	0.0522465249323104	0.3255961651675754	0.1422966212080006	1.4454763203953298	0.0629307329797468	0.0157370867903618	0.4421662545056663	0.0516611193724231	0.0736899127484273
429.5	0.8056793309803377	0.0232655313098922	0.0163603348937097	0.0257744226539647	0.2497131101722834	1.138938613022285	0.0522082280150441	0.3253583297740012	0.1421922558748413	1.4444175346783037	0.0628846340843569	0.0157255511227792	0.4418416647927722	0.0516231743389936	0.0736358255544434
430.0	0.8050893877162991	0.0232485051206381	0.016348341788379	0.0257555714389082	0.2495302245431848	1.1381058912456556	0.0521699894890342	0.3251208546401122	0.1420880498427311	1.4433603611331698	0.0628386053912705	0.0157140330445234	0.4415175713540954	0.0515852873811295	0.0735818210335549
430.5	0.804500342890532	0.0232315048336774	0.016336366986375	0.0257367488710603	0.249347617543369	1.1372744340857648	0.0521318092260753	0.3248837389848965	0.1419840027611644	1.442304796229296	0.0627926467467062	0.0157025325169708	0.4411939730942132	0.0515474583703871	0.0735278990033721
431.0	0.8039121945330664	0.0232145303923304	0.0163244104474016	0.0257179548878675	0.2491652885614394	1.1364442387847156	0.0520936870982953	0.3246469820293151	0.1418801142805519	1.4412508364451786	0.0627467579972807	0.0156910495015985	0.4408708689205862	0.0515096871786625	0.0734740592819844
431.5	0.8033249406790478	0.0231975817400634	0.0163124721312681	0.0256991894269374	0.2489832369875897	1.135615302591683	0.0520556229781549	0.3244105829962984	0.1417763840522178	1.4401984782684252	0.0627009389900076	0.0156795839599837	0.4405482577435506	0.0514719736781903	0.0734203016879599
432.0	0.8027385793687247	0.0231806588204893	0.016300551997889	0.0256804524260377	0.2488014622135999	1.1347876227629006	0.0520176167384468	0.3241745411107418	0.1416728117283985	1.4391477181957315	0.0626551895722965	0.0156681358538037	0.4402261384763126	0.0514343177415429	0.0733666260403436
432.5	0.8021531086474364	0.0231637615773664	0.0162886500072843	0.0256617438230969	0.2486199636328327	1.1339611965616432	0.0519796682522947	0.3239388555995014	0.1415693969622395	1.438098552732862	0.0626095095919525	0.0156567051448357	0.4399045100349402	0.05139671924163	0.0733130321586567
433.0	0.801568526565602	0.0231468899545989	0.0162767661195784	0.0256430635562028	0.2484387406402299	1.133136021258213	0.0519417773931529	0.3237035256913904	0.1414661394077942	1.4370509783946297	0.0625638988971747	0.0156452917949563	0.439583371338357	0.0513591780516973	0.0732595198628954
433.5	0.8009848311787082	0.023130043896236	0.0162649002950006	0.0256244115636029	0.2482577926323087	1.1323120941299225	0.051903944034805	0.3234685506171745	0.1413630387200208	1.4360049917048732	0.0625183573365558	0.0156338957661414	0.4392627213083352	0.051321694045326	0.0732060889735295
434.0	0.8004020205472978	0.0231132233464716	0.0162530524938842	0.0256057877837038	0.2480771190071579	1.1314894124610784	0.0518661680513638	0.3232339296095682	0.1412600945547809	1.434960589196439	0.0624728847590809	0.0156225170204661	0.4389425588694884	0.0512842670964319	0.0731527393115014
434.5	0.7998200927369576	0.0230964282496442	0.0162412226766668	0.0255871921550708	0.2478967191644343	1.130667973542969	0.05182844931727	0.3229996619032304	0.141157306568837	1.4339177674111585	0.0624274810141268	0.0156111555201043	0.4386228829492649	0.0512468970792644	0.0730994706982252
435.0	0.7992390458183068	0.0230796585502366	0.0162294108038898	0.0255686246164275	0.2477165925053592	1.1298477746738458	0.0517907877072917	0.3227657467347604	0.1410546744198505	1.4328765228998284	0.062382145951461	0.0155998112273287	0.4383036924779407	0.0512095838684061	0.0730462829555851
435.5	0.7986588778669852	0.0230629141928752	0.0162176168361982	0.0255500851066558	0.2475367384327143	1.1290288131589077	0.0517531830965235	0.3225321833426935	0.1409521977663793	1.4318368522221891	0.0623368794212406	0.01558848410451	0.4379849863886124	0.0511723273387714	0.0729931759059345
436.0	0.7980795869636411	0.0230461951223302	0.0162058407343401	0.0255315735647949	0.2473571563508383	1.1282110863102874	0.0517156353603856	0.3222989709674973	0.1408498762678759	1.4307987519469048	0.0622916812740117	0.0155771741141174	0.4376667636171906	0.051135127365606	0.0729401493720948
436.5	0.79750117119392	0.0230295012835147	0.016194082459167	0.0255130899300416	0.247177845665623	1.1273945914470334	0.0516781443746236	0.322066108851567	0.1407477095846852	1.4297622186515413	0.0622465513607084	0.015565881218718	0.4373490231023926	0.0510979838244862	0.0728872031773544
437.0	0.7969236286484525	0.0230128326214846	0.0161823419716329	0.0254946341417495	0.24699880578451	1.1265793258950958	0.0516407100153068	0.3218335962392216	0.140645697378042	1.4287272489225469	0.0622014895326518	0.0155546053809765	0.4370317637857359	0.0510608965913177	0.0728343371454673
437.5	0.7963469574228419	0.0229961890814386	0.0161706192327946	0.0254762061394288	0.2468200361164867	1.1257652869873107	0.0516033321588283	0.3216014323766999	0.1405438393100695	1.4276938393552308	0.0621564956415491	0.015543346563655	0.4367149846115308	0.0510238655423352	0.072781551100652
438.0	0.795771155617653	0.0229795706087172	0.0161589142038112	0.0254578058627458	0.2466415360720822	1.124952472063382	0.0515660106819037	0.3213696165121555	0.1404421350437763	1.4266619865537409	0.0621115695394928	0.0155321047296129	0.4363986845268736	0.0509868905541012	0.0727288448675905
438.5	0.7951962213384003	0.0229629771488031	0.0161472268459437	0.025439433251523	0.2464633050633644	1.1241408784698688	0.0515287454615705	0.3211381478956534	0.1403405842430552	1.4256316871310442	0.0620667110789598	0.0155208798418067	0.4360828624816394	0.0509499715035052	0.072676218271427
439.0	0.794622152695536	0.0229464086473202	0.016135557120555	0.025421088245738	0.2462853425039359	1.123330503560168	0.0514915363751874	0.3209070257791657	0.1402391865726801	1.4246029377089071	0.0620219201128101	0.0155096718632895	0.4357675174284763	0.0509131082677633	0.0726236711377669
439.5	0.7940489478044375	0.0229298650500337	0.0161239049891096	0.0254027707855237	0.2461076478089301	1.1225213446944975	0.0514543833004334	0.3206762494165669	0.1401379416983045	1.4235757349178726	0.0619771964942865	0.0154984807572109	0.4354526483227967	0.0508763007244168	0.0725712032926756
440.0	0.7934766047853965	0.0229133463028495	0.0161122704131732	0.0253844808111677	0.2459302203950078	1.1217133992398831	0.0514172861153069	0.3204458180636301	0.140036849286459	1.4225500753972382	0.0619325400770132	0.0154873064868169	0.4351382541227717	0.0508395487513318	0.0725188145626771
440.5	0.7929051217636063	0.0228968523518141	0.0161006533544128	0.0253662182631123	0.2457530596803533	1.120906664570139	0.0513802446981251	0.3202157309780226	0.1399359090045492	1.4215259557950386	0.0618879507149951	0.0154761490154496	0.4348243337893235	0.050802852226698	0.0724665047747532
441.0	0.7923344968691504	0.0228803831431141	0.016089053774596	0.0253479830819533	0.2455761650846707	1.1201011380658552	0.0513432589275235	0.3199859874193018	0.1398351205208537	1.4205033727680216	0.061843428262617	0.0154650083065467	0.434510886286119	0.0507662110290284	0.072414273756342
441.5	0.7917647282369905	0.022863938623076	0.0160774716355909	0.0253297752084406	0.2453995360291804	1.11929681711438	0.0513063286824544	0.319756586648911	0.1397344835045217	1.419482322981629	0.0617989725746423	0.0154538843236416	0.4341979105795621	0.0507296250371578	0.0723621213353373
442.0	0.7911958140069546	0.0228475187381656	0.0160659068993661	0.0253115945834773	0.2452231719366152	1.1184936991098045	0.0512694538421868	0.3195275279301749	0.1396339976255709	1.418462803109974	0.0617545835062125	0.0154427770303632	0.4338854056387874	0.0506930941302426	0.0723100473400868
442.5	0.7906277523237248	0.022831123434988	0.0160543595279901	0.0252934411481193	0.2450470722312163	1.1176917814529457	0.0512326342863053	0.3192988105282956	0.1395336625548854	1.4174448098358214	0.0617102609128458	0.0154316863904352	0.4335733704356528	0.0506566181877596	0.0722580515993914
443.0	0.790060541336826	0.022814752660287	0.0160428294836313	0.0252753148435752	0.2448712363387303	1.1168910615513328	0.0511958698947093	0.3190704337103481	0.1394334779642136	1.4164283398505673	0.0616660046504369	0.0154206123676764	0.4332618039447333	0.0506201970895053	0.0722061339425038
443.5	0.789494179200613	0.0227984063609449	0.0160313167285575	0.0252572156112059	0.2446956636864048	1.116091536819189	0.0511591605476124	0.3188423967452762	0.1393334435261659	1.4154133898542152	0.0616218145752554	0.0154095549260003	0.4329507051433129	0.050583830715595	0.0721542941991275
444.0	0.7889286640742604	0.0227820844839821	0.016019821225136	0.0252391433925239	0.2445203537029851	1.1152932046774169	0.0511225061255415	0.3186146989038886	0.1392335589142124	1.4143999565553582	0.0615776905439451	0.0153985140294146	0.4326400730113789	0.0505475189464621	0.0721025321994156
444.5	0.7883639941217483	0.0227657869765568	0.0160083429358331	0.0252210981291934	0.2443453058187101	1.1144960625535814	0.0510859065093359	0.3183873394588539	0.1391338238026812	1.4133880366711566	0.0615336324135233	0.0153874896420213	0.432329906531614	0.050511261662857	0.0720508477739696
445.0	0.7878001675118524	0.0227495137859648	0.0159968818232136	0.0252030797630295	0.2441705194653092	1.1137001078818956	0.051049361580147	0.3181603176846967	0.1390342378667557	1.412377626927317	0.0614896400413797	0.0153764817280163	0.4320202046893902	0.0504750587458468	0.0719992407538384
445.5	0.7872371824181308	0.0227332648596388	0.0159854378499413	0.0251850882359984	0.2439959940759977	1.112905338103202	0.0510128712194368	0.3179336328577934	0.1389348007824727	1.4113687240580697	0.0614457132852754	0.0153654902516892	0.4317109664727607	0.0504389100768139	0.0719477109705169
446.0	0.7866750370189132	0.0227170401451484	0.015974010978778	0.0251671234902163	0.2438217290854741	1.112111750664961	0.0509764353089777	0.3177072842563681	0.1388355122267205	1.410361324806151	0.0614018520033421	0.0153545151774231	0.4314021908724546	0.0504028155374555	0.0718962582559451
446.5	0.7861137294972876	0.0227008395901996	0.0159626011725835	0.0251491854679496	0.2436477239299154	1.1113193430212291	0.0509400537308516	0.3174812711604875	0.1387363718772361	1.40935542592278	0.0613580560540811	0.0153435564696944	0.4310938768818687	0.0503667750097828	0.0718448824425069
447.0	0.7855532580410904	0.0226846631426345	0.0159512083943157	0.0251312741116144	0.2434739780469743	1.1105281126326485	0.0509037263674489	0.3172555928520577	0.1386373794126036	1.408351024167638	0.0613143252963627	0.0153326140930724	0.4307860234970608	0.05033078837612	0.0717935833630288
447.5	0.784993620842892	0.022668510750431	0.0159398326070297	0.0251133893637759	0.2433004908757745	1.1097380569664268	0.050867453101468	0.3170302486148191	0.1385385345122518	1.4073481163088468	0.0612706595894248	0.0153216880122191	0.4304786297167431	0.0502948555191035	0.0717423608507788
448.0	0.7844348160999871	0.0226523823617024	0.0159284737738781	0.0250955311671484	0.2431272618569082	1.108949173496324	0.0508312338159142	0.3168052377343425	0.1384398368564522	1.4063466991229496	0.0612270587928722	0.0153107781918892	0.4301716945422757	0.0502589763216812	0.0716912147394656
448.5	0.7838768420143816	0.0226362779246971	0.0159171318581104	0.0250776994645947	0.242954290432431	1.1081614597026344	0.0507950683940994	0.3165805594980246	0.1383412861263164	1.4053467693948871	0.0611835227666758	0.0152998845969296	0.4298652169776586	0.0502231506671117	0.0716401448632368
449.0	0.7833196967927809	0.0226201973877982	0.0159058068230729	0.0250598941991257	0.2427815760458595	1.1073749130721726	0.0507589567196409	0.3163562131950841	0.1382428820037946	1.4043483239179804	0.0611400513711716	0.0152890071922793	0.4295591960295255	0.0501873784389633	0.0715891510566785
449.5	0.7827633786465787	0.0226041406995235	0.0158944986322087	0.0250421153139003	0.2426091181421666	1.106589531098256	0.0507228986764606	0.3161321981165567	0.1381446241716728	1.403351359493905	0.0610966444670596	0.0152781459429691	0.4292536307071369	0.0501516595211134	0.0715382331548136
450.0	0.782207885791844	0.0225881078085245	0.0158832072490567	0.0250243627522247	0.2424369161677785	1.1058053112806896	0.0506868941487847	0.3159085135552915	0.1380465123135713	1.4023558729326753	0.0610533019154033	0.0152673008141215	0.4289485200223732	0.0501159937977474	0.0714873909931007
450.5	0.7816532164493099	0.0225720986635866	0.0158719326372524	0.0250066364575521	0.2422649695705703	1.105022251125749	0.0506509430211424	0.3156851588059463	0.137948546113942	1.4013618610526193	0.0610100235776282	0.0152564717709501	0.4286438629897277	0.0500803811533581	0.0714366244074333
451.0	0.7810993688443619	0.0225561132136287	0.0158606747605265	0.0249889363734828	0.2420932777998631	1.1042403481461662	0.0506150451783655	0.3154621331649835	0.1378507252580665	1.4003693206803598	0.0609668093155215	0.0152456587787599	0.4283396586262996	0.050044821472745	0.0713859332341385
451.5	0.7805463412070254	0.0225401514077027	0.0158494335827058	0.024971262443763	0.2419218403064195	1.1034595998611116	0.0505792005055871	0.3152394359306656	0.1377530494320538	1.3993782486507924	0.0609236589912308	0.0152348618029467	0.4280359059517876	0.0500093146410131	0.0713353173099757
452.0	0.7799941317719546	0.0225242131949932	0.0158382090677119	0.0249536146122853	0.2417506565424407	1.10268000379618	0.0505434088882417	0.3150170664030511	0.1376555183228384	1.3983886418070657	0.0608805724672632	0.015224080808997	0.4277326039884824	0.0499738605435725	0.0712847764721356
452.5	0.7794427387784202	0.0225082985248172	0.0158270011795618	0.0249359928230875	0.2415797259615619	1.1019015574833733	0.0505076702120636	0.31479502388399	0.1375581316181778	1.3974004970005591	0.0608375496064847	0.0152133157624875	0.4274297517612606	0.0499384590661371	0.0712343105582392
453.0	0.7788921604702971	0.0224924073466239	0.0158158098823672	0.0249183970203531	0.2414090480188495	1.101124258461084	0.0504719843630864	0.3145733076771196	0.1374608890066509	1.396413811090863	0.0607945902721188	0.0152025666290854	0.4271273482975772	0.0499031100947245	0.0711839194063361
453.5	0.7783423950960537	0.022476539609994	0.0158046351403341	0.0249008271484102	0.2412386221707969	1.1003481042740813	0.0504363512276425	0.3143519170878602	0.1373637901776551	1.3954285809457565	0.060751694327746	0.0151918333745478	0.4268253926274591	0.0498678135156543	0.0711336028549043
454.0	0.777793440908739	0.0224606952646398	0.0157934769177631	0.0248832831517316	0.2410684478753206	1.0995730924734937	0.0504007706923618	0.3141308514234109	0.1372668348214049	1.394444803441188	0.0607088616373028	0.0151811159647213	0.4265238837834982	0.0498325692155481	0.0710833607428482
454.5	0.7772452961659718	0.0224448742604047	0.0157823351790488	0.0248657649749341	0.2408985245917572	1.098799220616793	0.0503652426441716	0.313910109992745	0.1371700226289294	1.3934624754612537	0.0606660920650804	0.0151704143655423	0.4262228208008443	0.0497973770813282	0.071033192909498
455.0	0.7766979591299275	0.0224290765472625	0.0157712098886794	0.0248482725627783	0.2407288517808593	1.0980264862677784	0.050329766970295	0.3136896921066058	0.1370733532920699	1.3924815938981754	0.0606233854757245	0.0151597285430362	0.4259222027171989	0.0497622370002169	0.0709830991946082
455.5	0.776151428067328	0.0224133020753176	0.0157601010112368	0.0248308058601686	0.2405594289047916	1.0972548869965624	0.0502943435582509	0.3134695970775026	0.1369768265034784	1.3915021556522829	0.0605807417342338	0.0151490584633176	0.4256220285728079	0.0497271488597358	0.0709330794383568
456.0	0.7756057012494284	0.0223975507948046	0.0157490085113963	0.0248133648121519	0.2403902554271277	1.0964844203795514	0.0502589722958529	0.3132498242197059	0.136880441956615	1.3905241576319882	0.0605381607059592	0.0151384040925898	0.4253222974104548	0.049692112547705	0.0708831334813439
456.5	0.7750607769520059	0.0223818226560876	0.0157379323539259	0.0247959493639183	0.2402213308128463	1.0957150839994327	0.0502236530712083	0.3130303728492434	0.1367841993457458	1.3895475967537707	0.0604956422566033	0.0151277653971448	0.4250230082754541	0.049657127952242	0.0708332611645907
457.0	0.7745166534553486	0.0223661176096601	0.0157268725036868	0.0247785594607999	0.2400526545283271	1.0949468754451577	0.0501883857727179	0.3128112422838959	0.1366880983659411	1.388572469942151	0.0604531862522188	0.0151171423433629	0.4247241602156447	0.0496221949617612	0.0707834623295386
457.5	0.7739733290442423	0.0223504356061447	0.0157158289256326	0.0247611950482711	0.2398842260413477	1.0941797923119247	0.0501531702890746	0.3125924318431923	0.1365921387130727	1.3875987741296734	0.0604107925592083	0.0151065348977122	0.4244257522813823	0.049587313464973	0.0707337368180475
458.0	0.7734308020079601	0.0223347765962928	0.0157048015848092	0.0247438560719476	0.2397160448210798	1.0934138322011666	0.0501180065092631	0.312373940848406	0.1364963200838125	1.3866265062568834	0.0603684610443227	0.0150959430267491	0.4241277835255337	0.0495524833508831	0.0706840844723952
458.5	0.7728890706402498	0.022319140530984	0.0156937904463545	0.0247265424775866	0.2395481103380851	1.09264899272053	0.050082894322559	0.3121557686225502	0.1364006421756297	1.3856556632723076	0.060326191574661	0.0150853666971175	0.4238302530034694	0.0495177045087914	0.070634505135276
459.0	0.7723481332393227	0.022303527361226	0.0156827954754983	0.024709254211086	0.2393804220643124	1.0918852714838634	0.0500478336185278	0.3119379144903737	0.136305104686789	1.3846862421324333	0.0602839840176688	0.0150748058755485	0.4235331597730568	0.0494829768282916	0.0705849986497999
459.5	0.7718079881078416	0.0222879370381544	0.0156718166375621	0.0246919912184844	0.2392129794730932	1.0911226661111997	0.0500128242870247	0.3117203777783568	0.1362097073163486	1.383718239801687	0.0602418382411377	0.0150642605288607	0.4232365028946538	0.04944830019927	0.0705355648594909
460.0	0.7712686335529091	0.022272369513032	0.0156608538979585	0.0246747534459604	0.2390457820391384	1.0903611742287396	0.049977866218193	0.3115031578147065	0.1361144497641578	1.3827516532524131	0.0601997541132045	0.0150537306239594	0.4229402814311017	0.049413674511905	0.0704862036082865
460.5	0.770730067886056	0.0222568247372486	0.0156499072221913	0.0246575408398326	0.2388788292385349	1.0896007934688383	0.0499429593024642	0.3112862539293529	0.136019331730855	1.3817864794648569	0.0601577315023498	0.0150432161278368	0.4226444944477189	0.0493790996566663	0.0704369147405363
461.0	0.7701922894232297	0.0222413026623209	0.0156389765758551	0.0246403533465588	0.2387121205487416	1.0888415214699876	0.0499081034305567	0.3110696654539442	0.1359243529178658	1.3808227154271373	0.0601157702773978	0.0150327170075714	0.422349141012294	0.0493445755243137	0.0703876981010007
461.5	0.7696552964847821	0.0222258032398919	0.0156280619246352	0.0246231909127361	0.2385456554485856	1.0880833558767988	0.0498732984934751	0.310853391721843	0.1358295130274005	1.379860358135233	0.0600738703075148	0.0150222332303281	0.4220542201950785	0.049310102005897	0.0703385535348501
462.0	0.7691190873954589	0.0222103264217306	0.0156171632343072	0.0246060534851002	0.2383794334182591	1.0873262943399915	0.0498385443825098	0.3106374320681215	0.1357348117624522	1.3788994045929577	0.0600320314622085	0.0150117647633578	0.4217597310687814	0.0492756789927544	0.0702894808876639
462.5	0.7685836604843866	0.0221948721597319	0.0156062804707367	0.0245889410105252	0.2382134539393154	1.0865703345163726	0.0498038409892356	0.3104217858295575	0.1356402488267949	1.37793985181194	0.0599902536113273	0.0150013115739973	0.4214656727085612	0.0492413063765124	0.0702404800054287
463.0	0.7680490140850622	0.0221794404059159	0.0155954135998792	0.0245718534360232	0.2380477164946655	1.0858154740688242	0.0497691882055117	0.3102064523446302	0.135545823924981	1.3769816968116049	0.0599485366250592	0.0149908736296686	0.4211720441920198	0.0492069840490847	0.0701915507345381
463.5	0.7675151465353404	0.0221640311124277	0.0155845625877801	0.0245547907087438	0.237882220568574	1.0850617106662863	0.0497345859234801	0.3099914309535157	0.1354515367623394	1.3760249366191504	0.0599068803739307	0.0149804508978795	0.4208788445991962	0.0491727119026714	0.0701426929217909
464.0	0.766982056177423	0.0221486442315375	0.0155737274005737	0.0245377527759742	0.2377169656466563	1.084309041983741	0.0497000340355657	0.3097767209980828	0.1353573870449735	1.3750695682695286	0.0598652847288065	0.0149700433462227	0.4205860730125589	0.0491384898297581	0.0700939064143903
464.5	0.7664497413578469	0.0221332797156396	0.0155629080044838	0.0245207395851382	0.2375519512158742	1.0835574657021974	0.0496655324344749	0.3095623218218887	0.135263374479759	1.374115588805426	0.059823749560888	0.0149596509423758	0.4202937285170003	0.0491043177231155	0.0700451910599428
465.0	0.7659182004274724	0.0221179375172524	0.015552104365823	0.0245037510837963	0.2373871767645327	1.0828069795086757	0.0496310810131952	0.3093482327701748	0.1351694987743417	1.3731629952772402	0.0597822747417126	0.014949273654101	0.4200018101998292	0.0490701954757982	0.0699965467064568
465.5	0.7653874317414715	0.0221026175890182	0.0155413164509925	0.0244867872196453	0.2372226417822762	1.082057581096191	0.0495966796649942	0.3091344531898624	0.1350757596371357	1.372211784743062	0.0597408601431532	0.014938911449245	0.4197103171507644	0.0490361229811442	0.0699479732023422
466.0	0.7648574336593169	0.0220873198837025	0.015530544226482	0.0244698479405175	0.2370583457600855	1.081309268163738	0.0495623282834191	0.3089209824295483	0.1349821567773211	1.3712619542686542	0.0596995056374165	0.0149285642957388	0.4194192484619287	0.0490021001327739	0.0698994703964082
466.5	0.7643282045447706	0.0220720443541941	0.0155197876588693	0.0244529331943811	0.236894288190273	1.0805620384162762	0.0495280267622958	0.3087078198395008	0.1348886899048419	1.3703135009274303	0.0596582110970429	0.0149182321615973	0.4191286032278415	0.0489681268245896	0.0698510381378635
467.0	0.7637997427658709	0.0220567909535045	0.0155090467148201	0.0244360429293392	0.2367304685664804	1.079815889564712	0.0494937749957281	0.3084949647716551	0.134795358730404	1.3693664218004358	0.0596169763949052	0.0149079150149189	0.4188383805454123	0.0489342029507742	0.0698026762763141
467.5	0.7632720466949234	0.0220415596347674	0.0154983213610878	0.0244191770936297	0.2365668863836744	1.0790708193258856	0.0494595728780971	0.3082824165796093	0.1347021629654733	1.3684207139763265	0.0595758014042078	0.014897612823886	0.4185485795139346	0.048900328405791	0.0697543846617627
468.0	0.7627451147084867	0.0220263503512391	0.0154876115645135	0.024402335635625	0.2364035411381431	1.078326825422554	0.0494254203040602	0.3080701746186201	0.1346091023222732	1.3674763745513474	0.0595346859984857	0.014887325556764	0.4182591992350788	0.0488665030843828	0.0697061631446077
468.5	0.7622189451873632	0.0220111630562972	0.015476917292025	0.0243855185038314	0.2362404323274928	1.0775839055833754	0.0493913171685508	0.3078582382455984	0.1345161765137831	1.3665334006293153	0.0594936300516039	0.0148770531819014	0.4179702388128861	0.0488327268815707	0.0696580115756419
469.0	0.7616935365165869	0.021995997703441	0.0154662385106376	0.024368725646889	0.2360775594506444	1.0768420575428943	0.049357263366777	0.3076466068191054	0.1344233852537357	1.365591789321596	0.0594526334377562	0.0148667956677296	0.4176816973537616	0.0487989996926538	0.0696099298060515
469.5	0.7611688870854111	0.0219808542462909	0.015455575187453	0.0243519570135713	0.2359149220078293	1.076101279041526	0.0493232587942214	0.307435279699348	0.1343307282566155	1.3646515377470845	0.0594116960314645	0.0148565529827626	0.4173935739664677	0.0487653214132083	0.0695619176874149
470.0	0.7606449952872986	0.0219657326385881	0.0154449272896595	0.0243352125527848	0.2357525195005863	1.0753615678255386	0.0492893033466399	0.3072242562481745	0.1342382052376564	1.3637126430321846	0.0593708177075779	0.0148463250955968	0.4171058677621179	0.0487316919390865	0.0695139750717018
470.5	0.760121859519909	0.0219506328341943	0.0154342947845317	0.0243184922135684	0.2355903514317584	1.0746229216470429	0.0492553969200612	0.3070135358290709	0.1341458159128397	1.3627751023107908	0.0593299983412718	0.0148361119749108	0.4168185778541702	0.0486981111664162	0.0694661018112719
471.0	0.7595994781850877	0.0219355547870912	0.0154236776394302	0.0243017959450936	0.2354284173054882	1.0738853382639697	0.049221539410786	0.306803117807156	0.1340535599988922	1.3618389127242645	0.0592892378080468	0.0148259135894651	0.4165317033584202	0.0486645789916002	0.0694182977588742
471.5	0.7590778496888553	0.0219204984513807	0.0154130758218012	0.0242851236966636	0.2352667166272156	1.0731488154400617	0.0491877307153862	0.3065930015491778	0.1339614372132842	1.3609040714214171	0.0592485359837284	0.0148157299081021	0.4162452433929952	0.0486310953113151	0.0693705627676454
472.0	0.7585569724413944	0.0219054637812838	0.0154024892991767	0.0242684754177135	0.2351052489036732	1.0724133509448524	0.0491539707307043	0.3063831864235086	0.1338694472742269	1.3599705755584888	0.0592078927444655	0.0148055608997454	0.4159591970783474	0.0485976600225106	0.0693228966911092
472.5	0.7580368448570407	0.0218904507311408	0.0153919180391739	0.0242518510578091	0.2349440136428834	1.0716789425536533	0.0491202593538526	0.3061736718001416	0.1337775899006712	1.3590384222991267	0.0591673079667297	0.0147954065334002	0.4156735635372471	0.048564273022409	0.069275299383175
473.0	0.75751746535427	0.0218754592554112	0.0153813620094951	0.0242352505666477	0.2347830103541549	1.0709455880475385	0.0490865964822124	0.305964457050686	0.133685864812305	1.3581076088143684	0.0591267815273148	0.0147852667781525	0.4153883418947771	0.0485309342085041	0.0692277706981372
473.5	0.7569988323556868	0.0218604893086726	0.0153708211779274	0.0242186738940566	0.2346222385480786	1.070213285213328	0.0490529820134333	0.3057555415483629	0.1335942717295514	1.3571781322826182	0.0590863133033355	0.0147751416031693	0.4151035312783251	0.0484976434785607	0.0691803104906736
474.0	0.7564809442880142	0.0218455408456209	0.0153602955123425	0.0242021209899935	0.2344616977365247	1.0694820318435736	0.0490194158454324	0.3055469246680014	0.1335028103735668	1.3562499898896296	0.0590459031722265	0.0147650309776983	0.4148191308175786	0.0484644007306138	0.0691329186158446
474.5	0.7559637995820822	0.0218306138210703	0.0153497849806965	0.024185591804546	0.2343013874326391	1.068751825736543	0.0489858978763938	0.3053386057860344	0.1334114804662386	1.3553231788284852	0.059005551011742	0.0147549348710673	0.4145351396445171	0.0484312058629677	0.0690855949290923
475.0	0.7554473966728155	0.021815708189952	0.0153392895510296	0.024169086287931	0.2341413071508395	1.068022664696205	0.0489524280047677	0.305130584280494	0.1333202817301836	1.3543976962995752	0.0589652566999545	0.0147448532526846	0.414251556893407	0.0483980587741953	0.0690383392862391
475.5	0.7549317339992241	0.0218008239073149	0.0153288091914659	0.0241526043904947	0.2339814564068125	1.0672945465322132	0.0489190061292696	0.3049228595310076	0.1332292138887453	1.3534735395105788	0.0589250201152541	0.0147347860920382	0.4139683817007938	0.0483649593631374	0.0689911515434871
476.0	0.7544168100043901	0.0217859609283247	0.0153183438702132	0.024136146062712	0.2338218347175095	1.0665674690598916	0.0488856321488795	0.3047154309187938	0.1331382766659925	1.3525507056764443	0.0588848411363475	0.0147247333586961	0.4136856132054972	0.048331907528902	0.0689440315574162
476.5	0.7539026231354585	0.0217711192082637	0.0153078935555628	0.0241197112551861	0.2336624416011437	1.0658414301002193	0.0488523059628417	0.3045082978266579	0.1330474697867172	1.3516291920193693	0.0588447196422575	0.0147146950223054	0.4134032505486033	0.0482989031708632	0.0688969791849841
477.0	0.7533891718436245	0.0217562987025305	0.015297458215889	0.0241032999186485	0.2335032765771863	1.0651164274798142	0.0488190274706633	0.3043014596389882	0.1329567929764323	1.3507089957687797	0.0588046555123215	0.014704671052593	0.4131212928734596	0.0482659461886609	0.0688499942835245
477.5	0.752876454584123	0.0217414993666398	0.0152870378196492	0.0240869120039584	0.2333443391663635	1.0643924590309202	0.0487857965721141	0.3040949157417514	0.1328662459613699	1.3497901141613111	0.0587646486261913	0.0146946614193645	0.4128397393256675	0.0482330364821999	0.0688030767107462
478.0	0.7523644698162171	0.0217267211562219	0.0152766323353836	0.0240705474621022	0.2331856288906523	1.063669522591389	0.0487526131672255	0.3038886655224885	0.132775828468479	1.3488725444407894	0.0587246988638316	0.0146846660925046	0.4125585890530766	0.048200173951649	0.0687562263247322
478.5	0.7518532160031882	0.0217119640270223	0.0152662417317148	0.0240542062441935	0.2330271452732777	1.062947616004667	0.0487194771562901	0.3036827083703109	0.1326855402254237	1.34795628385821	0.0586848061055198	0.0146746850419765	0.4122778412057779	0.0481673584974402	0.0687094429839386
479.0	0.751342691612323	0.0216972279349019	0.0152558659773476	0.0240378883014726	0.232868887838709	1.0622267371197796	0.0486863884398607	0.3034770436758962	0.1325953809605814	1.347041329671719	0.0586449702318447	0.0146647182378218	0.4119974949360983	0.0481345900202685	0.0686627265471934
479.5	0.7508328951149046	0.021682512835836	0.0152455050410691	0.0240215935853061	0.2327108561126563	1.0615068837913155	0.0486533469187495	0.3032716708314837	0.1325053504030403	1.3461276791465928	0.0586051911237057	0.0146547656501604	0.4117175493985934	0.0481018684210903	0.0686160768736957
480.0	0.7503238249861991	0.0216678186859145	0.015235158891748	0.0240053220471867	0.2325530496220671	1.060788053879414	0.0486203524940279	0.3030665892308708	0.1324154482825979	1.3452153295552196	0.0585654686623121	0.0146448272491903	0.4114380037500417	0.0480691936011235	0.0685694938230144
480.5	0.749815479705447	0.0216531454413413	0.0152248274983347	0.0239890736387326	0.2323954678951231	1.0600702452497464	0.0485874050670251	0.3028617982694084	0.1323256743297588	1.3443042781770786	0.0585258027291822	0.0146349030051869	0.4111588571494383	0.0480365654618461	0.0685229772550873
481.0	0.7493078577558502	0.0216384930584342	0.0152145108298608	0.0239728483116876	0.2322381104612363	1.0593534557735027	0.0485545045393279	0.302657297343997	0.1322360282757326	1.3433945222987216	0.0584861932061422	0.0146249928885036	0.4108801087579882	0.048003983904996	0.0684765270302202
481.5	0.7488009576245623	0.0216238614936242	0.0152042088554392	0.0239566460179201	0.2320809768510461	1.058637683327378	0.0485216508127799	0.3024530858530825	0.1321465098524323	1.3424860592137533	0.0584466399753258	0.0146150968695709	0.4106017577391011	0.0479714488325697	0.0684301430090854
482.0	0.748294777802677	0.0216092507034558	0.0151939215442637	0.0239404667094234	0.2319240665964154	1.0579229257935547	0.0484888437894804	0.3022491631966523	0.1320571187924719	1.3415788862228102	0.058407142919173	0.0146052149188963	0.4103238032583837	0.047938960146822	0.0683838250527212
482.5	0.7477893167852177	0.0215946606445862	0.0151836488656086	0.0239243103383152	0.2317673792304279	1.0572091810596902	0.0484560833717842	0.302045528776231	0.1319678548291648	1.340673000633544	0.0583677019204294	0.0145953470070646	0.4100462444836346	0.0479065177502651	0.0683375730225305
483.0	0.747284573071126	0.0215800912737852	0.0151733907888287	0.0239081768568368	0.2316109142873836	1.0564964470188998	0.0484233694623007	0.3018421819948763	0.1318787176965216	1.3397683997606005	0.0583283168621452	0.014585493104737	0.4097690805848379	0.0478741215456681	0.06829138678028
483.5	0.7467805451632509	0.0215655425479345	0.0151631472833593	0.0238920662173534	0.2314546713027967	1.0557847215697438	0.0483907019638929	0.3016391222571746	0.1317897071292482	1.3388650809256	0.0582889876276746	0.0145756531826512	0.4094923107341566	0.0478417714360557	0.0682452661880991
484.0	0.7462772315683386	0.0215510144240282	0.0151529183187153	0.0238759783723534	0.2312986498133911	1.0550740026162104	0.0483580807796773	0.301436348969238	0.1317008228627439	1.337963041457119	0.0582497141006749	0.0145658272116212	0.4092159341059266	0.0478094673247079	0.0681992111084786
484.5	0.7457746307970204	0.0215365068591718	0.0151427038644916	0.0238599132744482	0.2311428493570977	1.0543642880677029	0.0483255058130226	0.3012338615386987	0.1316120646330994	1.3370622786906703	0.0582104961651054	0.0145560151625372	0.4089399498766506	0.0477772091151595	0.0681532214042702
485.0	0.745272741363804	0.0215220198105819	0.0151325038903626	0.0238438708763717	0.2309872694730509	1.0536555758390238	0.0482929769675492	0.3010316593747063	0.131523432177095	1.336162789968685	0.058171333705227	0.0145462170063652	0.4086643572249924	0.0477449967111987	0.068107296938685
485.5	0.7447715617870598	0.0215075532355864	0.0151223183660819	0.0238278511309801	0.2308319097015849	1.0529478638503609	0.0482604941471288	0.3008297418879227	0.1314349252321983	1.3352645726404908	0.0581322266056008	0.0145364327141465	0.4083891553317696	0.047712830016867	0.0680614375752927
486.0	0.7442710905890126	0.0214931070916237	0.0151121472614823	0.0238118539912516	0.230676769584231	1.05224115002727	0.0482280572558831	0.3006281084905187	0.1313465435365626	1.3343676240622948	0.0580931747510878	0.0145266622569984	0.4081143433799484	0.0476807089364579	0.0680156431780207
486.5	0.7437713262957295	0.0214786813362426	0.0151019905464756	0.0237958794102859	0.2305218486637135	1.0515354323006647	0.0481956661981837	0.3004267585961696	0.131258286829025	1.3334719415971643	0.058054178026848	0.0145169056061129	0.4078399205546374	0.0476486333745169	0.0679699136111527
487.0	0.7432722674371097	0.0214642759271021	0.015091848191052	0.0237799273413039	0.2303671464839469	1.050830708606797	0.048163320878651	0.3002256916200514	0.1311701548491042	1.3325775226150078	0.058015236318339	0.0145071627327572	0.4075658860430811	0.0476166032358402	0.0679242487393281
487.5	0.7427739125468736	0.0214498908219707	0.0150817201652802	0.0237639977376477	0.2302126625900323	1.0501269768872457	0.0481310212021537	0.3000249069788366	0.1310821473369987	1.3316843644925542	0.0579763495113161	0.0144974336082734	0.4072922390346543	0.0475846184254739	0.0678786484275408
488.0	0.7422762601625523	0.0214355259787266	0.0150716064393072	0.0237480905527797	0.2300583965282542	1.0494242350889005	0.0480987670738078	0.2998244040906901	0.1309942640335848	1.3307924646133362	0.0579375174918304	0.0144877182040779	0.4070189787208554	0.0475526788487139	0.067833112541138
488.5	0.7417793088254765	0.021421181355357	0.0150615069833579	0.0237322057402826	0.2299043478460772	1.048722481163947	0.0480665583989766	0.2996241823752653	0.1309065046804151	1.3299018203676705	0.057898740146229	0.0144780164916618	0.4067461042953012	0.0475207844111048	0.0677876409458197
489.0	0.741283057080766	0.0214068569099581	0.015051421767735	0.0237163432538593	0.2297505160921425	1.0480217130698537	0.048034395083269	0.2994242412537001	0.1308188690197159	1.3290124291526375	0.0578600173611536	0.0144683284425902	0.4064736149537197	0.0474889350184389	0.0677422335076372
489.5	0.7407875034773198	0.0213925526007344	0.0150413507628187	0.0237005030473319	0.2295969008162647	1.0473219287693556	0.0480022770325398	0.2992245801486129	0.1307313567943858	1.3281242883720643	0.0578213490235397	0.014458654028502	0.4062015098939454	0.047457130576756	0.0676968900929923
490.0	0.7402926465678046	0.021378268385999	0.0150312939390665	0.0236846850746419	0.2294435015694285	1.0466231262304413	0.0479702041528884	0.2990251984840983	0.1306439677479938	1.3272373954365055	0.0577827350206158	0.0144489932211101	0.4059297883159121	0.0474253709923426	0.0676516105686362
490.5	0.7397984849086439	0.0213640042241725	0.015021251267013	0.0236688892898499	0.2292903179037856	1.0459253034263372	0.0479381763506582	0.2988260956857236	0.1305567016247769	1.3263517477632236	0.0577441752399028	0.0144393459922008	0.4056584494216477	0.0473936561717308	0.0676063948016689
491.0	0.739305017060009	0.0213497600737836	0.0150112227172698	0.023653115647135	0.229137349372651	1.0452284583354934	0.0479061935324361	0.2986272711805245	0.1304695581696388	1.3254673427761707	0.0577056695692131	0.0144297123136337	0.4053874924152677	0.047361986021698	0.0675612426595375
491.5	0.738812241585807	0.0213355358934679	0.0150012082605251	0.0236373641007944	0.2289845955305	1.0445325889415695	0.0478742556050515	0.2984287243970009	0.1303825371281478	1.3245841779059695	0.0576672178966495	0.0144200921573417	0.4051169165029695	0.0473303604492661	0.0675161540100358
492.0	0.738320157053671	0.0213213316419683	0.0149912078675433	0.0236216346052434	0.2288320559329651	1.0438376932334203	0.0478423624755762	0.2982304547651138	0.1302956382465348	1.3237022505898963	0.0576288201106046	0.0144104854953304	0.4048467208930263	0.0472987793617008	0.067471128721303
492.5	0.737828762034949	0.0213071472781345	0.0149812215091654	0.023605927115015	0.2286797301368321	1.043143769205081	0.0478105140513229	0.2980324617162799	0.1302088612716913	1.322821558271859	0.0575904760997603	0.0144008922996782	0.4045769047957813	0.0472672426665106	0.0674261666618231
493.0	0.7373380551046943	0.0212929827609224	0.0149712491563082	0.0235902415847592	0.2285276177000375	1.042450814855752	0.0477787102398452	0.297834744683369	0.1301222059511681	1.321942098402381	0.0575521857530863	0.014391312542536	0.4043074674236417	0.0472357502714465	0.0673812677004233
493.5	0.7368480348416545	0.0212788380493942	0.0149612907799643	0.0235745779692433	0.2283757181816652	1.0417588281897874	0.0477469509489366	0.2976373031006996	0.1300356720331727	1.3210638684385836	0.0575139489598398	0.014381746196127	0.4040384079910726	0.0472043020845014	0.0673364317062734
494.0	0.7363586998282609	0.0212647131027179	0.014951346351202	0.0235589362233511	0.2282240311419425	1.041067807216678	0.0477152360866299	0.2974401364040344	0.1299492592665679	1.320186865844164	0.0574757656095647	0.0143721932327466	0.4037697257145912	0.0471728980139086	0.0672916585488849
494.5	0.7358700486506188	0.021250607880167	0.0149414158411648	0.0235433163020825	0.228072556142238	1.0403777499510372	0.0476835655611966	0.2972432440305771	0.1298629674008699	1.3193110880893797	0.0574376355920905	0.0143626536247619	0.4035014198127611	0.0471415379681422	0.0672469480981098
495.0	0.7353820798984964	0.0212365223411204	0.0149314992210714	0.0235277181605537	0.2279212927450575	1.039688654412588	0.0476519392811459	0.2970466254189682	0.1297767961862462	1.3184365326510288	0.0573995587975316	0.0143531273446117	0.4032334895061862	0.0471102218559156	0.0672023002241396
495.5	0.7348947921653147	0.0212224564450618	0.0149215964622153	0.0235121417539963	0.2277702405140411	1.039000518626149	0.0476203571552246	0.2968502800092811	0.129690745373514	1.317563197012433	0.0573615351162868	0.0143436143648065	0.4029659340175049	0.047078949586181	0.0671577147975047
496.0	0.7344081840481376	0.0212084101515795	0.0149117075359651	0.0234965870377575	0.2276193990139601	1.038313340621618	0.0475888190924157	0.2966542072430181	0.1296048147141381	1.3166910786634165	0.057323564439038	0.0143341146579278	0.4026987525713841	0.0470477210681289	0.0671131916890729
496.5	0.7339222541476608	0.0211943834203665	0.0149018324137635	0.0234810539672993	0.2274687678107134	1.0376271184339605	0.0475573250019384	0.2964584065631064	0.1295190039602294	1.3158201751002911	0.0572856466567497	0.0143246281966284	0.4024319443945137	0.0470165362111874	0.0670687307700489
497.0	0.7334370010682019	0.0211803762112194	0.0148919710671276	0.0234655424981985	0.2273183464713247	1.0369418501031928	0.0475258747932471	0.2962628774138945	0.1294333128645425	1.3149504838258343	0.0572477816606681	0.0143151549536319	0.4021655087156004	0.0469853949250211	0.0670243319119728
497.5	0.7329524234176904	0.021166388484039	0.0148821234676487	0.0234500525861461	0.2271681345639392	1.0362575336743711	0.0474944683760308	0.2960676192411482	0.1293477411804745	1.314082002349275	0.0572099693423207	0.0143056949017325	0.4018994447653622	0.046954297119531	0.0669799949867197
498.0	0.7324685198076575	0.0211524201988293	0.0148722895869918	0.0234345841869475	0.2270181316578203	1.0355741671975751	0.0474631056602123	0.2958726314920465	0.1292622886620628	1.3132147281862714	0.0571722095935146	0.014296248013795	0.4016337517765223	0.0469232427048533	0.0669357198664986
498.5	0.7319852888532252	0.0211384713156976	0.0148624693968957	0.0234191372565214	0.2268683373233467	1.0348917487278952	0.0474317865559476	0.2956779136151781	0.1291769550639833	1.3123486588588964	0.0571345023063368	0.0142868142627544	0.4013684289838037	0.0468922315913593	0.066891506423851
499.0	0.7315027291730966	0.0211245417948542	0.0148526628691724	0.0234037117509003	0.2267187511320086	1.0342102763254166	0.0474005109736256	0.2954834650605371	0.1290917401415486	1.3114837918956164	0.0570968473731525	0.0142773936216158	0.401103475623923	0.0468612636896539	0.0668473545316505
499.5	0.7310208393895454	0.0211106315966118	0.0148428699757074	0.0233883076262296	0.2265693726564054	1.033529748055208	0.0473692788238669	0.2952892852795194	0.1290066436507062	1.3106201248312752	0.057059244686605	0.014267986063454	0.400838890935585	0.0468303389105758	0.0668032640631015
500.0	0.7305396181284072	0.0210967406813856	0.014833090688459	0.0233729248387674	0.2264202014702419	1.0328501619873058	0.0473380900175233	0.295095373724919	0.1289216653480368	1.309757655207076	0.0570216941396144	0.0142585915614139	0.4005746741594769	0.0467994571651962	0.0667592348917385
500.5	0.7300590640190667	0.0210828690096927	0.0148233249794585	0.0233575633448845	0.2262712371483254	1.032171516196701	0.0473069444656773	0.2949017298509238	0.1288368049907521	1.3088963805705616	0.056984195625377	0.0142492100887095	0.4003108245382623	0.0467686183648184	0.0667152668914248
501.0	0.7295791756944501	0.0210690165421521	0.0148135728208097	0.0233422231010635	0.2261224792665626	1.0314938087633252	0.0472758420796414	0.2947083531131119	0.1287520623366935	1.3080362984755989	0.0569467490373648	0.0142398416186241	0.4000473413165757	0.0467378224209769	0.0666713599363519
501.5	0.7290999517910137	0.0210551832394841	0.0148038341846888	0.0233269040638993	0.2259739274019563	1.0308170377720358	0.0472447827709573	0.2945152429684479	0.1286674371443299	1.3071774064823585	0.0569093542693241	0.0142304861245102	0.3997842237410168	0.0467070692454372	0.0666275139010384
502.0	0.7286213909487345	0.0210413690625102	0.0147941090433442	0.0233116061900978	0.2258255811326023	1.0301412013126043	0.0472137664513955	0.294322398875279	0.1285829291727561	1.3063197021572994	0.0568720112152755	0.0142211435797893	0.3995214710601452	0.0466763587501946	0.0665837286603291
502.5	0.7281434918110994	0.0210275739721529	0.0147843973690961	0.0232963294364764	0.2256774400376866	1.0294662974796998	0.0471827930329542	0.294129820293331	0.1284985381816908	1.305463183073149	0.0568347197695122	0.0142118139579514	0.3992590825244737	0.0466456908474739	0.0665400040893939
503.0	0.7276662530250964	0.0210137979294352	0.0147746991343367	0.0232810737599634	0.2255295036974818	1.0287923243728776	0.0471518624278592	0.2939375066837048	0.1284142639314753	1.3046078468088864	0.0567974798266003	0.0142024972325549	0.3989970573864634	0.0466150654497283	0.066496340063727
503.5	0.7271896732412031	0.0210000408954804	0.0147650143115298	0.0232658391175976	0.2253817716933444	1.0281192800965646	0.0471209745485629	0.2937454575088722	0.1283301061830711	1.303753690949725	0.056760291281377	0.0141931933772267	0.3987353949005188	0.0465844824696394	0.0664527364591461
504.0	0.7267137511133783	0.0209863028315118	0.0147553428732103	0.023250625466528	0.2252342436077115	1.0274471627600448	0.0470901293077436	0.2935536722326728	0.1282460646980583	1.302900713087093	0.0567231540289504	0.0141839023656619	0.3984740943229801	0.046553941820116	0.0664091931517911
504.5	0.7262384852990512	0.0209725836988526	0.0147456847919844	0.0232354327640137	0.2250869190240977	1.0267759704774475	0.0470593266183053	0.2933621503203096	0.1281621392386343	1.3020489108186193	0.0566860679646989	0.0141746241716231	0.3982131549121198	0.0465234434142934	0.0663657100181236
505.0	0.7257638744591112	0.0209588834589252	0.0147360400405292	0.0232202609674233	0.224939797527092	1.0261057013677313	0.0470285663933764	0.2931708912383453	0.1280783295676112	1.301198281748111	0.0566490329842698	0.0141653587689409	0.3979525759281352	0.0464929871655332	0.0663222869349256
505.5	0.7252899172578989	0.0209452020732516	0.0147264085915927	0.0232051100342348	0.2247928787023551	1.025436353554673	0.0469978485463097	0.2929798944546987	0.1279946354484148	1.30034882348554	0.056612048983579	0.0141561061315135	0.3976923566331447	0.0464625729874223	0.0662789237792987
506.0	0.724816612363196	0.0209315395034522	0.0147167904179931	0.0231899799220352	0.2246461621366158	1.024767925166852	0.0469671729906813	0.292789159438641	0.1279110566450823	1.299500533647024	0.0565751158588102	0.0141468662333062	0.3974324962911805	0.0464322007937723	0.0662356204286634
506.5	0.7243439584462148	0.0209178957112463	0.0147071854926193	0.0231748705885202	0.2244996474176683	1.024100414337638	0.0469365396402901	0.2925986856607918	0.1278275929222609	1.298653409854808	0.0565382335064139	0.0141376390483516	0.3971729941681843	0.0464018704986188	0.0661923767607576
507.0	0.7238719541815891	0.0209042706584515	0.0146975937884301	0.023159781991494	0.2243533341343689	1.0234338192051766	0.0469059484091574	0.2924084725931158	0.1277442440452058	1.2978074497372485	0.056501401823107	0.014128424550749	0.3969138495320011	0.046371582016221	0.0661491926536365
507.5	0.7234005982473644	0.0208906643069835	0.0146880152784543	0.0231447140888687	0.2242072218766333	1.0227681379123772	0.0468753992115258	0.2922185197089184	0.1276610097797785	1.296962650928796	0.0564646207058717	0.0141192227146648	0.3966550616523738	0.0463413352610607	0.0661060679856709
508.0	0.7229298893249879	0.0208770766188557	0.0146784499357904	0.0231296668386645	0.2240613102354331	1.0221033686068977	0.0468448919618589	0.2920288264828426	0.1275778898924451	1.2961190110699754	0.0564278900519549	0.0141100335143317	0.3963966298009378	0.0463111301478418	0.0660630026355467
508.5	0.7224598260992989	0.0208635075561789	0.0146688977336065	0.0231146401990089	0.2239155988027933	1.0214395094411328	0.0468144265748407	0.291839392390865	0.1274948841502748	1.295276527807372	0.0563912097588674	0.0141008569240488	0.3961385532512155	0.0462809665914897	0.066019996482264
509.0	0.7219904072585185	0.0208499570811613	0.0146593586451398	0.0230996341281364	0.2237700871717888	1.0207765585721995	0.0467840029653746	0.2916502169102921	0.1274119923209375	1.2944351987936116	0.0563545797243834	0.0140916929181814	0.3958808312786107	0.0462508445071508	0.0659770494051359
509.5	0.7215216314942411	0.0208364251561081	0.0146498326436969	0.0230846485843888	0.2236247749365418	1.020114514161924	0.0467536210485832	0.2914612995197567	0.1273292141727027	1.2935950216873449	0.0563179998465391	0.0140825414711609	0.3956234631604031	0.0462207638101914	0.0659341612837881
510.0	0.7210534975014237	0.0208229117434208	0.0146403197026532	0.0230696835262141	0.2234796616922183	1.0194533743768297	0.0467232807398076	0.2912726396992141	0.1272465494744376	1.292755994153229	0.0562814700236329	0.0140734025574844	0.3953664481757433	0.0461907244161974	0.0658913319981573
510.5	0.720586003978377	0.0208094168055978	0.0146308197954528	0.0230547389121669	0.2233347470350258	1.0187931373881207	0.0466929819546064	0.2910842369299384	0.1271639979956051	1.2919181138619114	0.0562449901542236	0.0140642761517144	0.3951097856056466	0.0461607262409737	0.065848561428491
511.0	0.7201191496267552	0.0207959403052332	0.0146213328956083	0.0230398147009074	0.2231900305622097	1.0181338013716732	0.0466627246087555	0.2908960906945192	0.1270815595062628	1.291081378490013	0.0562085601371307	0.0140551622284793	0.3948534747329884	0.0461307692005434	0.065805849455346
511.5	0.7196529331515465	0.0207824822050171	0.0146118589767008	0.0230249108512019	0.2230455118720504	1.0174753645080172	0.0466325086182472	0.2907082004768573	0.1269992337770601	1.2902457857201088	0.0561721798714327	0.0140460607624722	0.3945975148424978	0.0461008532111471	0.0657631959595879
512.0	0.7191873532610643	0.0207690424677352	0.0146023980123793	0.0230100273219216	0.2229011905638607	1.016817824982328	0.0466023338992899	0.2905205657621614	0.1269170205792378	1.2894113332407144	0.056135849256467	0.0140369717284516	0.3943419052207536	0.0460709781892425	0.0657206008223902
512.5	0.7187224086669365	0.0207556210562684	0.0145929499763609	0.0229951640720433	0.2227570662379825	1.0161611809844096	0.046572200368307	0.2903331860369446	0.1268349196846253	1.288578018746266	0.0560995681918291	0.0140278951012408	0.3940866451561773	0.0460411440515037	0.065678063925233
513.0	0.7182580980840966	0.0207422179335929	0.0145835148424303	0.0229803210606481	0.222613138495784	1.015505430708683	0.0465421079419368	0.2901460607890206	0.1267529308656396	1.2877458399371058	0.0560633365773714	0.0140188308557276	0.3938317339390291	0.0460113507148203	0.0656355851499026
513.5	0.7177944202307747	0.0207288330627792	0.0145740925844398	0.0229654982469219	0.2224694069396565	1.014850572354174	0.0465120565370316	0.2899591895075	0.1266710538952835	1.2869147945194626	0.056027154313203	0.0140097789668645	0.3935771708614017	0.0459815980962971	0.0655931643784904
514.0	0.7173313738284867	0.0207154664069927	0.014564683176309	0.0229506955901546	0.2223258711730119	1.0141966041244972	0.0464820460706568	0.2897725716827865	0.1265892885471434	1.2860848802054372	0.0559910212996888	0.0140007394096682	0.3933229552172154	0.0459518861132533	0.0655508014933918
514.5	0.7168689576020267	0.0207021179294927	0.0145552865920249	0.0229359130497401	0.2221825308002793	1.0135435242278474	0.0464520764600911	0.2895862068065741	0.1265076345953885	1.2852560947129854	0.0559549374374485	0.0139917121592195	0.3930690863022127	0.0459222146832222	0.0655084963773059
515.0	0.7164071702794554	0.0206887875936326	0.014545902805641	0.0229211505851758	0.2220393854269023	1.012891330876982	0.0464221476228251	0.2894000943718423	0.126426091814768	1.2844284357658988	0.0559189026273563	0.0139826971906631	0.3928155634139525	0.0458925837239498	0.0654662489132338
515.5	0.715946010592093	0.0206754753628596	0.014536531791278	0.0229064081560624	0.2218964346593364	1.0122400222892118	0.0463922594765609	0.2892142338728535	0.1263446599806106	1.283601901093792	0.0558829167705399	0.0139736944792075	0.3925623858518058	0.0458629931533951	0.0654240589844785
516.0	0.7154854772745076	0.020662181200714	0.0145271735231228	0.0228916857221036	0.2217536781050453	1.0115895966863853	0.0463624119392119	0.2890286248051491	0.1262633388688218	1.282776488432082	0.0558469797683798	0.0139647040001247	0.3923095529169496	0.0458334428897288	0.0653819264746435
516.5	0.715025569064508	0.0206489050708296	0.014517827975429	0.022876983243106	0.2216111153724986	1.0109400522948773	0.0463326049289015	0.2888432666655455	0.1261821282558831	1.2819521955219748	0.0558110915225086	0.0139557257287503	0.3920570639123616	0.045803932851333	0.0653398512676323
517.0	0.7145662847031327	0.0206356469369326	0.0145084951225161	0.0228623006789783	0.2214687460711688	1.0102913873455768	0.0463028383639631	0.2886581589521313	0.1261010279188495	1.281129020110447	0.0557752519348103	0.0139467596404827	0.391804918142816	0.0457744629568007	0.0652978332476471
517.5	0.7141076229346411	0.0206224067628423	0.0144991749387697	0.0228476379897315	0.2213265698115284	1.009643600073871	0.0462731121629392	0.2884733011642629	0.1260200376353486	1.2803069599502288	0.0557394609074197	0.0139378057107837	0.3915531149148766	0.0457450331249346	0.0652558722991883
518.0	0.7136495825065053	0.02060918451247	0.0144898673986412	0.0228329951354785	0.2211845862050468	1.008996688719637	0.0462434262445809	0.288288692802562	0.1259391571835784	1.2794860127997898	0.0557037183427213	0.0139288639151777	0.391301653536893	0.0457156432747473	0.0652139683070536
518.5	0.7131921621693993	0.0205959801498192	0.0144805724766477	0.0228183720764335	0.2210427948641878	1.0083506515272247	0.046213780527847	0.2881043333689106	0.1258583863423058	1.2786661764233205	0.0556680241433491	0.0139199342292518	0.3910505333189949	0.0456862933254599	0.0651721211563367
519.0	0.7127353606771905	0.0205827936389854	0.0144712901473715	0.0228037687729122	0.2209011954024066	1.0077054867454474	0.0461841749319041	0.2879202223664492	0.1257777248908652	1.277847448590716	0.0556323782121854	0.0139110166286556	0.3907997535730867	0.045656983196502	0.0651303307324272
519.5	0.71227917678693	0.0205696249441552	0.0144620203854604	0.0227891851853311	0.2207597874341465	1.0070611926275663	0.046154609376125	0.2877363592995716	0.1256971726091565	1.2770298270775613	0.0555967804523604	0.0139021110891009	0.3905493136128425	0.0456277128075108	0.0650885969210089
520.0	0.7118236092588449	0.0205564740296069	0.0144527631656268	0.0227746212742075	0.2206185705748368	1.0064177674312815	0.0461250837800892	0.2875527436739226	0.1256167292776436	1.2762133096651127	0.0555612307672514	0.0138932175863618	0.390299212753701	0.0455984820783305	0.0650469196080597
520.5	0.7113686568563273	0.0205433408597097	0.0144435184626485	0.0227600770001589	0.2204775444408894	1.005775209418715	0.0460955980635814	0.287369374996394	0.1255363946773529	1.275397894140284	0.0555257290604821	0.0138843360962741	0.3900494503128604	0.0455692909290116	0.0650052986798501
521.0	0.7109143183459262	0.0205302253989234	0.0144342862513675	0.0227455523239032	0.2203367086496962	1.0051335168564004	0.0460661521465913	0.2871862527751208	0.1254561685898713	1.274583578295627	0.0554902752359217	0.0138754665947355	0.3898000256092727	0.0455401392798107	0.0649637340229429
521.5	0.710460592497339	0.0205171276117986	0.0144250665066905	0.0227310472062578	0.2201960628196263	1.0044926880152725	0.0460367459493131	0.2870033765194786	0.1253760507973452	1.2737703599293195	0.0554548691976846	0.0138666090577053	0.3895509379636397	0.0455110270511894	0.0649222255241918
522.0	0.7100074780833998	0.0205040474629759	0.0144158592035884	0.0227165616081397	0.220055606570023	1.0038527211706492	0.0460073793921448	0.2868207457400792	0.1252960410824782	1.272958236845145	0.0554195108501294	0.0138577634612041	0.3893021866984069	0.045481954163814	0.0648807730707411
522.5	0.7095549738800744	0.020490984917186	0.0144066643170963	0.0227020954905654	0.2199153395212011	1.003213614602225	0.0459780523956875	0.2866383599487676	0.1252161392285297	1.2721472068524795	0.0553842000978582	0.0138489297813136	0.3890537711377583	0.0454529205385548	0.0648393765500245
523.0	0.7091030786664471	0.0204779399392493	0.014397481822313	0.0226876488146501	0.219775261294444	1.0025753665940542	0.0459487648807449	0.2864562186586182	0.1251363450193137	1.2713372677662742	0.0553489368457159	0.0138401079941769	0.3888056906076125	0.0454239260964856	0.0647980358497643
523.5	0.7086517912247151	0.0204649124940756	0.0143883116944013	0.0226732215416077	0.2196353715120014	1.001937975434541	0.0459195167683228	0.286274321383932	0.1250566582391966	1.2705284174070397	0.0553137209987898	0.0138312980759976	0.3885579444356165	0.0453949707588828	0.0647567508579706
524.0	0.7082011103401774	0.0204519025466642	0.0143791539085872	0.0226588136327506	0.2194956697970854	1.001301439416425	0.0458903079796284	0.2860926676402323	0.124977078673096	1.269720653600829	0.0552785524624085	0.0138225000030401	0.3883105319511409	0.0453660544472253	0.0647155214629405
524.5	0.7077510348012268	0.0204389100621029	0.0143700084401604	0.0226444250494892	0.2193561557738691	1.0006657568367716	0.0458611384360698	0.2859112569442619	0.1248976061064788	1.2689139741792246	0.0552434311421413	0.0138137137516295	0.3880634524852753	0.0453371770831935	0.0646743475532573
525.0	0.7073015633993406	0.0204259350055685	0.0143608752644736	0.0226300557533319	0.2192168290674825	1.0000309259969566	0.0458320080592553	0.2857300888139794	0.1248182403253599	1.2681083769793189	0.0552083569437978	0.0138049392981511	0.3878167053708228	0.0453083385886689	0.0646332290177894
525.5	0.7068526949290719	0.0204129773423263	0.0143517543569424	0.0226157057058844	0.2190776893040111	0.999396945202656	0.0458029167709929	0.2855491627685558	0.1247389811163005	1.2673038598437003	0.0551733297734268	0.0137961766190501	0.3875702899422953	0.0452795388857332	0.0645921657456898
526.0	0.7064044281880402	0.0204000370377296	0.0143426456930453	0.0226013748688499	0.2189387361104916	0.998763812763833	0.0457738644932898	0.2853684783283712	0.1246598282664062	1.2665004206204376	0.0551383495373158	0.0137874256908322	0.387324205535908	0.0452507778966684	0.0645511576263951
526.5	0.7059567619769239	0.0203871140572197	0.0143335492483234	0.0225870632040286	0.2187999691149107	0.998131526994726	0.0457448511483518	0.285188035015011	0.124580781563326	1.2656980571630636	0.0551034161419906	0.0137786864900626	0.3870784514895753	0.0452220555439555	0.0645102045496248
527.0	0.70550969509945	0.0203742083663256	0.0143244649983804	0.0225727706733172	0.2186613879462011	0.9975000862138363	0.0457158766585824	0.2850078323512633	0.1245018407952504	1.2648967673305596	0.0550685294942139	0.0137699589933661	0.3868330271429053	0.0451933717502742	0.0644693064053801
527.5	0.7050632263623857	0.0203613199306637	0.0143153929188819	0.0225584972387091	0.2185229922342395	0.9968694887439156	0.0456869409465828	0.2848278698611144	0.1244230057509096	1.2640965489873388	0.0550336895009853	0.0137612431774271	0.3865879318371941	0.0451647264385024	0.0644284630839436
528.0	0.7046173545755301	0.0203484487159378	0.0143063329855559	0.0225442428622937	0.2183847816098436	0.9962397329119534	0.0456580439351509	0.2846481470697468	0.1243442762195724	1.2632974000032329	0.0549988960695403	0.0137525390189894	0.3863431649154227	0.0451361195317154	0.0643876744758782
528.5	0.704172078551705	0.0203355946879382	0.0142972851741921	0.0225300075062563	0.2182467557047694	0.9956108170491677	0.0456291855472808	0.2844686635035342	0.1242656519910444	1.2624993182534734	0.0549641491073499	0.0137438464948556	0.3860987257222502	0.0451075509531857	0.0643469404720262
529.0	0.7037273971067464	0.0203227578125423	0.0142882494606421	0.0225157911328779	0.2181089141517086	0.9949827394909886	0.0456003657061623	0.2842894186900396	0.1241871328556664	1.2617023016186797	0.0549294485221192	0.0137351655818875	0.3858546136040103	0.0450790206263818	0.0643062609635086
529.5	0.7032833090594954	0.0203099380557138	0.0142792258208187	0.0225015937045348	0.2179712565842857	0.9943554985770496	0.0455715843351806	0.2841104121580112	0.1241087186043129	1.2609063479848397	0.0548947942217877	0.0137264962570057	0.3856108279087053	0.0450505284749684	0.0642656358417243
530.0	0.70283981323179	0.0202971353835023	0.0142702142306964	0.0224874151836984	0.2178337826370555	0.9937290926511748	0.045542841357915	0.2839316434373791	0.1240304090283905	1.2601114552432977	0.054860186114528	0.0137178384971893	0.3853673679860021	0.0450220744228052	0.0642250649983495
530.5	0.7023969084484563	0.0202843497620438	0.0142612146663107	0.0224732555329348	0.2176964919455001	0.9931035200613654	0.0455141366981391	0.2837531120592522	0.1239522039198366	1.259317621290737	0.0548256241087453	0.0137091922794759	0.3851242331872268	0.0449936583939464	0.0641845483253362
531.0	0.7019545935372997	0.0202715811575597	0.0142522271037581	0.0224591147149047	0.2175593841460267	0.9924787791597904	0.0454854702798198	0.2835748175559145	0.1238741030711174	1.2585248440291654	0.0547911081130765	0.0137005575809614	0.38488142286536	0.0449652803126407	0.0641440857149123
531.5	0.7015128673290963	0.0202588295363568	0.014243251519196	0.0224449926923631	0.2174224588759645	0.991854868302772	0.0454568420271171	0.2833967594608224	0.1237961062752268	1.2577331213658989	0.0547566380363902	0.0136919343787997	0.384638936375032	0.0449369401033298	0.06410367705958
532.0	0.7010717286575849	0.0202460948648274	0.0142342878888423	0.0224308894281588	0.2172857157735622	0.991231785850776	0.0454282518643829	0.2832189373086006	0.1237182133256846	1.256942451213547	0.0547222137877851	0.0136833226502027	0.3843967730725179	0.0449086376906488	0.0640633222521156
532.5	0.7006311763594572	0.0202333771094484	0.0142253361889756	0.0224168048852346	0.2171491544779854	0.9906095301683976	0.0453996997161614	0.2830413506350395	0.1236404240165351	1.256152831489998	0.0546878352765901	0.0136747223724402	0.3841549323157329	0.0448803729994248	0.0640230211855682
533.0	0.7001912092743503	0.0202206762367816	0.0142163963959345	0.0224027390266264	0.2170127746293137	0.9899880996243524	0.0453711855071874	0.2828639989770915	0.1235627381423455	1.255364260118404	0.0546535024123632	0.0136661335228394	0.3839134134642273	0.0448521459546769	0.0639827737532594
533.5	0.6997518262448381	0.0202079922134732	0.014207468486118	0.0223886918154637	0.2168765758685383	0.9893674925914618	0.0453427091623869	0.2826868818728678	0.1234851554982044	1.2545767350271626	0.0546192151048912	0.013657556078785	0.3836722158791821	0.0448239564816156	0.0639425798487821
534.0	0.6993130261164225	0.0201953250062536	0.0141985524359848	0.0223746632149684	0.2167405578375594	0.9887477074466434	0.0453142706068756	0.2825099988616351	0.1234076758797204	1.2537902541499069	0.0545849732641886	0.013648990017719	0.3834313389234038	0.0447958045056416	0.0639024393659998
534.5	0.6988748077375251	0.0201826745819373	0.0141896482220534	0.0223606531884554	0.2166047201791831	0.988128742570898	0.0452858697659589	0.2823333494838125	0.1233302990830204	1.2530048154254851	0.0545507768004973	0.0136404353171405	0.3831907819613195	0.0447676899523462	0.0638623521990459
535.0	0.6984371699594779	0.0201700409074223	0.014180755820902	0.022346661699332	0.2164690625371196	0.9875105963492988	0.0452575065651313	0.282156933280968	0.1232530249047481	1.2522204167979505	0.0545166256242857	0.0136318919546055	0.3829505443589733	0.04473961274751	0.0638223182423231
535.5	0.698000111636517	0.0201574239496903	0.0141718752091682	0.0223326887110974	0.2163335845559797	0.9868932671709784	0.0452291809300756	0.2819807497958156	0.1231758531420626	1.2514370562165418	0.0544825196462483	0.0136233599077269	0.3827106254840198	0.0447115728171028	0.0637823373905021
536.0	0.6975636316257717	0.0201448236758063	0.0141630063635488	0.0223187341873428	0.2161982858812729	0.9862767534291188	0.0452008927866624	0.2818047985722116	0.1230987835926371	1.250654731635672	0.0544484587773048	0.013614839154174	0.3824710247057212	0.0446835700872826	0.0637424095385212
536.5	0.697127728787258	0.0201322400529179	0.0141541492607996	0.0223047980917509	0.2160631661594041	0.9856610535209388	0.04517264206095	0.2816290791551517	0.1230218160546568	1.2498734410149108	0.0544144429285996	0.0136063296716728	0.382231741394941	0.0446556044843954	0.0637025345815854
537.0	0.6966924019838691	0.0201196730482561	0.0141453038777354	0.0222908803880958	0.2159282250376717	0.9850461658476828	0.0451444286791831	0.2814535910907674	0.1229449503268181	1.2490931823189717	0.0543804720115012	0.0135978314380053	0.3819927749241404	0.0446276759349748	0.0636627124151658
537.5	0.6962576500813676	0.0201071226291338	0.0141364701912297	0.0222769810402425	0.2157934621642648	0.9844320888146088	0.0451162525677931	0.2812783339263237	0.1228681862083267	1.248313953517695	0.0543465459376014	0.0135893444310098	0.3817541246673735	0.0445997843657407	0.0636229429349983
538.0	0.6958234719483777	0.0200945887629466	0.0141276481782145	0.022263100012147	0.2156588771882602	0.9838188208309778	0.0450881136533968	0.2811033072102145	0.1227915234988961	1.247535752586035	0.0543126646187146	0.0135808686285805	0.3815157900002817	0.0445719297035997	0.0635832260370837
538.5	0.6953898664563753	0.0200820714171722	0.0141188378156803	0.0222492372678557	0.2155244697596203	0.9832063603100414	0.0450600118627964	0.2809285104919607	0.1227149619987464	1.2467585775040455	0.0542788279668775	0.0135724040086674	0.3812777703000906	0.0445441118756439	0.0635435616176859
539.0	0.6949568324796818	0.0200695705593697	0.0141100390806756	0.0222353927715054	0.2153902395291904	0.9825947056690312	0.0450319471229785	0.2807539433222062	0.1226385015086025	1.2459824262568615	0.054245035894348	0.0135639505492762	0.3810400649456039	0.0445163308091505	0.063503949573332
539.5	0.6945243688954538	0.0200570861571802	0.0141012519503073	0.0222215664873227	0.2152561861486963	0.981983855329146	0.0450039193611142	0.2805796052527151	0.1225621418296931	1.2452072968346894	0.054211288313605	0.0135555082284679	0.3808026733171997	0.0444885864315815	0.0634643898008111
540.0	0.694092474583677	0.020044618178326	0.0140924764017398	0.0222077583796243	0.2151223092707412	0.9813738077155424	0.0449759285045578	0.2804054958363682	0.1224858827637485	1.2444331872327887	0.0541775851373474	0.0135470770243591	0.3805655947968255	0.0444608786705828	0.0634248821971735
540.5	0.6936611484271561	0.0200321665906105	0.0140837124121954	0.022193968412816	0.2149886085488039	0.980764561257322	0.044947974480847	0.2802316146271604	0.122409724113	1.2436600954514598	0.0541439262784938	0.0135386569151211	0.3803288287679938	0.0444332074539838	0.0633854266597301
541.0	0.693230389311508	0.020019731361918	0.0140749599589539	0.0221801965513931	0.2148550836372355	0.9801561143875204	0.0449200572177017	0.2800579611801967	0.1223336656801777	1.242888019496028	0.0541103116501815	0.0135302478789806	0.3800923746157774	0.0444055727097971	0.0633460230860517
541.5	0.6928001961251532	0.0200073124602135	0.0140662190193526	0.0221664427599399	0.2147217341912578	0.9795484655430964	0.0448921766430242	0.2798845350516902	0.1222577072685095	1.2421169573768287	0.0540767411657662	0.013521849894219	0.3798562317268047	0.0443779743662177	0.063306671373968
542.0	0.6923705677593072	0.0199949098535422	0.0140574895707856	0.0221527070031293	0.2145885598669598	0.9789416131649206	0.0448643326848978	0.2797113357989575	0.1221818486817195	1.2413469071091952	0.0540432147388212	0.0135134629391724	0.3796203994892558	0.0443504123516222	0.063267371421567
542.5	0.6919415031079732	0.0199825235100298	0.0140487715907046	0.0221389892457228	0.2144555603212958	0.9783355556977632	0.0448365252715871	0.2795383629804171	0.1221060897240266	1.2405778667134413	0.0540097322831368	0.0135050869922312	0.3793848772928567	0.0443228865945691	0.0632281231271942
543.0	0.6915130010679333	0.0199701533978818	0.0140400650566176	0.02212528945257	0.2143227352120827	0.977730291590284	0.044808754331537	0.2793656161555851	0.1220304302001429	1.2398098342148494	0.0539762937127196	0.0134967220318404	0.3791496645288761	0.0442953970237973	0.0631889263894519
543.5	0.6910850605387415	0.0199577994853834	0.0140313699460898	0.0221116075886085	0.2141900841979976	0.9771258192950214	0.0447810197933722	0.2791930948850726	0.1219548699152725	1.2390428076436548	0.053942898941792	0.0134883680364991	0.3789147605901204	0.0442679435682263	0.0631497811071984
544.0	0.6906576804227147	0.0199454617408992	0.0140226862367427	0.0220979436188637	0.2140576069385752	0.9765221372683798	0.044753321585897	0.2790207987305828	0.12187940867511	1.2382767850350314	0.0539095478847915	0.0134800249847604	0.3786801648709289	0.0442405261569552	0.0631106871795472
544.5	0.6902308596249245	0.0199331401328734	0.0140140139062541	0.0220842975084484	0.2139253030942052	0.9759192439706202	0.0447256596380943	0.2788487272549073	0.1218040462858389	1.237511764429078	0.0538762404563702	0.0134716928552315	0.3784458767671695	0.0442131447192625	0.0630716445058663
545.0	0.6898045970531903	0.0199208346298288	0.0140053529323581	0.0220706692225627	0.2137931723261301	0.9753171378658482	0.0446980338791255	0.2786768800219235	0.1217287825541306	1.2367477438708048	0.0538429765713941	0.013463371626573	0.3782118956762345	0.0441857991846055	0.0630326529857777
545.5	0.6893788916180712	0.0199085452003673	0.0139967032928449	0.0220570587264934	0.2136612142964427	0.974715817422003	0.0446704442383298	0.2785052565965915	0.1216536172871422	1.2359847214101167	0.0538097561449422	0.0134550612774993	0.3779782209970357	0.0441584894826194	0.0629937125191562
546.0	0.6889537422328565	0.0198962718131693	0.0139880649655606	0.0220434659856144	0.2135294286680833	0.9741152811108464	0.0446428906452236	0.2783338565449506	0.1215785502925161	1.2352226951018015	0.0537765790923064	0.0134467617867781	0.3777448521300005	0.0441312155431175	0.0629548230061289
546.5	0.6885291478135599	0.0198840144369936	0.0139794379284068	0.0220298909653857	0.2133978151048376	0.973515527407953	0.0446153730295003	0.2781626794341166	0.1215035813783777	1.2344616630055156	0.0537434453289906	0.0134384731332305	0.3775117884770667	0.0441039772960899	0.0629159843470746
547.0	0.6881051072789103	0.0198717730406769	0.0139708221593409	0.0220163336313538	0.2132663732713342	0.9729165547926968	0.0445878913210293	0.277991724832279	0.1214287103533346	1.2337016231857685	0.0537103547707101	0.0134301952957305	0.377279029441679	0.0440767746717036	0.0628771964426228
547.5	0.6876816195503445	0.0198595475931342	0.0139622176363756	0.0220027939491509	0.2131351028330419	0.9723183617482434	0.044560445449856	0.2778209923086974	0.1213539370264749	1.2329425737119104	0.053677307333391	0.0134219282532052	0.3770465744287837	0.0440496076003016	0.0628384591936531
548.0	0.6872586835519991	0.0198473380633578	0.0139536243375789	0.0219892718844952	0.2130040034562677	0.9717209467615364	0.0445330353462009	0.2776504814336986	0.1212792612073657	1.2321845126581172	0.0536443029331696	0.0134136719846345	0.3768144228448251	0.0440224760124026	0.0627997725012945
548.5	0.6868362982107027	0.0198351444204176	0.0139450422410736	0.0219757674031902	0.2128730748081538	0.9711243083232876	0.0445056609404594	0.2774801917786738	0.121204682706052	1.2314274381033774	0.0536113414863919	0.0134054264690508	0.3765825740977404	0.0439953798387003	0.0627611362669245
549.0	0.686414462455968	0.0198229666334608	0.0139364713250378	0.0219622804711246	0.2127423165566758	0.9705284449279672	0.044478322163201	0.2773101229160755	0.1211302013330553	1.2306713481314766	0.0535784229096127	0.0133971916855393	0.3763510275969561	0.043968319010063	0.0627225503921688
549.5	0.6859931752199848	0.0198108046717115	0.0139279115677041	0.0219488110542722	0.2126117283706398	0.9699333550737912	0.044451018945169	0.2771402744194143	0.1210558168993719	1.229916240830986	0.0535455471195954	0.0133889676132371	0.3761197827533827	0.0439412934575332	0.0626840147788999
550.0	0.685572435437611	0.0197986585044707	0.0139193629473599	0.0219353591186915	0.2124813099196802	0.969339037262712	0.0444237512172799	0.2769706458632561	0.1209815292164719	1.229162114295247	0.053512714033311	0.0133807542313339	0.3758888389794115	0.0439143031123269	0.062645529329237
550.5	0.6851522420463657	0.0197865281011157	0.0139108254423467	0.0219219246305254	0.2123510608742574	0.9687454900004072	0.0443965189106229	0.2768012368232191	0.1209073380962972	1.2284089666223563	0.0534799235679379	0.0133725515190712	0.375658195688909	0.0438873479058329	0.062607093945545
551.0	0.6847325939864218	0.0197744134311005	0.0139022990310605	0.0219085075560012	0.2122209809056551	0.9681527117962692	0.0443693219564596	0.2766320468759708	0.1208332433512613	1.2276567959151572	0.0534471756408609	0.0133643594557424	0.3754278522972138	0.043860427769613	0.0625687085304337
551.5	0.6843134902005973	0.019762314463955	0.0138937836919515	0.0218951078614301	0.2120910696859784	0.9675607011633932	0.0443421602862232	0.2764630755992249	0.1207592447942465	1.2269056002812186	0.0534144701696708	0.0133561780206928	0.3751978082211317	0.0438335426354007	0.0625303729867573
552.0	0.6838949296343483	0.019750231169285	0.0138852794035238	0.0218817255132071	0.2119613268881507	0.9669694566185688	0.0443150338315181	0.2762943225717382	0.1206853422386036	1.2261553778328274	0.053381807072164	0.013348007193319	0.374968062878931	0.0438066924351011	0.0624920872176136
552.5	0.6834769112357616	0.0197381635167721	0.0138767861443351	0.0218683604778108	0.211831752185912	0.9663789766822684	0.0442879425241195	0.2761257873733082	0.12061153549815	1.2254061266869716	0.0533491862663414	0.0133398469530694	0.3747386156903391	0.0437798771007905	0.0624538511263432
553.0	0.6830594339555464	0.0197261114761732	0.0138683038929969	0.021855012721803	0.2117023452538164	0.9657892598786352	0.0442608862959728	0.2759574695847696	0.1205378243871686	1.2246578449653285	0.0533166076704084	0.0133316972794434	0.3745094660765378	0.0437530965647155	0.0624156646165289
553.5	0.6826424967470269	0.0197140750173206	0.0138598326281743	0.0218416822118285	0.2115731057672294	0.9652003047354756	0.0442338650791932	0.2757893687879915	0.1204642087204064	1.2239105307942495	0.053284071202774	0.0133235581519917	0.3742806134601589	0.0437263507592928	0.062377527591995
554.0	0.6822260985661358	0.0197020541101216	0.0138513723285855	0.021828368914615	0.2114440334023257	0.9646121097842456	0.0442068788060651	0.2756214845658747	0.120390688313073	1.2231641823047483	0.0532515767820499	0.0133154295503158	0.3740520572652803	0.0436996396171087	0.0623394399568066
554.5	0.6818102383714049	0.0196900487245583	0.0138429229730021	0.0218150727969729	0.2113151278360874	0.9640246735600428	0.0441799274090417	0.2754538165023485	0.1203172629808393	1.2224187976324867	0.0532191243270507	0.0133073114540683	0.3738237969174213	0.0436729630709186	0.0623014016152687
555.0	0.6813949151239588	0.0196780588306872	0.0138344845402486	0.0218017938257946	0.2111863887463006	0.9634379946015948	0.0441530108207446	0.2752863641823678	0.1202439325398365	1.2216743749177603	0.0531867137567925	0.0132992038429523	0.3735958318435393	0.0436463210536462	0.0622634124719257
555.5	0.6809801277875074	0.0196660843986396	0.0138260570092024	0.0217885319680549	0.2110578158115542	0.9628520714512488	0.0441261289739629	0.2751191271919103	0.1201706968066543	1.2209309123054872	0.053154344990493	0.0132911066967215	0.3733681614720245	0.0436197134983835	0.0622254724315607
556.0	0.6805658753283381	0.0196541253986206	0.0138176403587935	0.0217752871908103	0.2109294087112365	0.9622669026549612	0.0440992818016533	0.2749521051179736	0.1200975555983396	1.2201884079451923	0.0531220179475704	0.0132830199951801	0.3731407852326962	0.0435931403383899	0.0621875813991948
556.5	0.6801521567153082	0.0196421818009094	0.0138092345680047	0.0217620594611989	0.210801167125534	0.961682486762288	0.0440724692369391	0.274785297548572	0.1200245087323955	1.2194468599909962	0.0530897325476431	0.0132749437181823	0.372913702556799	0.0435666015070918	0.0621497392800862
557.0	0.6797389709198376	0.019630253575859	0.0138008396158711	0.0217488487464404	0.210673090735428	0.9610988223263734	0.0440456912131101	0.2746187040727343	0.1199515560267799	1.2187062666016	0.0530574887105289	0.0132668778456327	0.3726869128769981	0.0435400969380824	0.0621119459797298
557.5	0.679326316915902	0.0196183406938958	0.0137924554814799	0.0217356550138355	0.2105451792226933	0.96051590790394	0.0440189476636218	0.2744523242805001	0.1198786972999039	1.2179666259402735	0.0530252863562449	0.0132588223574858	0.3724604156273751	0.0435136265651209	0.0620742014038565
558.0	0.6789141936800244	0.0196064431255196	0.0137840821439706	0.0217224782307658	0.210417432269895	0.9599337420552788	0.0439922385220952	0.2742861577629175	0.1198059323706308	1.2172279361748422	0.0529931254050062	0.0132507772337458	0.3722342102434247	0.043487190322132	0.062036505458432
558.5	0.6785026001912687	0.0195945608413032	0.0137757195825347	0.0217093183646936	0.2102898495603868	0.9593523233442388	0.0439655637223162	0.2741202041120401	0.1197332610582744	1.216490195477672	0.0529610057772259	0.0132427424544666	0.3720082961620493	0.0434607881432056	0.061998858049657
559.0	0.6780915354312318	0.0195826938118925	0.0137673677764152	0.0216961753831618	0.2101624307783086	0.9587716503382164	0.043938923198235	0.2739544629209239	0.1196606831825981	1.2157534020256584	0.0529289273935146	0.0132347179997518	0.3717826728215559	0.0434344199625961	0.0619612590839656
559.5	0.6776810232212468	0.019570842725283	0.0137590272091795	0.0216830500484835	0.2100351833064357	0.958191756726158	0.0439123184933654	0.2737889438180707	0.1195882029467567	1.215017598530968	0.0528968921133659	0.0132267043345167	0.3715573532793389	0.0434080873056417	0.0619237107375476
560.0	0.6772710824033742	0.0195590081256738	0.0137506982632996	0.0216699429636563	0.2099081129843056	0.9576126691567208	0.0438857508285742	0.273623654420339	0.1195158236752253	1.214282818778421	0.0528649014076135	0.0132187018264935	0.37133234786275	0.0433817913787355	0.0618862147316044
560.5	0.6768616673612078	0.0195471886957581	0.0137423800125418	0.0216568526692661	0.2097812056737017	0.957034323138898	0.0438592172479545	0.2734585763027691	0.1194435373177052	1.213548980984911	0.0528329517157368	0.0132107095853399	0.3711076315580376	0.0433555292594624	0.0618487668973924
561.0	0.6764527770854037	0.0195353844064424	0.0137340724363346	0.0216437791331433	0.2096544610615759	0.9564567172527614	0.0438327176860447	0.2732937090619948	0.1193713436955679	1.2128160833435249	0.0528010429590515	0.0132027275913366	0.3708832038085366	0.0433293008826665	0.0618113671421828
561.5	0.676044410569121	0.0195235952287051	0.0137257755141576	0.0216307223231976	0.2095278788356567	0.955879850081888	0.0438062520775457	0.273129052295641	0.119299242630629	1.2120841240518243	0.052769175059068	0.0131947558248132	0.370659064058969	0.0433031061833546	0.0617740153734781
562.0	0.6756365668080155	0.0195118211335965	0.0137174892255419	0.0216176822074184	0.2094014586844471	0.955303720213352	0.0437798203573203	0.2729646056023208	0.1192272339451471	1.2113531013118348	0.0527373479374913	0.013186794266148	0.3704352117554407	0.0432769450966958	0.061736711499011
562.5	0.6752292448002313	0.0195000620922383	0.0137092135500689	0.0216046587538737	0.2092752002972228	0.954728326237714	0.0437534224603928	0.2728003685816329	0.1191553174618222	1.2106230133300306	0.0527055615162201	0.0131788428957683	0.3702116463454366	0.0432508175580207	0.0616994554267439
563.0	0.6748224435463952	0.0194883180758239	0.0137009484673713	0.0215916519307106	0.2091491033640296	0.9541536667490113	0.0437270583219489	0.2726363408341589	0.1190834930037947	1.2098938583173249	0.0526738157173465	0.0131709016941495	0.3699883672778175	0.0432247235028214	0.0616622470648684
563.5	0.6744161620496076	0.0194765890556177	0.013692693957132	0.0215786617061547	0.2090231675756811	0.9535797403447472	0.0437007278773345	0.2724725219614599	0.1190117603946439	1.209165634489053	0.0526421104631551	0.0131629706418156	0.3697653740028153	0.0431986628667505	0.0616250863218043
564.0	0.674010399315437	0.0194648750029554	0.0136844499990846	0.0215656880485102	0.2088973926237568	0.953006545625882	0.0436744310620559	0.2723089115660744	0.1189401194583867	1.2084383400649634	0.0526104456761229	0.0131550497193389	0.3695426659720293	0.0431726355856211	0.061587973106199
564.5	0.6736051543519117	0.0194531758892431	0.0136762165730127	0.0215527309261592	0.2087717782005995	0.9524340811968224	0.043648167811779	0.2721455092515152	0.1188685700194767	1.2077119732692034	0.0525788212789181	0.0131471389073398	0.3693202426384225	0.043146641595406	0.0615509073269272
565.0	0.6732004261695131	0.0194414916859579	0.0136679936587504	0.0215397903075619	0.2086463239993135	0.9518623456654112	0.043621938062329	0.2719823146222667	0.1187971119028024	1.2069865323303055	0.0525472371944004	0.0131392381864864	0.3690981034563171	0.0431206808322375	0.0615138888930897
565.5	0.6727962137811693	0.019429822364647	0.0136597812361815	0.0215268661612562	0.2085210297137618	0.9512913376429188	0.0435957417496897	0.2718193272837817	0.1187257449336864	1.2062620154811765	0.0525156933456197	0.0131313475374949	0.3688762478813906	0.0430947532324066	0.0614769177140131
566.0	0.6723925162022463	0.0194181678969279	0.01365157928524	0.0215139584558573	0.2083958950385648	0.9507210557440324	0.0435695788100032	0.2716565468424797	0.1186544689378837	1.2055384209590825	0.0524841896558159	0.0131234669411292	0.3686546753706724	0.0430688587323628	0.0614399936992492
566.5	0.6719893324505426	0.0194065282544882	0.0136433877859092	0.0215010671600579	0.2082709196690969	0.9501514985868456	0.0435434491795697	0.2714939729057428	0.1185832837415809	1.2048157470056395	0.0524527260484182	0.0131155963782006	0.368433385382539	0.0430429972687137	0.0614031167585738
567.0	0.6715866615462813	0.019394903409085	0.0136352067182224	0.0214881922426277	0.2081461033014857	0.9495826647928504	0.0435173527948463	0.271331605081914	0.1185121891713947	1.204093991866798	0.0524213024470448	0.0131077358295678	0.3682123773767106	0.0430171687782242	0.0613662868019868
567.5	0.6711845025121037	0.0193832933325453	0.013627036062262	0.0214753336724131	0.2080214456326085	0.9490145529869254	0.0434912895924475	0.2711694429802943	0.1184411850543703	1.203373153792832	0.052389918775502	0.0130998852761369	0.3679916508142475	0.0429913731978164	0.0613295037397111
568.0	0.6707828543730614	0.0193716979967653	0.0136188757981598	0.0214624914183372	0.207896946360091	0.9484471617973272	0.043465259509144	0.2710074862111391	0.1183702712179811	1.2026532310383258	0.0523585749577841	0.0130920446988611	0.367771205157545	0.0429656104645687	0.0612927674821918
568.5	0.6703817161566098	0.0193601173737105	0.0136107259060969	0.0214496654493995	0.2077726051823049	0.9478804898556812	0.0434392624818626	0.2708457343856569	0.1182994474901264	1.201934221862162	0.0523272709180722	0.0130842140787405	0.367551039870331	0.042939880515716	0.061256077940096
569.0	0.6699810868926016	0.0193485514354152	0.013602586366303	0.0214368557346755	0.2076484217983656	0.9473145357969706	0.0434132984476856	0.2706841871160053	0.1182287136991309	1.2012161245275093	0.0522960065807345	0.0130763933968222	0.3673311544176609	0.0429141832886487	0.0612194350243118
569.5	0.6695809656132792	0.0193370001539827	0.013594457159057	0.0214240622433169	0.2075243959081301	0.9467492982595276	0.0433873673438503	0.2705228440152892	0.1181580696737431	1.2004989373018091	0.0522647818703252	0.0130685826342	0.3671115482659143	0.0428885187209121	0.061182838645948
570.0	0.6691813513532677	0.0193254635015847	0.0135863382646865	0.0214112849445509	0.2074005272121951	0.9461847758850234	0.043361469107749	0.2703617046975576	0.1180875152431343	1.1997826584567637	0.0522335967115838	0.0130607817720141	0.3668922208827913	0.0428628867502068	0.061146288716333
570.5	0.6687822431495689	0.0193139414504615	0.0135782296635675	0.0213985238076802	0.2072768154118943	0.945620967318459	0.0433356036769279	0.2702007687778008	0.1180170502368969	1.1990672862683247	0.0522024510294351	0.0130529907914515	0.3666731717373078	0.0428372873143873	0.0611097851470145
571.0	0.6683836400415537	0.0193024339729214	0.0135701313361244	0.021385778802083	0.2071532602092971	0.9450578712081558	0.0433097709890871	0.2700400358719485	0.117946674485044	1.1983528190166808	0.0521713447489886	0.0130452096737452	0.3664544002997931	0.0428117203514621	0.0610733278497587
571.5	0.6679855410709548	0.0192909410413407	0.0135620432628302	0.0213730498972123	0.2070298613072055	0.9444954862057447	0.04328397098208	0.2698795055968662	0.1178763878180074	1.197639254986243	0.0521402777955374	0.0130374384001746	0.3662359060418844	0.042786185799593	0.0610369167365499
572.0	0.6675879452818612	0.0192794626281637	0.0135539654242057	0.0213603370625962	0.2069066184091529	0.943933810966159	0.0432582035939128	0.2697191775703532	0.1178061900666367	1.1969265924656356	0.0521092500945582	0.0130296769520651	0.366017688436524	0.0427606835970949	0.0610005517195894
572.5	0.6671908517207105	0.0192679987059021	0.0135458978008199	0.0213476402678374	0.2067835312194011	0.9433728441476222	0.0432324687627442	0.2695590514111394	0.1177360810621981	1.1962148297476831	0.0520782615717107	0.0130219253107879	0.3657997469579558	0.0427352136824352	0.0609642327112954
573.0	0.6667942594362818	0.0192565492471352	0.0135378403732896	0.0213349594826128	0.2066605994429391	0.942812584411641	0.0432067664268849	0.2693991267388833	0.1176660606363732	1.1955039651293973	0.0520473121528369	0.0130141834577602	0.3655820810817203	0.0427097759942331	0.060927959624302
573.5	0.6663981674796899	0.0192451142245092	0.0135297931222794	0.0213222946766737	0.2065378227854803	0.9422530304229936	0.0431810965247972	0.2692394031741686	0.1175961286212577	1.1947939969119652	0.0520164017639608	0.0130064513744447	0.365364690284652	0.0426843704712596	0.0608917323714588
574.0	0.6660025749043783	0.0192336936107376	0.0135217560285013	0.0213096458198454	0.2064152009534605	0.9416941808497228	0.0431554589950943	0.2690798803385024	0.1175262848493604	1.194084923400739	0.0519855303312875	0.0129987290423496	0.3651475740448749	0.042658997052437	0.0608555508658301
574.5	0.6656074807661113	0.0192222873786007	0.0135137290727151	0.0212970128820269	0.2062927336540364	0.9411360343631244	0.0431298537765403	0.2689205578543118	0.1174565291536016	1.1933767429052198	0.0519546977812032	0.0129910164430287	0.3649307318417993	0.042633655676838	0.0608194150206943
575.0	0.665212884122969	0.0192108955009453	0.0135057122357275	0.021284395833191	0.2061704205950827	0.9405785896377395	0.0431042808080495	0.2687614353449419	0.1173868613673124	1.1926694537390516	0.0519239040402742	0.0129833135580808	0.3647141631561172	0.042608346283686	0.0607833247495435
575.5	0.6648187840353394	0.0191995179506848	0.0134977054983927	0.0212717946433834	0.2060482614851905	0.9400218453513436	0.043078740028686	0.2686025124346526	0.1173172813242331	1.1919630542200048	0.0518931490352467	0.01297562036915	0.3644978674697998	0.0425830688123538	0.0607472799660824
576.0	0.6644251795659126	0.0191881547007988	0.0134897088416117	0.0212592092827235	0.2059262560336651	0.9394658001849392	0.0430532313776631	0.2684437887486164	0.1172477888585123	1.191257542669965	0.0518624326930461	0.0129679368579253	0.3642818442660925	0.0425578232023639	0.0607112805842283
576.5	0.6640320697796736	0.0191768057243328	0.0134817222463327	0.0212466397214033	0.2058044039505242	0.9389104528227452	0.0430277547943433	0.2682852639129162	0.1171783838047057	1.1905529174149228	0.0518317549407766	0.0129602630061407	0.3640660930295122	0.0425326093933877	0.0606753265181099
577.0	0.6636394537438951	0.0191654709943984	0.0134737456935504	0.0212340859296875	0.2056827049464951	0.9383558019521874	0.0430023102182374	0.2681269375545415	0.1171090659977744	1.1898491767849602	0.0518011157057205	0.0129525987955748	0.363850613245843	0.0425074273252452	0.0606394176820671
577.5	0.6632473305281328	0.0191541504841729	0.0134657791643063	0.0212215478779135	0.2055611587330137	0.9378018462638916	0.0429768975890045	0.2679688093013872	0.1170398352730846	1.189146319114241	0.051770514915338	0.0129449442080509	0.3636354044021327	0.0424822769379044	0.0606035539906502
578.0	0.6628556992042166	0.0191428441668988	0.0134578226396882	0.021209025536491	0.2054397650222217	0.9372485844516708	0.0429515168464511	0.2678108787822498	0.1169706914664058	1.1884443427409956	0.0517399524972664	0.0129372992254368	0.3634204659866892	0.0424571581714811	0.0605677353586193
578.5	0.6624645588462459	0.0191315520158842	0.0134498761008304	0.0211965188759018	0.2053185235269645	0.9366960152125198	0.0429261679305311	0.2676531456268261	0.1169016344139099	1.1877432460075137	0.0517094283793196	0.0129296638296445	0.3632057974890766	0.0424320709662382	0.0605319617009438
579.0	0.6620739085305813	0.0191202740045022	0.0134419395289135	0.0211840278666994	0.20519743396079	0.9361441372466032	0.0429008507813452	0.2674956094657093	0.1168326639521696	1.187043027260128	0.051678942489488	0.0129220380026304	0.3629913984001119	0.0424070152625855	0.0604962329328015
579.5	0.6616837473358399	0.0191090101061908	0.0134340129051641	0.0211715524795092	0.2050764960379456	0.9355929492572488	0.0428755653391404	0.2673382699303876	0.1167637799181581	1.1863436848492073	0.0516484947559374	0.0129144217263948	0.3627772682118613	0.0423819910010792	0.0604605489695785
580.0	0.661294074342887	0.0190977602944528	0.0134260962108547	0.0211590926850282	0.2049557094733766	0.9350424499509356	0.0428503115443097	0.267181126653241	0.1166949821492471	1.1856452171291396	0.0516180851070087	0.0129068149829823	0.3625634064176359	0.0423569981224215	0.060424909726868
580.5	0.6609048886348314	0.0190865245428555	0.0134181894273037	0.0211466484540243	0.2048350739827243	0.9344926380372878	0.0428250893373916	0.2670241792675391	0.116626270483206	1.1849476224583264	0.0515877134712179	0.012899217754481	0.3623498125119893	0.0423320365674599	0.0603893151204701
581.0	0.6605161892970174	0.0190753028250308	0.0134102925358752	0.0211342197573369	0.204714589282324	0.9339435122290636	0.0427998986590697	0.2668674274074381	0.1165576447582007	1.1842508991991656	0.0515573797772547	0.0128916300230229	0.3621364859907126	0.0423071062771874	0.0603537650663913
581.5	0.6601279754170188	0.0190640951146743	0.0134024055179789	0.021121806565876	0.2045942550892025	0.933395071242147	0.0427747394501725	0.2667108707079789	0.1164891048127925	1.1835550457180437	0.0515270839539827	0.0128840517707835	0.3619234263508321	0.0422822071927413	0.0603182594808433
582.0	0.6597402460846338	0.0190529013855461	0.0133945283550697	0.0211094088506223	0.204474071121077	0.93284731379554	0.0427496116516725	0.2665545088050843	0.1164206504859371	1.1828600603853237	0.0514968259304386	0.0128764829799819	0.3617106330906049	0.0422573392554035	0.060282798280243
582.5	0.6593530003918763	0.0190417216114699	0.0133866610286482	0.0210970265826271	0.2043540370963521	0.9323002386113516	0.0427245152046861	0.2663983413355565	0.1163522816169831	1.1821659415753318	0.0514666056358319	0.0128689236328803	0.3614981057095156	0.0422325024065995	0.0602473813812119
583.0	0.6589662374329711	0.0190305557663329	0.0133788035202599	0.0210846597330119	0.2042341527341185	0.9317538444147896	0.0426994500504734	0.2662423679370743	0.116283998045671	1.1814726876663484	0.0514364229995441	0.0128613737117845	0.3612858437082726	0.0422076965878983	0.0602120087005749
583.5	0.6585799563043473	0.0190194038240861	0.0133709558114952	0.0210723082729682	0.2041144177541509	0.9312081299341534	0.0426744161304373	0.2660865882481913	0.1162157996121322	1.1807802970405956	0.0514062779511284	0.0128538331990429	0.3610738465888047	0.0421829217410121	0.0601766801553604
584.0	0.6581941561046317	0.0190082657587435	0.0133631178839898	0.0210599721737575	0.2039948318769058	0.9306630939008228	0.0426494133861233	0.2659310019083329	0.1161476861568879	1.1800887680842254	0.0513761704203093	0.0128463020770472	0.3608621138542577	0.0421581778077954	0.0601413956627994
584.5	0.6578088359346423	0.0189971415443822	0.0133552897194238	0.0210476514067109	0.2038753948235199	0.93011873504925	0.0426244417592193	0.265775608557794	0.1160796575208478	1.17939809918731	0.0513461003369819	0.012838780328232	0.3606506450089903	0.0421334647302451	0.0601061551403249
585.0	0.6574239948973829	0.0189860311551424	0.0133474712995223	0.0210353459432289	0.2037561063158078	0.9295750521169522	0.0425995011915548	0.2656204078377364	0.1160117135453089	1.1787082887438285	0.0513160676312115	0.0128312679350743	0.3604394395585714	0.0421087824504998	0.0600709585055713
585.5	0.6570396320980351	0.0189749345652267	0.0133396626060545	0.0210230557547814	0.2036369660762603	0.9290320438445	0.0425745916251009	0.2654653993901865	0.1159438540719547	1.1780193351516568	0.0512860722332332	0.0128237648800939	0.3602284970097758	0.0420841309108394	0.060035805676374
586.0	0.6566557466439542	0.0189638517489006	0.0133318636208344	0.0210107808129073	0.203517973828042	0.9284897089755124	0.0425497130019695	0.2653105828580328	0.1158760789428537	1.1773312368125577	0.0512561140734513	0.0128162711458532	0.3600178168705811	0.0420595100536849	0.0600006965707687
586.5	0.6562723376446611	0.0189527826804917	0.0133240743257199	0.0209985210892143	0.2033991292949901	0.927948046256644	0.0425248652644132	0.2651559578850235	0.1158083880004589	1.176643992132166	0.0512261930824388	0.0128087867149566	0.3598073986501645	0.0420349198215976	0.0599656311069905
587.0	0.6558894042118371	0.0189417273343901	0.0133162947026134	0.0209862765553789	0.2032804322016121	0.9274070544375798	0.0425000483548247	0.265001524115764	0.1157407810876059	1.1759575995199825	0.0511963091909368	0.012801311570051	0.3595972418588984	0.0420103601572792	0.0599306092034741
587.5	0.6555069454593178	0.0189306856850474	0.013308524733461	0.0209740471831461	0.2031618822730834	0.9268667322710248	0.0424752622157365	0.2648472811957145	0.1156732580475123	1.1752720573893587	0.0511664623298546	0.0127938456938254	0.3593873460083484	0.0419858310035709	0.0598956307788524
588.0	0.655124960503086	0.0189196577069776	0.0133007644002528	0.020961832944329	0.2030434792352461	0.926327078512695	0.0424505067898205	0.2646932287711874	0.1156058187237765	1.1745873641574869	0.0511366524302684	0.0127863890690106	0.359177710611268	0.0419613323034534	0.0598606957519565
588.5	0.6547434484612661	0.018908643374756	0.0132930136850227	0.020949633810809	0.202925222814607	0.9257880919213104	0.0424257820198876	0.2645393664893452	0.1155384629603766	1.1739035182453903	0.0511068794234213	0.0127789416783795	0.358968335181597	0.0419368640000462	0.0598258040418148
589.0	0.6543624084541182	0.0188976426630194	0.0132852725698481	0.0209374497545353	0.202807112738335	0.9252497712585857	0.0424010878488872	0.2643856939981981	0.1154711906016693	1.1732205180779118	0.051077143240723	0.0127715035047466	0.3587592192344568	0.0419124260366073	0.0597909555676525
589.5	0.6539818396040314	0.0188866555464661	0.0132775410368501	0.0209252807475247	0.20268914873426	0.92471211528922	0.0423764242199068	0.2642322109466011	0.1154040014923887	1.1725383620837009	0.0510474438137486	0.012764074530968	0.3585503622861472	0.0418880183565329	0.0597561502488912
590.0	0.6536017410355183	0.0188756819998553	0.0132698190681928	0.0209131267618617	0.2025713305308709	0.924175122780892	0.0423517910761718	0.2640789169842522	0.1153368954776456	1.1718570486952051	0.0510177810742389	0.0127566547399414	0.3583417638541438	0.0418636409033568	0.0597213880051481
590.5	0.6532221118752082	0.0188647219980074	0.0132621066460841	0.020900987769698	0.2024536578573129	0.923638792504248	0.042327188361045	0.2639258117616897	0.1152698724029257	1.1711765763486597	0.0509881549540997	0.0127492441146058	0.3581334234570934	0.0418392936207503	0.0596866687562356
591.0	0.6528429512518419	0.0188537755158033	0.0132544037527745	0.0208888637432525	0.2023361304433867	0.9231031232328952	0.0423026160180262	0.26377289493029	0.1152029321140893	1.1704969434840733	0.0509585653854009	0.0127418426379415	0.3579253406148115	0.0418149764525213	0.0596519924221607
591.5	0.6524642582962648	0.0188428425281846	0.0132467103705578	0.0208767546548108	0.2022187480195461	0.9225681137433936	0.0422780739907515	0.2636201661422649	0.1151360744573697	1.1698181485452217	0.0509290123003766	0.0127344502929701	0.3577175148482788	0.0417906893426146	0.0596173589231243
592.0	0.6520860321414208	0.0188319230101536	0.0132390264817705	0.0208646604767256	0.2021015103168958	0.9220337628152456	0.0422535622229936	0.2634676250506597	0.1150692992793723	1.1691401899796316	0.0508994956314243	0.012727067062754	0.3575099456796371	0.0417664322351108	0.0595827681795208
592.5	0.6517082719223477	0.0188210169367724	0.0132313520687921	0.0208525811814159	0.2019844170671902	0.92150006923089	0.0422290806586608	0.2633152713093504	0.1150026064270736	1.1684630662385769	0.0508700153111047	0.0127196929303965	0.3573026326321871	0.0417422050742264	0.0595482201119375
593.0	0.6513309767761694	0.0188101242831634	0.0132236871140446	0.0208405167413671	0.2018674680028312	0.9209670317756914	0.0422046292417968	0.2631631045730417	0.1149359957478201	1.16778677577706	0.0508405712721407	0.012712327879042	0.3570955752303841	0.0417180078043131	0.0595137146411542
593.5	0.6509541458420911	0.0187992450245091	0.0132160315999923	0.0208284671291309	0.2017506628568663	0.9204346492379344	0.0421802079165805	0.2630111244972645	0.114869467089327	1.1671113170538088	0.0508111634474178	0.0127049718918752	0.3568887729998352	0.0416938403698577	0.0594792516881422
594.0	0.6505777782613927	0.0187883791360515	0.0132083855091422	0.0208164323173247	0.2016340013629868	0.919902920408813	0.0421558166273252	0.2628593307383736	0.1148030202996776	1.16643668853126	0.0507817917699826	0.0126976249521217	0.3566822254672959	0.0416697027154815	0.0594448311740641
594.5	0.6502018731774234	0.0187775265930922	0.0132007488240433	0.020804412278632	0.2015174832555258	0.9193718440824232	0.0421314553184786	0.2627077229535451	0.1147366552273216	1.1657628886755518	0.0507524561730434	0.0126902870430472	0.3564759321606661	0.0416455947859399	0.0594104530202734
595.0	0.6498264297355953	0.0187666873709922	0.0131931215272871	0.0207924069858017	0.2014011082694571	0.9188414190557556	0.0421071239346222	0.2625563008007748	0.1146703717210749	1.1650899159565125	0.0507231565899687	0.012682958147958	0.3562698926089884	0.041621516526122	0.0593761171483135
595.5	0.6494514470833777	0.0187558614451718	0.0131855036015067	0.0207804164116482	0.2012848761403921	0.918311644128685	0.0420828224204712	0.2624050639388749	0.1146041696301176	1.1644177688476496	0.0506938929542876	0.0126756382502006	0.3560641063424429	0.0415974678810507	0.0593418234799174
596.0	0.6490769243702911	0.0187450487911105	0.0131778950293774	0.0207684405290511	0.2011687866045791	0.9177825181039648	0.0420585507208736	0.2622540120274727	0.1145380488039939	1.16374644582614	0.0506646651996889	0.0126683273331614	0.3558585728923453	0.0415734487958813	0.0593075719370072
596.5	0.6487028607479016	0.0187342493843463	0.0131702957936161	0.0207564793109552	0.2010528393989009	0.9172540397872164	0.0420343087808103	0.2621031447270074	0.1144720090926101	1.1630759453728186	0.0506354732600208	0.012661025380267	0.3556532917911429	0.0415494592159022	0.0592733624416936
597.0	0.6483292553698149	0.0187234632004762	0.0131627058769815	0.02074453273037	0.2009370342608731	0.9167262079869232	0.0420100965453946	0.2619524616987285	0.1144060503462345	1.162406265972169	0.0506063170692901	0.0126537323749837	0.3554482625724119	0.0415254990865338	0.0592391949162749
597.5	0.6479561073916704	0.0187126902151558	0.0131551252622737	0.0207326007603695	0.2008213709286425	0.916199021514421	0.0419859139598715	0.2618019626046932	0.1143401724154954	1.1617374061123122	0.0505771965616624	0.0126464483008177	0.3552434847708535	0.0415015683533285	0.0592050692832372
598.0	0.6475834159711352	0.018701930404099	0.0131475539323343	0.0207206833740927	0.2007058491409848	0.9156724791838904	0.041961760969618	0.261651647107764	0.1142743751513811	1.161069364284996	0.0505481116714611	0.0126391731413147	0.3550389579222912	0.04147766696197	0.0591709854652532
598.5	0.6472111802678988	0.0186911837430778	0.0131399918700462	0.0207087805447424	0.2005904686373034	0.9151465798123484	0.0419376375201419	0.2615015148716066	0.114208658405238	1.160402138985586	0.050519062333167	0.0126319068800601	0.3548346815636674	0.0414537948582732	0.0591369433851821
599.0	0.6468393994436668	0.0186804502079225	0.0131324390583335	0.0206968922455859	0.2004752291576272	0.9146213222196408	0.0419135435570821	0.2613515655606878	0.1141430220287699	1.159735728713054	0.0504900484814183	0.0126246495006785	0.3546306552330397	0.0414299519881838	0.0591029429660688
599.5	0.6464680726621559	0.0186697297745212	0.0131248954801613	0.0206850184499541	0.2003601304426089	0.9140967052284342	0.0418894790262079	0.261201798840273	0.1140774658740372	1.1590701319699677	0.0504610700510095	0.012617400986834	0.3544268784695789	0.0414061382977776	0.0590689841311434
600.0	0.6460971990890868	0.0186590224188196	0.0131173611185357	0.020673159131242	0.2002451722335232	0.9135727276642072	0.0418654438734186	0.2610522143764238	0.1140119897934555	1.158405347262481	0.0504321269768914	0.0126101613222298	0.3542233508135643	0.0413823537332606	0.0590350668038209
600.5	0.6457267778921802	0.0186483281168212	0.0131098359565036	0.0206613142629079	0.2001303542722652	0.913049388355244	0.0418414380447433	0.2609028118359963	0.1139465936397947	1.1577413731003248	0.0504032191941707	0.0126029304906081	0.3540200718063818	0.0413585982409683	0.0590011909077003
601.0	0.6453568082411498	0.0186376468445866	0.0131023199771526	0.0206494838184738	0.2000156763013483	0.912526686132624	0.0418174614863404	0.2607535908866383	0.1138812772661783	1.1570782079967938	0.0503743466381091	0.0125957084757502	0.3538170409905199	0.0413348717673654	0.0589673563665645
601.5	0.6449872893076969	0.018626978578234	0.0130948131636109	0.0206376677715246	0.1999011380639029	0.9120046198302164	0.0417935141444973	0.2606045511967872	0.1138160405260817	1.1564158504687398	0.0503455092441234	0.0125884952614763	0.3536142579095668	0.0413111742590454	0.0589335631043792
602.0	0.6446182202655051	0.0186163232939384	0.0130873154990473	0.0206258660957084	0.1997867393036743	0.911483188284671	0.0417695959656301	0.2604556924356683	0.113750883273332	1.1557542990365597	0.0503167069477846	0.0125812908316451	0.3534117221082073	0.0412875056627305	0.0588998110452932
602.5	0.644249600290234	0.0186056809679318	0.0130798269666708	0.0206140787647362	0.1996724797650206	0.91096239033541	0.0417457068962831	0.2603070142732917	0.1136858053621064	1.155093552224184	0.0502879396848178	0.0125740951701541	0.3532094331322195	0.0412638659252706	0.0588661001136368
603.0	0.6438814285595149	0.0185950515765029	0.0130723475497306	0.0206023057523816	0.1995583591929119	0.9104422248246212	0.0417218468831282	0.2601585163804509	0.1136208066469315	1.1544336085590714	0.0502592073911017	0.0125669082609393	0.3530073905284721	0.0412402549936438	0.0588324302339225
603.5	0.6435137042529432	0.018584435095997	0.0130648772315163	0.0205905470324808	0.1994443773329278	0.9099226905972496	0.0416980158729652	0.2600101984287199	0.1135558869826821	1.153774466572193	0.0502305100026679	0.0125597300879752	0.3528055938449203	0.0412166728149552	0.0587988013308432
604.0	0.6431464265520741	0.018573831502816	0.0130574159953572	0.0205788025789322	0.1993305339312558	0.9094037865009889	0.0416742138127209	0.2598620600904515	0.1134910462245803	1.1531161247980262	0.0502018474557007	0.0125525606352744	0.3526040426306038	0.0411931193364371	0.0587652133292729
604.5	0.6427795946404175	0.0185632407734179	0.0130499638246228	0.0205670723656964	0.1992168287346898	0.9088855113862748	0.0416504406494489	0.2597141010387752	0.1134262842281947	1.152458581774544	0.0501732196865367	0.0125453998868879	0.3524027364356431	0.0411695945054483	0.0587316661542652
605.0	0.6424132077034305	0.0185526628843166	0.0130425207027221	0.0205553563667961	0.1991032614906281	0.9083678641062776	0.041626696330329	0.2595663209475943	0.113361600849439	1.1518018360432043	0.0501446266316644	0.0125382478269047	0.3522016748112365	0.0411460982694741	0.0586981597310535
605.5	0.6420472649285139	0.0185420978120825	0.013035086613104	0.0205436545563156	0.1989898319470716	0.9078508435168924	0.0416029808026674	0.2594187194915845	0.1132969959445714	1.1511458861489408	0.0501160682277233	0.0125311044394517	0.3520008573096568	0.0411226305761254	0.0586646939850499
606.0	0.6416817655050058	0.0185315455333412	0.0130276615392568	0.0205319669084009	0.1988765398526228	0.9073344484767332	0.0415792940138959	0.2592712963461914	0.1132324693701933	1.1504907306401515	0.0500875444115041	0.0125239697086937	0.3518002834842486	0.0410991913731389	0.0586312688418451
606.5	0.6413167086241758	0.0185210060247744	0.0130202454647085	0.0205202933972596	0.1987633849564832	0.9068186778471252	0.0415556359115715	0.2591240511876283	0.1131680209832487	1.1498363680686912	0.0500590551199481	0.0125168436188335	0.3515999528894251	0.0410757806083763	0.0585978842272078
607.0	0.6409520934792197	0.0185104792631189	0.0130128383730261	0.0205086339971603	0.1986503670084519	0.906303530492096	0.0415320064433763	0.2589769836928742	0.1131036506410228	1.14918279698986	0.0500306002901464	0.0125097261541111	0.3513998650806648	0.0410523982298243	0.058564540067084
607.5	0.6405879192652544	0.0184999652251671	0.013005440247816	0.0204969886824329	0.198537485758924	0.9057890052783688	0.0415084055571171	0.2588300935396713	0.1130393582011412	1.1485300159623943	0.0500021798593398	0.0125026172988044	0.3512000196145088	0.041029044185594	0.0585312362875969
608.0	0.6402241851793122	0.0184894638877664	0.0129980510727237	0.0204853574274681	0.1984247409588891	0.9052751010753546	0.0414848332007248	0.2586833804065234	0.1129751435215692	1.1478780235484567	0.0499737937649185	0.0124955170372287	0.3510004160485577	0.0410057184239206	0.0584979728150459
608.5	0.6398608904203351	0.0184789752278192	0.0129906708314337	0.0204737402067176	0.1983121323599291	0.9047618167551444	0.0414612893222543	0.2585368439726934	0.1129110064606102	1.1472268183136265	0.0499454419444213	0.0124884253537365	0.3508010539414682	0.0409824208931631	0.0584647495759063
609.0	0.6394980341891698	0.0184684992222828	0.0129832995076694	0.0204621369946934	0.1981996597142168	0.904249151192502	0.0414377738698842	0.2583904839182011	0.1128469468769055	1.146576398826889	0.0499171243355354	0.0124813422327176	0.3506019328529505	0.0409591515418037	0.0584315664968291
609.5	0.6391356156885618	0.0184580358481692	0.0129759370851929	0.020450547765968	0.1980873227745143	0.9037371032648556	0.0414142867919162	0.2582442999238212	0.1127829646294327	1.145926763660628	0.0498888408760961	0.0124742676585988	0.350403052343765	0.040935910318448	0.0583984235046398
610.0	0.6387736341231507	0.0184475850825449	0.0129685835478051	0.0204389724951742	0.1979751212941712	0.9032256718522922	0.0413908280367748	0.2580982916710816	0.1127190595775051	1.1452779113906144	0.0498605915040862	0.0124672016158442	0.3502044119757198	0.040912697171824	0.0583653205263388
610.5	0.6384120886994639	0.0184371469025307	0.0129612388793453	0.0204274111570049	0.197863055027123	0.9027148558375476	0.0413673975530071	0.2579524588422603	0.1126552315807707	1.144629840595997	0.0498323761576353	0.0124601440889546	0.3500060113116668	0.0408895120507821	0.0583322574891
611.0	0.6380509786259122	0.0184267212853019	0.0129539030636913	0.0204158637262128	0.1977511237278892	0.9022046541060006	0.0413439952892824	0.2578068011203844	0.112591480499211	1.1439825498592926	0.0498041947750202	0.0124530950624676	0.3498078499154997	0.0408663549042949	0.0582992343202711
611.5	0.6376903031127837	0.0184163082080875	0.0129465760847594	0.0204043301776103	0.1976393271515722	0.9016950655456653	0.0413206211943917	0.2576613181892271	0.1125278061931404	1.1433360377663777	0.0497760472946636	0.0124460545209574	0.3496099273521504	0.0408432256814565	0.0582662509473724
612.0	0.637330061372239	0.0184059076481706	0.0129392579265039	0.0203928104860696	0.1975276650538548	0.9011860890471824	0.0412972752172478	0.2575160097333062	0.112464208523205	1.1426903029064772	0.0497479336551343	0.0124390224490352	0.3494122431875862	0.0408201243314821	0.0582333072980968
612.5	0.6369702526183056	0.0183955195828882	0.0129319485729172	0.020381304626522	0.1974161371909993	0.9006777235038141	0.0412739573068841	0.2573708754378817	0.1124006873503819	1.1420453438721565	0.0497198537951463	0.0124319988313482	0.3492147969888068	0.0407970508037082	0.0582004033003092
613.0	0.6366108760668724	0.0183851439896308	0.01292464800803	0.0203698125739583	0.1973047433198457	0.9001699678114351	0.0412506674124554	0.2572259149889538	0.1123372425359779	1.1414011592593114	0.0496918076535589	0.0124249836525803	0.3490175883238417	0.0407740050475917	0.0581675388820458
613.5	0.6362519309356851	0.0183747808458422	0.0129173562159106	0.0203583343034281	0.1971934831978097	0.899662820868525	0.0412274054832364	0.2570811280732611	0.1122738739416289	1.1407577476671582	0.049663795169376	0.0124179768974517	0.3488206167617466	0.0407509870127098	0.058134713971514
614.0	0.6358934164443403	0.0183644301290197	0.0129100731806653	0.0203468697900401	0.1970823565828814	0.8991562815761621	0.0412041714686222	0.256936514378278	0.1122105814292987	1.1401151076982254	0.0496358162817455	0.0124109785507184	0.348623881872601	0.0407279966487596	0.0581019284970914
614.5	0.6355353318142806	0.0183540918167138	0.0129027988864378	0.0203354190089616	0.1969713632336237	0.8986503488380153	0.0411809653181277	0.256792073592213	0.1121473648612783	1.1394732379583434	0.0496078709299593	0.012403988597173	0.3484273832275054	0.0407050339055578	0.0580691823873258
615.0	0.6351776762687891	0.0183437658865279	0.0128955333174098	0.0203239819354185	0.1968605029091703	0.8981450215603368	0.041157786981387	0.2566478054040068	0.112084224100185	1.138832137056635	0.0495799590534527	0.0123970070216437	0.3482311203985775	0.0406820987330404	0.0580364755709345
615.5	0.6348204490329844	0.0183334523161182	0.0128882764578001	0.0203125585446952	0.1967497753692247	0.8976402986519554	0.0411346364081535	0.2565037095033294	0.1120211590089611	1.1381918036055074	0.049552080591804	0.0123900338089948	0.3480350929589506	0.0406591910812621	0.0580038079768036
616.0	0.6344636493338155	0.0183231510831938	0.0128810282918651	0.0203011488121342	0.1966391803740579	0.8971361790242686	0.0411115135482993	0.2563597855805795	0.1119581694508733	1.137552236220642	0.049524235484734	0.0123830689441262	0.3478393004827695	0.0406363109003963	0.0579711795339881
616.5	0.6341072764000565	0.0183128621655162	0.0128737888038983	0.0202897527131361	0.1965287176845074	0.8966326615912359	0.0410884183518148	0.2562160333268811	0.1118952552895118	1.1369134335209845	0.0494964236721058	0.0123761124119736	0.3476437425451885	0.0406134581407346	0.0579385901717108
617.0	0.6337513294623012	0.0183025855408994	0.0128665579782304	0.0202783702231594	0.196418387061975	0.8961297452693713	0.0410653507688087	0.2560724524340821	0.1118324163887891	1.1362753941287371	0.0494686450939243	0.0123691641975082	0.347448418722368	0.0405906327526865	0.0579060398193622
617.5	0.6333958077529582	0.0182923211872097	0.0128593357992293	0.0202670013177204	0.1963081882684258	0.895627428977736	0.0410423107495071	0.2559290425947523	0.1117696526129395	1.1356381166693488	0.0494408996903358	0.0123622242857366	0.3472533285914719	0.0405678346867789	0.0578735284064998
618.0	0.6330407105062457	0.0182820690823654	0.0128521222512995	0.0202556459723929	0.1961981210663862	0.8951257116379311	0.0410192982442538	0.2557858035021813	0.1117069638265178	1.135001599771505	0.0494131874016275	0.012355292661701	0.3470584717306644	0.0405450638936561	0.057841055862848
618.5	0.6326860369581867	0.0182718292043368	0.0128449173188828	0.0202443041628082	0.1960881852189425	0.8946245921740916	0.0409963132035096	0.2556427348503762	0.1116443498943985	1.1343658420671208	0.0493855081682271	0.0123483693104787	0.3468638477191079	0.0405223203240792	0.057808622118297
619.0	0.6323317863466035	0.0182616015311461	0.0128377209864574	0.0202329758646548	0.1959783804897393	0.894124069512878	0.040973355577852	0.2554998363340603	0.1115818106817751	1.1337308421913292	0.0493578619307029	0.0123414542171821	0.3466694561369592	0.0404996039289257	0.057776227102903
619.5	0.6319779579111123	0.0182513860408672	0.0128305332385381	0.0202216610536783	0.1958687066429776	0.8936241425834692	0.040950425317975	0.2553571076486702	0.1115193460541588	1.1330965987824744	0.0493302486297626	0.0123345473669589	0.3464752965653674	0.0404769146591895	0.0577438707468872
620.0	0.6316245508931195	0.0182411827116253	0.0128233540596764	0.0202103597056812	0.195759163443414	0.8931248103175566	0.0409275223746887	0.2552145484903547	0.1114569558773782	1.1324631104821012	0.0493026682062535	0.0123276487449916	0.3462813685864708	0.0404542524659802	0.0577115529806358
620.5	0.6312715645358146	0.0182309915215974	0.0128161834344602	0.0201990717965229	0.1956497506563581	0.8926260716493357	0.0409046466989187	0.255072158555972	0.1113946400175777	1.1318303759349466	0.0492751206011618	0.0123207583364975	0.3460876717833941	0.0404316173005232	0.057679273734699
621.0	0.6309189980841674	0.0182208124490113	0.0128090213475137	0.0201877973021193	0.1955404680476719	0.8921279255155005	0.0408817982417065	0.2549299375430884	0.1113323983412172	1.1311983937889305	0.0492476057556126	0.0123138761267289	0.3458942057402456	0.0404090091141589	0.057647032939791
621.5	0.6305668507849208	0.0182106454721462	0.0128018677834973	0.0201765361984428	0.1954313153837675	0.8916303708552344	0.0408589769542082	0.2547878851499757	0.1112702307150707	1.1305671626951477	0.0492201236108688	0.0123070021009727	0.3457009700421144	0.0403864278583426	0.0576148305267892
622.0	0.6302151218865878	0.0182004905693322	0.0127947227271074	0.020165288461522	0.1953222924316062	0.891133406610206	0.040836182787695	0.2546460010756101	0.1112081370062258	1.1299366813078562	0.0491926741083315	0.0123001362445502	0.3455079642750677	0.0403638734846442	0.0575826664267342
622.5	0.6298638106394451	0.01819034771895	0.0127875861630766	0.0201540540674419	0.1952133989586963	0.8906370317245592	0.0408134156935526	0.2545042850196691	0.1111461170820827	1.1293069482844726	0.0491652571895391	0.0122932785428174	0.3453151880261479	0.040341345944748	0.0575505405708287
623.0	0.6295129162955285	0.0181802168994313	0.0127804580761734	0.0201428329923431	0.195104634733092	0.8901412451449089	0.0407906756232805	0.2543627366825307	0.1110841708103533	1.1286779622855598	0.0491378727961672	0.0122864289811646	0.3451226408833702	0.0403188451904519	0.0575184528904375
623.5	0.6291624381086283	0.0181700980892581	0.0127733384512019	0.0201316252124224	0.1949959995233919	0.8896460458203318	0.0407679625284924	0.2542213557652702	0.1110222980590602	1.128049721974819	0.0491105208700279	0.0122795875450164	0.344930322435719	0.0402963711736677	0.0574864033170869
624.0	0.6288123753342841	0.0181599912669629	0.0127662272730021	0.020120430703932	0.1948874930987369	0.8891514327023615	0.0407452763609153	0.2540801419696598	0.1109604986965361	1.1274222260190818	0.0490832013530697	0.0122727542198316	0.3447382322731462	0.0402739238464202	0.0574543917824642
624.5	0.6284627272297799	0.0181498964111283	0.0127591245264496	0.0201092494431797	0.1947791152288094	0.8886574047449801	0.0407226170723893	0.2539390949981651	0.1108987725914227	1.1267954730883003	0.0490559141873771	0.0122659289911029	0.3445463699865678	0.0402515031608474	0.0574224182184174
625.0	0.6281134930541391	0.0181398135003872	0.0127520301964553	0.0200980814065288	0.1946708656838314	0.8881639609046118	0.0406999846148675	0.2537982145539443	0.1108371196126697	1.1261694618555385	0.0490286593151699	0.0122591118443574	0.3443547351678612	0.0402291090691996	0.0573904825569546
625.5	0.6277646720681194	0.0181297425134223	0.0127449442679659	0.0200869265703976	0.194562744234563	0.8876711001401167	0.0406773789404155	0.2536575003408457	0.1107755396295343	1.1255441909969643	0.0490014366788034	0.0122523027651557	0.3441633274098629	0.0402067415238399	0.0573585847302436
626.0	0.6274162635342087	0.0181196834289662	0.012737866725963	0.0200757849112594	0.1944547506523008	0.8871788214127833	0.0406548000012111	0.2535169520634059	0.1107140325115803	1.1249196591918398	0.0489742462207672	0.0122455017390925	0.3439721463063652	0.0401844004772428	0.0573267246706113
626.5	0.6270682667166195	0.0181096362258011	0.0127307975554636	0.0200646564056426	0.1943468847088767	0.8866871236863215	0.040632247749544	0.2533765694268482	0.1106525981286767	1.124295865122514	0.0489470878836858	0.0122387087517959	0.3437811914521139	0.0401620858819949	0.0572949023105436
627.0	0.6267206808812843	0.0180996008827589	0.0127237367415198	0.0200535410301303	0.194239146176656	0.8861960059268569	0.0406097221378155	0.2532363521370799	0.1105912363509976	1.1236728074744116	0.0489199616103174	0.012231923788928	0.3435904624428055	0.0401397976907941	0.0572631175826846
627.5	0.6263735052958508	0.0180895773787207	0.0127166842692186	0.02004243876136	0.1941315348285361	0.8857054671029225	0.0405872231185381	0.2530962999006914	0.1105299470490207	1.123050484936028	0.048892867343554	0.0122251468361841	0.3433999588750847	0.0401175358564491	0.0572313704198363
628.0	0.6260267392296769	0.0180795656926171	0.0127096401236822	0.0200313495760239	0.1940240504379454	0.8852155061854537	0.0405647506443354	0.2529564124249536	0.1104687300935269	1.1224288961989168	0.0488658050264206	0.0122183778792931	0.3432096803465412	0.0400953003318795	0.0571996607549581
628.5	0.6256803819538261	0.0180695658034276	0.0127026042900671	0.0200202734508683	0.1939166927788407	0.8847261221477798	0.0405423046679416	0.2528166894178162	0.1104075853555991	1.1218080399576844	0.0488387746020755	0.0122116169040172	0.3430196264557075	0.0400730910701154	0.0571679885211667
629.0	0.6253344327410628	0.0180595776901808	0.0126955767535651	0.0200092103626936	0.1938094616257072	0.884237313965619	0.0405198851422012	0.252677130587906	0.1103465127066216	1.1211879149099797	0.0488117760138093	0.0122048638961517	0.3428297968020563	0.0400509080242968	0.0571363536517349
629.5	0.6249888908658471	0.0180496013319541	0.0126885574994021	0.0199981602883543	0.1937023567535555	0.8837490806170705	0.0404974920200687	0.2525377356445246	0.1102855120182792	1.120568519756486	0.0487848092050446	0.0121981188415252	0.3426401909859972	0.0400287511476736	0.0571047560800919
630.0	0.6246437556043306	0.0180396367078737	0.0126815465128388	0.0199871232047587	0.1935953779379216	0.8832614210826089	0.0404751252546084	0.2523985042976471	0.1102245831625561	1.119949853200913	0.0487578741193361	0.0121913817259995	0.3424508086088752	0.0400066203936052	0.0570731957398225
630.5	0.6242990262343511	0.0180296837971143	0.0126745437791704	0.0199760990888687	0.1934885249548639	0.8827743343450757	0.0404527847989939	0.2522594362579196	0.1101637260117356	1.1193319139499862	0.0487309707003696	0.0121846525354689	0.3422616492729665	0.03998451571556	0.0570416725646668
631.0	0.6239547020354284	0.0180197425788991	0.0126675492837261	0.0199650879176998	0.1933817975809633	0.8822878193896756	0.0404304706065082	0.2521205312366579	0.1101029404383986	1.118714700713442	0.0487040988919622	0.012177931255861	0.3420727125814773	0.0399624370671156	0.0570101864885196
631.5	0.6236107822887589	0.0180098130324995	0.0126605630118696	0.0199540896683209	0.1932751955933204	0.8818018752039669	0.0404081826305426	0.2519817889458453	0.1100422263154232	1.1180982122040173	0.0486772586380616	0.0121712178731361	0.3418839981385407	0.0399403844019577	0.0569787374454302
632.0	0.6232672662772119	0.0179998951372352	0.0126535849489987	0.019943104317854	0.1931687187695548	0.8813165007778573	0.0403859208245974	0.2518432090981309	0.109981583515984	1.1174824471374398	0.0486504498827457	0.0121645123732869	0.3416955055492134	0.0399183576738806	0.0569473253696016
632.5	0.622924153285324	0.017989988872474	0.012646615080545	0.0199321318434743	0.1930623668878034	0.8808316951035956	0.0403636851422808	0.2517047914068276	0.1099210119135507	1.1168674042324225	0.0486236725702225	0.012157814742339	0.3415072344194745	0.0398963568367864	0.0569159501953904
633.0	0.6225814425992948	0.0179800942176313	0.0126396533919743	0.0199211722224099	0.1929561397267194	0.8803474571757669	0.040341475537309	0.2515665355859107	0.1098605113818877	1.1162530822106524	0.0485969266448294	0.0121511249663504	0.3413191843562216	0.0398743818446849	0.0568846118573065
633.5	0.6222391335069825	0.0179702111521705	0.0126326998687862	0.0199102254319416	0.1928500370654696	0.879863785991284	0.0403192919635056	0.2514284413500151	0.1098000817950532	1.1156394797967846	0.0485702120510332	0.0121444430314114	0.3411313549672686	0.0398524326516931	0.0568533102900121
634.0	0.6218972252978983	0.0179603396556027	0.0126257544965139	0.019899291449403	0.1927440586837346	0.8793806805493829	0.0402971343748017	0.2512905084144348	0.1097397230273984	1.1150265957184335	0.0485435287334294	0.0121377689236449	0.3409437458613437	0.0398305092120352	0.0568220454283216
634.5	0.6215557172632032	0.0179504797074862	0.0126188172607244	0.0198883702521801	0.1926382043617062	0.8788981398516151	0.0402750027252353	0.2511527364951198	0.1096794349535665	1.1144144287061628	0.0485168766367422	0.0121311026292057	0.340756356648086	0.039808611480042	0.0567908172072015
635.0	0.6212146086957026	0.0179406312874271	0.0126118881470182	0.0198774618177112	0.1925324738800865	0.8784161629018419	0.0402528969689511	0.2510151253086753	0.1096192174484921	1.11380297749348	0.0484902557058237	0.012124444134281	0.3405691869380435	0.0397867394101508	0.0567596255617693
635.5	0.6208738988898409	0.0179307943750783	0.0126049671410293	0.0198665661234869	0.1924268670200862	0.8779347487062271	0.0402308170602002	0.2508776745723594	0.1095590703874002	1.113192240816825	0.048463665885654	0.0121177934250899	0.3403822363426704	0.039764892956905	0.0567284704272937
636.0	0.6205335871416986	0.0179209689501401	0.0125980542284251	0.0198556831470496	0.1923213835634233	0.8774538962732316	0.0402087629533397	0.250740384004081	0.1094989936458055	1.112582217415566	0.0484371071213404	0.0121111504878834	0.3401955044743242	0.0397430720749538	0.0566973517391936
636.5	0.6201936727489866	0.0179111549923597	0.012591149394906	0.0198448128659941	0.1922160232923218	0.8769736046136062	0.0401867346028325	0.2506032533223987	0.1094389870995116	1.1119729060319865	0.0484105793581176	0.0121045153089446	0.3400089909462638	0.039721276719052	0.0566662694330382
637.0	0.6198541550110422	0.0179013524815311	0.012584252626206	0.0198339552579664	0.1921107859895099	0.876493872740386	0.0401647319632472	0.2504662822465185	0.1093790506246103	1.1113643054112816	0.0483840825413466	0.0120978878745881	0.3398226953726465	0.0396995068440596	0.0566352234445464
637.5	0.619515033228824	0.017891561397495	0.012577363908092	0.0198231103006646	0.1920056714382192	0.876014699668883	0.0401427549892573	0.2503294704962923	0.1093191840974802	1.110756414301547	0.048357616616515	0.0120912681711604	0.3396366173685255	0.0396777624049415	0.0566042137095861
638.0	0.6191763067049078	0.0178817817201387	0.0125704832263638	0.0198122779718378	0.1919006794221828	0.8755360844166811	0.0401208036356414	0.2501928177922159	0.1092593873947869	1.110149231453772	0.0483311815292366	0.0120846561850396	0.3394507565498478	0.0396560433567673	0.0565732401641741
638.5	0.6188379747434817	0.0178720134293961	0.0125636105668542	0.019801458249287	0.1917958097256339	0.8750580260036285	0.0400988778572827	0.2500563238554272	0.1091996603934811	1.1095427556218316	0.0483047772252503	0.0120780519026352	0.3392651125334511	0.0396343496547109	0.0565423027444758
639.0	0.6185000366503423	0.0178622565052472	0.0125567459154288	0.0197906511108638	0.1916910621333049	0.8745805234518326	0.0400769776091686	0.2499199884077047	0.1091400029707989	1.108936985562478	0.048278403650421	0.0120714553103881	0.339079684937062	0.0396126812540503	0.0565114013868043
639.5	0.6181624917328896	0.0178525109277183	0.012549889257986	0.0197798565344713	0.1915864364304252	0.8741035757856525	0.0400551028463907	0.2497838111714656	0.10908041500426	1.1083319200353323	0.0482520607507379	0.0120648663947707	0.3388944733792924	0.0395910381101672	0.0564805360276204
640.0	0.6178253393001226	0.0178427766768818	0.0125430405804567	0.0197690744980632	0.1914819324027206	0.8736271820316938	0.0400332535241442	0.2496477918697638	0.1090208963716675	1.1077275578028782	0.0482257484723153	0.0120582851422866	0.3387094774796385	0.0395694201785469	0.0564497066035321
640.5	0.6174885786626356	0.017833053732856	0.0125361998688045	0.0197583049796443	0.1913775498364117	0.873151341218802	0.0400114295977278	0.2495119302262885	0.1089614469511071	1.1071238976304516	0.0481994667613916	0.0120517115394704	0.3385246968584771	0.0395478274147778	0.0564189130512941
641.0	0.6171522091326118	0.017823342075805	0.0125293671090252	0.0197475479572696	0.191273288518212	0.8726760523780561	0.0399896310225434	0.2493762259653622	0.1089020666209459	1.1065209382862342	0.048173215564329	0.012045145572888	0.3383401311370636	0.0395262597745511	0.0563881553078073
641.5	0.6168162300238215	0.0178136416859385	0.0125225422871472	0.0197368034090449	0.1911691482353272	0.8722013145427625	0.0399678577540957	0.2492406788119392	0.1088427552598322	1.1059186785412458	0.0481469948276134	0.0120385872291362	0.3381557799375297	0.0395047172136608	0.0563574333101188
642.0	0.6164806406516158	0.0178039525435119	0.0125157253892311	0.0197260713131263	0.1910651287754536	0.8717271267484491	0.0399461097479921	0.2491052884916036	0.1087835127466941	1.1053171171693352	0.0481208044978539	0.0120320364948427	0.3379716428828806	0.0394831996880031	0.0563267469954209
642.5	0.6161454403329227	0.0177942746288261	0.0125089164013695	0.0197153516477199	0.1909612299267767	0.871253488032859	0.0399243869599422	0.2489700547305676	0.1087243389607392	1.1047162529471737	0.0480946445217826	0.0120254933566659	0.337787719596993	0.0394617071535763	0.0562960963010513
643.0	0.6158106283862432	0.017784607922227	0.0125021153096874	0.0197046443910822	0.1908574514779696	0.870780397435944	0.0399026893457577	0.2488349772556701	0.1086652337814536	1.1041160846542457	0.0480685148462539	0.0120189578012952	0.337604009704612	0.0394402395664802	0.0562654811644921
643.5	0.6154762041316463	0.017774952404106	0.0124953221003415	0.0196939495215194	0.1907537932181922	0.8703078539998593	0.0398810168613519	0.2487000557943746	0.1086061970886012	1.1035166110728425	0.0480424154182447	0.0120124298154505	0.3374205128313494	0.0394187968829164	0.0562349015233701
644.0	0.6151421668907645	0.0177653080548993	0.0124885367595207	0.0196832670173874	0.1906502549370894	0.8698358567689563	0.0398593694627397	0.2485652900747674	0.108547228762223	1.1029178309880536	0.0480163461848535	0.0120059093858821	0.3372372286036808	0.0393973790591875	0.0562043573154556
644.5	0.6148085159867906	0.0177556748550883	0.0124817592734454	0.019672596857092	0.1905468364247898	0.8693644047897776	0.0398377471060371	0.2484306798255564	0.1084883286826359	1.1023197431877598	0.0479903070933006	0.0119993964993711	0.3370541566489434	0.0393759860516971	0.0561738484786625
645.0	0.6144752507444721	0.0177460527851989	0.0124749896283679	0.0196619390190883	0.1904435374719045	0.8688934971110505	0.039816149747461	0.2482962247760689	0.1084294967304325	1.1017223464626231	0.0479642980909272	0.0119928911427287	0.3368712965953332	0.0393546178169492	0.0561433749510481
645.5	0.6141423704901072	0.0177364418258018	0.0124682278105723	0.019651293481881	0.1903403578695259	0.8684231327836807	0.0397945773433289	0.2481619246562503	0.10837073278648	1.1011256396060825	0.0479383191251955	0.0119863933027967	0.3366886480719037	0.0393332743115483	0.0561129366708118
646.0	0.6138098745515411	0.0177268419575124	0.0124614738063739	0.0196406602240238	0.1902372974092258	0.8679533108607463	0.0397730298500585	0.2480277791966618	0.1083120367319196	1.100529621414343	0.0479123701436883	0.0119799029664468	0.3365062107085618	0.0393119554921989	0.0560825335762959
646.5	0.6134777622581611	0.0177172531609904	0.0124547276021197	0.0196300392241196	0.1901343558830547	0.8674840303974931	0.039751507224168	0.2478937881284795	0.1082534084481657	1.099934290686371	0.0478864510941085	0.0119734201205811	0.336323984136067	0.0392906613157054	0.0560521656059842
647.0	0.6131460329408924	0.0177076754169397	0.0124479891841881	0.0196194304608203	0.1900315330835401	0.8670152904513261	0.0397300094222748	0.2477599511834919	0.1081948478169049	1.0993396462238831	0.0478605619242789	0.0119669447521315	0.3361419679860282	0.0392693917389714	0.0560218326985022
647.5	0.6128146859321942	0.0176981087061086	0.0124412585389887	0.0196088339128267	0.1899288288036853	0.8665470900818061	0.0397085364010961	0.2476262680940991	0.1081363547200955	1.0987456868313423	0.0478347025821417	0.0119604768480602	0.3359601618909015	0.0392481467189999	0.0559915347926164
648.0	0.612483720566055	0.0176885530092893	0.0124345356529623	0.0195982495588881	0.189826242836968	0.8660794283506421	0.0396870881174483	0.2474927385933103	0.1080779290399669	1.098152411315948	0.0478088730157584	0.0119540163953591	0.3357785654839877	0.039226926212893	0.0559612718272341
648.5	0.6121531361779885	0.0176790083073182	0.0124278205125808	0.0195876773778025	0.1897237749773392	0.8656123043216861	0.0396656645282467	0.2473593624147425	0.1080195706590184	1.0975598184876278	0.0477830731733093	0.0119475633810499	0.3355971783994304	0.0392057301778511	0.0559310437414028
649.0	0.6118229321050297	0.0176694745810751	0.0124211131043472	0.0195771173484163	0.1896214250192216	0.8651457170609269	0.0396442655905053	0.2472261392926188	0.1079612794600187	1.096967907159033	0.0477573030030935	0.0119411177921839	0.3354160002722132	0.0391845585711733	0.0559008504743102
649.5	0.6114931076857301	0.0176599518114838	0.0124144134147955	0.0195665694496241	0.1895191927575085	0.8646796656364846	0.0396228912613365	0.247093068961767	0.1079030553260054	1.0963766761455285	0.0477315624535278	0.0119346796158424	0.3352350307381574	0.0391634113502565	0.0558706919652832
650.0	0.611163662260154	0.0176504399795117	0.0124077214304904	0.0195560336603689	0.1894170779875623	0.8642141491186042	0.0396015414979508	0.2469601511576174	0.1078448981402836	1.095786124265185	0.0477058514731473	0.0119282488391359	0.3350542694339201	0.0391422884725958	0.0558405681537881
650.5	0.6108345951698738	0.0176409390661695	0.0124010371380275	0.0195455099596416	0.1893150805052135	0.8637491665796496	0.0395802162576566	0.2468273856162015	0.1077868077864258	1.0951962503387738	0.0476801700106045	0.0119218254492046	0.3348737159969913	0.0391211898957835	0.0558104789794299
651.0	0.610505905757967	0.0176314490525113	0.012394360524033	0.0195349983264808	0.1892132001067591	0.8632847170940993	0.0395589154978597	0.2466947720741505	0.107728784148271	1.094607053189758	0.0476545180146692	0.011915409433218	0.334693370065692	0.0391001155775096	0.055780424381952
651.5	0.6101775933690105	0.0176219699196345	0.0123876915751637	0.0195244987399731	0.1891114365889616	0.8628207997385383	0.0395376391760636	0.2465623102686931	0.1076708271099236	1.0940185316442843	0.047628895434228	0.011909000778375	0.3345132312791715	0.0390790654755607	0.0557504043012357
652.0	0.6098496573490773	0.0176125016486795	0.0123810302781071	0.0195140111792528	0.1890097897490474	0.8623574135916542	0.0395163872498683	0.2464299999376545	0.1076129365557531	1.093430684531178	0.047603302218284	0.0119025994719035	0.3343332992774057	0.0390580395478205	0.0557204186773
652.5	0.6095220970457321	0.0176030442208296	0.0123743766195809	0.0195035356235014	0.1889082593847056	0.86189455773423	0.0394951596769711	0.2462978408194543	0.1075551123703931	1.092843510681932	0.0475777383159569	0.0118962055010608	0.3341535737011942	0.0390370377522689	0.0556904674503013
653.0	0.6091949118080277	0.0175935976173112	0.0123677305863332	0.0194930720519481	0.188806845294087	0.8614322312491397	0.0394739564151655	0.2461658326531051	0.1074973544387409	1.0922570089307029	0.0475522036764821	0.0118898188531333	0.3339740541921581	0.0390160600469822	0.0556605505605325
653.5	0.6088681009865002	0.0175841618193932	0.0123610921651425	0.0194826204438692	0.1887055472758025	0.8609704332213415	0.0394527774223413	0.2460339751782109	0.1074396626459563	1.091671178114302	0.0475266982492105	0.0118834395154361	0.3337947403927385	0.0389951063901327	0.0556306679484233
654.0	0.6085416639331654	0.0175747368083874	0.0123544613428174	0.019472180778588	0.1886043651289221	0.8605091627378726	0.0394316226564843	0.2459022681349656	0.1073820368774612	1.0910860170721886	0.0475012219836086	0.0118770674753136	0.333615631946193	0.0389741767399882	0.0556008195545393
654.5	0.6082156000015143	0.0175653225656478	0.0123478381061965	0.0194617530354749	0.1885032986529732	0.8600484188878429	0.039410492075676	0.2457707112641506	0.1073244770189388	1.0905015246464609	0.0474757748292577	0.0118707027201386	0.3334367284965942	0.0389532710549119	0.0555710053195818
655.0	0.6078899085465095	0.0175559190725711	0.0123412224421485	0.0194513371939471	0.1884023476479399	0.85958820076243	0.0393893856380935	0.2456393043071345	0.1072669829563328	1.0899176996818514	0.0474503567358538	0.0118643452373131	0.3332580296888274	0.0389323892933624	0.0555412251843877
655.5	0.6075645889245807	0.017546526310596	0.0123346143375722	0.0194409332334687	0.1883015119142612	0.8591285074548741	0.0393683033020087	0.2455080470058704	0.1072095545758469	1.089334541025719	0.0474249676532073	0.0118579950142674	0.3330795351685882	0.038911531413893	0.0555114790899286
656.0	0.607239640493621	0.0175371442612034	0.0123280137793959	0.0194305411335501	0.1882007912528303	0.85866933806047	0.0393472450257888	0.2453769391028948	0.1071521917639438	1.08875204752804	0.0473996075312424	0.0118516520384606	0.3329012445823802	0.0388906973751516	0.0554817669773108
656.5	0.6069150626129829	0.0175277729059166	0.0123214207545779	0.0194201608737484	0.1881001854649928	0.8582106916765638	0.0393262107678955	0.2452459803413259	0.1070948944073447	1.088170218041402	0.0473742763199975	0.0118453162973802	0.3327231575775128	0.0388698871358806	0.0554520887877748
657.0	0.6065908546434736	0.0175184122263002	0.0123148352501062	0.019409792433667	0.1879996943525458	0.8577525674025466	0.0393052004868849	0.2451151704648621	0.1070376623930284	1.087589051420999	0.0473489739696239	0.0118389877785423	0.3325452738020995	0.0388491006549164	0.055422444462695
657.5	0.6062670159473521	0.0175090622039613	0.0123082572529983	0.0193994357929555	0.1878993177177367	0.8572949643398482	0.0392842141414073	0.2449845092177801	0.1069804956082308	1.0870085465246184	0.0473237004303864	0.0118326664694913	0.3323675929050545	0.0388283378911893	0.0553928339435793
658.0	0.6059435458883242	0.0174997228205481	0.0123016867503012	0.0193890909313094	0.1877990553632615	0.8568378815919326	0.0392632516902067	0.244853996344934	0.1069233939404439	1.0864287022126409	0.0472984556526623	0.0118263523577996	0.3321901145360916	0.038807598803723	0.0553632571720686
658.5	0.605620443831539	0.0174903940577507	0.0122951237290914	0.0193787578284704	0.1876989070922641	0.8563813182642915	0.039242313092121	0.2447236315917528	0.1068663572774156	1.0858495173480278	0.0472732395869415	0.0118200454310683	0.3320128383457215	0.0387868833516349	0.0553337140899365
659.0	0.6052977091435854	0.0174810758973007	0.0122885681764749	0.019368436464226	0.187598872708335	0.8559252734644395	0.0392213983060812	0.2445934147042398	0.1068093855071483	1.0852709907963176	0.0472480521838261	0.0118137456769262	0.3318357639852497	0.038766191494135	0.0553042046390893
659.5	0.6049753411924866	0.017471768320971	0.0122820200795866	0.0193581268184094	0.1874989520155097	0.8554697463019078	0.0392005072911115	0.2444633454289702	0.1067524785178989	1.084693121425617	0.04722289339403	0.0118074530830303	0.3316588911067743	0.0387455231905265	0.055274728761565
660.0	0.6046533393476983	0.0174624713105755	0.012275479425591	0.0193478288708992	0.1873991448182677	0.8550147358882392	0.039179640006329	0.2443334235130901	0.1066956361981775	1.0841159081065934	0.0471977631683787	0.0118011676370657	0.3314822193631836	0.0387248784002049	0.0552452863995333
660.5	0.6043317029801026	0.0174531848479696	0.0122689462016815	0.0193375426016197	0.1872994509215315	0.8545602413369827	0.0391587964109435	0.2442036487043146	0.1066388584367472	1.0835393497124703	0.0471726614578089	0.0117948893267453	0.3313057484081545	0.0387042570826582	0.0552158774952953
661.0	0.6040104314620061	0.0174439089150496	0.0122624203950806	0.0193272679905405	0.1871998701306649	0.8541062617636879	0.0391379764642568	0.2440740207509267	0.106582145122623	1.0829634451190178	0.0471475882133682	0.0117886181398096	0.3311294778961494	0.0386836591974661	0.055186501991283
661.5	0.6036895241671344	0.0174346434937525	0.0122559019930397	0.0193170050176763	0.1871004022514723	0.8536527962858986	0.0391171801256631	0.2439445394017751	0.1065254961450714	1.082388193204547	0.047122543386215	0.0117823540640272	0.3309534074824152	0.0386630847043005	0.0551571598300589
662.0	0.6033689804706286	0.0174253885660564	0.0122493909828391	0.0193067536630868	0.187001047090197	0.8531998440231493	0.0390964073546483	0.2438152044062732	0.1064689113936094	1.0818135928499018	0.047097526927618	0.0117760970871941	0.3307775368229798	0.0386425335629245	0.0551278509543156
662.5	0.6030487997490425	0.0174161441139798	0.0122428873517879	0.019296513906877	0.1869018044535206	0.8527474040969582	0.0390756581107899	0.2436860155143975	0.1064123907580043	1.0812396429384543	0.0470725387889558	0.011769847197134	0.3306018655746512	0.0386220057331926	0.0550985753068759
663.0	0.6027289813803371	0.0174069101195819	0.0122363910872239	0.0192862857291965	0.186802674148561	0.8522954756308219	0.0390549323537567	0.2435569724766857	0.1063559341282725	1.080666342356095	0.0470475789217167	0.0117636043816981	0.3304263933950148	0.0386015011750504	0.0550693328306916
663.5	0.6024095247438781	0.0173976865649625	0.0122299021765136	0.0192760691102395	0.1867036559828721	0.8518440577502104	0.0390342300433087	0.2434280750442357	0.1062995413946791	1.080093689991228	0.0470226472774987	0.0117573686287651	0.3302511199424309	0.0385810198485343	0.0550401234688441
664.0	0.6020904292204309	0.0173884734322615	0.0122234206070521	0.0192658640302452	0.1866047497644418	0.8513931495825626	0.0390135511392966	0.2432993229687037	0.1062432124477372	1.0795216847347633	0.0469977438080087	0.011751139926241	0.3300760448760331	0.0385605617137709	0.0550109471645433
664.5	0.6017716941921575	0.0173792707036591	0.0122169463662628	0.0192556704694968	0.1865059553016914	0.8509427502572788	0.0389928956016618	0.2431707160023027	0.106186947178207	1.07895032548011	0.0469728684650626	0.0117449182620589	0.3299011678557262	0.0385401267309776	0.0549818038611276
665.0	0.601453319042613	0.0173700783613758	0.0122104794415976	0.0192454884083223	0.1864072724034738	0.850492858905717	0.0389722633904358	0.2430422538978012	0.1061307454770955	1.0783796111231694	0.0469480212005846	0.0117387036241795	0.3297264885421836	0.0385197148604613	0.0549526935020634
665.5	0.6011353031567407	0.0173608963876719	0.0122040198205368	0.0192353178270935	0.1863087008790733	0.8500434746611875	0.0389516544657405	0.2429139364085217	0.1060746072356554	1.077809540562329	0.0469232019666074	0.0117324960005904	0.3295520065968458	0.038499326062619	0.054923616030945
666.0	0.6008176459208692	0.0173517247648476	0.0121975674905888	0.0192251587062267	0.1862102405382033	0.8495945966589462	0.0389310687877875	0.2427857632883389	0.1060185323453849	1.0772401126984534	0.0468984107152714	0.0117262953793062	0.3293777216819175	0.0384789602979371	0.0548945713914938
666.5	0.6005003467227081	0.0173425634752432	0.0121911224392903	0.0192150110261819	0.1861118911910059	0.8491462240361916	0.0389105063168778	0.2426577342916785	0.1059625206980265	1.0766713264348813	0.0468736473988249	0.0117201017483686	0.3292036334603665	0.0384586175269914	0.0548655595275584
667.0	0.6001834049513449	0.0173334125012383	0.0121846846542061	0.0192048747674631	0.1860136526480503	0.8486983559320573	0.0388899670134022	0.2425298491735155	0.1059065721855668	1.0761031806774155	0.0468489119696234	0.0117139150958463	0.3290297415959207	0.0384382977104467	0.054836580383114
667.5	0.5998668199972403	0.0173242718252523	0.0121782541229288	0.0191947499106181	0.1859155247203319	0.8482509914876077	0.0388694508378401	0.2424021076893728	0.1058506867002356	1.0755356743343167	0.0468242043801295	0.0117077354098347	0.3288560457530665	0.0384180008090565	0.0548076339022623
668.0	0.5995505912522252	0.0173151414297442	0.0121718308330793	0.0191846364362383	0.1858175072192711	0.8478041298458331	0.0388489577507601	0.2422745095953199	0.105794864134505	1.0749688063162983	0.0467995245829125	0.011701562678456	0.3286825455970465	0.038397726783663	0.0547787200292306
668.5	0.5992347181094965	0.0173060212972119	0.0121654147723059	0.0191745343249584	0.185719599956712	0.8473577701516437	0.0388284877128194	0.242147054647971	0.1057391043810895	1.0744025755365192	0.0467748725306483	0.011695396889859	0.3285092407938579	0.0383774755951965	0.0547498387083722
669.0	0.5989191999636136	0.0172969114101932	0.0121590059282852	0.0191644435574569	0.1856218027449213	0.8469119115518651	0.0388080406847634	0.242019742604484	0.1056834073329443	1.0738369809105752	0.046750248176119	0.0116892380322194	0.3283361310102495	0.0383572472046756	0.0547209898841655
669.5	0.5986040362104951	0.0172878117512645	0.0121526042887211	0.0191543641144553	0.1855241153965871	0.8464665531952323	0.0387876166274257	0.2418925732225587	0.1056277728832656	1.0732720213564952	0.0467256514722124	0.0116830860937392	0.3281632159137208	0.0383370415732067	0.0546921735012138
670.0	0.5982892262474139	0.0172787223030414	0.0121462098413454	0.0191442959767182	0.1854265377248181	0.8460216942323853	0.0387672155017279	0.2417655462604354	0.1055722009254893	1.072707695794733	0.0467010823719221	0.011676941062647	0.3279904951725189	0.0383168586619835	0.0546633895042452
670.5	0.5979747694729947	0.0172696430481788	0.0121398225739172	0.0191342391250535	0.1853290695431417	0.8455773338158632	0.0387468372686792	0.2416386614768935	0.1055166913532906	1.0721440031481604	0.046676540828347	0.0116708029271978	0.3278179684556369	0.0382966984322874	0.0546346378381118
671.0	0.5976606652872098	0.0172605739693698	0.0121334424742234	0.0191241935403118	0.1852317106655039	0.8451334711001002	0.0387264818893761	0.2415119186312501	0.1054612440605834	1.071580942342062	0.0466520267946911	0.0116646716756727	0.3276456354328122	0.0382765608454867	0.0546059184477898
671.5	0.5973469130913756	0.0172515150493468	0.012127069530078	0.0191141592033866	0.1851344609062671	0.8446901052414185	0.0387061493250025	0.2413853174833583	0.1054058589415194	1.071018512304127	0.0466275402242628	0.0116585472963794	0.3274734957745239	0.0382564458630366	0.054577231278379
672.0	0.5970335122881486	0.0172424662708805	0.0121207037293226	0.0191041360952141	0.1850373200802097	0.8442472353980257	0.038685839536829	0.2412588577936062	0.1053505358904879	1.0704567119644444	0.0466030810704754	0.0116524297776517	0.327301549151991	0.038236353446479	0.0545485762751022
672.5	0.5967204622815222	0.0172334276167802	0.0121143450598259	0.0190941241967732	0.1849402880025246	0.8438048607300074	0.0386655524862131	0.241132539322915	0.1052952748021145	1.0698955402554946	0.0465786492868463	0.0116463191078494	0.3271297952371705	0.0382162835574421	0.0545199533833054
673.0	0.5964077624768227	0.0172243990698936	0.0121079935094837	0.019084123489085	0.1848433644888184	0.8433629803993234	0.0386452881345987	0.2410063618327376	0.1052400755712611	1.069334996112145	0.0465542448269965	0.0116402152753584	0.326958233702755	0.0381962361576403	0.0544913625484571
673.5	0.5960954122807058	0.0172153806131068	0.0121016490662192	0.019074133953213	0.1847465493551098	0.842921593569802	0.0386250464435159	0.2408803250850576	0.1051849380930248	1.0687750784716408	0.0465298676446509	0.0116341182685906	0.3267868642221711	0.0381762112088739	0.0544628037161478
674.0	0.5957834111011534	0.0172063722293439	0.0120953117179823	0.0190641555702632	0.1846498424178289	0.8424806994071362	0.0386048273745808	0.2407544288423874	0.1051298622627376	1.068215786273602	0.0465055176936377	0.0116280280759838	0.3266156864695774	0.0381562086730289	0.0544342768320902
674.5	0.5954717583474693	0.0171973739015674	0.0120889814527502	0.0190541883213833	0.1845532434938159	0.8420402970788763	0.0385846308894953	0.240628672867767	0.1050748479759654	1.067657118460014	0.046481194927888	0.0116219446860016	0.3264447001198619	0.0381362285120767	0.0544057818421184
675.0	0.5951604534302758	0.0171883856127775	0.0120826582585268	0.0190442321877635	0.18445675240032	0.8416003857544272	0.0385644569500468	0.2405030569247625	0.1050198951285078	1.0670990739752222	0.046456899301436	0.0116158680871335	0.326273904848641	0.038116270688074	0.0543773186921877
675.5	0.5948494957615105	0.0171794073460125	0.0120763421233427	0.0190342871506354	0.1843603689549984	0.8411609646050423	0.0385443055181081	0.2403775807774648	0.1049650036163971	1.066541651765926	0.046432630768418	0.0116097982678945	0.3261033003322565	0.0380963351631624	0.0543488873283746
676.0	0.5945388847544223	0.0171704390843484	0.0120700330352554	0.0190243531912726	0.1842640929759149	0.8407220328038185	0.0385241765556368	0.2402522441904881	0.1049101733358977	1.0659848507811716	0.0464083892830728	0.0116037352168254	0.3259328862477744	0.0380764218995684	0.0543204876968758
676.5	0.5942286198235683	0.0171614808108988	0.0120637309823492	0.0190144302909905	0.1841679242815392	0.8402835895256916	0.0385040700246757	0.2401270469289684	0.1048554041835056	1.0654286699723468	0.046384174799741	0.0115976789224923	0.3257626622729825	0.0380565308596027	0.0542921197440084
677.0	0.5939187003848095	0.0171525325088152	0.0120574359527347	0.0190045184311458	0.1840718626907454	0.8398456339474306	0.038483985887352	0.2400019887585622	0.1048006960559479	1.064873108293174	0.046359987272865	0.0115916293734872	0.3255926280863884	0.0380366620056607	0.0542637834162095
677.5	0.5936091258553085	0.0171435941612863	0.0120511479345493	0.0189946175931369	0.1839759080228112	0.8394081652476341	0.0384639241058772	0.2398770694454452	0.1047460488501819	1.064318164699703	0.0463358266569884	0.0115855865584271	0.3254227833672182	0.0380168153002216	0.0542354786600357
678.0	0.593299895653524	0.0171346657515382	0.0120448669159567	0.0189847277584031	0.1838800600974166	0.8389711826067234	0.0384438846425471	0.2397522887563107	0.1046914624633944	1.0637638381503065	0.0463116929067561	0.0115795504659546	0.3252531277954131	0.0379969907058484	0.0542072054221628
678.5	0.59299100919921	0.0171257472628344	0.0120385928851469	0.0189748489084254	0.1837843187346432	0.8385346852069396	0.0384238674597414	0.2396276464583684	0.1046369367930016	1.0632101276056725	0.0462875859769137	0.0115735210847375	0.3250836610516295	0.0379771881851878	0.0541789636493858
679.0	0.5926824659134093	0.0171168386784755	0.0120323258303364	0.0189649810247256	0.1836886837549724	0.8380986722323376	0.0384038725199235	0.2395031423193429	0.1045824717366478	1.0626570320287982	0.0462635058223075	0.0115674984034688	0.3249143828172351	0.03795740770097	0.0541507532886181
679.5	0.5923742652184528	0.0171079399817993	0.0120260657397678	0.0189551240888667	0.183593154979285	0.8376631428687811	0.0383838997856401	0.2393787761074722	0.1045280671922053	1.0621045503849842	0.0462394523978839	0.0115614824108666	0.3247452927743081	0.037937649216008	0.0541225742868914
680.0	0.5920664065379536	0.0170990511561804	0.01201981260171	0.0189452780824523	0.1834977322288598	0.8372280963039381	0.0383639492195213	0.2392545475915067	0.1044737230577736	1.061552681641828	0.0462154256586897	0.0115554730956743	0.3245763906056351	0.0379179126931981	0.0540944265913555
680.5	0.5917588892968056	0.0170901721850304	0.012013566404458	0.0189354429871271	0.1834024153253727	0.8367935317272766	0.0383440207842803	0.2391304565407073	0.1044194392316787	1.0610014247692183	0.046191425559871	0.0115494704466601	0.324407675994709	0.0378981980955191	0.0540663101492777
681.0	0.5914517129211785	0.0170813030517977	0.0120073271363325	0.0189256187845762	0.1833072040908952	0.8363594483300579	0.0383241144427128	0.2390065027248447	0.1043652156124727	1.0604507787393278	0.0461674520566737	0.011543474452617	0.3242391486257268	0.0378785053860322	0.0540382249080428
681.5	0.591144876838515	0.0170724437399674	0.0120010947856807	0.0189158054565254	0.1832120983478939	0.835925845305334	0.0383042301576973	0.2388826859141973	0.1043110520989327	1.0599007425266074	0.0461435051044427	0.0115374851023633	0.3240708081835885	0.037858834527881	0.0540101708151526
682.0	0.5908383804775278	0.017063594233061	0.0119948693408752	0.0189060029847408	0.1831170979192291	0.8354927218479417	0.0382843678921947	0.2387590058795503	0.1042569485900611	1.059351315107781	0.0461195846586221	0.0115315023847417	0.3239026543538946	0.0378391854842911	0.0539821478182254
682.5	0.5905322232681947	0.0170547545146367	0.0119886507903146	0.0188962113510291	0.1830222026281538	0.8350600771544971	0.0382645276092477	0.2386354623921943	0.1042029049850839	1.0588024954618374	0.0460956906747546	0.0115255262886199	0.323734686822944	0.0378195582185698	0.0539541558649961
683.0	0.5902264046417571	0.017045924568289	0.0119824391224233	0.0188864305372369	0.1829274122983126	0.8346279104233923	0.0382447092719812	0.238512055223924	0.104148921183451	1.058254282570027	0.0460718231084811	0.0115195568028901	0.3235669052777327	0.0377999526941061	0.0539261949033157
683.5	0.5899209240307152	0.0170371043776486	0.0119762343256514	0.0188766605252511	0.1828327267537407	0.8341962208547895	0.0382249128436017	0.2383887841470363	0.104094997084835	1.0577066754158528	0.0460479819155409	0.0115135939164692	0.3233993094059517	0.0377803688743702	0.0538982648811506
684.0	0.5896157808688253	0.0170282939263826	0.0119700363884744	0.0188669012969987	0.1827381458188629	0.8337650076506176	0.0382051382873971	0.23826564893433	0.104041132589131	1.057159672985067	0.0460241670517712	0.0115076376182986	0.3232318988959851	0.0377608067229136	0.0538703657465832
684.5	0.5893109745910956	0.0170194931981941	0.0119638452993935	0.0188571528344464	0.1826436693184925	0.8333342700145646	0.0381853855667366	0.2381426493591032	0.1039873275964557	1.0566132742656618	0.0460003784731066	0.0115016878973441	0.3230646734369076	0.0377412662033687	0.0538424974478105
685.0	0.5890065046337841	0.017010702176822	0.0119576610469354	0.0188474151196008	0.18254929707783	0.8329040071520769	0.0381656546450702	0.2380197851951531	0.1039335820071469	1.0560674782478665	0.0459766161355792	0.0114957447425961	0.322897632718484	0.0377217472794484	0.0538146599331447
685.5	0.588702370434394	0.0170019208460415	0.0119514836196521	0.0188376881345081	0.1824550289224625	0.8324742182703507	0.0381459454859292	0.2378970562167741	0.103879895721763	1.0555222839241396	0.0459528799953183	0.0114898081430693	0.3227307764311659	0.0377022499149463	0.0537868531510123
686.0	0.5883985714316715	0.0169931491896632	0.011945313006121	0.0188279718612543	0.1823608646783625	0.8320449025783305	0.0381262580529249	0.2377744621987563	0.1038262686410824	1.0549776902891637	0.0459291700085499	0.0114838780878024	0.3225641042660909	0.0376827740737362	0.053759077049954
686.5	0.588095107065601	0.0169843871915337	0.0119391491949446	0.0188182662819646	0.1822668041718867	0.8316160592867022	0.0381065923097494	0.2376520029163847	0.1037727006661027	1.0544336963398389	0.0459054861315966	0.0114779545658587	0.3223976159150801	0.0376633197197719	0.0537313315786245
687.0	0.5877919767774031	0.016975634835535	0.0119329921747508	0.0188085713788037	0.182172847229775	0.8311876876078892	0.0380869482201747	0.2375296781454374	0.1037191916980403	1.053890301075277	0.0458818283208773	0.0114720375663253	0.3222313110706367	0.0376438868170871	0.053703616685792
687.5	0.5874891800095309	0.0169668921055849	0.0119268419341926	0.0187988871339756	0.1820789936791498	0.8307597867560479	0.0380673257480528	0.2374074876621847	0.1036657416383297	1.0533475034967958	0.045858196532907	0.0114661270783136	0.3220651894259436	0.037624475329795	0.053675932320338
688.0	0.587186716205666	0.0169581589856362	0.011920698461948	0.0187892135297234	0.1819852433475144	0.8303323559470629	0.0380477248573155	0.2372854312433875	0.1036123503886231	1.0528053026079132	0.0458345907242965	0.011460223090959	0.3218992506748623	0.0376050852220882	0.053648278431257
688.5	0.5868845848107163	0.0169494354596774	0.0119145617467199	0.0187795505483292	0.1818915960627524	0.8299053943985427	0.038028145511974	0.2371635086662959	0.1035590178507895	1.052263697414341	0.0458110108517522	0.0114543255934207	0.3217334945119302	0.0375857164582387	0.0536206549676561
689.0	0.5865827852708119	0.016940721511732	0.0119084317772363	0.0187698981721143	0.1817980516531268	0.829478901329814	0.0380085876761188	0.2370417197086483	0.1035057439269145	1.0517226869239784	0.0457874568720756	0.0114484345748819	0.3215679206323598	0.0375663690025972	0.0535930618787548
689.5	0.5862813170333019	0.0169320171258589	0.0119023085422499	0.0187602563834385	0.1817046099472785	0.8290528759619187	0.0379890513139195	0.2369200641486696	0.1034525285192994	1.0511822701469082	0.0457639287421634	0.0114425500245497	0.3214025287320358	0.0375470428195932	0.0535654991138846
690.0	0.5859801795467517	0.0169233222861517	0.0118961920305383	0.0187506251647006	0.1816112707742256	0.828627317517608	0.0379695363896246	0.2367985417650706	0.1033993715304608	1.050642446095389	0.045740426419007	0.0114366719316548	0.3212373185075142	0.0375277378737349	0.0535379666224888
690.5	0.5856793722609394	0.0169146369767391	0.0118900822309038	0.0187410044983379	0.1815180339633623	0.8282022252213386	0.0379500428675612	0.2366771523370459	0.1033462728631298	1.0501032137838495	0.0457169498596924	0.0114308002854516	0.3210722896560199	0.0375084541296087	0.0535104643541223
691.0	0.585378894626852	0.0169059611817849	0.0118839791321734	0.0187313943668262	0.1814248993444579	0.8277775982992676	0.0379305707121349	0.2365558956442731	0.1032932324202518	1.0495645722288849	0.0456934990213998	0.0114249350752183	0.3209074418754453	0.0374891915518791	0.0534829922584509
691.5	0.585078746096683	0.0168972948854872	0.0118778827231985	0.0187217947526799	0.181331866747656	0.8273534359792485	0.0379111198878294	0.2364347714669115	0.1032402501049855	1.0490265204492464	0.0456700738614035	0.0114190762902564	0.3207427748643482	0.0374699501052886	0.0534555502852514
692.0	0.5847789261238285	0.0168886380720791	0.0118717929928553	0.0187122056384517	0.1812389360034729	0.8269297374908259	0.0378916903592066	0.2363137795856005	0.1031873258207028	1.0484890574658412	0.0456466743370714	0.0114132239198911	0.3205782883219498	0.0374507297546573	0.0534281383844111
692.5	0.5844794341628847	0.0168799907258281	0.0118657099300442	0.0187026270067323	0.1811461069427975	0.826506502065232	0.0378722820909061	0.2361929197814587	0.1031344594709876	1.0479521823017224	0.0456233004058651	0.0114073779534711	0.3204139819481338	0.0374315304648829	0.0534007565059276
693.0	0.5841802696696441	0.0168713528310364	0.0118596335236901	0.0186930588401507	0.1810533793968894	0.8260837289353814	0.0378528950476451	0.2360721918360825	0.1030816509596359	1.0474158939820857	0.0455999520253393	0.0114015383803683	0.3202498554434437	0.0374123522009402	0.0533734045999085
693.5	0.5838814321010926	0.0168627243720404	0.0118535637627424	0.018683501121374	0.1809607531973786	0.8256614173358666	0.0378335291942182	0.2359515955315447	0.1030289001906548	1.0468801915342614	0.0455766291531419	0.0113957051899779	0.3200859085090814	0.0373931949278813	0.0533460826165709
694.0	0.5835829209154056	0.0168541053332107	0.0118475006361744	0.0186739538331071	0.180868228176264	0.8252395665029542	0.0378141844954972	0.2358311306503935	0.102976207068262	1.0463450739877116	0.0455533317470134	0.0113898783717185	0.3199221408469057	0.037374058610835	0.0533187905062415
694.5	0.5832847355719463	0.0168454956989525	0.0118414441329838	0.0186644169580927	0.1807758041659128	0.8248181756745793	0.037794860916431	0.2357107969756509	0.1029235714968854	1.0458105403740223	0.0455300597647868	0.0113840579150319	0.3197585521594296	0.0373549432150068	0.0532915282193559
[truncated: 8,611 more rows]
