# Supplementary material for: Dissociative ionization cross sections of isobutanol
Source: Sci Rep. 2025 Nov 28;15:44518. doi: 10.1038/s41598-025-28167-3 (PMC12738736; doi:10.1038/s41598-025-28167-3)
Supplement: Supplementary file 3 — Supplementary Information 3. [file 41598_2025_28167_MOESM3_ESM.csv]

energy	CH_2OH	CH_4O	CH_5O	COH\C_2H_5	CO\C_2H_4	C_2HO\C_3H_5	C_2H_2O\C_3H_6	C_2H_3	C_3H_3	C_3H_7	C_3H_7O	C_4H_7\C_3H_3O	C_4H_8\C_3H_4O	C_4H_9\C_3H_5O	C_4H_{10}O
1.0	0.0	0.0	0.0	0.0	0.0	0.0	0.0	0.0	0.0	0.0	0.0	0.0	0.0	0.0	0.0
1.5	0.0	0.0	0.0	0.0	0.0	0.0	0.0	0.0	0.0	0.0	0.0	0.0	0.0	0.0	0.0
2.0	0.0	0.0	0.0	0.0	0.0	0.0	0.0	0.0	0.0	0.0	0.0	0.0	0.0	0.0	0.0
2.5	0.0	0.0	0.0	0.0	0.0	0.0	0.0	0.0	0.0	0.0	0.0	0.0	0.0	0.0	0.0
3.0	0.0	0.0	0.0	0.0	0.0	0.0	0.0	0.0	0.0	0.0	0.0	0.0	0.0	0.0	0.0
3.5	0.0	0.0	0.0	0.0	0.0	0.0	0.0	0.0	0.0	0.0	0.0	0.0	0.0	0.0	0.0
4.0	0.0	0.0	0.0	0.0	0.0	0.0	0.0	0.0	0.0	0.0	0.0	0.0	0.0	0.0	0.0
4.5	0.0	0.0	0.0	0.0	0.0	0.0	0.0	0.0	0.0	0.0	0.0	0.0	0.0	0.0	0.0
5.0	0.0	0.0	0.0	0.0	0.0	0.0	0.0	0.0	0.0	0.0	0.0	0.0	0.0	0.0	0.0
5.5	0.0	0.0	0.0	0.0	0.0	0.0	0.0	0.0	0.0	0.0	0.0	0.0	0.0	0.0	0.0
6.0	0.0	0.0	0.0	0.0	0.0	0.0	0.0	0.0	0.0	0.0	0.0	0.0	0.0	0.0	0.0
6.5	0.0	0.0	0.0	0.0	0.0	0.0	0.0	0.0	0.0	0.0	0.0	0.0	0.0	0.0	0.0
7.0	0.0	0.0	0.0	0.0	0.0	0.0	0.0	0.0	0.0	0.0	0.0	0.0	0.0	0.0	0.0
7.5	0.0	0.0	0.0	0.0	0.0	0.0	0.0	0.0	0.0	0.0	0.0	0.0	0.0	0.0	0.0
8.0	0.0	0.0	0.0	0.0	0.0	0.0	0.0	0.0	0.0	0.0	0.0	0.0	0.0	0.0	0.0
8.5	0.0	0.0	0.0	0.0	0.0	0.0	0.0	0.0	0.0	0.0	0.0	0.0	0.0	0.0	0.0
9.0	0.0	0.0	0.0	0.0	0.0	0.0	0.0	0.0	0.0	0.0	0.0	0.0	0.0	0.0	0.0
9.5	0.0	0.0	0.0	0.0	0.0	0.0	0.0	0.0	0.0	0.0	0.0	0.0	0.0	0.0	0.0
10.0	0.0	0.0	0.0	0.0	0.0	0.0	0.0	0.0	0.0	0.0	0.0	0.0	0.0	0.0	0.0
10.5	0.0	0.0	0.0	0.0	0.0	0.0	0.0	0.0	0.0	0.0	0.0	0.0	0.0	0.0002723427262153	0.0
11.0	0.0	0.0	0.0003546889548338	0.0	0.0	0.0	0.0	0.0	0.0	0.0	0.0	0.0	0.0004837173566143	0.0009348442005168	0.0004879619108067
11.5	0.0	0.0	0.0056243501087356	0.0	0.0	0.0	0.0	0.0	0.0005745476674875	0.0	0.0	0.0	0.0015340670844949	0.0021916701131208	0.001706435389674
12.0	0.0017082629447811	0.0	0.0168281632603502	0.0	0.0013542478277655	0.0	0.0031387846107533	0.0	0.0021572671314623	0.0	0.0	0.0001867378235342	0.0033981187020306	0.0035298383352561	0.0041366336728327
12.5	0.0080420436431062	0.0006212865774658	0.0357672039727413	0.0	0.0048950526548061	0.0	0.0108637457437336	0.0	0.0053434561042932	0.0040999324263853	0.0004855417698017	0.0006428773902801	0.005316472506285	0.0048818542918529	0.0067899104990245
13.0	0.0210378634117784	0.002398630472269	0.0551297124883692	0.0009755903612744	0.0120085350633937	0.0011534779616642	0.0263127909152753	0.0	0.0090478520564238	0.0143335272911405	0.0016634791622341	0.0015266539367057	0.0073006001557312	0.0066630825639502	0.0094710007108239
13.5	0.0384043284717513	0.0059966901681236	0.0754399612343455	0.003375597310173	0.0200192287497329	0.0063672708564498	0.0430092480729929	0.0	0.0128001610877879	0.0348552802274998	0.003881284050938	0.0024722836063547	0.0099474011375949	0.0086758962816715	0.0129266758738968
14.0	0.0560646587649685	0.0102731528811469	0.1027688026510549	0.0081903453625114	0.0281303778734661	0.0171784037926249	0.059896419485716	4.2239965773306976e-05	0.0174323137706437	0.057257689255774	0.006230663399104	0.0034281933954407	0.0128459744004293	0.0106791374292002	0.016955889308842
14.5	0.0763686019559166	0.0146107994784193	0.13218651647076	0.0133924984494563	0.0384199644356976	0.0325986570018234	0.0819992716663821	0.0023993941490555	0.0231120646931818	0.0799324763524302	0.0086191613310214	0.0046986141142912	0.0157303169328681	0.0128018588202314	0.020974154258407
15.0	0.1027431008655763	0.019909991710304	0.1615100012604841	0.0186585668412055	0.0507628814271501	0.048305713249611	0.107681931303325	0.0074658603125172	0.0287891329467088	0.1094827704377578	0.0118218284808527	0.0061519805673048	0.0188285819282784	0.0150397684311079	0.0252148231020961
15.5	0.1297523407086833	0.0265507590345792	0.1932093868271023	0.0255977305934215	0.0631040390490277	0.0659049508428278	0.1333417123963393	0.0165024384869813	0.034734161344413	0.1441581913837832	0.0154511310910754	0.0076035145823575	0.0220937725051296	0.0172904298141298	0.0297032651637093
16.0	0.1575221041843878	0.0332021072160339	0.2266790520671988	0.033690109899005	0.0761157708050906	0.0893348181495827	0.1605763085408502	0.0257485783237542	0.0410553954588837	0.1788386057143518	0.0190777452620785	0.0091492534582159	0.0253486514792606	0.0195407908385322	0.034252567024118
16.5	0.1872535144559156	0.0401677481163878	0.2598903704754786	0.0417884225862089	0.0899623598547618	0.1136723455370594	0.189512586186325	0.0354008226544698	0.0475323150114678	0.2156523197492643	0.0229599339478179	0.0107902868693467	0.0286353372802907	0.0218364908934338	0.0387886535133626
17.0	0.2183434464302213	0.047609128780593	0.293645025730082	0.050413903526123	0.1041068922762798	0.1385425683331488	0.2188890515724762	0.0486137063010698	0.0539555432273235	0.2548557616571542	0.0270860774449877	0.0124511462672495	0.0319646503226407	0.024078690162864	0.0434499044308888
17.5	0.2490149559749964	0.0552816119939325	0.3277197480840422	0.0596119498799684	0.1182035320130374	0.1653214137225834	0.2483057072872031	0.06314620687604	0.0606217737835068	0.2947735676582282	0.0312548161585449	0.0141182384648274	0.0352257328945057	0.0263472927552667	0.0480109780479623
18.0	0.2809423459273551	0.0628920261711285	0.3612463870166759	0.0689751631185061	0.1328032997281821	0.1936411539512414	0.2786098436553425	0.0776927078471695	0.0671572070129974	0.3347536026928678	0.0354553572590395	0.0158310464690762	0.0385371638108167	0.0285656740128904	0.0526213647402002
18.5	0.3125476875213233	0.0708417994198406	0.3952402872179333	0.0783765589240237	0.1471308650855779	0.2216545405070318	0.3083386591527544	0.0935574112236184	0.0737450098215244	0.3760667585334063	0.0397667793974707	0.0175110473701437	0.0417663732474468	0.0307224206208075	0.0571526566883674
19.0	0.3441565239365429	0.0786558779312645	0.4284259793132735	0.0880940844033943	0.1616339241521077	0.2507390081378911	0.3385288731496544	0.1104832780594763	0.080264512833648	0.4166471929234489	0.0439999654711853	0.0192198797224872	0.0449089691244159	0.0328156805370192	0.0615655986474327
19.5	0.3758285464611613	0.0865468680641291	0.4607575795893545	0.0976490411945005	0.1759678908897125	0.2797948761744098	0.3682580450906473	0.1274696053250152	0.0866247842751925	0.4578969012171877	0.0483206842710077	0.0208995377752974	0.0479621922543662	0.0349132338552876	0.0658558026237194
20.0	0.4067897322384619	0.0943924243555432	0.4922873073691307	0.1073859542236252	0.189966650814113	0.3088176859921173	0.3972846556309951	0.1448253512736478	0.0928186132661662	0.4986062174230811	0.0525650892031001	0.0225392961713901	0.0510438780511822	0.0369607863583298	0.0701501975116767
20.5	0.436999310229519	0.1020659548070272	0.5241055173419569	0.116997925659486	0.2036138541877573	0.3381203813480996	0.4255759342129183	0.1625672809344746	0.0990011998823136	0.538403214560603	0.0567131063050267	0.0241373354025033	0.0540391446886301	0.0389455564746623	0.074362072456637
21.0	0.4669240996333013	0.1095577139205164	0.5550476069886344	0.1264044196013944	0.2172902767190747	0.3668387629345445	0.4540160548700623	0.1801048095666085	0.1051038087113884	0.5772403265893309	0.0607599692568636	0.0257462839115979	0.0569454784090312	0.0408676370349977	0.0784510087031489
21.5	0.4968019666464036	0.1170478437364258	0.5851034515787213	0.1355938269908369	0.2307745140029492	0.394931149024666	0.4819623420162206	0.1981179098810309	0.1110373570807687	0.6163145966207623	0.0648476594077947	0.0273246349657275	0.0597628559329595	0.0427275462073031	0.0824166703714271
22.0	0.5259023212889589	0.1244737330976036	0.6142707849261257	0.1448610257913987	0.2438988140216749	0.4227238568891375	0.5091577277142497	0.2158226704318242	0.1168005911374607	0.654790977433708	0.0688556904461855	0.0288604380807318	0.0624918604324848	0.0445261279407372	0.0862596177361409
22.5	0.5542144979056272	0.1317110686230521	0.6425535190130366	0.1539894225488832	0.2566596188590817	0.4506709827749052	0.5355955208592672	0.2331901337184562	0.1223935887119895	0.6922770619292947	0.0727597041027183	0.0303533345377989	0.0651335441876183	0.0462644728272772	0.0899811073208357
23.0	0.5817346272595089	0.1387571556449369	0.6699603934159497	0.1628919026134049	0.2690562649551782	0.477955161124368	0.5612749349948637	0.2502026907615736	0.1278174756328131	0.7287607047664111	0.0765585522075651	0.031803296462286	0.0676893187189256	0.0479456002744788	0.0935829317894834
23.5	0.6084642566312404	0.1456109118035264	0.6965038881471658	0.1715650628052963	0.2810903862744594	0.504562119500524	0.5861998654542214	0.2675826927487987	0.1330741968979089	0.7642378693444604	0.0802519154839098	0.0332105581545996	0.0701732171552063	0.0496270496447009	0.0970672915673288
24.0	0.634409228914402	0.1522725472181552	0.7223891381226504	0.1800073993814301	0.2927654301008881	0.5304839112890508	0.6103778976074932	0.2845938664692845	0.1381663318526135	0.7987110066803392	0.0838401369964196	0.0345755604085073	0.072662230662282	0.0512892221871227	0.1005500107233757
24.5	0.6595787707327719	0.1587433034386905	0.7483729060303432	0.1882189400194244	0.3040862636683376	0.5557177154348832	0.6338195014671383	0.3012242225604224	0.1432293973053933	0.8321877330471638	0.0873240863479447	0.0358995860718929	0.0751161836120449	0.0528986934088442	0.1040099766057497
25.0	0.684420479855889	0.1650252400623935	0.7739636084274486	0.196200942040493	0.3153986262725514	0.5802648505854843	0.657353231811362	0.3174657674802278	0.1483018097852433	0.8646797498013635	0.0907107934170333	0.0372305573732172	0.077494474281096	0.0544565006320171	0.107364400201663
25.5	0.709441537531151	0.171274542445951	0.798788759740578	0.2039556445929957	0.3267086708536101	0.6041299640529209	0.6807716819820075	0.3333137947901498	0.153225585385352	0.8973108509593458	0.0941206550744699	0.0385525720175281	0.0797984909132623	0.0559637822324773	0.1106151100440987
26.0	0.7338864437278212	0.1775685583947716	0.822861218001057	0.2117642843402084	0.3376973067165009	0.6276742588045185	0.7035219530576261	0.3487662969979453	0.1580029245526166	0.929863310084626	0.0975077720148954	0.0398367914081508	0.0820297738376142	0.0574217497768002	0.1137641642160151
26.5	0.7576357387276936	0.183690425042572	0.846195477157276	0.2195545618324155	0.3483687765511333	0.6514559738857758	0.7256131272838265	0.3638234766412744	0.1626363922820697	0.9615181417704416	0.1008010189524794	0.0410837366207071	0.0841899757658932	0.0588316654491649	0.1168137923920468
27.0	0.7806996290443653	0.1896420088993483	0.868807264149185	0.227136713118672	0.3587281525402211	0.6748097727316947	0.7470559704866623	0.3785779880346634	0.1671288330613023	0.9922858010357122	0.1040015354897062	0.042294022817271	0.0862808294367449	0.0601948237933716	0.1197663485266907
27.5	0.8030898766186262	0.1954256624566834	0.890713208589273	0.2345128074557467	0.368781152015701	0.6975434071665342	0.7678625546793995	0.3935188338397824	0.1714833009482715	1.0221791661230766	0.1071107075474627	0.0434683380628748	0.0883041212812024	0.0615132094899283	0.1226242722740797
28.0	0.82481944494048	0.2010441224152339	0.9119305722252672	0.2416855051615228	0.3785339851029846	0.719663531330042	0.7880459462977326	0.4083610729081874	0.1757030021241429	1.0512130233999364	0.1101301144945636	0.0446074258298543	0.0902691641636688	0.0628177204928156	0.1253900575814157
28.5	0.8459022061480636	0.2065004250844123	0.9325964574742744	0.2486579374368034	0.3879932288483335	0.7411784169909511	0.8076199487587284	0.4228386902359227	0.1797912477482532	1.0794036395167643	0.1130614852561603	0.0457120705544785	0.0922096651510816	0.0640800215944217	0.1281280833427031
29.0	0.8663526987397102	0.2117978360628219	0.9529900731393912	0.2554336060605058	0.3971657233110801	0.7620976244400911	0.8265988900656539	0.4369538362551411	0.1838320323210474	1.106768406104098	0.1159066618847503	0.0467831376653204	0.0940889565442589	0.0653012656916744	0.1307840736645237
29.5	0.8864734003927683	0.2169397918161585	0.9727575616630848	0.2620162996720749	0.4062555279584973	0.782431727166004	0.8454431249231555	0.450709789454753	0.1877673507555682	1.1333255448789958	0.1186704129474816	0.0478475294639193	0.0959086463444611	0.0664826077693882	0.1333564749950641
30.0	0.9062063833192884	0.2220288035678754	0.9919146569399062	0.2684100239225914	0.4151030790639708	0.8021920815452477	0.8637479871056222	0.4641107495818011	0.1915829111381006	1.1597121858145396	0.1214174899521569	0.0488804561351337	0.0976703508097154	0.0676251978155297	0.135847515716518
30.5	0.9253607693935132	0.2269992835137915	1.0104772387913137	0.2747729839134913	0.4236884817004586	0.8216261487020258	0.8815089804142214	0.4771616629204155	0.1952817228726889	1.1853790606522725	0.1240855429573774	0.0498826503084394	0.0993756839630676	0.0687301751340873	0.1382594262835259
31.0	0.9439500723516564	0.231827087106224	1.0284612223339482	0.2809643490879209	0.4320180315461269	0.8407709560664681	0.8987392600596282	0.4898680746293214	0.1988668165229304	1.2103050861520055	0.1266763196043867	0.0508548579823747	0.1010262490981695	0.0697986638156163	0.1405944266530697
31.5	0.9619880132607398	0.2365154364603411	1.04588246764781	0.2869817752274473	0.4400980952930984	0.8593867979330821	0.915452116157674	0.5022941842900157	0.2023412243181489	1.2345072530470955	0.129191608874616	0.051797832429793	0.1026236319467784	0.070831769166847	0.1428547161323561
32.0	0.9794884171451058	0.2410676115751737	1.062756706411013	0.2928290533894404	0.4479350666248257	0.8774846325469642	0.9316608839217214	0.514653400046543	0.2057079642199861	1.2580028186522392	0.1316332253713587	0.0527123291658733	0.104169395229454	0.0718305749346673	0.1450424652413531
32.5	0.996465127538602	0.2454869249340472	1.0790994827209337	0.2985100537956736	0.4555353299525402	0.895075732624566	0.9473788697560376	0.5266925157631761	0.2089700269713965	1.2808091790870195	0.1340029962559344	0.053599101809139	0.1056650743574615	0.0727961411877124	0.1471598092540943
33.0	1.012931936131641	0.2497767004020132	1.0949261057790023	0.3040286949048563	0.4629052306784081	0.9121715825028146	0.9626192907205976	0.5384171942940025	0.2121303656447048	1.302943763289545	0.1363027504231694	0.0544588986933068	0.1071121740924922	0.0737295027418193	0.1492088431385893
33.5	1.028902525136327	0.2539402557539119	1.110251612495565	0.3093889175901358	0.4700510509512317	0.9287837919142704	0.9773952252449456	0.5498333776413483	0.2151918872838975	1.3244239454312607	0.1385343095672817	0.0552924601106872	0.1085121660027555	0.0746316680346445	0.1511916176613204
34.0	1.0443904203707777	0.2579808882718439	1.1250907383861994	0.3145946636440618	0.4769789900454921	0.9449240238758104	0.9917195733075396	0.5609472182163602	0.2181574463015846	1.3452669728795534	0.1406994808444472	0.0561005160869061	0.1098664865805038	0.0755036183705053	0.1531101364606019
34.5	1.0594089533790323	0.2619018629386315	1.1394578953930594	0.3196498579542314	0.4836951486320751	0.960603934566886	1.005605024579513	0.5717650204942081	0.2210298393454177	1.3654899073018611	0.1428000508843893	0.0568837846025991	0.1111765359080757	0.0763463074695913	0.1549663539249097
35.0	1.073971231166523	0.265706402827316	1.1533671554834692	0.324558393793941	0.4902055163239755	0.9758351233989692	1.0190640332678504	0.5822931915593552	0.2238118013941152	1.385109576879043	0.1448377809418763	0.0576429701910034	0.1124436767778889	0.0771606612665714	0.1567621737388165
35.5	1.0880901123518203	0.2693976813483336	1.1668322390606982	0.329324120757024	0.4965159619765077	0.990629091751166	1.0321087985905837	0.5925381992608506	0.226506002881172	1.4041425379092982	0.1468144030113069	0.0583787628514791	0.1136692341871114	0.0779566035185979	0.1584994479812967
36.0	1.1017781887206373	0.2729788160677562	1.1798665073747667	0.3339508349373954	0.502632226302286	1.0049972090769337	1.0447512499823648	0.6025065368868712	0.2291150476760983	1.4226050443472775	0.1487316167546923	0.0590918372283112	0.1148709388870397	0.0787295479371029	0.1601972556908104
36.5	1.1150477713237932	0.2764528638535283	1.192676489439822	0.3384422710139304	0.5085599164290647	1.0189506852806771	1.0570030362680225	0.6122046934276326	0.2316627685375014	1.440513024044583	0.1505910871161608	0.0597828520119676	0.1160364114482409	0.0794769595652502	0.1618498532037103
37.0	1.1279701897535876	0.2798228171433461	1.2050953544852423	0.3428020959520237	0.5143590826705294	1.0325005484266732	1.0690039850191584	0.6216391286311005	0.2341499372914144	1.457882060644618	0.1523944425153434	0.060460138285876	0.1171643279200053	0.0801996189166851	0.1634495601723033
37.5	1.140646955332005	0.2831175624165355	1.2171242377183369	0.3470339040760573	0.5200200353306985	1.045657626981208	1.0807033850270076	0.6308162521706724	0.2365599793275033	1.4749058840043658	0.1541647291175971	0.0611199674256298	0.1182558097457815	0.0808982836606115	0.1649979455656426
38.0	1.152943696592828	0.2863419388450087	1.2287744957203577	0.3511865623695012	0.5255098131163614	1.0584716814930286	1.092048201428859	0.639742406341452	0.238895111828125	1.4915217853186704	0.1558897048340218	0.0617597753840442	0.1193119468863822	0.0815736888230286	0.1664965350821483
38.5	1.164870956389242	0.2894716007315138	1.2400571812123042	0.3552416735451862	0.5308332111302216	1.071085319539515	1.1030483924576888	0.6484238517846478	0.2411574948305925	1.5076474052026574	0.1575636385829458	0.0623801251548292	0.1203337979761488	0.0822265470752584	0.1679468112644886
39.0	1.1764390284696915	0.292509120055675	1.2509830431255724	0.3591800741683624	0.5359949075431472	1.0833406510514016	1.113713671544377	0.6568667558102897	0.2433492309529358	1.52329612750392	0.1591879282624339	0.0629815658365953	0.121322390615062	0.0828575490925064	0.1693502138170215
39.5	1.1876579536627	0.2954570107076266	1.2615625281741472	0.3630048648638828	0.5409994623347446	1.095247039848267	1.1240535049591875	0.6652020988444495	0.2454723654467933	1.5384810282556391	0.1607639392652098	0.0635646325067215	0.1222787217713405	0.0834673639679238	0.1707081400886636
40.0	1.1985375178591395	0.2983177273233556	1.2718057836616408	0.3667190795738652	0.5458513167959397	1.1068136606870165	1.1340771110057672	0.6733288131566687	0.247528886521255	1.5532148703325763	0.1622930039664692	0.0641298461821549	0.1232037582729987	0.0840566396699517	0.1720219456897483
40.5	1.2090872515017854	0.3010936645728031	1.2817226612966308	0.3703256838604782	0.5505547936682266	1.118049492557793	1.143793460510953	0.6812367497709907	0.2495207258898402	1.5675101003804497	0.163776421443838	0.0646777138527293	0.1240984373701658	0.0846260035326772	0.173292945216266
41.0	1.219316430333948	0.3037871568297102	1.291322721823917	0.3738275737729289	0.5551140978124951	1.128963313863779	1.153211278391121	0.6889312944748035	0.2514497594999235	1.581378847658926	0.1652154573925265	0.0652087285746941	0.1249636673527997	0.085176062770591	0.1745224130589846
41.5	1.2292340771948422	0.3064004781622779	1.300615240308435	0.3772275751926016	0.5595333173159338	1.13956369920398	1.1623390461077858	0.6964177391443576	0.2533178084099933	1.594832924489723	0.166611344204004	0.0657233696139424	0.1258003282108361	0.0857074050105331	0.1757115842784407
42.0	1.2388489646800622	0.3089358425923607	1.3096092119333833	0.3805284435823051	0.5638164249588408	1.1498590175169736	1.1711850048525183	0.7037012767536066	0.2551266397853197	1.6078838280452308	0.1679652811810411	0.0662221026299622	0.1266092723258538	0.0862205988348077	0.1768616555297624
42.5	1.248169618511813	0.3113954045783242	1.3183133581952888	0.3837328640758993	0.5679672799745847	1.1598574313769696	1.1797571593246412	0.7107869975143075	0.2568779679870318	1.6205427432507604	0.1692784348658396	0.0667053798928526	0.1273913251850835	0.0867161943304509	0.1779737860238124
43.0	1.2572043214861044	0.3137812596830699	1.32673613339682	0.3868434518534479	0.5719896300457395	1.1695668972623237	1.1880632819852277	0.7176798859891507	0.2585734557333972	1.6328205466058423	0.170551939461301	0.0671736405268694	0.1281472861100618	0.0871947236404955	0.179049098513296
43.5	1.2659611178834485	0.316095445394201	1.334885731353601	0.3898627527546786	0.575887113487798	1.1789951666413911	1.1961109176881108	0.7243848190406024	0.2602147153153294	1.6447278107578114	0.1717868973283379	0.067627310774934	0.1288779289934975	0.087656701513797	0.1800886802943141
44.0	1.2744478182462158	0.3183399420680147	1.3427700922444596	0.392793244090113	0.5796632615790647	1.1881497877419906	1.2039073886033538	0.7309065644962284	0.2618033098509227	1.6562748096847857	0.1729843795445932	0.0680668042793647	0.1295840030389888	0.0881026258506055	0.1810935842154034
44.5	1.2826720044400697	0.3205166739730571	1.350396909545838	0.3956373356149039	0.5833215010015036	1.19703810788916	1.2114597993612846	0.7372497804269409	0.2633407545661839	1.667471524365738	0.1741454265120442	0.0684925223748016	0.1302662334991448	0.0885329782415852	0.1820648296874442
45.0	1.2906410349291653	0.3226275104124698	1.3577736370007183	0.3983973706353119	0.5868651563626166	1.2056672763118428	1.2187750423560697	0.7434190149481915	0.2648285180911635	1.6783276488330297	0.1752710486027865	0.068904854389905	0.1309253224084429	0.0889482244984269	0.1830034036889469
45.5	1.298362050205351	0.3246742669073652	1.3649074955806662	0.4010756272219851	0.5902974527729881	1.214044247332886	1.2258598031571275	0.7494187064659261	0.2662680237624245	1.6888525965180632	0.1763622268338636	0.0693041779549337	0.1315619493078143	0.089348815174574	0.183910261762201
46.0	1.3058419783206765	0.3266587064260631	1.3718054804066393	0.403674319507855	0.5936215184580464	1.2221757838686522	1.232720565984702	0.7552531842993555	0.2676606509242791	1.6990555068138251	0.1774199135633551	0.069690859312757	0.1321767719585174	0.0897351860748957	0.1847863289965924
46.5	1.3130875404803235	0.3285825406462599	1.3784743676002202	0.406195599051626	0.5968403873859588	1.2300684611748531	1.239363619212811	0.7609266696214992	0.2690077362224973	1.7089452517894594	0.1784450332011007	0.0700652536312416	0.1327704270433324	0.0901077587534121	0.1856325009960995
47.0	1.3201052566598008	0.3304474312391307	1.3849207210420789	0.4086415562505617	0.5999570018964664	1.2377286707841302	1.2457950608687014	0.766443276666202	0.2703105748852827	1.7185304430017465	0.179438482928443	0.0704277053152893	0.1333435308535215	0.0904669409983968	0.1864496448285712
47.5	1.326901451216009	0.3322549911660344	1.3911508990188604	0.4110142217886413	0.6029742153179595	1.2451626245886582	1.252020804103025	0.7718070141570662	0.271570421987245	1.7278194383568464	0.1804011334222348	0.0707785483170826	0.1338966799603413	0.0908131273043761	0.1872385999549024
48.0	1.333482258466777	0.3340067859799292	1.3971710607434304	0.4133155681081999	0.6058947945622227	1.252376359027727	1.258046582609333	0.7770217869196164	0.2727884936928982	1.7368203489828866	0.1813338295791038	0.0711181064433439	0.1344304518701867	0.0911466993307012	0.1880001791366486
48.5	1.339853628217735	0.335704335124848	1.4029871727366023	0.4155475108949409	0.6087214226881192	1.2593757393460832	1.263877955975219	0.7820913976431303	0.2739659684768936	1.7455410460802905	0.1822373912366115	0.0714466936586235	0.134945405662694	0.0914680263465004	0.1887351693209877
49.0	1.3460213312190772	0.3373491132278534	1.4086050150611835	0.4177119105677414	0.6114567014270583	1.266166463893846	1.2695203149506775	0.787019548763037	0.2751039883187803	1.753989167722133	0.1831126138884963	0.0717646143838107	0.1354420826113354	0.0917774656619352	0.1894443325022445
49.5	1.3519909645379282	0.3389425513788207	1.4140301874014738	0.4198105737659962	0.6141031536644405	1.272754068443175	1.2749788866219982	0.7918098444386783	0.2762036598705834	1.7621721255814826	0.1839602693916705	0.0720721637892188	0.1359210067862166	0.0920753630457685	0.1901284065594536
50.0	1.3577679568347365	0.3404860383941893	1.4192681149833135	0.4218452548283979	0.6166632258724362	1.27914393050066	1.2802587394818723	0.796465792604629	0.277266055595908	1.7700971115667024	0.1847811066630512	0.072369628081727	0.1363826856389313	0.0923620531293368	0.1907881060696541
50.5	1.363357573534459	0.3419809220615147	1.424324054331417	0.4238176572580425	0.6191392904904408	1.28534127359769	1.2853647883884276	0.8009908070767401	0.2782922148796428	1.7777711043491584	0.1855758523646595	0.0726572847855746	0.1368276105694529	0.0926378597970729	0.1914241230967917
51.0	1.3687649218852826	0.3434285103622432	1.4292030988621234	0.42572943516961	0.6215336482504025	1.2913511715438943	1.2903017994076245	0.8053882096966652	0.2792831451076318	1.7852008757707485	0.1863452115757275	0.0729354030165008	0.1372562574751424	0.0929030965637834	0.1920371279562587
51.5	1.3739949558993472	0.34483007267064	1.433910184310866	0.4275821947151139	0.6238485304449344	1.297178552631226	1.295074394534916	0.8096612325008934	0.2802398227159491	1.7923929971212291	0.1870898684508148	0.0732042437490048	0.1376690872820357	0.0931580669389188	0.1926277699552259
52.0	1.3790524811713842	0.3461868409272409	1.4384500939946387	0.4293774954853532	0.6260861011367507	1.3028282037783885	1.2996870562933451	0.8138130199022875	0.2811631942096178	1.7993538452775222	0.1878104868631583	0.0734640600765726	0.1380665464586447	0.0934030647781134	0.193196678109026
52.5	1.3839421595724328	0.3475000107855729	1.44282746391054	0.4311168518847573	0.6282484593084738	1.308304774607152	1.3041441322062943	0.8178466308738653	0.2820541771508049	1.8060896086990608	0.188507711032675	0.0737150974647742	0.1384490675125579	0.093638374622289	0.1937444618339331
53.0	1.3886685138168469	0.3487707427312095	1.447046787672165	0.4328017344777898	0.6303376409523177	1.3136127814437164	1.3084498391440174	0.8217650411260599	0.2829136611166669	1.8126062932748448	0.1891821661381973	0.0739575939971878	0.1388170694701761	0.0938642720246445	0.1942717116167524
53.5	1.3932359319017027	0.3500001631725032	1.4511124212861497	0.4344335713054886	0.632355621099515	1.3187566112396392	1.3126082675438415	0.8255711452700207	0.2837425086271519	1.818909728019256	0.1898344589136659	0.0741917806141477	0.1391709583399486	0.0940810238658584	0.1947789996616874
54.0	1.397648671418474	0.3511893655025723	1.455028587771623	0.4360137491710758	0.6343043157896764	1.323740525408056	1.3166233855045508	0.8292677589606713	0.2845415560431621	1.8250055706148527	0.1904651782281175	0.0744178813443493	0.1395111275595076	0.0942888886578481	0.1952668805149965
54.5	1.40191086373747	0.3523394111323171	1.458799381625694	0.4375436148938692	0.6361855839805292	1.3285686635719376	1.3204990427560075	0.8328576210142364	0.2853116144355704	1.830899312801358	0.191074895649414	0.074636113529374	0.1398379584271148	0.0944881168364306	0.1957358916679837
55.0	1.4060265180660696	0.3534513304944113	1.4624287731383578	0.4390244765309925	0.6380012293987017	1.33324504722201	1.3242389745055037	0.836343395495838	0.2860534704256471	1.8365962856108864	0.191664165991736	0.0748466880412212	0.1401518205178525	0.0946789510432352	0.1961865541388929
55.5	1.4099995253822195	0.354526124018357	1.4659206125604431	0.4404576045665971	0.6397530023323998	1.337773583282722	1.3278468051626853	0.8397276737735144	0.2867678869975079	1.842101664450188	0.1922335278469431	0.075049809492955	0.1404530720849974	0.0948616263972179	0.1966193730342918
56.0	1.41383366224503	0.3555647630768096	1.4692786341283812	0.4418442330685026	0.6414426013669662	1.3421580675852982	1.331326051945208	0.8430129765356931	0.2874556042832405	1.8474204740312408	0.1927835040999567	0.0752456764425887	0.1407420604470255	0.0950363707561251	0.1970348380905425
56.5	1.4175325944845991	0.3565681909034832	1.4725064599496882	0.443185560812317	0.643071675064434	1.3464021882474513	1.3346801283674965	0.8462017557697173	0.2881173403213895	1.8525575931520537	0.1933146024283771	0.0754344815903452	0.141019122360694	0.0952034049682522	0.1974334241959636
57.0	1.4210998807734314	0.3575373234830232	1.4756076037531287	0.4444827523732376	0.6446418235882787	1.3505095289598197	1.3379123476151775	0.849296396699538	0.2887537917895123	1.857517759329922	0.1938273157865798	0.0756164119694385	0.1412845843806508	0.0953629431148367	0.1978155918942886
57.5	1.424538976082008	0.3584730504133094	1.478585474507578	0.4457369391858435	0.6461546002746437	1.354483572179574	1.3410259258079082	0.8522992196811139	0.2893656347115264	1.862305573289723	0.1943221228745773	0.0757916491305334	0.1415387632060132	0.0955151927434187	0.1981817878700239
58.0	1.4278532350212134	0.3593762357406995	1.4814433799136053	0.4469492205722845	0.6476115131513712	1.358327702231984	1.3440239851534037	0.8552124820544452	0.289953525140582	1.8669255033100929	0.1947994885919523	0.0759603693200431	0.1417819660143586	0.0956603550924977	0.198532445416305
58.5	1.4310459150744317	0.360247718768775	1.4841845297718006	0.4481206647393528	0.6490140264062102	1.362045208321011	1.3469095569955738	0.8580383799514952	0.2905180998181942	1.8713818894305632	0.1952598644771939	0.0761227436524298	0.1420144907835586	0.0957986253078038	0.1988679848858428
59.0	1.4341201797222003	0.3610883148411788	1.4868120392318265	0.4492523097449829	0.6503635618055961	1.3656392874502268	1.3496855847597071	0.8607790500595273	0.2910599768103742	1.8756789475228643	0.1957036891327822	0.076278938276677	0.1422366266018828	0.0959301926504937	0.1991888141255409
59.5	1.4370791014623754	0.3618988160991674	1.489328931926145	0.4503451644347798	0.6516615000654169	1.3691130472555502	1.3523549267976758	0.8634365713396434	0.2915797561214863	1.87982077322976	0.1961313886363791	0.0764291145371015	0.1424486539667891	0.0960552406975774	0.199495328895356
60.0	1.43992566472877	0.3626799922145134	1.4917381429923016	0.4514002093492149	0.6529091821751819	1.3724695087514494	1.3549203591361367	0.8660129667005022	0.2920780202865586	1.883811345774836	0.196543376938492	0.076573429128675	0.1426508450728073	0.0961739475348654	0.1997879132719585
60.5	1.442662768711261	0.3634325910984132	1.4940425219875788	0.4524183976021618	0.6541079106770092	1.375711608992383	1.357384578130713	0.8685102046273886	0.2925553349427592	1.88765453164676	0.1969400562469812	0.0767120342470247	0.1428434640889112	0.0962864859427249	0.2000669400377408
61.0	1.4452932300803372	0.364157339587058	1.4962448356997584	0.4534006557314674	0.6552589509008393	1.378842203651349	1.3597502030290909	0.870930200766944	0.2930122493807415	1.89135408816151	0.1973218173987862	0.0768450777332798	0.1430267674257687	0.0963930235749177	0.2003327710557026
61.5	1.4478197856190478	0.3648549441045349	1.4983477708576438	0.4543478845222701	0.6563635321572665	1.3818640695174913	1.3620197784459591	0.8732748194680073	0.2934492970765447	1.8949136669061435	0.1976890402192453	0.0769727032139293	0.1432010039932404	0.0964937231307897	0.2005857576307311
62.0	1.4502450947652827	0.3655260913037207	1.5003539367449	0.455260959803789	0.6574228488893638	1.3847799069147575	1.364195776752666	0.8755458752791154	0.2938669962047268	1.8983368170676056	0.1980420938693814	0.0770950502358557	0.1433664154484925	0.0965887425210658	0.2008262408577783
62.5	1.452571742067272	0.3661714486858309	1.502265867720683	0.4561407332203152	0.6584380617848494	1.3875923420436571	1.366280600384412	0.8777451344033063	0.2942658501333827	1.9016269886501136	0.198381337181526	0.077212254396703	0.1435232364350772	0.0966782350275023	0.2010545519574202
63.0	1.4548022395551403	0.3667916651992793	1.504086025650423	0.4569880329771345	0.6594102988499226	1.3903039292481711	1.3682765840677562	0.8798743161109447	0.2946463479016921	1.904787535584564	0.1987071189836459	0.077324447470738	0.1436716948133173	0.0967623494566334	0.2012710125992714
63.5	1.4569390290313111	0.367387371818497	1.5058168022500331	0.4578036645621151	0.6603406564460632	1.392917153209895	1.3701859969711443	0.8819350941113439	0.2950089646806173	1.907821718733408	0.199019778412735	0.0774317575303569	0.1438120118823289	0.096841230287845	0.2014759352137095
64.0	1.4589844842824795	0.3679591821033488	1.5074605213467167	0.4585884114436819	0.6612302002910643	1.395434431071478	1.3720110447810991	0.8839290978840137	0.2953541622173578	1.9107327087943424	0.1993196452176257	0.0775343090633879	0.1439444025939962	0.0969150178159963	0.2016696232923498
64.5	1.4609409132158235	0.3685076927397736	1.5090194410594375	0.4593430357458999	0.6620799664255312	1.3978581144914308	1.3737538717066549	0.8858579139703979	0.2956823892641487	1.913523589106146	0.1996070400515668	0.0776322230863364	0.1440690757592083	0.0969838482888036	0.2018523716776973
65.0	1.4628105599220471	0.3690334840622651	1.5104957559020298	0.4600682789013717	0.6628909621460503	1.400190491632339	1.3754165624145436	0.8877230872269983	0.2959940819919708	1.916197358359875	0.1998822747549106	0.077725617253714	0.1441862342466507	0.0970478540391927	0.2020244668423849
65.5	1.4645956066677888	0.3695371205587936	1.511891598811811	0.4607648622826489	0.6636641669061951	1.4024337890845116	1.377001143897571	0.8895261220408001	0.2962896643897255	1.9187569332185952	0.2001456526282391	0.0778146059635894	0.14429607517444	0.0971071636128164	0.2021861871583948
66.0	1.4662981758198517	0.3700191513587558	1.513209043106478	0.4614334878128437	0.6644005331865086	1.4045901737270516	1.3785095872785464	0.8912684835079299	0.2965695486494051	1.921205150848736	0.2003974686962556	0.0778993004594968	0.1443987900948731	0.0971619018909278	0.202337803156644
66.5	1.4679203317036484	0.3704801107045267	1.5144501043719598	0.462074838556108	0.6651009873345578	1.4066617545283124	1.3799438095520682	0.892951598576491	0.2968341355377761	1.9235447713660652	0.2006380099627562	0.0779798089288288	0.1444945651725572	0.0972121902087915	0.202479577777302
67.0	1.469464082398173	0.3709205184071706	1.5156167422838038	0.4626895792886412	0.665766430376131	1.4086505842876649	1.3813056752663753	0.8945768571545138	0.2970838147550704	1.9257784801992213	0.2008675556569889	0.0780562365978436	0.1445835813561747	0.0972581464698089	0.2026117666111948
67.5	1.4709313814697529	0.3713408802868538	1.5167108623645955	0.4632783570508648	0.6663977387986112	1.4105586613204484	1.38259699814743	0.8961456131839732	0.297318965281167	1.9279088903736352	0.2010863774716983	0.0781286858234042	0.1446660145441263	0.0972998852555245	0.2027346181326342
68.0	1.4723241296467495	0.371741688598486	1.5177343176797962	0.4638418016813906	0.6669957653075218	1.412387931087962	1.3838195426673043	0.8976591856818058	0.2975399557097261	1.929938544718612	0.2012947397931459	0.0781972561815703	0.1447420357442894	0.0973375179316754	0.2028483739240019
68.5	1.4736441764373234	0.3721234224431015	1.5186889104743253	0.46438052633339	0.6675613395572154	1.4141402877742772	1.3849750255588833	0.8991188597488663	0.2977471445707226	1.9318699180002428	0.2014928999233849	0.0782620445531564	0.1448118112281163	0.0973711527504394	0.2029532688924024
69.0	1.4748933216922857	0.3724865481654768	1.519576393752093	0.4648951279739581	0.6680952688566355	1.4158175758116327	1.3860651172788316	0.9005258875477422	0.2979408806418103	1.9337054189827425	0.2016811082950641	0.0783231452063638	0.1448755026792896	0.0974008949490292	0.2030495314786878
69.5	1.476073317115018	0.372831519738464	1.5203984728006437	0.4653861878670475	0.6685983388510546	1.417421591356116	1.3870914434206942	0.9018814892503382	0.29812150324893	1.935447392420726	0.2018596086790215	0.0783806498765963	0.1449332673371457	0.0974268468447772	0.2031373838591455
70.0	1.477185867720353	0.3731587791345059	1.521156806662954	0.4658542720405296	0.6690713141806587	1.418954083715287	1.3880555860799455	0.903186853956129	0.2982893425565637	1.937098120984856	0.2020286383849236	0.0784346478435585	0.1449852581350628	0.0974491079268455	0.203217042140129
70.5	1.478232633244256	0.3734687566847826	1.5218530095583789	0.4662999317379272	0.6695149391168186	1.4204167567293582	1.3889590851727325	0.9044431405819584	0.2984447198480157	1.938659827123205	0.2021884284551962	0.0784852260057381	0.1450316238340106	0.0974677749446943	0.2032887165459001
71.0	1.4792152295060692	0.3737618714264241	1.5224886522546446	0.4667237038553409	0.6699299381768546	1.4218112701074934	1.3898034397099928	0.9056514787242532	0.2985879477960951	1.94013467486062	0.2023392038524846	0.0785324689523659	0.1450725091514431	0.0974829419934339	0.2033526115999411
71.5	1.480135229725045	0.374038531438211	1.5230652633927289	0.4671261113640823	0.6703170167180801	1.4231392407207473	1.3905901090285746	0.906812969494493	0.2987193307245527	1.9415247715382644	0.2024811836408725	0.0785764590329461	0.1451080548857137	0.0974947005961799	0.2034089262999846
72.0	1.4809941657927943	0.3742991341651673	1.5235843307663812	0.4675076637195015	0.6706768615118712	1.4244022438531094	1.3913205139809202	0.9079286863287684	0.2988391648606168	1.9428321694954749	0.2026145811610821	0.0786172764244451	0.1451383980361829	0.09750313978353	0.2034578542869997
72.5	1.4817935295032596	0.3745440667324409	1.5240473025579877	0.46786885725649	0.6710101412984915	1.4256018144120874	1.3919960380848204	0.9089996757722324	0.2989477385789568	1.9440588676959687	0.2027396041998692	0.0786549991962237	0.1451636719191823	0.0975083461702705	0.2034995840083631
73.0	1.4825347737417218	0.3747737062488461	1.5244555885324005	0.4682101755721166	0.6713175073233667	1.4267394481002018	1.39261802863469	0.9100269582392362	0.2990453326373918	1.9452068133003864	0.2028564551538195	0.0786897033727958	0.1451840062799913	0.0975104040294213	0.2035342988754343
73.5	1.4832193136343392	0.3749884201004388	1.5248105611903018	0.468532089895844	0.671599593855486	1.4278166025487316	1.3931877977757614	0.9110115287499132	0.2991322204046505	1.946277903187061	0.2029653311877456	0.0787214629944911	0.1451995274009786	0.0975093953637197	0.2035621774157462
74.0	1.4838485276596205	0.3751885662344721	1.5251135568826035	0.468835059447756	0.6718570186885707	1.4288346984150015	1.3937066235425462	0.9119543576439656	0.2992086680804732	1.947273985422864	0.2030664243878768	0.0787503501760991	0.1452103582060523	0.0975053999746426	0.203583393420014
74.5	1.4844237587232096	0.3753744934340758	1.5253658768873315	0.4691195317852094	0.6720903836256419	1.4297951204444603	1.3941757508628505	0.9128563912723768	0.2992749349083398	1.9481968606858957	0.2031599219100272	0.0787764351635674	0.1452166183615572	0.0974984955290595	0.2035981160841563
75.0	1.4849463151973	0.3755465415839855	1.525568788450375	0.4693859431383152	0.6723002749475802	1.43069921849876	1.394596392528601	0.9137185526677568	0.2993312733810938	1.9490482836417211	0.2032460061229193	0.078799786388824	0.1452184243737548	0.0974887576236071	0.2036065101465144
75.5	1.485417471925947	0.3757050419276388	1.5257235257914463	0.4696347187346348	0.672487263866258	1.4315483085509937	1.3949697301346706	0.9145417421940114	0.2993779294397238	1.949829964274812	0.2033248547468366	0.0788204705227926	0.1452158896830105	0.0974762598468725	0.2036087360204511
76.0	1.485838471197495	0.375850317315943	1.525831291076526	0.4698662731134654	0.6726519069628011	1.432343673649232	1.3952969149868706	0.915326838175998	0.2994151426655516	1.9505435691767603	0.2033966409877702	0.0788385525266652	0.1452091247548151	0.0974610738394659	0.2036049499224988
76.5	1.4862105236853071	0.3759826824480061	1.5258932553580211	0.4700810104300755	0.672794746611512	1.433086564849436	1.3955790689802037	0.9160746975098196	0.2994431464660684	1.951190722792812	0.203461533667219	0.078854095701495	0.1451982371677546	0.0974432693520641	0.203595303996223
77.0	1.4865348093579178	0.3761024441041178	1.525910559483834	0.4702793247502401	0.6729163113899705	1.4337782021188004	1.3958172854484614	0.9167861562543796	0.2994621682546518	1.951773008628181	0.2035196973477968	0.0788671617361706	0.1451833316985445	0.0974229143015009	0.2035799464319606
77.5	1.4868124783597048	0.3762099013712489	1.5258843149764614	0.4704616003354101	0.6730171164758079	1.434419775210542	1.396012629986188	0.9174620302048112	0.2994724296243825	1.9522919704155612	0.2035712924547958	0.0788778107538289	0.1451645104042358	0.0974000748249759	0.2035590215825839
78.0	1.4870446518631273	0.3763053458613342	1.52581560488323	0.4706282119188398	0.6730976640306291	1.43501244451111	1.3961661412439936	0.9181031154483684	0.2994741465161788	1.9527491132452128	0.2036164753938477	0.0788861013567626	0.1451418727016973	0.0973748153324535	0.2035326700754376
78.5	1.48723242289354	0.3763890619225914	1.525705484598712	0.4707795249729861	0.6731584435715426	1.4355573418607672	1.3962788316981831	0.9187101889033472	0.2994675293814508	1.9531459046589228	0.2036553986648202	0.0788920906698766	0.1451155154444747	0.097347198557319	0.2035010289205888
79.0	1.4873768571275572	0.3764613268441193	1.5255549826603274	0.4709158959684797	0.6731999323307395	1.4360555713484435	1.3963516883955984	0.9192840088415968	0.2994527833394747	1.9534837757091217	0.2036882109720816	0.0788958343827449	0.1450855329971229	0.0973172856053558	0.2034642316155245
79.5	1.4874789936658954	0.3765224110540107	1.5253651015181091	0.4710376726249581	0.6732225956035427	1.4365082100817534	1.3963856736745697	0.9198253153951472	0.2994301083296745	1.9537641219843664	0.2037150573312604	0.0788973867903176	0.1450520173071028	0.0972851360021065	0.2034224082464273
80.0	1.4875398457816016	0.3765725783112038	1.5251368182795555	0.4711451941540423	0.6732268870853398	1.4369163089330113	1.3963817258628124	0.9203348310474798	0.2993996992589957	1.953988304602366	0.2037360791726221	0.0788968008323253	0.1450150579743331	0.0972508077386764	0.2033756855861527
80.5	1.4875604016445283	0.3766120858912937	1.524871085430469	0.4712387914947246	0.6732132491977879	1.437280893262075	1.3963407599530924	0.920813261109935	0.2993617461445457	1.9541576511716885	0.2037514144411826	0.0788941281314284	0.1449747423184804	0.0972143573160375	0.2033241871890272
81.0	1.487541625022891	0.3766411847665102	1.5245688315326422	0.4713187875414293	0.6731821134046699	1.4376029636167984	1.3962636682574372	0.921261294183747	0.2993164342516693	1.954273456723228	0.2037611976936703	0.0788894190301545	0.1449311554440707	0.0971758397878874	0.2032680334825833
81.5	1.4874844559627078	0.3766601197800646	1.524230961899213	0.4713854973649969	0.6731339005177659	1.4378834964118514	1.3961513210406526	0.9216796026081686	0.2992639442276222	1.954336984612484	0.2037655601924476	0.0788827226266666	0.1448843803035013	0.0971353088021152	0.2032073418563408
82.0	1.4873898114458983	0.3766691298150615	1.523858359248491	0.4714392284268314	0.6730690209930889	1.4381234445866486	1.396004567133866	0.9220688428951468	0.2992044522309978	1.954349467393673	0.2037646299964968	0.0788740868094037	0.1448344977580262	0.0970928166409259	0.2031422267477398
82.5	1.4872585860277765	0.3766684479581611	1.523451884337013	0.4714802807864467	0.672987875217823	1.438323738243089	1.3958242345288012	0.9224296561509792	0.2991381300570581	1.954312107666628	0.2037585320495711	0.0788635582906323	0.1447815866367911	0.0970484142596706	0.2030727997253293
83.0	1.487091652454658	0.376658301658173	1.5230123765725672	0.4715089473026338	0.6728908537882854	1.4384852852637813	1.3956111309534462	0.922762668485382	0.2990651452591117	1.954226078897436	0.2037473882656099	0.0788511826389481	0.1447257237939848	0.097002151324431	0.202999169569306
83.5	1.4868898622622757	0.3766389128797556	1.522540654607886	0.4715255138284668	0.6727783377792259	1.4386089719114303	1.3953660444297746	0.9230684914083724	0.2989856612660796	1.9540925262137132	0.2037313176115112	0.0788370043107632	0.1446669841641752	0.0969540762483998	0.2029214423495012
84.0	1.4866540463556484	0.3766104982523878	1.5220375169156943	0.4715302594003554	0.6726506990047642	1.4386956634099977	1.3950897438141283	0.9233477222153654	0.2988998374963792	1.953912567175379	0.2037104361873527	0.0788210666808149	0.1446054408158943	0.0969042362271041	0.2028397215009022
84.5	1.4863850155710605	0.3765732692147746	1.5215037423457616	0.4715234564213442	0.672508300271251	1.438746204508258	1.394782979320873	0.9236009443608656	0.2988078294682587	1.953687292521776	0.2036848573041477	0.0788034120717286	0.1445411650035341	0.0968526772725089	0.2027541078967983
85.0	1.486083561220756	0.3765274321548414	1.5209400906645845	0.4715053708388543	0.6723514956223343	1.438761420026344	1.3944464830298933	0.9238287278211244	0.2987097889067015	1.953417766895933	0.2036546915592211	0.0787840817826695	0.1444742262176122	0.0967994442460438	0.2026646999196334
85.5	1.4857504556209378	0.3764731885454673	1.520347303078311	0.4714762623170521	0.6721806305764967	1.438742115385836	1.394080969378488	0.9240316294461154	0.298605863847022	1.9531050295467565	0.2036200469092857	0.0787631161171122	0.1444046922334658	0.0967445808905888	0.2025715935296452
86.0	1.485386452603643	0.3764107350761004	1.519726102739477	0.4714363844040261	0.6719960423573196	1.438689077123956	1.393687135638198	0.9242101933011788	0.2984961987352663	1.9527500950098853	0.2035810287412969	0.0787405544097599	0.1443326291584263	0.0966881298614568	0.2024748823313698
86.5	1.4849922880130486	0.3763402637803948	1.5190771952381266	0.471385984693944	0.671798060116726	1.438603073392384	1.3932656623770812	0.9243649509986626	0.2983809345255271	1.9523539537679444	0.2035377399411607	0.0787164350526417	0.1442581014775313	0.0966301327564081	0.2023746576380834
87.0	1.4845686801867202	0.3762619621600026	1.518401269077841	0.4713253049843593	0.6715870051514381	1.4384848544412143	1.392817213907926	0.9244964220198858	0.2982602087742799	1.951917572890874	0.2034902809603677	0.0786907955204156	0.1441811720978215	0.0965706301447303	0.2022710085342556
87.5	1.4841163304223306	0.3761760133046497	1.5176989961372056	0.4712545814288265	0.6713631911128781	1.4383351530885384	1.3923424387228889	0.92460511402773	0.2981341557318404	1.9514418966570204	0.203438749880623	0.0786636723949054	0.1441019023912721	0.0965096615954161	0.2021640219360805
88.0	1.4836359234303234	0.3760825960086196	1.5169710321172052	0.4711740446849813	0.6711269242107387	1.4381546851761242	1.3918419699150029	0.9246915231701652	0.2980029064310442	1.9509278471556184	0.2033832424765378	0.0786351013888955	0.1440203522364082	0.0964472657044711	0.2020537826501526
88.5	1.4831281277729986	0.3759818848837649	1.516218016975028	0.4710839200582351	0.6708785034104303	1.4379441500116596	1.3913164255870114	0.9247561343749958	0.2978665887732395	1.950376324871293	0.2033238522764496	0.0786051173692103	0.1439365800586451	0.0963834801213811	0.2019403734303521
89.0	1.4825935962904764	0.3758740504691617	1.5154405753447464	0.4709844276412289	0.6706182206246148	1.4377042307979897	1.390766409247943	0.9247994216361056	0.2977253276116864	1.949788209251177	0.2032606706214308	0.0785737543791014	0.1438506428694014	0.0963183415747674	0.2018238750329981
89.5	1.482032966513973	0.3757592593375182	1.5146393169453072	0.4708757824491851	0.6703463608990221	1.4374355950497752	1.390192510197842	0.9248218482914784	0.297579244832449	1.9491643592552172	0.2031937867225479	0.0785410456599661	0.143762596304024	0.096251885897259	0.2017043662703325
90.0	1.481446861066814	0.3756376741984443	1.513814836976271	0.4707581945512913	0.670063202592739	1.4371388949979886	1.3895953039010516	0.9248238672932482	0.2974284594328654	1.948505613890234	0.2031232877164283	0.0785070236724192	0.143672494658566	0.0961841480496078	0.2015819240623867
90.5	1.4808358880535852	0.375509453998685	1.5129677165017026	0.4706318691982472	0.6697690175531559	1.4368147679826304	1.3889753523484252	0.924805921470036	0.2972730875976753	1.947812792728255	0.2030492587191897	0.0784717201167394	0.1435803909254574	0.0961151621440729	0.2014566234872903
91.0	1.4802006414378222	0.3753747540194191	1.5120985228226171	0.470497006946097	0.6694640712857468	1.4364638368340614	1.3883332044088368	0.9247684437818168	0.2971132427728846	1.947086696409656	0.202971782878788	0.0784351659527124	0.1434863368281043	0.0960449614670985	0.2013285378300702
91.5	1.479541701408606	0.3752337259707165	1.5112078098383568	0.4703538037764694	0.6691486231188539	1.4360867102433073	1.387669396170342	0.9247118575675496	0.2969490357374425	1.946328107131592	0.2028909414258331	0.0783973914188885	0.1433903828544533	0.0959735785013096	0.2011977386299939
92.0	1.478859634736437	0.3750865180832483	1.510296118397272	0.4702024512133426	0.6688229263636406	1.4356839831216948	1.38698445127133	0.9246365767858004	0.2967805746728015	1.945537789122205	0.2028068137229244	0.0783584260512756	0.1432925782895567	0.0959010449468482	0.2010642957265037
92.5	1.4781549951187292	0.3749332751973384	1.509363976637056	0.4700431364364417	0.6684872284693707	1.4352562369501636	1.386278881221995	0.924543006248578	0.2966079652304331	1.9447164891010744	0.2027194773125533	0.078318298701486	0.1431929712471701	0.0958273917420725	0.2009282773037892
93.0	1.4774283235152743	0.3747741388494434	1.5084119003150795	0.469876042391383	0.6681417711741681	1.4348040401185822	1.385553185716446	0.9244315418485936	0.2964313105973645	1.943864936726344	0.2026290079636196	0.0782770375543534	0.1430916087004157	0.09575264908364	0.2007897499340442
93.5	1.476680148473988	0.3746092473561421	1.507440393129052	0.4697013478966642	0.6677867906514028	1.4343279482553868	1.3848078529357537	0.9243025707801502	0.2962507115598012	1.9429838450289711	0.2025354797166061	0.0782346701450396	0.1429885365115421	0.0956768464459956	0.2006487786194501
94.0	1.4759109864472628	0.3744387358957167	1.506449947028324	0.4695192277476037	0.6674225176518453	1.433828504547849	1.384043359842236	0.9241564717538602	0.2960662665648992	1.9420739108345004	0.2024389649274555	0.0781912233756456	0.1428837994608101	0.0956000126002834	0.2005054268329285
94.5	1.4751213420992293	0.3742627365874008	1.5054410425161415	0.4693298528173267	0.6670491776417266	1.433306240053276	1.3832601724652616	0.9239936152053826	0.2958780717807463	1.9411358151727696	0.20233953431019	0.0781467235313437	0.1427774412745331	0.0955221756327028	0.2003597565577036
95.0	1.4743117086042117	0.3740813785683713	1.5044141489431446	0.469133390154889	0.6666669909368343	1.4327616740014235	1.3824587461788431	0.923814363498365	0.2956862211546107	1.9401702236759295	0.2022372569783158	0.0781011962960469	0.1426695046523012	0.0954433629623256	0.2002118283257129
95.5	1.4734825679366683	0.3738947880685531	1.50336972479239	0.4689300030806328	0.6662761728327762	1.4321953140883976	1.38163952597129	0.9236190711217688	0.2954908064695126	1.9391777869651527	0.2021322004850484	0.0780546667676292	0.1425600312934131	0.0953636013583929	0.2000617012549037
96.0	1.472634391152883	0.3737030884833084	1.5023082179561809	0.4687198512788582	0.665876933731527	1.4316076567623204	1.3808029467071683	0.923408084881752	0.2952919173991736	1.9381591410263932	0.2020244308623998	0.0780071594727118	0.142449061922544	0.0952829169571087	0.199909433085452
96.5	1.47176763866467	0.3735064004440769	1.501230066004957	0.4685030908878976	0.6654694792643843	1.4309991875010093	1.3799494333818187	0.923181744088274	0.2950896415613954	1.9371149075755327	0.2019140126591601	0.077958698381029	0.142336636314673	0.095201335277946	0.1997550802149385
97.0	1.4708827605053518	0.3733048418870296	1.500135696448509	0.4682798745876727	0.6650540104114424	1.4303703810819244	1.379079401368664	0.9229403807365884	0.2948840645699184	1.936045694413266	0.201801008977811	0.0779093069193875	0.142222793319294	0.0951188812394817	0.1995986977325148
97.5	1.469980196588247	0.3730985281198025	1.4990255269897577	0.4680503516848132	0.6646307236176978	1.4297217018446202	1.3781932566595416	0.9226843196837732	0.2946752700848082	1.934952095770032	0.2016854815104037	0.0778590079852311	0.1421075708839338	0.0950355791747754	0.1994403394520936
98.0	1.4690603769579056	0.3728875718863665	1.497899965771334	0.4678146681954134	0.6641998109058891	1.4290536039459398	1.377291396098273	0.922413878820458	0.2944633398614172	1.9338346926413108	0.2015674905734338	0.0778078239598245	0.1419910060769986	0.0949514528463074	0.1992800579445918
98.5	1.4681237220343244	0.3726720834300936	1.4967594116151923	0.4675729669254994	0.6637614599861787	1.42836653160817	1.3763742076076892	0.9221293692378844	0.2942483537979663	1.9326940531135897	0.201447095141745	0.0777557767210666	0.1418731351099711	0.0948665254604886	0.1991179045692602
99.0	1.4671706428503548	0.3724521705550757	1.4956042542554773	0.467325387549278	0.6633158543627709	1.4276609193603778	1.3754420704103167	0.9218310953904508	0.2940303899817902	1.9315307326812805	0.2013243528814907	0.0777028876559469	0.1417539933589792	0.0947808196817579	0.1989539295041245
99.5	1.4662015412825231	0.3722279386857489	1.494434874564848	0.4670720666852366	0.6628631734375644	1.4269371922731389	1.374495355242919	0.9215193552538684	0.2938095247342888	1.930345274554876	0.2011993201821851	0.0776491776726544	0.1416336153857546	0.0946943576462785	0.1987881817755702
100.0	1.4652168102754597	0.3719994909248769	1.4932516447744837	0.4668131379701578	0.6624035926109322	1.4261957661868545	1.373534424565088	0.9211944404790682	0.2935858326546234	1.929138209960616	0.2010720521878687	0.0775946672123505	0.1415120349580029	0.0946071609752471	0.1986207092870945
100.5	1.4642168340601398	0.3717669281099441	1.492054928687945	0.4665487321311153	0.6619372833797151	1.4254370479338605	1.3725596327620686	0.9208566365419812	0.2933593866622003	1.9279100584319229	0.2009426028274191	0.0775393762606171	0.1413892850692016	0.0945192507878276	0.1984515588472545
101.0	1.4632019883661322	0.3715303488680055	1.490845081889104	0.4662789770555106	0.6614644134325192	1.4246614355545113	1.371571326341997	0.920506222889318	0.2931302580379759	1.926661328092859	0.2008110248440301	0.0774833243585881	0.1412653979578456	0.0944306477137213	0.1982807761968346
101.5	1.462172640628025	0.3712898496690426	1.489622451944315	0.4660039978592117	0.6609851467423952	1.423869318507424	1.370569844127723	0.9201434730804664	0.2928985164646221	1.925392515933852	0.2006773698238872	0.0774265306137763	0.1411404051261561	0.0943413719053856	0.198108406035259
102.0	1.4611291501862251	0.3710455248778705	1.4883873785990065	0.4657239169528502	0.6604996436569867	1.4230610778740589	1.3695555174433809	0.919768654925621	0.2926642300655868	1.9241041080799224	0.2005416882240625	0.0773690137106034	0.1410143373582707	0.0942514430499106	0.1979344920462725
102.5	1.4600718684822866	0.3707974668046391	1.4871401939688698	0.4654388541063329	0.6600080609862177	1.4222370865578062	1.3685286702958754	0.9193820306202608	0.2924274654430826	1.922796580051649	0.2004040293996531	0.0773107919206426	0.1408872247379304	0.0941608803805665	0.1977590769229107
103.0	1.4590011392489506	0.3705457657539717	1.4858812227258094	0.4651489265116222	0.6595105520875999	1.4213977094777468	1.3674896195514337	0.918983856876076	0.2921882877150383	1.9214703970190776	0.200264441630187	0.0772518831125831	0.1407590966656791	0.0940697026880303	0.1975822023917848
103.5	1.4579172986950426	0.3702905100727831	1.484610782278812	0.4648542488438361	0.6590072669492296	1.4205433037572424	1.3664386751073745	0.9185743850484552	0.291946760551043	1.9201260140488003	0.2001229721453161	0.0771923047619245	0.1406299818755899	0.0939779283313024	0.1974039092366985
104.0	1.4568206756853936	0.3700317861968153	1.4833291829498971	0.4645549333207198	0.6584983522705449	1.4196742189075124	1.365376140059238	0.91815386126063	0.2917029462073153	1.918763876344404	0.1999796671498213	0.0771320739604093	0.1404999084515349	0.0938855752483226	0.1972242373216203
104.5	1.4557115919159282	0.3697696786959303	1.482036728145289	0.4642510897605356	0.6579839515409105	1.418790797006346	1.3643023108634211	0.9177225265245764	0.2914569055607254	1.917384419480492	0.1998345718479471	0.0770712074252012	0.1403689038430093	0.0937926609662949	0.1970432256130293
105.0	1.4545903620840694	0.3695042703181964	1.480733714521966	0.4639428256384198	0.6574642051160963	1.4178933728720924	1.3632174774954473	0.9172806168587676	0.291208698141901	1.9159880696304623	0.1996877304670881	0.0770097215078183	0.1402369948805265	0.0936992026117304	0.1968609122016543
105.5	1.4534572940545971	0.3692356420328054	1.479420432149717	0.4636302461412511	0.6569392502927116	1.416982274233071	1.3621219236040083	0.9168283634028684	0.2909583821674421	1.914575243788242	0.1995391862808454	0.0769476322028256	0.1401042077905953	0.0936052169202149	0.1966773343236244
106.0	1.452312689021099	0.3689638730718537	1.478097164668848	0.4633134542210744	0.656409221380658	1.4160578218925357	1.361015926660899	0.9163659925294636	0.2907060145712737	1.9131463499841432	0.1993889816314722	0.0768849551562977	0.1399705682102923	0.093510720245913	0.1964925283810489
106.5	1.4511568416631413	0.3686890409710216	1.476764189443665	0.462992550647124	0.6558742497736578	1.41512032988932	1.3598997581069712	0.9158937259529024	0.290451651035161	1.9117017874950268	0.1992371579517265	0.0768217056740554	0.1398361012014421	0.0934157285708136	0.1963065299620437
107.0	1.449990040299291	0.3684112216091845	1.475421777711863	0.4626676340564847	0.655334464017917	1.4141701056542997	1.3587736834942234	0.9154117808353432	0.2901953460184123	1.910241947048936	0.1990837557861491	0.0767578987296846	0.1397008312644172	0.0933202575137262	0.1961193738602216
107.5	1.4488125670361074	0.3681304892469846	1.474070194729939	0.4623388010034334	0.6547899898789772	1.4132074501627816	1.3576379626241408	0.9149203698900796	0.2899371527867945	1.9087672110243583	0.1989288148117823	0.0766935489723436	0.1395647823515679	0.093224322339035	0.1959310940936607
108.0	1.4476246979132257	0.3678469165643973	1.4727096999147518	0.4620061460074982	0.6542409504068095	1.4122326580829463	1.356492849682396	0.9144197014822282	0.2896771234406831	1.9072779536442916	0.1987723738583476	0.0766286707343651	0.1394279778802946	0.0931279379652189	0.1957417239233684
108.5	1.446426703044642	0.367560574697318	1.4713405469813383	0.4616697616002718	0.6536874659992035	1.4112460179204582	1.355338593370021	0.9139099797268456	0.2894153089424712	1.9057745411652351	0.1986144709278967	0.0765632780386588	0.139290440745773	0.0930311189731426	0.1955512958712556
109.0	1.4452188467563207	0.3672715332732006	1.4699629840771058	0.461329738371018	0.653129654463499	1.41024781215935	1.3541754370311472	0.9133914045845593	0.2891517591432575	1.9042573320612908	0.1984551432139524	0.0764973846059197	0.1391521933333408	0.0929338796141276	0.1953598417376345
109.5	1.444001387720219	0.3669798604457735	1.46857725391249	0.4609861650111019	0.6525676310767126	1.4092383173992913	1.3530036187774197	0.9128641719547717	0.2888865228088361	1.9027266772034837	0.1982944271201527	0.0764310038616503	0.1390132575305588	0.0928362338178091	0.1951673926182556
110.0	1.4427745790848414	0.3666856229288613	1.4671835938882027	0.4606391283572819	0.6520015086441009	1.4082178044893463	1.3518233716091808	0.9123284737665152	0.2886196476450073	1.9011829200344603	0.1981323582784144	0.0763641489429984	0.1388736547389534	0.0927381951997836	0.1949739789208961
110.5	1.4415386686024254	0.3663888860293362	1.4657822362191564	0.4602887134338935	0.6514313975562108	1.40718653865832	1.3506349235335169	0.9117844980670198	0.28835118032223	1.899626396738696	0.1979689715666288	0.0762968327054195	0.1387334058854512	0.0926397770690562	0.1947796303815143
111.0	1.4402938987528464	0.3660897136792254	1.4643734080551618	0.4599350034939576	0.6508574058444567	1.4061447796417856	1.3494384976792553	0.9112324291080564	0.2880811664996343	1.8980574364083271	0.1978043011259026	0.0762290677291661	0.1385925314335148	0.0925409924352906	0.1945843760799813
111.5	1.439040506864348	0.365788168466999	1.462957331598501	0.459578080059244	0.6502796392352695	1.4050927818058996	1.3482343124090106	0.9106724474301237	0.287809650848413	1.8964763612047508	0.197638380377359	0.0761608663256106	0.1384510513939875	0.0924418540158702	0.1943882444554033
112.0	1.4377787252311816	0.3654843116680603	1.4615342242184592	0.4592180229593196	0.6496982012028576	1.404030794268082	1.3470225814283483	0.910104729944534	0.2875366770746112	1.8948834865161048	0.197471242038509	0.0760922405434061	0.1383089853356564	0.0923423742427733	0.1941912633210462
112.5	1.436508781228242	0.3651782032744626	1.4601042985629054	0.4588549103696098	0.6491131930206192	1.4029590610146572	1.345803513892165	0.9095294500134584	0.2872622879413283	1.8932791211107447	0.1973029181392077	0.076023202174489	0.1381663523955422	0.0922425652692703	0.1939934598788738
113.0	1.4352308974227956	0.3648699020238742	1.4586677626670068	0.458488818848502	0.6485247138112455	1.4018778210155445	1.344577314508353	0.9089467775279896	0.286986525290353	1.8916635672868345	0.1971334400372051	0.0759537627599295	0.138023171288922	0.0921424389764459	0.1937948607337105
113.5	1.433945291683369	0.3645594654278118	1.4572248200591598	0.4581198233735168	0.6479328605955518	1.4007873083360716	1.3433441836388342	0.908356878984272	0.2867094300632442	1.890037121018156	0.1969628384333044	0.0758839335956323	0.137879460319095	0.092042006979553	0.1935954919070404
114.0	1.4326521772858891	0.3642469497991647	1.4557756698642157	0.4577479973765744	0.6473377283400705	1.3996877522460005	1.342104317398032	0.9077599175577618	0.2864310423218763	1.888400072096254	0.196791143386139	0.0758137257378943	0.1377352373868967	0.0919412806342022	0.1933953788504522
114.5	1.4313517630171495	0.363932410279028	1.4543205069040783	0.4573734127783807	0.6467394100034459	1.398579377325839	1.3408579077488587	0.9071560531756584	0.2861514012684625	1.886752704269008	0.1966183843265776	0.0757431500088205	0.1375905199999699	0.0918402710423919	0.1931945464587397
115.0	1.4300442532756767	0.3636159008628662	1.4528595217957532	0.4569961400219574	0.6461379965816584	1.3974624035705148	1.3396051425962845	0.9065454425875634	0.2858705452650706	1.8850952953757396	0.1964445900717688	0.0756722170016043	0.1374453252817989	0.0917389890583836	0.1929930190826702
115.5	1.4287298481700714	0.3632974744260231	1.4513929010469089	0.4566162481053412	0.6455335771521162	1.3963370464904854	1.33834620587856	0.9059282394344176	0.2855885118526478	1.8834281174789471	0.1962697888388354	0.0756009370856752	0.137299669980514	0.0916374452944272	0.1927908205414259
116.0	1.4274087436148923	0.3629771827485993	1.4499208271490347	0.4562338046134743	0.6449262389166437	1.3952035172103532	1.3370812776561547	0.9053045943157534	0.2853053377695655	1.8817514369927668	0.1960940082582278	0.0755293204117174	0.137153570477472	0.0915356501263397	0.1925879741347325
116.5	1.426081131424158	0.3626550765397123	1.4484434786682527	0.4558488757493079	0.644316067243397	1.3940620225650588	1.335810534198475	0.9046746548553222	0.2850210589697004	1.8800655148082452	0.1959172753867457	0.0754573769165633	0.1370070427956206	0.0914336136989422	0.1923845026546798
117.0	1.4247471994025211	0.362331205461158	1.4469610303338527	0.4554615263641413	0.6437031457077386	1.3929127651937123	1.3345341480684292	0.9040385657651276	0.2847357106400618	1.8783706064155172	0.1957396167202388	0.0753851163279653	0.1368601026076508	0.0913313459313591	0.1921804283972454
117.5	1.4234071314341947	0.3620056181504896	1.4454736531246144	0.4550718199872186	0.6430875561320982	1.3917559436311342	1.333252288204892	0.903396468907918	0.2844493272179806	1.8766669620229692	0.1955610582059921	0.0753125481692491	0.1367127652439454	0.0912288565221828	0.1919757731735286
118.0	1.4220611075696767	0.361678362243529	1.4439815143529795	0.4546798188545999	0.642469378624848	1.390591752397164	1.3319651200031295	0.9027485033581728	0.284161942407871	1.8749548266734772	0.1953816252548093	0.075239681763852	0.136565045700327	0.0911261549545092	0.1917705583207034
118.5	1.420709304110349	0.3613494843963281	1.4424847777471292	0.4542855839373316	0.6418486916182208	1.3894203820837994	1.3306728053932444	0.9020948054616288	0.2838735891975758	1.8732344403577943	0.1952013427527978	0.075166526239749	0.1364169586456135	0.091023250500845	0.191564804712698
119.0	1.4193518936909932	0.361019030306593	1.4409836035310295	0.4538891749689303	0.6412255719052956	1.388242019440224	1.3293755029166894	0.9014355088933784	0.283584299874309	1.871506038125168	0.1950202350728665	0.0750930905337709	0.1362685184289843	0.0909201522278936	0.191358532770608
119.5	1.4179890453602977	0.3606870447345879	1.4394781485025006	0.4534906504722018	0.6406000946760778	1.3870568474557818	1.3280733678009071	0.9007707447145874	0.2832941060402044	1.8697698501912627	0.1948383260859434	0.0750193833958152	0.136119739087164	0.0908168690012202	0.1911517624728519
120.0	1.4166209246593915	0.3603535715235312	1.4379685661093584	0.4530900677854128	0.6399723335526979	1.3858650454409525	1.3267665520321468	0.9001006414278614	0.2830030386274832	1.8680261020434623	0.1946556391719202	0.0749454133929554	0.1359706343514276	0.0907134094898014	0.190944513365075
120.5	1.4152476936984804	0.3600186536194971	1.4364550065236912	0.4526874830878312	0.6393423606237519	1.3846667891063815	1.325455204426503	0.8994253250312988	0.2827111279132491	1.866275014543621	0.1944721972303317	0.0748711889134493	0.1358212176544336	0.0906097821704608	0.1907368045698085
121.0	1.413869511231613	0.359682333090839	1.4349376167143115	0.4522829514246545	0.6387102464778099	1.3834622506400192	1.3241394706992329	0.898744919071268	0.2824184035339225	1.8645168040283315	0.1942880226907777	0.0747967181706501	0.1356715021368869	0.0905059953321957	0.1905286547958916
121.5	1.41248653272965	0.359344651147144	1.4334165405174446	0.45187652673134	0.63807606023611	1.3822515987824169	1.3228194935323885	0.8980595446939388	0.2821248944993232	1.86275168240678	0.194103137523093	0.074722009206823	0.1355215006540402	0.0904020570803964	0.1903200823476618
122.0	1.4110989104514666	0.3590056481577332	1.4318919187056889	0.4514682618573551	0.6374398695844663	1.381034998900231	1.3214954126408212	0.8973693206956038	0.2818306292064108	1.860979857256252	0.1939175632472732	0.0746470698968687	0.1353712257820341	0.0902979753409609	0.1901111051339209
122.5	1.4097067935134495	0.3586653636697197	1.430363889055306	0.4510582085893614	0.6368017408044055	1.3798126130579806	1.3201673648365908	0.8966743635718183	0.2815356354526919	1.8592015319153516	0.1937313209431636	0.0745719079519587	0.1352206898240838	0.0901937578643099	0.1899017406766821
123.0	1.4083103279573248	0.3583238364256356	1.4288325864118805	0.4506464176738492	0.636161738803558	1.3785846000881077	1.31883548409183	0.8959747875653941	0.2812399404493044	1.8574169055749927	0.1935444312599151	0.0744965309230816	0.1350699048165138	0.0900894122293017	0.1896920061197039
123.5	1.4069096568163642	0.3579811043806395	1.4272981427543914	0.4502329388392355	0.6355199271453196	1.3773511156593827	1.3174999016001017	0.8952707047132727	0.2809435708337862	1.8556261733672268	0.1933569144252162	0.0744209462045052	0.1349188825346474	0.0899849458470531	0.1894819182368175
124.0	1.4055049201800172	0.3576372047193165	1.425760687257746	0.4498178208174408	0.6348763680778067	1.376112312343701	1.3161607458362927	0.89456222489231	0.2806465526825368	1.853829526451958	0.193168790254305	0.0743451610371564	0.1347676344985522	0.0898803659646656	0.1892714934400523
124.5	1.404096255257003	0.3572921738720804	1.424220346353805	0.449401111364958	0.6342311225621206	1.3748683396813073	1.3148181426150778	0.8938494558639994	0.2803489115229811	1.8520271521016096	0.1929800781587679	0.0742691825119192	0.1346161719786473	0.0897756796688624	0.1890607477875659
125.0	1.40268379643691	0.3569460475311886	1.4226772437909516	0.4489828572834261	0.6335842502999415	1.3736193442445008	1.3134722151479952	0.8931325033181619	0.2800506723454425	1.8502192337837904	0.1927907971551302	0.074193017572856	0.1344645060011755	0.089670893889536	0.1888496969913827
125.5	1.4012676753503364	0.3565988606663816	1.421131500692237	0.448563104439723	0.6329358097604693	1.3723654696998442	1.3121230840991738	0.8924114709156278	0.279751859614733	1.84840595124201	0.1926009658732448	0.0741166730203509	0.1343126473535441	0.0895660154032113	0.188638356424947
126.0	1.3998480209276176	0.3562506475401538	1.4195832356121367	0.4481418977855895	0.6322858582067268	1.3711068568689313	1.3107708676397387	0.8916864603299398	0.2794524972814681	1.8465874805745075	0.1924106025644835	0.0740401555141799	0.1341606065895369	0.0894610508364241	0.1884267411304956
126.5	1.3984249594561693	0.3559014417226689	1.4180325645919654	0.4477192813767949	0.6316344517212458	1.3698436437877402	1.3094156815009383	0.8909575712880973	0.2791526087931137	1.844763994311227	0.192219725109736	0.0739634715765085	0.1340083940344029	0.0893560066690189	0.1882148658262543
127.0	1.3969986146364874	0.3555512761063267	1.4164796012139729	0.44729529839186	0.6309816452311479	1.3685759657646144	1.3080576390260203	0.8902249016103718	0.278852217104772	1.842935661489	0.1920283510272231	0.0738866275948183	0.1338560197898226	0.0892508892373675	0.1880027449134629
127.5	1.3955691076368404	0.35520018291999	1.4149244566541668	0.4468699911503441	0.6303274925326385	1.3673039554369046	1.3066968512208967	0.8894885472492136	0.2785513446897131	1.8411026477249728	0.191836497480127	0.0738096298247659	0.1337034937387566	0.0891457047375108	0.187790392483234
128.0	1.3941365571466848	0.3548481937428831	1.4133672397338868	0.446443401130712	0.62967204631493	1.366027742826304	1.3053334268036183	0.8887486023272733	0.2782500135496599	1.839265115288338	0.1916441812840442	0.073732484392974	0.1335508255501795	0.0890404592282256	0.1875778223232486
128.5	1.3927010794288393	0.3544953395181674	1.41180805697017	0.446015568987788	0.6290153581836053	1.3647474553929182	1.3039674722527042	0.8880051591745629	0.2779482452248301	1.8374232231703889	0.1914514189142661	0.0736551972997584	0.1333980246837019	0.0889351586340178	0.1873650479242946
129.0	1.3912627883704491	0.3541416505662046	1.410247012624933	0.4455865345698097	0.6283574786834405	1.36346321808809	1.3025990918543378	0.8872583083647761	0.2776460608037465	1.835577127152973	0.1912582265128913	0.0735777744217908	0.1332451003940824	0.0888298087480457	0.1871520824866504
129.5	1.3898217955327714	0.3537871565975139	1.4086842087530067	0.4451563369350917	0.6276984573206977	1.362175153406025	1.3012283877484798	0.8865081387507884	0.2773434809328152	1.833726979875356	0.1910646198957739	0.0735002215147001	0.1330920617356351	0.0887244152349732	0.1869389389263193
130.0	1.388378210199812	0.3534318867254325	1.407119745249051	0.4447250143683072	0.6270383425849038	1.3608833814342338	1.299855459973906	0.8857547374993605	0.277040525825684	1.8318729308995545	0.1908706145593117	0.0734225442156142	0.1329389175665319	0.0886189836337562	0.1867256298811173
130.5	1.3869321394258451	0.3530758694784857	1.4055537198933763	0.4442926043964004	0.6263771819701249	1.3595880199028352	1.298480406512211	0.8849981901250626	0.276737215272382	1.830015126774173	0.1906762256870792	0.0733447480456418	0.1327856765530061	0.0885135193603629	0.1865121677166189
131.0	1.3854836880818395	0.3527191328124748	1.4039862283967046	0.443859143804136	0.6257150219957552	1.3582891842327367	1.2971033233307998	0.8842385805234397	0.2764335686482485	1.8281537110967787	0.190481468156309	0.0732668384122983	0.1326323471734557	0.0884080277104304	0.1862985645319647
131.5	1.3840329589008251	0.3523617041222897	1.4024173644438946	0.4434246686492976	0.6250519082268261	1.3569869875827298	1.295724304424891	0.8834759910034374	0.276129604922656	1.8262888245748552	0.1902863565442248	0.0731888206118759	0.1324789377224531	0.0883025138618597	0.1860848321655332
132.0	1.382580052522223	0.3520036102534535	1.4008472197366575	0.4429892142775409	0.6243878852938523	1.3556815408955232	1.2943434418585602	0.8827105023191062	0.2758253426675321	1.824420605085372	0.1900909051342308	0.0731106998317585	0.1323254563146605	0.0881969828773489	0.1858709822004819
132.5	1.3811250675351656	0.3516448775134048	1.39927588403529	0.4425528153369137	0.6237229969122251	1.3543729529427382	1.2929608258048486	0.8819421937006007	0.2755208000656861	1.822549187733003	0.1898951279219607	0.0730324811526851	0.1321719108886553	0.088091439706868	0.1856570259701594
133.0	1.3796681005208349	0.3512855316825261	1.3977034451994497	0.4421155057920489	0.6230572859011646	1.3530613303689003	1.2915765445849543	0.881171142884496	0.2752159949189453	1.8206747049070249	0.1896990386211892	0.0729541695509606	0.1320183092106662	0.0879858891900766	0.1854429745633939
133.5	1.3782092460938389	0.3509255980249225	1.3961299892279952	0.4416773189380386	0.6223907942022415	1.351746777734444	1.2901906847065392	0.8803974261434317	0.2749109446561046	1.818797286336938	0.1895026506696112	0.072875769900617	0.1318646588782245	0.0878803360586845	0.1852288388296586
134.0	1.3767485969426572	0.3505651012989595	1.3945556002979191	0.4412382874139987	0.6217235628974795	1.3504293975577573	1.2888033309011626	0.8796211183151039	0.2746056663406964	1.8169170591468315	0.1893059772344895	0.0727972869755254	0.1317109673237305	0.0877747849387585	0.1850146293841196
134.5	1.375286243869172	0.3502040657675632	1.3929803608023912	0.4407984432163302	0.6210556322270501	1.3491092903562936	1.2874145661608742	0.8788422928306215	0.2743001766785825	1.8150341479085264	0.1891090312181767	0.0727187254514604	0.1315572418179384	0.0876692403529755	0.1848003566125677
135.0	1.3738222758273109	0.349842515208291	1.391404351387939	0.4403578177116862	0.6203870416065672	1.34778655468677	1.2860244717739802	0.8780610217422409	0.2739944920253749	1.8131486746935357	0.1889118252635132	0.0726400899081177	0.1314034894733612	0.0875637067228242	0.1845860306762377
135.5	1.3723567799608265	0.349480472923177	1.389827650990784	0.4399164416496504	0.6197178296439952	1.3464612871844754	1.2846331273600056	0.8772773757504934	0.2736886283936894	1.8112607591238576	0.188714371759104	0.0725613848310867	0.1312497172475988	0.0874581883707557	0.1843716615165181
136.0	1.3708898416402255	0.3491179617483592	1.3882503368723584	0.4394743451751347	0.6190480341561762	1.3451335826017117	1.2832406109038734	0.8764914242307239	0.2733826014602337	1.8093705184216424	0.188516682844479	0.072482614613779	0.1310959319465892	0.0873526895222851	0.1841572588595535
136.5	1.369421544498881	0.3487550040634923	1.386672484654018	0.4390315578405042	0.6183776921849894	1.343803533845388	1.2818469987893195	0.875703235259051	0.2730764265727382	1.807478067457752	0.1883187704151372	0.0724037835593128	0.1309421402277867	0.0872472143080454	0.1839428322207424
137.0	1.3679519704683352	0.3483916218009521	1.385094168350976	0.4385881086174331	0.6177068400131495	1.3424712320137888	1.2804523658315607	0.874912875637764	0.2727701187567299	1.805583518799244	0.1881206461274803	0.0723248958823565	0.1307883486032675	0.0871417667657936	0.1837283909091345
137.5	1.3664811998128197	0.3480278364548373	1.3835154604054745	0.4381440259085026	0.6170355131796539	1.3411367664325369	1.2790567853092385	0.8741204109201717	0.2724636927221558	1.8036869827558104	0.1879223214036366	0.0722459557109305	0.1306345634427658	0.0870363508423724	0.1835139440317269
138.0	1.3650093111630153	0.3476636690897719	1.3819364317192118	0.4376993375585425	0.6163637464948869	1.33980022468977	1.27766032899565	0.873325905434915	0.272157162869857	1.8017885674251857	0.1877238074361783	0.0721669670881693	0.1304807909766411	0.0869309703956264	0.1832995004976657
138.5	1.363536381549061	0.3472991403495155	1.380357151685048	0.4372540708657254	0.6156915740553901	1.3384616926705508	1.276263067189292	0.8725294223097552	0.2718505432978999	1.799888378737561	0.187525115192735	0.0720879339740443	0.1303270372987783	0.0868256291962755	0.183085069022351
139.0	1.3620624864328397	0.3469342704653835	1.3787776882180032	0.4368082525924195	0.6150190292583065	1.337121254590529	1.2748650687437266	0.8717310234948532	0.271543847807766	1.79798652049902	0.1873262554205067	0.0720088602470485	0.1301733083694237	0.0867203309297454	0.1828706581314525
139.5	1.360587699739551	0.3465690792644844	1.3771981077855633	0.4363619089758049	0.614346144815506	1.335778993028871	1.2734664010967889	0.8709307697855494	0.271237089910405	1.7960830944340265	0.1871272386506767	0.071929749705845	0.1300196100179568	0.0866150791979579	0.1826562761648329
140.0	1.3591120938885937	0.3462035861777762	1.3756184754373186	0.435915065738259	0.6136729527674014	1.3344349889604796	1.2720671302991555	0.8701287208446569	0.2709302828321536	1.794178200226986	0.1869280752027287	0.0718506060708777	0.1298659479456004	0.0865098775210798	0.1824419312803856
140.5	1.3576357398237722	0.3458378102479486	1.3740388548339435	0.4354677480975176	0.6129994844964609	1.333089321787517	1.270667321042284	0.8693249352242799	0.2706234395205237	1.7922719355628942	0.1867287751886701	0.0717714329859478	0.1297123277280704	0.086404729339233	0.1822276314577861
141.0	1.356158707042844	0.345471770137133	1.3724593082755374	0.4350199807766169	0.6123257707404258	1.331742069370247	1.26926703668574	0.8685194703871693	0.2703165726498635	1.7903643961671118	0.186529348517163	0.0716922340197556	0.1295587548181667	0.0862996380141667	0.1820133845021606
141.5	1.354681063626423	0.3451054841344465	1.3708798967293407	0.4345717880136199	0.6116518416052383	1.33039330805722	1.2678663392839329	0.8677123827276241	0.2700096946268945	1.788455675844271	0.1863298048975654	0.0716130126674083	0.1294052345483064	0.0861946068308918	0.1817991980476732
142.0	1.3532028762662554	0.3447389701633726	1.369300679856843	0.4341231935711353	0.6109777265776903	1.3290431127148037	1.2664652896122623	0.8669037275919512	0.2697028175961265	1.7865458665163392	0.1861301538438857	0.0715337723518953	0.1292517721330013	0.0860896389992792	0.1815850795610339
142.5	1.351724210292884	0.3443722457889819	1.367721716040296	0.4336742207456313	0.6103034545377958	1.327691556756088	1.2650639471927034	0.8660935592984946	0.269395953445155	1.784635058259869	0.1859304046786511	0.0714545164255313	0.1290983726712807	0.0859847376556219	0.1813710363449295
143.0	1.350245129702713	0.3440053282249993	1.3661430624086472	0.4332248923765504	0.6096290537708953	1.326338712169172	1.2636623703188328	0.8652819311572407	0.2690891138098422	1.7827233393424378	0.1857305665366929	0.0713752481713679	0.1289450411490602	0.0858799058641638	0.1811570755413783
143.5	1.348765697184489	0.3436382343407175	1.3645647748629073	0.4327752308552299	0.6089545519795	1.3249846495448472	1.2622606160803145	0.864468895489015	0.2687823100793864	1.780810796258309	0.1855306483688505	0.0712959708045755	0.1287917824414594	0.085775146618593	0.1809432041350124
144.0	1.347285974145215	0.3432709806677647	1.362986908100965	0.4323252581336319	0.6082799762948794	1.3236294381036957	1.26085874038686	0.8636545036442737	0.2684755534012806	1.7788975137633298	0.1853306589455962	0.0712166874737938	0.1286386013150683	0.0856704628435037	0.1807294289562873
144.5	1.3458060207355027	0.3429035834067258	1.3614095156418635	0.4318749957328884	0.6076053532883995	1.3222731457226118	1.2594567979916689	0.8628388060215046	0.2681688546861639	1.77698357490908	0.1851306068605819	0.0711374012624553	0.1284855024301638	0.0855658573958246	0.1805157566846214
145.0	1.3443258958743884	0.3425360584336238	1.359832649849552	0.4314244647516653	0.6069307089826188	1.3209158389607658	1.2580548425143705	0.8620218520852443	0.267862224612568	1.775069061076296	0.1849305005341105	0.0710581151900783	0.1283324903428783	0.085461333066217	0.1803021938514676
145.5	1.3428456572736125	0.3421684213062633	1.358256361956118	0.4309736858743488	0.6062560688621457	1.3195575830850186	1.2566529264634676	0.8612036903837189	0.2675556736315616	1.7731540520075812	0.1847303482165335	0.0709788322135339	0.1281795695073214	0.0853568925804411	0.180088746843318
146.0	1.3413653614613854	0.3418006872704385	1.3566807020845275	0.4305226793790606	0.605581457884264	1.3181984420948027	1.2552511012583083	0.8603843685661213	0.2672492119712948	1.771238625839421	0.1845301579915764	0.0708995552282846	0.1280267442776541	0.0852525386006934	0.1798754219046428
146.5	1.3398850638056468	0.3414328712660115	1.3551057192708664	0.4300714651455021	0.6049069004893326	1.3168384787464804	1.253849417250584	0.8595639333995283	0.2669428496414458	1.7693228591335246	0.1843299377795928	0.0708202870695975	0.1278740189101199	0.0851482737269146	0.1796622251407663
147.0	1.3384048185368294	0.3410649879328606	1.3535314614861105	0.4296200626626369	0.6042324206109634	1.3154777545771934	1.252447923745368	0.8587424307854706	0.2666365964375728	1.7674068269074996	0.184129695340751	0.0707410305137309	0.1277213975650301	0.0850441004980686	0.1794491625206804
147.5	1.3369246787701443	0.3406970516167045	1.3519579756574258	0.4291684910362097	0.6035580416859829	1.3141163299282126	1.2510466690217157	0.85791990577616	0.2663304619453723	1.765490602664881	0.1839294382781527	0.0706617882790961	0.1275688843087079	0.0849400213933939	0.1792362398797979
148.0	1.3354446965273925	0.3403290763748036	1.350385307689014	0.4287167689961088	0.6028837866641844	1.3127542639678018	1.2496457003528192	0.8570964025903826	0.2660244555448472	1.763574258424528	0.1837291740408855	0.0705825630273946	0.1274164831153893	0.0848360388336282	0.1790234629226458
148.5	1.3339649227583157	0.3399610759815419	1.3488135024825136	0.4282649149035764	0.6022096780178717	1.311391614713608	1.248245064025741	0.856271964629068	0.2657185864143858	1.761657864749409	0.1835289099270126	0.0705033573647309	0.1272641978690839	0.084732155182206	0.1788108372255017
149.0	1.3324854073615024	0.3395930639338919	1.3472426039569654	0.427812946758267	0.6015357377512041	1.310028439054583	1.2468448053607308	0.8554466344905384	0.2654128635347544	1.7597414907747748	0.1833286530864986	0.0704241738427023	0.1271120323653956	0.0846283727464308	0.178598368238973
149.5	1.3310061992048514	0.3392250534567658	1.3456726550683544	0.4273608822051599	0.6008619874093429	1.3086647927724573	1.2454449687301343	0.8546204539854465	0.2651072956930058	1.7578252042357496	0.1831284105240747	0.0703450149594655	0.126959990313304	0.0845246937786211	0.1783860612905213
150.0	1.3295273461456072	0.3388570575082549	1.3441036978287386	0.4269087385413293	0.6001884480874077	1.3073007305627624	1.244045597576906	0.8537934641514092	0.2648018914863038	1.755909071494345	0.1829281891020442	0.0702658831607807	0.1268080753369083	0.084421120477233	0.1781739215869332
150.5	1.3280488950499776	0.3384890887847602	1.3425357733249697	0.4264565327225733	0.5995151404392433	1.3059363060554288	1.242646734432734	0.8529657052673455	0.2644966593256688	1.7539931575659118	0.1827279955430292	0.0701867808410338	0.1266562909771338	0.0843176549879578	0.1779619542167382
151.0	1.3265708918123422	0.338121159726017	1.340968921737022	0.4260042813699068	0.5988420846860042	1.304571571834954	1.2412484209357857	0.8521372168675203	0.2641916074396432	1.7520775261450412	0.1825278364326607	0.0701077103442378	0.1265046406934015	0.0842142994047963	0.177750164152575
151.5	1.325093381374061	0.3377532825200146	1.3394031823559334	0.4255520007759208	0.5981693006245612	1.3032065794601593	1.2398506978480814	0.8513080377553077	0.2638867438778807	1.7501622396309329	0.1823277182222124	0.0700286739650124	0.1263531278652634	0.0841110557711102	0.1775385562535084
152.0	1.3236164077418906	0.3373854691078153	1.3378385936013688	0.4250997069110107	0.5974968076357307	1.301841379483542	1.238453605072511	0.8504782060166745	0.2635820765146598	1.7482473591522352	0.1821276472311806	0.0699496739495438	0.1262017557940022	0.0840079260806508	0.1773271352672969
152.5	1.3221400140060229	0.3370177311882741	1.3362751930388166	0.4246474154294773	0.596824624692335	1.300476021470233	1.237057181669491	0.849647759033392	0.2632776130523239	1.746332944591375	0.1819276296498104	0.0698707124965244	0.1260505277041976	0.0839049122785665	0.1771159058326117
153.0	1.3206642423577464	0.3366500802226607	1.334713017396423	0.4241951416755037	0.5961527703670949	1.2991105540165655	1.235661465873281	0.8488167334959835	0.2629733610246499	1.744419054608386	0.1817276715415699	0.0697917917580731	0.1258994467452595	0.0838020162623876	0.1769048724812102
153.5	1.3191891341067472	0.3362825274391869	1.3331521025814752	0.4237429006890085	0.5954812628403595	1.297745024768269	1.2342664951079596	0.847985165416411	0.2626693278001469	1.7425057466642488	0.1815277788455742	0.0697129138406362	0.1257485159929286	0.0836992398829917	0.176694039640063
154.0	1.3177147296980498	0.3359150838374421	1.3315924836965431	0.4232907072113818	0.5948101199076754	1.2963794804382929	1.232872306003072	0.8471530901405095	0.262365520585285	1.7405930770437503	0.1813279573789585	0.0696340808058702	0.1255977384507463	0.0835965849455474	0.1764834116334362
154.5	1.3162410687286126	0.3355477601927367	1.3300341950552812	0.4228385756911034	0.5941393589872015	1.295013966824269	1.2314789344089547	0.846320542360171	0.2620619464276588	1.7386811008778782	0.1811282128392037	0.0695552946715059	0.1254471170514924	0.0834940532104386	0.1762729926849311
155.0	1.3147681899635824	0.3351805670603589	1.328477270197905	0.4223865202892478	0.5934689971269704	1.2936485288256208	1.2300864154117457	0.8454875561252878	0.2617586122190843	1.736769872165757	0.1809285508064141	0.0694765574121955	0.1252966546585944	0.0833916463941698	0.1760627869194799
155.5	1.3132961313522156	0.3348135147797427	1.3269217419063457	0.4219345548848773	0.5927990510120015	1.292283210460329	1.2286947833480844	0.8446541648554574	0.2614555246986323	1.7348594437961369	0.1807289767455484	0.0693978709603409	0.1251463540675057	0.0832893661702509	0.1758527983653008
156.0	1.311824930043476	0.3344466134785531	1.3253676422190916	0.4214826930803268	0.5921295369712676	1.290918054881359	1.2273040718195145	0.8438204013514558	0.2611526904555991	1.732949867568447	0.180529496008606	0.0693192372069069	0.1249962180070562	0.083187214170065	0.1756430309558119
156.5	1.3103546224013118	0.3340798730766878	1.323815002445722	0.4210309482063817	0.5914604709845203	1.2895531043927575	1.225914313706588	0.8429862978064823	0.2608501159324161	1.7310411942134218	0.1803301138367682	0.0692406580022162	0.1248462491407742	0.0830851919837171	0.1754334885315058
157.0	1.3088852440196264	0.3337133032901979	1.3222638531811448	0.420579333327352	0.5907918686889764	1.28818840046543	1.2245255411826856	0.8421518858171848	0.2605478074274998	1.729133473413308	0.1801308353624966	0.0691621351567288	0.1246964500681815	0.0829833011608652	0.1752241748417846
157.5	1.3074168297369406	0.3333469136351295	1.320714224319536	0.4201278612460443	0.5901237453858665	1.286823983752598	1.2231377857275538	0.8413171963944654	0.2602457710980429	1.7272267538216668	0.1799316656115885	0.0690836704418059	0.1245468233260605	0.0828815432115338	0.1750150935467578
158.0	1.30594941365076	0.3329807134312885	1.3191661450679986	0.4196765445086345	0.589456116046853	1.2854598941049509	1.2217510781405652	0.8404822599740749	0.2599440129627494	1.7253210830827712	0.1797326095051918	0.0690052655904573	0.1243973713896964	0.0827799196069112	0.1748062482190026
158.5	1.3044830291316531	0.3326147118059289	1.3176196439599377	0.4192253954094437	0.5887889953203159	1.2840961705854963	1.2203654485537143	0.8396471064269982	0.2596425389045121	1.7234165078506216	0.1795336718617779	0.068926922298075	0.1242480966740929	0.0826784317801292	0.1745976423452877
159.0	1.303017708837044	0.3322489176973677	1.3160747488681646	0.4187744259956172	0.5881223975375137	1.282732851484116	1.2189809264443476	0.838811765069639	0.2593413546730374	1.72151307380757	0.1793348573990765	0.0688486422231504	0.1240990015351627	0.0825770811270273	0.1743892793282622
159.5	1.3015534847247268	0.3318833398585278	1.314531487017731	0.4183236480717126	0.5874563367186175	1.2813699743318274	1.2175975406476356	0.8379762646738013	0.2590404658874157	1.719610825682579	0.1791361707359704	0.0687704269879784	0.1239500882708945	0.0824758690069008	0.1741811624881094
160.0	1.3000903880661097	0.3315179868604089	1.312989884998505	0.4178730732041951	0.5867908265786264	1.2800075759147709	1.2162153193687963	0.8371406334764804	0.2587398780386397	1.7177098072691117	0.1789376163943531	0.0686922781793461	0.1238013591224952	0.0823747967432334	0.1739732950641667
160.5	1.298628449459193	0.3311528670954906	1.3114499687774894	0.4174227127258446	0.5861258805331606	1.278645692287915	1.2148342901950715	0.8363048991894605	0.2584395964920717	1.715810061442664	0.1787391988009491	0.0686141973492091	0.1236528162755084	0.0822738656244146	0.1737656802165127
161.0	1.297167698841289	0.3307879887810667	1.309911763710888	0.416972577740075	0.5854615117041424	1.2772843587884968	1.2134544801074618	0.8354690890087277	0.2581396264898617	1.7139116301779516	0.1785409222890976	0.0685361860153526	0.1235044618609113	0.0821730769044426	0.1735583210275219
161.5	1.2957081655014824	0.3304233599625144	1.3083752945559328	0.4165226791251694	0.5847977329253589	1.2759236100491902	1.2120759154922272	0.8346332296236995	0.2578399731533153	1.712014554565749	0.1783427911005013	0.0684582456620401	0.1233562979561875	0.0820724318036122	0.1733512205033867
162.0	1.2942498780928495	0.3300589885164973	1.3068405854824674	0.4160730275384302	0.5841345567479171	1.2745634800110237	1.210698622152158	0.833797347226276	0.2575406414852157	1.7101188748294025	0.17814480938694	0.0683803777406495	0.1232083265863797	0.0819719315091892	0.1731443815756098
162.5	1.29279286464443	0.3296948821541065	1.3053076600842988	0.4156236334202489	0.583471995445589	1.27320400193604	1.2093226253176217	0.8329614675197174	0.2572416363720969	1.7082246303410078	0.1779469812119503	0.0683025836702957	0.1230605497251194	0.0818715771760701	0.172937807102466
163.0	1.2913371525729598	0.3293310484239389	1.30377654139032	0.415174506998096	0.5828100610200492	1.2718452084197112	1.2079479496573846	0.8321256157273492	0.2569429625864737	1.7063318596372754	0.1777493105524727	0.068224864838441	0.1229129692956367	0.0817713699274293	0.1727314998704333
163.5	1.289882768694377	0.3289674947151144	1.302247251875408	0.4147256582904319	0.5821487652060101	1.270487131403108	1.2065746192892282	0.8312898166011002	0.2566446247890246	1.7044406004350776	0.1775518013004648	0.0681472226014939	0.1227655871717492	0.0816713108553523	0.1725254625955962
164.0	1.2884297392350916	0.3286042282602355	1.3007198134711062	0.4142770971105421	0.5814881194762541	1.2691298021848356	1.2052026577903434	0.8304540944298779	0.2563466275307332	1.7025508896466903	0.1773544572644846	0.0680696582853952	0.122618405178831	0.0815714010214564	0.1723196979250205
164.5	1.2869780898430416	0.3282412561382866	1.299194247576089	0.4138288330702976	0.5808281350465669	1.267773251432736	1.2038320882075266	0.8296184730477828	0.2560489752549849	1.7006627633947409	0.1771572821712407	0.0679921731861929	0.1224714250947622	0.0814716414574981	0.1721142084380995
165.0	1.2855278455985246	0.327878585277478	1.2976705750664188	0.4133808755838414	0.5801688228805731	1.2664175091953622	1.2024629330671717	0.8287829758421648	0.2557516722996235	1.698776257026852	0.1769602796671138	0.067914768570606	0.1223246486508588	0.0813720331659693	0.1719089966478745
165.5	1.2840790310248194	0.3275162224580339	1.2961488163055996	0.4129332338712042	0.5795101936944749	1.2650626049132327	1.2010952143850642	0.827947625761528	0.2554547228989661	1.69689140513001	0.1767634533196469	0.0678374456765766	0.1221780775327845	0.0812725771206801	0.1717040650023273
166.0	1.2826316700985974	0.3271541743149261	1.294628991154427	0.4124859169618494	0.5788522579617009	1.2637085674298658	1.199728953675984	0.8271124453232838	0.2551581311857778	1.6950082415446466	0.1765668066190077	0.0677602057138116	0.1220317133814439	0.0811732742673307	0.1714994158856481
166.5	1.281185786260132	0.3267924473405538	1.2931111189806457	0.41203893369815	0.5781950259174603	1.2623554250026037	1.1983641719631168	0.8262774566213557	0.2548619011932079	1.6931267993784451	0.1763703429794215	0.0676830498643133	0.1218855577938574	0.081074125524071	0.1712950516194767
167.0	1.2797414024233051	0.3264310478873723	1.2915952186684123	0.4115922927387975	0.5775385075632089	1.2610032053132243	1.197000889787284	0.8254426813336433	0.2545660368566872	1.6912471110198817	0.1761740657405765	0.0676059792828998	0.1217396123240194	0.08097513178205	0.1710909744641202
167.5	1.2782985409854222	0.3260699821704699	1.2900813086275738	0.411146002562146	0.576882712671028	1.259651935478355	1.1956391272159894	0.8246081407293414	0.2542705420157881	1.6893692081514995	0.1759779781690017	0.0675289950977156	0.1215938784837383	0.0808762939059525	0.1708871866197453
168.0	1.276857223836831	0.3257092562700954	1.288569406802758	0.4107000714694911	0.5762276507879173	1.2583016420596806	1.1942789038522883	0.8237738556761227	0.2539754204160485	1.687493121762931	0.1757820834594183	0.0674520984107312	0.1214483577434608	0.0807776127345266	0.1706836902275476
168.5	1.2754174723703573	0.3253488761341361	1.287059530682289	0.4102545075882866	0.5755733312400041	1.2569523510739593	1.192920238843487	0.822939846647186	0.2536806757107585	1.6856188821636593	0.1755863847360648	0.0673752902982343	0.121303051533079	0.0806790890810993	0.1704804873708971
169.0	1.273979307490556	0.3249888475805486	1.2855516973069236	0.4098093188752985	0.5749197631366704	1.2556040880028465	1.1915631508896674	0.822106133728169	0.2533863114627137	1.6837465189955427	0.175390885053996	0.0672985718113099	0.1211579612427215	0.0805807237340826	0.1702775800764615
169.5	1.272542749622782	0.3246291762997426	1.284045923278417	0.4093645131196999	0.5742669553746002	1.2542568778025311	1.1902076582520518	0.8212727366239344	0.2530923311459326	1.6818760612450894	0.1751955874003577	0.0672219439763123	0.1210130882235292	0.0804825174574691	0.1700749703153064
170.0	1.2711078187220852	0.3242698678569186	1.28254222476792	0.4089200979461054	0.5736149166417474	1.2529107449131889	1.1888537787612	0.820439674665227	0.2527987381473415	1.6800075372555017	0.1750004946956365	0.0671454077953275	0.1208684337884156	0.0803844709913176	0.1698726600039748
170.5	1.269674534281935	0.3239109276943608	1.2810406175242113	0.4084760808175485	0.5729636554212274	1.2515657132682545	1.1875015298250493	0.819606966815207	0.2525055357684256	1.678140974738485	0.1748056097948849	0.0670689642466263	0.1207239992128113	0.0802865850522293	0.1696706510055446
171.0	1.2682429153427777	0.3235523611336864	1.2795411168817683	0.4080324690384024	0.5723131799951339	1.25022180630352	1.1861509284368008	0.8187746316758612	0.2522127272268488	1.6762764007858322	0.1746109354889244	0.0669926142851091	0.120579785735395	0.0801888603338142	0.1694689451306648
171.5	1.2668129805004222	0.3231941733780514	1.278043737768681	0.4075892697572446	0.5716634984482803	1.2488790469660591	1.1848019911826495	0.8179426874942938	0.2519203156580408	1.6744138418807848	0.1744164745055236	0.0669163588427419	0.1204357945588092	0.0800912975071481	0.1692675441385725
172.0	1.2653847479142757	0.3228363695143145	1.2765484947144097	0.4071464899696673	0.5710146186718712	1.2475374577229834	1.1834547342493702	0.8171111521689028	0.2516283041167542	1.672553323909178	0.1742222295105557	0.0668401988289838	0.1202920268503621	0.079993897221221	0.169066449738089
172.5	1.2639582353154093	0.3224789545151599	1.2750554018573923	0.4067041365210357	0.5703665483671013	1.2461970605700348	1.18210917343175	0.8162800432554389	0.2513366955785914	1.6706948721703714	0.1740282031091322	0.0667641351312065	0.1201484837427153	0.0798966601033761	0.1688656635885964
173.0	1.262533460014479	0.3221219332411793	1.2735644729525053	0.4062622161091922	0.5697192950486862	1.2448578770400125	1.180765324139886	0.8154493779729529	0.2510454929415016	1.6688385113879736	0.1738343978467163	0.0666881686151055	0.1200051663345588	0.0797995867597404	0.1686651873009953
173.5	1.2611104389094892	0.3217653104429146	1.272075721378376	0.4058207352871111	0.5690728660483255	1.2435199282110458	1.1794232014063386	0.8146191732096348	0.2507546990272482	1.666984265720361	0.1736408162102139	0.0666123001251035	0.119862075691272	0.0797026777756467	0.1684650224386439
174.0	1.259689188493409	0.3214090907628619	1.2705891601445565	0.4053797004655028	0.5684272685180987	1.242183234714709	1.1780828198931468	0.8137894455285432	0.2504643165828494	1.6651321587709973	0.1734474606290451	0.0665365304847462	0.1197192128455719	0.079605933716047	0.1682651705182781
174.5	1.2582697248616448	0.3210532787374376	1.2691048018985551	0.4049391179153691	0.5677825094337974	1.2408478167439845	1.1767441938987118	0.812960211173229	0.2501743482819896	1.663282213598558	0.1732543334761943	0.0664608604970902	0.1195765787981488	0.0795093551259178	0.1680656330109143
175.0	1.256852063719371	0.3206978787989069	1.2676226589327368	0.4044989937705102	0.5671385955981927	1.2395136940610774	1.1754073373645486	0.8121314860732581	0.2498847967264042	1.661434452726861	0.1730614370692412	0.0663852909450837	0.1194341745182896	0.0794129425306582	0.1678664113427345
175.5	1.255436220388717	0.3203428952772765	1.266142743191085	0.404059334029985	0.5664955336442414	1.238180886005085	1.1740722638819066	0.8113032858496291	0.2495956644472376	1.659588898154614	0.1728687736713715	0.0663098225919401	0.119292000944489	0.0793166964364785	0.1676675068959538
176.0	1.254022209815825	0.3199883324021511	1.2646650662758363	0.4036201445605253	0.5658533300382307	1.2368494114995217	1.1727389866982676	0.8104756258200947	0.2493069539063757	1.6577455713649725	0.1726763454923696	0.066234456181504	0.119150058985048	0.0792206173307832	0.1674689210096712
176.5	1.2526100465777654	0.3196341943045556	1.2631896394539852	0.4031814310989054	0.5652119910828621	1.2355192890597049	1.1714075187237178	0.8096485210043852	0.2490186674977517	1.6559044933349223	0.1724841546895912	0.0661591924386108	0.1190083495186621	0.0791247056825444	0.1672706549807042
177.0	1.251199744889332	0.3192804850187224	1.2617164736636677	0.4027431992542662	0.5645715229202796	1.234190536800003	1.1700778725371996	0.808821986129335	0.2487308075486281	1.6540656845444834	0.172292203368919	0.066084032069439	0.1188668733949972	0.0790289619426697	0.167072710064407
177.5	1.2497913186096972	0.3189272084838456	1.2602455795204175	0.4023054545103977	0.5639319315350375	1.2328631724409511	1.168750060392645	0.8079960356339171	0.2484433763208536	1.6522291649857408	0.1721004935856995	0.0660089757618563	0.1187256314352541	0.0789333865443615	0.1668750874754728
178.0	1.2483847812489517	0.3185743685458027	1.258776967323305	0.4018682022279774	0.5632932227570141	1.2315372133162317	1.1674240942249927	0.8071706836741855	0.2481563760120958	1.6503949541717076	0.1719090273456624	0.0659340241857585	0.1185846244327231	0.0788379799034704	0.1666777883887207
178.5	1.2469801459745145	0.3182219689588428	1.2573106470609583	0.4014314476467692	0.5626554022642689	1.2302126763795278	1.1660999856560923	0.8063459441281289	0.2478698087570512	1.64856307114502	0.1717178066058234	0.0658591779934028	0.1184438531533267	0.0787427424188405	0.1664808139398673
179.0	1.2455774256174266	0.3178700133872452	1.2558466284174703	0.4009951958877787	0.5620184755858483	1.2288895782112517	1.1647777460004956	0.8055218306004335	0.247583676628631	1.6467335344864744	0.1715268332753688	0.065784437819734	0.1183033183361528	0.0786476744726491	0.1662841652262838
179.5	1.2441766326785235	0.3175185054069458	1.2543849207781914	0.4005594519553725	0.5613824481045353	1.2275679350251465	1.16345738627114	0.8046983564271639	0.2472979816391259	1.6449063623233977	0.1713361092165253	0.0657098042827051	0.1181630206939769	0.0785527764307392	0.1660878433077381
180.0	1.2427777793344956	0.3171674485071332	1.2529255332354097	0.4001242207393539	0.5607473250595502	1.226247762674767	1.1621389171849266	0.8038755346803549	0.2470127257413473	1.6430815723378702	0.171145636245412	0.0656352779835919	0.1180229609137747	0.0784580486429453	0.1658918492071227
180.5	1.2413808774438295	0.316816846091816	1.2514684745939304	0.3996895070170043	0.5601131115491994	1.2249290766598453	1.1608223491681886	0.803053378172524	0.2467279108297479	1.6412591817747888	0.1709554161328776	0.0655608595073011	0.1178831396572247	0.0783634914434137	0.1656961839111692
181.0	1.2399859385526464	0.3164667014813606	1.2500137533765407	0.3992553154550848	0.5594798125334749	1.223611892132533	1.159507692362063	0.8022318994611007	0.2464435387415205	1.6394392074497843	0.1707654506053216	0.0654865494226732	0.1177435575612008	0.0782691051509154	0.1655008483711482
181.5	1.2385929739004229	0.3161170179140002	1.2485613778293776	0.3988216506118013	0.5588474328366049	1.2222962239035344	1.1581949566277576	0.8014111108527767	0.2461596112576766	1.637621665756991	0.1705757413455002	0.0654123482827799	0.1176042152382563	0.0781748900691542	0.1653058435035565
182.0	1.2372019944256127	0.3157677985473167	1.247111355927189	0.3983885169387344	0.5582159771495571	1.2209820864481271	1.156884151551722	0.8005910244077776	0.2458761301041041	1.6358065726766724	0.1703862899933177	0.0653382566252149	0.1174651132770977	0.0780808464870679	0.1651111701907912
182.5	1.2358130107711591	0.3154190464596944	1.2456636953784987	0.3979559187827328	0.5575854500324955	1.2196694939120702	1.1555752864507212	0.7997716519440602	0.2455930969526055	1.633993943782705	0.1701970981466025	0.0652642749723806	0.11732625224305	0.0779869746791242	0.1649168292818102
183.0	1.2344260332899069	0.3150707646517475	1.244218403630673	0.3975238603877734	0.5569558559171903	1.2183584601174071	1.1542683703768133	0.7989530050414306	0.2453105134219164	1.6321837942499264	0.1700081673618699	0.0651904038317682	0.1171876326785128	0.0778932749056104	0.1647228215927809
183.5	1.233041072049914	0.3147229560477211	1.2427754878748896	0.3970923458967856	0.556327199109385	1.2170489985681625	1.152963412122237	0.798135095045593	0.2450283810787046	1.6303761388613458	0.1698194991550695	0.065116643696234	0.1170492551034083	0.0777997474129179	0.1645291479077167
184.0	1.2316581368396642	0.3143756234968667	1.2413349550510169	0.3966613793534447	0.5556994837911171	1.2157411224559338	1.151660420224207	0.7973179330721235	0.2447467014385513	1.6285709920152218	0.16963109500232	0.0650429950442689	0.1169111200156197	0.0777063924338213	0.1643358089790998
184.5	1.2302772371731834	0.3140287697747922	1.2398968118523963	0.3962309647039303	0.5550727140229981	1.214434844665386	1.1503594029696202	0.7965015300103747	0.2444654759669128	1.6267683677320135	0.1694429563406296	0.0649694583402643	0.1167732278914223	0.0776132101877517	0.1641428055284949
185.0	1.2288983822950632	0.3136823975847872	1.2384610647305403	0.3958011057986544	0.5544468937464496	1.2131301777796413	1.1490603683996758	0.7956858965273104	0.2441847060800652	1.624968279661199	0.1692550845686042	0.0648960340347723	0.1166355791859058	0.0775202008810651	0.1639501382471484
185.5	1.227521581185389	0.313336509559124	1.2370277198997384	0.3953718063939577	0.5538220267858989	1.2118271340855755	1.147763324314408	0.7948710430712715	0.2439043931460306	1.6231707410879737	0.1690674810471411	0.0648227225647616	0.1164981743333889	0.0774273647073056	0.1637578077965782
186.0	1.2261468425645796	0.3129911082603355	1.2355967833415764	0.3949430701537741	0.553198116850934	1.2105257255790174	1.1464682782771365	0.7940569798756776	0.2436245384854871	1.621375764939822	0.1688801471001116	0.064749524353868	0.1163610137478256	0.0773347018474631	0.163565814809152
186.5	1.2247741748981371	0.3126461961824687	1.234168260809375	0.3945149006512675	0.5525751675384185	1.209225963969854	1.1451752376188356	0.793243716962659	0.2433451433726605	1.619583363792973	0.1686930840150303	0.0646764398126407	0.1162240978232044	0.077242212470227	0.1633741598886537
187.0	1.2234035864013104	0.3123017757523166	1.2327421578325404	0.3940873013704362	0.5519531823345678	1.2079278606870445	1.14388420944242	0.7924312641466298	0.2430662090362006	1.617793549878736	0.168506293043712	0.0646034693387844	0.1160874269339398	0.0771498967322342	0.1631828436108405
187.5	1.2220350850436708	0.3119578493306262	1.2313184797208394	0.3936602757076901	0.5513321646169872	1.206631426883544	1.1425952006269544	0.7916196310377932	0.2427877366600404	1.6160063350897205	0.1683197754029171	0.0645306133173962	0.1159510014352558	0.0770577547783123	0.1629918665239883
188.0	1.2206686785536072	0.3116144192132863	1.2298972315685883	0.3932338269733996	0.5507121176566723	1.20533667344114	1.141308217831784	0.7908088270455882	0.2425097273842401	1.614221730985944	0.1681335322749853	0.0644578721211987	0.1158148216635629	0.0769657867417192	0.1628012291494279
188.5	1.2193043744227368	0.3112714876324925	1.228478418258769	0.3928079583934154	0.5500930446199735	1.2040436109752013	1.140023267500591	0.7899988613820749	0.2422321823058147	1.6124397488008295	0.167947564808457	0.0643852461107682	0.1156788879368275	0.0768739927443769	0.16261093198207
189.0	1.2179421799102363	0.3109290567578915	1.2270620444670652	0.3923826731105621	0.5494749485705228	1.2027522498393397	1.1387403558653748	0.7891897430652594	0.2419551024795466	1.6106603994470934	0.1677618741186846	0.0643127356347599	0.1155432005549351	0.0767823728971017	0.1624209754909215
189.5	1.2165821020470935	0.3105871286977046	1.2256481146658271	0.3919579741861046	0.5488578324711278	1.2014626001299942	1.1374594889503602	0.7883814809223626	0.2416784889187835	1.6088836935225237	0.1675764612884318	0.0642403410301274	0.1154077598000455	0.0766909272998293	0.1622313601195914
190.0	1.2152241476402823	0.3102457054998316	1.2242366331279584	0.3915338646011881	0.5482416991856288	1.200174671690927	1.136180672575835	0.7875740835930289	0.2414023425962211	1.6071096413156616	0.1673913273684623	0.0641680626223397	0.1152725659369423	0.0765996560418364	0.1620420862867872
190.5	1.2138683232768608	0.3099047891529335	1.222827603930733	0.3911103472582529	0.5476265514807236	1.1988884741176449	1.1349039123619151	0.7867675595324825	0.2411266644446714	1.605338252811373	0.1672064733781179	0.064095900725593	0.1151376192133753	0.0765085592019574	0.1618531543868023
191.0	1.212514635327996	0.3095643815874971	1.221421030959544	0.3906874249824232	0.5470123920277581	1.1976040167617372	1.1336292137322457	0.7859619170146249	0.2408514553578176	1.6035695376963228	0.1670219003058864	0.0640238556430196	0.1150029198603971	0.0764176368487977	0.1616645647899943
191.5	1.211163089952915	0.3092244846768792	1.2200169179115772	0.3902651005228716	0.5463992234044851	1.1963213087351423	1.1323565819176271	0.7851571641350813	0.2405767161909534	1.6018035053643491	0.1668376091099588	0.063951927666892	0.1148684680926923	0.076326889040942	0.1614763178432543
192.0	1.2098136931027854	0.3088851002383334	1.218615268299422	0.3898433765541592	0.5457870480967905	1.1950403589143326	1.131086021959585	0.7843533088141931	0.2403024477617111	1.6000401649217435	0.1666536007187769	0.0638801170788247	0.114734264108902	0.0762363158271595	0.1612884138704671
192.5	1.2084664505245215	0.3085462300340168	1.2172160854546148	0.3894222556775519	0.5451758685003883	1.193761175944429	1.1298175387138654	0.7835503587999576	0.240028650850774	1.598279525192433	0.1664698760315706	0.0638084241499706	0.1146003080919409	0.0761459172466049	0.1611008531729635
193.0	1.207121367764531	0.3082078757719806	1.2158193725311142	0.389001740422313	0.5445656869224854	1.1924837682432423	1.1285511368538748	0.7827483216709187	0.2397553262025774	1.596521594723073	0.1662864359188862	0.0637368491412154	0.1144666002093093	0.0760556933290158	0.1609136360299638
193.5	1.2057784501723825	0.3078700391071413	1.2144251325087143	0.3885818332469739	0.5439565055834157	1.191208144005243	1.1272868208740516	0.7819472048390054	0.2394824745259961	1.594766381788044	0.1661032812231042	0.0636653923033673	0.114333140613399	0.0759656440949056	0.1607267626990128
194.0	1.204437702904416	0.3075327216422356	1.2130333681963985	0.3881625365405806	0.5433483266182444	1.1899343112054594	1.126024595093182	0.7811470155523229	0.2392100964950192	1.593013894394363	0.1659204127589494	0.0635940538773441	0.1141999294417932	0.0758757695557539	0.1605402334164073
194.5	1.2030991309272836	0.3071959249287579	1.2116440822356218	0.3877438526239196	0.5427411520783445	1.1886622776033102	1.12476446365765	0.7803477608978946	0.2389381927494129	1.5912641402865064	0.1657378313139899	0.0635228340943565	0.1140669668175619	0.0757860697141927	0.1603540483976154
195.0	1.2017627390214287	0.3068596504678808	1.2102572771035471	0.3873257837507217	0.5421349839329436	1.187392050746367	1.123506430544635	0.7795494478043579	0.2386667638953711	1.5895171269511457	0.1655555376491289	0.0634517331760882	0.1139342528495504	0.0756965445641888	0.1601682078376878
195.5	1.2004285317845012	0.30652389971136	1.2088729551162083	0.3869083321088444	0.5415298240706435	1.186123637974052	1.1222504995652467	0.7787520830446121	0.2383958105061539	1.5877728616217992	0.1653735324990869	0.0633807513348725	0.1138017876326632	0.0756071940912235	0.1599827119116618
196.0	1.1990965136347138	0.3061886740624225	1.2074911184316257	0.3864914998214335	0.5409256743009125	1.1848570464212724	1.1209966743676056	0.7779556732384219	0.2381253331227151	1.5860313512834003	0.1651918165728755	0.0633098887738661	0.113669571248143	0.0755180182724682	0.159797560774958
196.5	1.197766688814135	0.305853974876639	1.2061117690528578	0.3860752889480643	0.5403225363555502	1.183592283021986	1.1197449584398695	0.7771602248549768	0.2378553322543175	1.5842926026767885	0.1650103905542625	0.0632391456872198	0.1135376037638433	0.0754290170769575	0.1596127545637689
197.0	1.196439061391926	0.3055198034627813	1.2047349088310009	0.3856597014858631	0.539720411890127	1.182329354512711	1.118495355113202	0.7763657442154045	0.2375858083791374	1.582556622303112	0.1648292551022291	0.0631685222602455	0.1134058852344976	0.0753401904657579	0.1594282933954413
197.5	1.1951136352675185	0.305186161083664	1.203360539468134	0.3852447393706085	0.539119302485397	1.18106826743597	1.1172478675646915	0.7755722374952441	0.2373167619448587	1.580823416428164	0.1646484108514188	0.0630980186695812	0.113274415701982	0.0752515383921348	0.1592441773688509
198.0	1.1937904141737343	0.3048530489569721	1.2019886625202076	0.3848304044778135	0.538519209648686	1.1798090281436753	1.1160024988202164	0.7747797107268746	0.2370481933692548	1.5790929910866314	0.1644678584125786	0.0630276350833519	0.1131431951955741	0.075163060801715	0.1590604065647706
198.5	1.1924694016798554	0.3045204682560727	1.2006192793998822	0.3844166986237889	0.5379201348152547	1.178551642800456	1.1147592517572558	0.7739881698019037	0.2367801030407615	1.5773653520862734	0.1642875983729917	0.0629573716613287	0.1130122237322065	0.0750747576326469	0.1588769810462311
199.0	1.1911506011946296	0.3041884201108137	1.1992523913793132	0.3840036235666879	0.5373220793496368	1.177296117386926	1.113518129107657	0.7731976204735147	0.2365124913190386	1.575640505012028	0.1641076312969035	0.0628872285550841	0.1128815013167161	0.0749866288157579	0.1586939008588764
199.5	1.1898340159692309	0.3038569056083079	1.1978879995928875	0.3835911810075327	0.5367250445469547	1.176042457702895	1.1122791334603468	0.772408068358775	0.2362453585355215	1.5739184552300411	0.1639279577259393	0.0628172059081454	0.1127510279420882	0.0748986742747079	0.1585111660313108
200.0	1.1885196491001648	0.3035259257937029	1.1965261050399087	0.3831793725912228	0.5361290316342099	1.174790669370526	1.111042267263998	0.7716195189409032	0.2359787049939633	1.572199207891629	0.1637485781795147	0.0627473038561447	0.1126208035896967	0.074810893926141	0.1583287765754417
200.5	1.1872075035321203	0.3031954816709379	1.195166708587234	0.3827681999075261	0.5355340417715522	1.173540757837435	1.1098075328296475	0.7708319775715	0.2357125309709665	1.570482767937169	0.1635694931552397	0.0626775225269665	0.1124908282295395	0.074723287679834	0.1581467324868139
201.0	1.1858975820607738	0.3028655742034875	1.1938098109718616	0.3823576644920526	0.5349400760535247	1.1722927283797402	1.108574932333266	0.7700454494727398	0.2354468367165054	1.5687691400999189	0.163390703129314	0.0626078620408926	0.1123611018204696	0.0746358554388413	0.1579650337449397
201.5	1.1845898873355414	0.3025362043150919	1.1924554128034766	0.3819477678272112	0.534347135510288	1.1710465861050552	1.107344467818287	0.769259939739526	0.2351816224544393	1.567058328909778	0.163212208556917	0.0625383225107445	0.1122316243104225	0.0745485970996389	0.1577836803136217
202.0	1.1832844218622842	0.3022073728904742	1.1911035145669442	0.3815385113431495	0.5337552211088221	1.169802335955434	1.106116141198085	0.7684754533416095	0.2349168883830161	1.5653503386969718	0.1630340098725902	0.0624689040420234	0.1121023956366382	0.0744615125522637	0.1576026721412703
202.5	1.1819811880059647	0.3018790807760463	1.1897541166247616	0.3811298964186788	0.5331643337541068	1.168559982710261	1.1048899542584123	0.767691995125672	0.2346526346753669	1.5636451735956785	0.1628561074906123	0.062399606733047	0.1119734157258807	0.0743746016804519	0.1574220091612151
203.0	1.1806801879932567	0.3015513287806005	1.1884072192194652	0.3807219243821809	0.5325744742902812	1.167319530989097	1.1036659086597933	0.7669095698173728	0.2343888614799922	1.5619428375475892	0.1626785018053693	0.0623304306750851	0.1118446844946521	0.0742878643617733	0.1572416912920109
203.5	1.1793814239151084	0.3012241176759914	1.1870628224759938	0.3803145965125004	0.531985643501783	1.1660809852544691	1.1024440059398748	0.7661281820233635	0.2341255689212385	1.5602433343054087	0.1625011931917165	0.0622613759524915	0.1117162018494038	0.0742013004677648	0.1570617184377377
204.0	1.1780848977292624	0.3008974481978035	1.1857209264040092	0.3799079140398223	0.5313978421144678	1.16484434981462	1.1012242475157368	0.7653478362332665	0.2338627570997677	1.5585466674362922	0.1623241820053348	0.0621924426428345	0.1115879676867429	0.0741149098640598	0.1568820904882958
204.5	1.1767906112627289	0.3005713210460091	1.1843815309001753	0.3795018781465329	0.5308110707967082	1.163609628826203	1.10000663468616	0.7645685368216221	0.2336004260930163	1.5568528403252229	0.1621474685830815	0.0621236308170246	0.1114599818936359	0.0740286924105161	0.156702807319695
205.0	1.1754985662142174	0.3002457368856137	1.1830446357503963	0.3790964899680668	0.5302253301604732	1.1623768262969385	1.0987911686338536	0.7637902880498016	0.2333385759556479	1.5551618561783314	0.1619710532433335	0.0620549405394405	0.1113322443476075	0.0739426479613415	0.1565238687943387
205.5	1.174208764156524	0.2999206963472907	1.181710240632014	0.3786917505937392	0.5296406207623896	1.1611459460882156	1.0975778504276474	0.7630130940678896	0.2330772067199973	1.5534737180261564	0.161794936286326	0.0619863718680516	0.1112047549169368	0.0738567763652164	0.1563452747613032
206.0	1.172921206538878	0.2995962000280045	1.180378345115967	0.3782876610675639	0.5290569431047837	1.1599169919176604	1.0963666810246384	0.7622369589165334	0.2328163183965061	1.5517884287268495	0.161619117994484	0.0619179248545402	0.1110775134608494	0.0737710774654147	0.1561670250566111
206.5	1.1716358946892478	0.2992722484916232	1.1790489486689075	0.377884222389057	0.5284742976367054	1.1586899673616495	1.095157661272307	0.7614618865287633	0.2325559109741505	1.5501059909693236	0.1614435986327489	0.0618495995444198	0.1109505198297059	0.0736855510999223	0.1559891195035007
207.0	1.170352829816604	0.2989488422695211	1.177722050655287	0.3774814355140269	0.5278926847549337	1.1574648758577888	1.0939507919105902	0.760687880731781	0.2322959844208629	1.5484264072763474	0.1612683784488994	0.0617813959771528	0.1108237738651873	0.0736001971015535	0.1558115579126896
207.5	1.1690720130131464	0.2986259818611694	1.1763976503393965	0.3770793013553513	0.5273121048049648	1.1562417207073443	1.0927460735739225	0.7599149452487189	0.232036538683944	1.546749680007585	0.1610934576738662	0.0617133141862644	0.110697275400477	0.0735150152980649	0.1556343400826343
208.0	1.167793445256489	0.2983036677347186	1.1750757468873751	0.3766778207837398	0.526732558081983	1.1550205050776363	1.0915435067932366	0.7591430837003704	0.2317775736904689	1.5450758113625838	0.1609188365220419	0.0616453541994566	0.110571024260439	0.0734300055122674	0.1554574657997849
208.5	1.1665171274118091	0.2979819003275691	1.1737563393691837	0.3762769946284845	0.5261540448318148	1.1538012320043896	1.0903430919979342	0.758372299606891	0.2315190893476857	1.5434048033837116	0.160744515191585	0.0615775160387184	0.1104450202617935	0.0733451675621366	0.1552809348388343
209.0	1.165243060233956	0.2976606800469328	1.1724394267605387	0.3758768236781973	0.5255765652518651	1.152583904394044	1.089144829517818	0.7576025963894709	0.2312610855434067	1.5417366579590386	0.1605704938647191	0.0615097997204348	0.110319263213289	0.0732605012609203	0.1551047469629645
209.5	1.1639712443695274	0.297340007270385	1.171125007944814	0.3754773086815349	0.5250001194920384	1.1513685250260284	1.087948719584991	0.756833977371981	0.2310035621463927	1.540071376825177	0.1603967727080268	0.0614422052554942	0.1101937529158711	0.0731760064172444	0.154928901924087
210.0	1.1627016803589056	0.2970198823464068	1.1698130817149102	0.3750784503479104	0.5244247076556435	1.150155096554992	1.086754762335724	0.7560664457825903	0.2307465190067312	1.538408961570064	0.1602233518727381	0.0613747326493934	0.1100684891628488	0.0730916828352171	0.1547533994630796
210.5	1.1614343686382598	0.2967003055949178	1.1685036467750876	0.3746802493481945	0.5238503298002817	1.148943621513002	1.085562957812289	0.755300004755358	0.2304899559562069	1.5367494136357012	0.1600502314950144	0.0613073819023408	0.1099434717400571	0.073007530314531	0.1545782393100187
211.0	1.1601693095415142	0.2963812773077996	1.167196701742768	0.3742827063154036	0.5232769859387203	1.147734102311701	1.0843733059647596	0.7545346573317976	0.2302338728086662	1.5350927343208465	0.1598774116962272	0.0612401530093581	0.109818700426017	0.072923548650563	0.1544034211844077
211.5	1.1589065033022805	0.2960627977494114	1.1658922451503055	0.3738858218453764	0.5227046760397503	1.146526541244429	1.083185806652783	0.7537704064624172	0.2299782693603749	1.5334389247836573	0.1597048925832325	0.0611730459603799	0.1096941749920927	0.0728397376344728	0.1542289447954005
212.0	1.1576459500557583	0.2957448671570955	1.1645902754467223	0.3734895964974388	0.5221334000290307	1.1453209404883105	1.082000459647319	0.7530072550082324	0.2297231453903705	1.5317879860442916	0.1595326742486397	0.0611060607403518	0.1095698952026457	0.0727560970532993	0.1540548098420221
212.5	1.156387649840602	0.2954274857416742	1.163290790999418	0.3730940307950585	0.5215631577899144	1.1441173021063047	1.0808172646323473	0.752245205742256	0.2294685006608066	1.5301399189874607	0.1593607567710763	0.0610391973293269	0.1094458608151863	0.0726726266900554	0.153881016013384
213.0	1.1551316026007548	0.2951106536879392	1.161993790095844	0.3726991252264871	0.5209939491642648	1.142915628049223	1.079636221206549	0.7514842613509621	0.2292143349172931	1.5284947243649425	0.1591891402154486	0.0609724557025601	0.1093220715805223	0.0725893263238211	0.1537075629888968
213.5	1.1538778081872507	0.2947943711551315	1.1606992709451536	0.3723048802453925	0.5204257739532534	1.1417159201577105	1.0784573288849542	0.7507244244357271	0.2289606478892286	1.5268524027980457	0.1590178246331966	0.0609058358306011	0.1091985272429049	0.0725061957298346	0.1535344504384784
214.0	1.152626266359988	0.294478638277414	1.1594072316798147	0.3719112962714798	0.5198586319181474	1.140518180164195	1.0772805871005666	0.7499656975142457	0.2287074392901286	1.525212954780039	0.158846810062546	0.060839337679386	0.1090752275401722	0.0724232346795817	0.1533616780227583
214.5	1.1513769767894686	0.2941634551643352	1.1581176703572045	0.3715183736911024	0.5192925227810805	1.1393224096948062	1.0761059952059528	0.7492080830219257	0.2284547088179468	1.523576380678533	0.1586760965287545	0.0607729612103269	0.1089521722038896	0.0723404429408842	0.1531892453932787
215.0	1.1501299390585091	0.2938488219012857	1.1568305849611653	0.371126112857862	0.5187274462258127	1.1381286102712558	1.0749335524748105	0.7484515833132578	0.2282024561553911	1.5219426807378225	0.1585056840443552	0.0607067063804	0.1088293609594886	0.0722578202779861	0.1530171521926919
215.5	1.148885152663923	0.2935347385499463	1.1555459734035398	0.3707345140931994	0.5181634018984757	1.136936783312693	1.073763258103504	0.7476962006631646	0.2279506809702335	1.5203118550811916	0.1583355726093948	0.0606405731422325	0.1087067935264021	0.0721753664516378	0.1528453980549534
216.0	1.1476426170181713	0.2932212051487292	1.1542638335256772	0.3703435776869745	0.5176003894083053	1.135746930137527	1.07259511121258	0.7469419372683272	0.2276993829156163	1.518683903713176	0.1581657622116681	0.0605745614441877	0.1085844696181976	0.07209308121918	0.1526739826055131
216.5	1.146402331450988	0.2929082217132106	1.15298416309991	0.3699533038980367	0.5170384083283621	1.134559051965215	1.071429110848248	0.7461887952484899	0.2274485616303501	1.5170588265217884	0.1579962528269485	0.0605086712304487	0.1084623889427087	0.072010964334625	0.152502905461501
217.0	1.1451642952109755	0.2925957882365574	1.1517069598310092	0.3695636929547864	0.5164774581962386	1.133373149918025	1.0702652559838433	0.7454367766477434	0.2271982167392095	1.515436623280706	0.157827044419215	0.0604429024411002	0.1083405512021627	0.0719290155487367	0.1523321662319115
217.5	1.1439285074671728	0.2922839046899451	1.1504322213576117	0.3691747450557264	0.5159175385147547	1.13218922502277	1.06910354552126	0.744685883435788	0.2269483478532214	1.5138172936514198	0.1576581369408742	0.0603772550122103	0.1082189560933073	0.0718472346091096	0.1521617645177831
218.0	1.1426949673105964	0.2919725710229697	1.1491599452536183	0.3687864603700038	0.5153586487526415	1.131007278212506	1.0679439782923612	0.7439361175091758	0.2266989545699491	1.512200837185348	0.1574895303329798	0.060311728875909	0.1080976033075346	0.0717656212602458	0.1519916999123757
218.5	1.1414636737557562	0.2916617871640524	1.1478901290295769	0.3683988390379434	0.514800788345212	1.1298273103282117	1.066786553060363	0.743187480692532	0.226450036473772	1.5105872533259137	0.1573212245254474	0.0602463239604664	0.1079764925310026	0.0716841752436308	0.1518219720013439
219.0	1.1402346257421447	0.2913515530208366	1.146622770134029	0.3680118811715723	0.5142439566950219	1.1286493221204312	1.065631268521197	0.7424399747397583	0.226201593136159	1.5089765414105851	0.157153219437266	0.06018104019037	0.1078556234447546	0.0716028962978078	0.1516525803629078
219.5	1.139007822135699	0.2910418684805796	1.1453578659548436	0.3676255868551348	0.5136881531725175	1.1274733142508953	1.0644781233048468	0.7416936013352144	0.2259536241159383	1.5073687006728866	0.1569855149767063	0.0601158774863993	0.1077349957248367	0.0715217841584512	0.1514835245680209
220.0	1.13778326173024	0.2907327334105368	1.144095413820519	0.3672399561455997	0.5131333771166737	1.1262992872941129	1.063327115976664	0.7409483620948827	0.225706128959562	1.5057637302443676	0.1568181110415246	0.0600508357657003	0.1076146090424129	0.0714408385584377	0.1513148041805342
220.5	1.1365609432488863	0.2904241476583389	1.1428354110014671	0.366854989073158	0.5125796278356202	1.1251272417389373	1.0621782450386588	0.7402042585675119	0.2254591072013662	1.5041616291565445	0.1566510075191638	0.0599859149418581	0.1074944630638783	0.0713600592279171	0.151146418757358
221.0	1.1353408653454429	0.290116111052364	1.141577854711273	0.3664706856417138	0.512026904607257	1.1239571779901056	1.0610315089307705	0.7394612922357444	0.2252125583638261	1.5025623963428072	0.1564842042869513	0.0599211149249687	0.1073745574509702	0.0712794458943811	0.1509783678486207
221.5	1.1341230266057671	0.2898086234021025	1.1403227421079296	0.3660870458293656	0.5114752066798594	1.1227890963697535	1.0598869060321143	0.7387194645172238	0.2249664819578072	1.500966030640294	0.1563177012122925	0.0598564356217089	0.1072548918608772	0.0711989982827313	0.1508106509978245
222.0	1.1329074255491114	0.2895016844985159	1.1390700702950578	0.3657040695888799	0.5109245332726731	1.121622997118904	1.0587444346622092	0.7379787767656852	0.2247208774828122	1.499372530791733	0.156151498152862	0.0597918769354058	0.1071354659463464	0.0711187161153457	0.1506432677419988
222.5	1.131694060629441	0.2891952941143902	1.1378198363230967	0.3653217568481581	0.5103748835764982	1.1204588803989324	1.057604093082182	0.7372392302720282	0.2244757444272228	1.4977818954472557	0.1559855949567914	0.0597274387661042	0.1070162793557883	0.0710385991121439	0.1504762176118502
223.0	1.1304829302367336	0.2888894520046822	1.136572037190479	0.3649401075106931	0.5098262567542636	1.1192967462930057	1.056465879495952	0.7365008262653717	0.224231082268538	1.4961941231661753	0.1558199914628532	0.0596631210106339	0.1068973317333807	0.0709586469906517	0.1503095001319102
223.5	1.1292740326982504	0.2885841579068612	1.135326669844782	0.3645591214560212	0.5092786519415919	1.1181365948075002	1.0553297920513942	0.7357635659140934	0.2239868904736078	1.494609212418741	0.1556546875006424	0.0595989235626749	0.1067786227191695	0.0708788594660634	0.1501431148206806
224.0	1.1280673662797922	0.2882794115412441	1.1340837311838603	0.3641787985401644	0.5087320682473537	1.1169784258733937	1.054195828841486	0.7350274503268507	0.2237431684988634	1.4930271615878552	0.1554896828907548	0.0595348463128219	0.1066601519491688	0.070799236251304	0.1499770611907752
224.5	1.1268629291869283	0.287975212611325	1.1328432180569583	0.3637991385960662	0.5081865047542133	1.1158222393476354	1.053063987905428	0.7342924805535863	0.2234999157905423	1.4914479689707696	0.1553249774449623	0.0594708891486478	0.1065419190554585	0.0707197770570899	0.1498113387490603
225.0	1.1256607195662092	0.2876715608040999	1.131605127265802	0.36342014143402	0.5076419605191645	1.114668035014495	1.0519342672297527	0.733558657586518	0.223257131784911	1.4898716327807455	0.1551605709663848	0.0594070519547656	0.1064239236662807	0.0706404815919882	0.1496459469967921
225.5	1.1244607355063545	0.2873684557903847	1.1303694555656727	0.3630418068420905	0.5070984345740575	1.1135158125868851	1.0508066647494076	0.7328259823611117	0.2230148159084823	1.4882981511486932	0.1549964632496599	0.0593433346128902	0.1063061654061335	0.0705613495624754	0.1494808854297507
226.0	1.123262975039424	0.2870658972251291	1.129136199666461	0.3626641345865279	0.5065559259261162	1.1123655717076677	1.049681178348825	0.7320944557570395	0.2227729675782296	1.4867275221247762	0.1548326540811091	0.0592797370018978	0.106188643895864	0.0704823806729946	0.1493161535383739
226.5	1.1220674361419665	0.2867638847477244	1.1279053562337036	0.3622871244121753	0.5060144335584479	1.1112173119509332	1.0485578058629694	0.731364078599122	0.2225315862017976	1.4851597436799937	0.154669143238902	0.0592162589978856	0.1060713587527596	0.070403574626012	0.1491517508078861
227.0	1.1208741167361496	0.2864624179823068	1.1266769218895998	0.3619107760428695	0.5054739564305429	1.1100710328232637	1.0474365450783705	0.7306348516582565	0.2222906711777089	1.483594813707736	0.1545059304932164	0.0591529004742297	0.1059543095906366	0.0703249311220717	0.148987676718427
227.5	1.119683014690872	0.2861614965380548	1.1254508932140113	0.361535089181835	0.5049344934787662	1.1089267337649718	1.0463173937341348	0.7299067756523288	0.2220502218955669	1.482032730025312	0.1543430156063976	0.0590896613016418	0.1058374960199286	0.0702464498598508	0.1488239307451765
228.0	1.1184941278228535	0.2858611200094823	1.1242272667454458	0.3611600635120717	0.5043960436168405	1.1077844141513202	1.0452003495229438	0.7291798512471123	0.2218102377362559	1.4804734903754504	0.1541803983331127	0.0590265413482262	0.1057209176477721	0.0701681305362119	0.1486605123584784
228.5	1.11730745389771	0.2855612879767266	1.1230060389820198	0.3607856986967355	0.5038586057363221	1.1066440732937226	1.0440854100920316	0.7284540790571513	0.2215707180721368	1.4789170924277797	0.1540180784205048	0.0589635404795338	0.1056045740780917	0.0700899728462557	0.1484974210239611
229.0	1.116122990631008	0.2852620000058312	1.1217872063824077	0.3604119943795139	0.5033221787070661	1.1055057104409225	1.0429725730441473	0.7277294596466313	0.2213316622672402	1.4773635337802773	0.1538560556083423	0.0589006585586175	0.1054884649116828	0.0700119764833722	0.1483346562026567
229.5	1.1149407356893015	0.2849632556490247	1.1205707653667727	0.3600389501849939	0.502786761377687	1.1043693247801536	1.041861835938502	0.7270059935302347	0.2210930696774553	1.475812811960701	0.1536943296291674	0.0588378954460844	0.1053725897462934	0.0699341411392914	0.1481722173511176
230.0	1.1137606866911525	0.2846650544449942	1.119356712317681	0.3596665657190249	0.5022523525760082	1.103234915438284	1.0407531962916976	0.7262836811739829	0.2208549396507164	1.4742649244279904	0.1535329002084412	0.058775251000149	0.1052569481767038	0.0698564665041323	0.1480101039215314
230.5	1.1125828412081324	0.2843673959191543	1.1181450435810014	0.3592948405690753	0.5017189511095068	1.1021024814829357	1.0396466515786411	0.7255625229960664	0.2206172715271854	1.4727198685736491	0.1533717670646865	0.0587127250766843	0.1051415397948059	0.0697789522664515	0.1478483153618331
231.0	1.111407196765808	0.2840702795839119	1.116935755466788	0.3589237743045833	0.5011865557657478	1.1009720219235917	1.0385421992334425	0.7248425193676591	0.2203800646394318	1.4711776417231008	0.1532109299096286	0.0586503175292723	0.1050263641896801	0.0697015981132913	0.1476868511158163
231.5	1.1102337508447095	0.2837737049389267	1.1157288442501472	0.358553366477301	0.5006551653128134	1.0998435357126817	1.0374398366502973	0.7241236706137232	0.2201433183126086	1.469638241137025	0.1530503884483331	0.0585880282092539	0.1049114209476712	0.0696244037302258	0.1475257106232413
232.0	1.109062500881283	0.2834776714713666	1.11452430617209	0.358183616621635	0.500124778499724	1.0987170217466498	1.0363395611843549	0.7234059770137977	0.2199070318646264	1.468101664012669	0.1528901423793421	0.0585258569657776	0.1047967096524628	0.0695473688014072	0.1473648933199419
232.5	1.1078934442688273	0.2831821786561597	1.1133221374403686	0.3578145242549788	0.4995953940568517	1.097592478867008	1.0352413701525711	0.7226894388027771	0.2196712046063233	1.466567907485138	0.1527301913948073	0.058463803645848	0.1046822298851508	0.0694704930096106	0.1472043986379303
233.0	1.106726578358411	0.2828872259562411	1.1121223342303002	0.3574460888780413	0.4990670106963267	1.0964699058613694	1.0341452608345465	0.7219740561716771	0.2194358358416326	1.4650369686286633	0.1525705351806216	0.0584018680943723	0.1045679812243149	0.0693937760362785	0.1470442260054999
233.5	1.1055619004597816	0.2825928128227971	1.1109248926855737	0.3570783099751701	0.4985396271124383	1.0953493014644635	1.0330512304733508	0.7212598292683866	0.2192009248677475	1.463508844457851	0.1524111734165482	0.0583400501542072	0.1044539632460895	0.0693172175615638	0.1468843748473263
234.0	1.1043994078422508	0.2822989386955035	1.109729808919043	0.3567111870146682	0.4980132419820264	1.0942306643591406	1.031959276276332	0.720546758198411	0.2189664709752821	1.4619835319289078	0.1522521057763474	0.0582783496662046	0.1043401755242324	0.0692408172643729	0.1467248445845666
234.5	1.103239097735571	0.2820056030027614	1.1085370790135087	0.3563447194491065	0.4974878539648692	1.0931139931773524	1.030869395415914	0.7198348430256009	0.2187324734484311	1.4604610279408472	0.1520933319279017	0.0582167664692558	0.1042266176301934	0.0691645748224068	0.1465656346349568
235.0	1.1020809673307936	0.2817128051619283	1.107346699022482	0.3559789067156311	0.4969634617040618	1.0919992865011232	1.029781585030377	0.7191240837728701	0.2184989315651252	1.458941329336675	0.1519348515333379	0.0581553004003366	0.1041132891331809	0.0690884899122026	0.1464067444129075
235.5	1.100925013781114	0.2814205445795457	1.106158664970938	0.3556137482362651	0.4964400638263903	1.0908865428635006	1.0286958422246288	0.7184144804229039	0.2182658445971847	1.4574244329045565	0.1517766642491486	0.0580939512945494	0.1040001896002274	0.0690125622091739	0.1462481733295979
236.0	1.0997712342027026	0.2811288206515623	1.104972972856056	0.3552492434182059	0.4959176589426983	1.0897757607494938	1.027612164070959	0.7177060329188536	0.2180332118104703	1.4559103353789615	0.15161876972631	0.0580327189851667	0.1038873185962539	0.0689367913876497	0.1460899207930681
236.5	1.09861962567552	0.2808376327635545	1.1037896186479437	0.354885391654117	0.4953962456482474	1.0886669385969945	1.026530547609784	0.716998741165022	0.2178010324650312	1.4543990334417929	0.1514611676103995	0.0579716033036728	0.1037746756841333	0.0688611771209137	0.1459319862083097
237.0	1.097470185244121	0.2805469802909424	1.1026085982903526	0.354522192322416	0.4948758225230722	1.087560074797683	1.0254509898503752	0.716292605027538	0.2175693058152502	1.452890523723496	0.1513038575417093	0.0579106040798045	0.1036622604247525	0.0687857190812422	0.1457743689773549
237.5	1.096322909918444	0.2802568625992026	1.1014299077013778	0.3541596447875571	0.4943563881323283	1.086455167697923	1.024373487771579	0.7155876243350192	0.2173380311099871	1.4513848028041465	0.1511468391553601	0.0578497211415919	0.103550072377073	0.0687104169399412	0.1456170684993638
238.0	1.095177796674584	0.279967279044077	1.1002535427741469	0.353797748400309	0.4938379410266346	1.0853522155996371	1.023298038322522	0.7148837988792255	0.2171072075927189	1.4498818672145233	0.1509901120814117	0.0577889543153981	0.1034381110981911	0.0686352703673835	0.1454600841707101
238.5	1.094034842455558	0.2796782289717789	1.0990794993774962	0.3534365024980286	0.4933204797424111	1.0842512167611686	1.0222246384233045	0.7141811284157028	0.2168768345016778	1.4483817134371644	0.1508336759449718	0.0577283034259581	0.1033263761433969	0.0685602790330441	0.1453034153850661
239.0	1.0928940441720538	0.2793897117191949	1.097907773356636	0.3530759064049302	0.4928040028022086	1.0831521693981352	1.0211532849656808	0.7134796126644142	0.2166469110699872	1.4468843379074	0.1506775303663036	0.0576677682964175	0.1032148670662314	0.0684854426055361	0.1451470615334844
239.5	1.0917553987031667	0.2791017266140843	1.096738360533802	0.35271595943235	0.4922885087150348	1.0820550716842603	1.020083974813733	0.7127792513103642	0.2164174365257942	1.445389737014375	0.150521674960931	0.05760734874837	0.1031035834185436	0.0684107607526449	0.1449910220044799
240.0	1.0906189028971238	0.2788142729752736	1.0955712567088975	0.352356660879006	0.4917739959766737	1.0809599217521972	1.0190167048045264	0.712080044004212	0.2161884100924013	1.443897907102047	0.1503661093397423	0.0575470446018943	0.102992524750546	0.0683362331413623	0.1448352961841096
240.5	1.0894845535719972	0.27852735011285	1.0944064576601231	0.351998010031255	0.49126046307	1.0798667176943364	1.017951471748759	0.7113819903628739	0.2159598309883944	1.442408844470177	0.1502108331090923	0.0574868556755912	0.1028816906108696	0.0682618594379198	0.1446798834560508
241.0	1.0883523475164034	0.2782409573283499	1.093243959144596	0.3516400061633438	0.4907479084652883	1.078775457563603	1.0168882724313968	0.7106850899701187	0.2157316984277697	1.4409225453752934	0.1500558458709022	0.0574267817866186	0.1027710805466167	0.0681876393078213	0.1445247832016779
241.5	1.0872222814901915	0.2779550939149449	1.092083756898956	0.3512826485376569	0.4902363306205166	1.0776861393742374	1.0158271036123008	0.7099893423771519	0.2155040116200576	1.4394390060316482	0.1499011472227585	0.0573668227507277	0.1026606941034145	0.0681135724158755	0.1443699948001384
242.0	1.086094352225122	0.2776697591576249	1.0909258466399658	0.3509259364049608	0.4897257279816648	1.076598761102566	1.01476796202684	0.7092947471031915	0.2152767697704446	1.4379582226121528	0.1497467367580097	0.0573069783822967	0.1025505308254661	0.068039658426227	0.1442155176284269
242.5	1.0849685564255285	0.2773849523333774	1.0897702240650944	0.350569869004643	0.4892160989830084	1.0755133206877598	1.0137108443864975	0.7086013036360354	0.2150499720798936	1.4364801912492982	0.1495926140658616	0.0572472484943652	0.1024405902556017	0.0679658970023873	0.1440613510614577
243.0	1.0838448907689742	0.2771006727113653	1.0886168848530953	0.3502144455649483	0.4887074420474065	1.0744298160325774	1.0126557473794648	0.707909011432618	0.2148236177452614	1.4350049080360627	0.1494387787314711	0.057187632898668	0.1023308719353282	0.0678922878072654	0.1439074944721367
243.5	1.0827233519068955	0.2768169195531	1.0874658246645712	0.3498596653032109	0.488199755586586	1.0733482450040996	1.0116026676712242	0.707217869919561	0.2145977059594143	1.4335323690268027	0.1492852303360383	0.0571281314056674	0.1022213754048781	0.0678188305031972	0.1437539472314319
244.0	1.081603936465232	0.2765336921126127	1.0863170391425316	0.3495055274260817	0.4876930380014197	1.0722686054344506	1.010551601905123	0.706527878493713	0.214372235911342	1.4320625702381269	0.1491319684568971	0.0570687438245859	0.1021121002032579	0.0677455247519748	0.1436007087084415
244.5	1.0804866410450489	0.2762509896366228	1.0851705239129372	0.3491520311297538	0.4871872876822005	1.0711908951215074	1.0095025467029397	0.7058390365226823	0.2141472067862694	1.4305955076497594	0.1489789926676041	0.0570094699634377	0.1020030458682948	0.0676723702148753	0.1434477782704626
245.0	1.079371462223148	0.2759688113647029	1.0840262745852378	0.3487991756001828	0.4866825030089106	1.0701151118295984	1.0084554986654368	0.7051513433453604	0.2139226177657664	1.429131177205386	0.1488263025380265	0.0569503096290602	0.1018942119366832	0.0675993665526887	0.1432951552830572
245.5	1.0782583965526684	0.2756871565294417	1.0828842867528974	0.3484469600133037	0.4861786823514863	1.0690412532901894	1.007410454372906	0.7044647982724382	0.2136984680278552	1.4276695748134884	0.148673897634428	0.0568912626271445	0.1017855979440301	0.0675265134257457	0.1431428391101173
246.0	1.0771474405636756	0.2754060243566041	1.0817445559939134	0.3480953835352451	0.4856758240700783	1.0679693172025595	1.006367410385704	0.7037794005869142	0.2134747567471168	1.426210696348161	0.1485217775195535	0.0568323287622656	0.1016772034248999	0.0674538104939443	0.1429908291139296
246.5	1.0760385907637438	0.2751254140652878	1.0806070778713253	0.3477444453225389	0.4851739265153069	1.066899301234468	1.00532636324478	0.7030951495445935	0.2132514830947953	1.4247545376499176	0.1483699417527125	0.0567735078379119	0.1015690279128577	0.0673812574167767	0.142839124655238
247.0	1.074931843638525	0.2748453248680791	1.0794718479337115	0.3473941445223275	0.4846729880285138	1.0658312030228048	1.0042873094721922	0.7024120443745805	0.2130286462388992	1.4233010945264832	0.1482183898898608	0.0567147996565148	0.101461070940513	0.0673088538533555	0.1426877250933053
247.5	1.0738271956523096	0.2745657559712038	1.078338861715683	0.3470444802725663	0.4841730069420091	1.0647650201742371	1.0032502455716166	0.7017300842797636	0.2128062453443029	1.421850362753574	0.1480671214836814	0.0566562040194768	0.1013533320395612	0.0672365994624385	0.1425366297859745
248.0	1.0727246432485795	0.2742867065746777	1.0772081147383628	0.346695451702225	0.4836739815793142	1.063700750265841	1.002215168028848	0.701049268437292	0.2125842795728448	1.4204023380756603	0.1479161360836631	0.0565977207271999	0.1012458107408255	0.0671644939024546	0.1423858380897276
248.5	1.0716241828505495	0.2740081758724534	1.0760796025098598	0.3463470579314829	0.4831759102554002	1.062638390845726	1.0011820733122905	0.700369595999045	0.2123627480834244	1.4189570162067224	0.1477654332361788	0.0565393495791132	0.1011385065742974	0.0670925368315276	0.1422353493597445
249.0	1.0705258108616975	0.2737301630525646	1.074953320525733	0.3459992980719237	0.482678791276923	1.0615779394336442	1.0001509578734396	0.6996910660920951	0.2121416500320979	1.4175143928309888	0.1476150124845616	0.0564810903737003	0.1010314190691765	0.067020727907501	0.1420851629499603
249.5	1.0694295236662936	0.2734526672972689	1.0738292642694496	0.3456521712267254	0.4821826229424533	1.0605193935215986	0.9991218181473605	0.6990136778191623	0.2119209845721712	1.4160744636036655	0.1474648733691808	0.0564229429085256	0.1009245477539099	0.0669490667879608	0.1419352782131216
250.0	1.0683353176299093	0.2731756877831874	1.0727074292128314	0.3453056764908472	0.4816874035427038	1.0594627505744312	0.9980946505531508	0.6983374302590636	0.2117007508542923	1.4146372241516525	0.1473150154275149	0.0563649069802611	0.1008178921562303	0.0668775531302596	0.141785694500842
250.5	1.0672431890999277	0.2728992236814423	1.0715878108164951	0.3449598129512146	0.481193131360752	1.0584080080304104	0.9970694514944008	0.6976623224671519	0.2114809480265415	1.4132026700742453	0.1471654381942254	0.0563069823847116	0.1007114518031941	0.0668061865915386	0.1416364111636562
251.0	1.0661531344060386	0.2726232741577921	1.0704704045302864	0.3446145796868998	0.4806998046722583	1.0573551633018032	0.9960462173596442	0.6969883534757528	0.21126157523452	1.411770796943831	0.1470161412012275	0.0562491689168407	0.1006052262212185	0.0667349668287502	0.1414874275510733
251.5	1.06506514986073	0.2723478383727646	1.0693552057937028	0.3442699757693006	0.4802074217456826	1.0563042137754408	0.9950249445228012	0.696315522294591	0.2110426316214373	1.4103416003065643	0.1468671239777609	0.0561914663707952	0.100499214936117	0.0666638934986797	0.1413387430116294
252.0	1.0639792317597667	0.2720729154817881	1.0682422100363114	0.3439260002623155	0.4797159808424946	1.0552551568132744	0.9940056293436136	0.6956438279112114	0.2108241163281966	1.408915075683041	0.1467183860504589	0.0561338745399299	0.1003934174731364	0.066592966257967	0.1411903568929384
252.5	1.062895376382664	0.2717985046353195	1.0671314126781586	0.3435826522225162	0.4792254802173823	1.0542079897529224	0.9929882681680724	0.6949732692913937	0.2106060284934792	1.407491218568954	0.1465699269434164	0.0560763932168317	0.1002878333569906	0.0665221847631275	0.1410422685417431
253.0	1.0618135799931523	0.2715246049789711	1.0660228091301711	0.3432399306993173	0.4787359181184563	1.0531627099082077	0.9919728573288388	0.694303845379561	0.2103883672538267	1.4060700244357405	0.1464217461782565	0.056019022193343	0.1001824621118957	0.0664515486705723	0.1408944773039642
253.5	1.0607338388396337	0.2712512156536347	1.0649163947945537	0.3428978347351434	0.4782472927874505	1.0521193145696877	0.9909593931456576	0.6936355550991811	0.2101711317437225	1.4046514887312187	0.146273843274197	0.0559617612605855	0.1000773032616034	0.066381057636629	0.140746982524749
254.0	1.05965614915563	0.2709783357956047	1.0638121650651726	0.342556363365593	0.4777596024599193	1.0510778010051745	0.9899478719257636	0.6929683973531618	0.2099543210956714	1.4032356068802132	0.146126217748114	0.0559046102089822	0.0999723563294342	0.0663107113175615	0.1405997835485192
254.5	1.058580507160226	0.270705964536697	1.0627101153279408	0.3422155156196002	0.4772728453654319	1.0500381664602485	0.9889382899642792	0.6923023710242419	0.2097379344402779	1.4018223742851708	0.1459788691146063	0.0558475688282807	0.0998676208383095	0.0662405093695887	0.1404528797190172
255.0	1.057506909058501	0.2704341010043689	1.061610240961189	0.3418752905195938	0.4767870197277631	1.0490004081587614	0.9879306435446088	0.6916374749753725	0.2095219709063234	1.4004117863267642	0.1458317968860576	0.0557906369075749	0.0997630963107843	0.0661704514489044	0.1403062703793529
255.5	1.0564353510419568	0.2701627443218338	1.060512537336035	0.3415356870816532	0.4763021237650802	1.0479645233033323	0.9869249289388226	0.6909737080500971	0.2093064296208411	1.3990038383644885	0.145685000572698	0.0557338142353268	0.0996587822690773	0.0661005372116955	0.1401599548720477
256.0	1.055365829288936	0.2698918936081769	1.0594169998167415	0.3411967043156623	0.475818155690127	1.0469305090758367	0.985921142408037	0.6903110690729211	0.2090913097091909	1.3975985257372443	0.1455384796826641	0.0556771005993875	0.0995546782351027	0.0660307663141604	0.1400139325390796
256.5	1.0542983399650343	0.2696215479784669	1.0583236237610734	0.340858341225461	0.4753351137104054	1.045898362637885	0.9849192802027856	0.689649556849679	0.2088766102951319	1.3961958437639137	0.145392233722059	0.0556204957870186	0.0994507837304994	0.0659611384125268	0.139868202721926
257.0	1.0532328792235046	0.2693517065438669	1.057232404520643	0.3405205968089934	0.4748529960283531	1.0448680811312967	0.983919338563386	0.6889891701678951	0.2086623305008939	1.3947957877439252	0.1452462621950103	0.0555639995849127	0.099347098276661	0.0658916531630699	0.1397227647616067
257.5	1.052169443205656	0.2690823684117426	1.056143337441252	0.3401834700584546	0.4743718008415177	1.0438396616785637	0.9829213137202985	0.6883299077971373	0.2084484694472482	1.39339835295781	0.1451005646037274	0.0555076117792133	0.0992436213947647	0.0658223102221286	0.1395776179987252
258.0	1.0511080280412446	0.2688135326857701	1.0550564178632278	0.3398469599604347	0.4738915263427294	1.042813101383308	0.9819252018944802	0.6876717684893677	0.208235026253576	1.3920035346677486	0.1449551404485584	0.055451332155535	0.0991403526057994	0.0657531092461233	0.1394327617735102
258.5	1.0500486298488567	0.2685451984660402	1.05397164112175	0.3395110654960597	0.473412170720269	1.0417883973307318	0.9809309992977318	0.6870147509792852	0.2080220000379368	1.3906113281181074	0.1448099892280452	0.055395160498983	0.0990372914305941	0.065684049891572	0.1392881954258557
259.0	1.0489912447362897	0.2682773648491623	1.052889002547176	0.3391757856411318	0.4729337321580339	1.04076554658806	0.9799387021330388	0.6863588539846656	0.2078093899171347	1.3892217285359685	0.1446651104389783	0.0553390965941721	0.0989344373898447	0.0656151318151067	0.1391439182953601
259.5	1.0479358688009195	0.268010030928366	1.051808497465356	0.3388411193662654	0.4724562088357018	1.0397445462049753	0.978948306594907	0.685704076206694	0.2075971950067836	1.3878347311316463	0.1445205035764503	0.0552831402252459	0.0988317900041412	0.0655463546734892	0.1389999297213655
260.0	1.0468824981300695	0.2677431957936006	1.0507301211979465	0.3385070656370226	0.47197959892889	1.0387253932140468	0.9779598088696914	0.6850504163302941	0.2073854144213719	1.3864503310992031	0.1443761681339088	0.055227291175895	0.0987293487939938	0.0654777181236267	0.1388562290429952
260.5	1.0458311288013655	0.2674768585316338	1.0496538690627129	0.3381736234140452	0.4715039006093128	1.0377080846311515	0.97697320513592	0.6843978730244504	0.2071740472743253	1.3850685236169464	0.1442321036032081	0.0551715492293753	0.0986271132798589	0.0654092218225871	0.1387128155991912
261.0	1.0447817568830915	0.2672110182261481	1.048579736373833	0.3378407916531856	0.471029112044937	1.036692617455889	0.9759884915646124	0.6837464449425277	0.2069630926780687	1.383689303847925	0.1440883094746603	0.0551159141685262	0.0985250829821639	0.065340865427614	0.1385696887287507
261.5	1.0437343784345348	0.2669456739578361	1.0475077184421888	0.3375085693056345	0.4705552314001329	1.035678988671989	0.9750056643195918	0.6830961307225839	0.2067525497440874	1.3823126669404135	0.1439447852370853	0.0550603857757875	0.0984232574213328	0.0652726485961412	0.1384268477703623
262.0	1.042688989506326	0.2666808248044934	1.0464378105756569	0.3371769553180474	0.470082256835824	1.0346671952477138	0.9740247195577922	0.6824469289876783	0.2065424175829859	1.380938608028391	0.1438015303778601	0.0550049638332174	0.0983216361178099	0.0652045709858073	0.1382842920626405
262.5	1.041645586140775	0.266416469841111	1.0453700080793908	0.3368459486326687	0.4696101865096338	1.033657234136251	0.9730456534295594	0.6817988383461763	0.2063326953045479	1.3795671222320085	0.1436585443829673	0.0549496481225091	0.0982202185920839	0.0651366322544693	0.1381420209441609
263.0	1.0406041643721984	0.2661526081399651	1.0443043062561026	0.3365155481874534	0.4691390185760297	1.0326491022761044	0.9720684620789488	0.6811518573920479	0.2061233820177925	1.37819820465805	0.1435158267370427	0.0548944384250075	0.0981190043647113	0.0650688320602172	0.1380000337534935
263.5	1.0395647202272444	0.2658892387707063	1.0432407004063322	0.3361857529161874	0.4686687511864653	1.0316427965914745	0.9710931416440152	0.6805059847051627	0.2059144768310319	1.3768318504003885	0.143373376923422	0.0548393345217256	0.0980179929563394	0.0650011700613864	0.1378583298292365
264.0	1.0385272497252087	0.2656263608004465	1.0421791858287175	0.3358565617486057	0.4681993824895182	1.0306383139926347	0.9701196882570996	0.6798612188515795	0.205705978851926	1.3754680545404283	0.143231194424187	0.0547843361933607	0.0979171838877288	0.0649336459165719	0.1377169085100482
264.5	1.0374917488783482	0.2653639732938448	1.0411197578202602	0.3355279736105079	0.4677309106310282	1.029635651376302	0.9691480980451108	0.6792175583838326	0.2054978871875375	1.3741068121475457	0.1430892787202107	0.05472944322031	0.0978165766797752	0.0648662592846408	0.1375757691346796
265.0	1.0364582136921865	0.2651020753131924	1.0400624116765786	0.3351999874238734	0.4672633337542309	1.0286348056260006	0.9681783671297997	0.6785750018412123	0.205290200944385	1.3727481182795174	0.1429476292912016	0.0546746553826863	0.0977161708535313	0.0647990098247448	0.1374349110420051
265.5	1.035426640165816	0.2648406659184947	1.0390071426921668	0.3348726021069727	0.4667966499998894	1.0276357736124182	0.9672104916280324	0.6779335477500423	0.2050829192284959	1.3713919679829478	0.1428062456157477	0.0546199724603332	0.0976159659302282	0.064731897196333	0.1372943335710538
266.0	1.0343970242921934	0.2645797441675534	1.037953946160639	0.3345458165744786	0.4663308575064248	1.0266385521937604	0.9662444676520566	0.6772931946239519	0.2048760411454577	1.3700383562936818	0.1426651271713595	0.0545653942328401	0.0975159614312957	0.0646649210591638	0.137154036061039
266.5	1.033369362058432	0.2643193091160463	1.0369028173749777	0.3342196297375746	0.4658659544100427	1.0256431382160962	0.9652802913097618	0.6766539409641447	0.2046695658004685	1.3686872782372144	0.1425242734345117	0.054510920479557	0.0974161568783829	0.0645980810733169	0.1370140178513884
267.0	1.032343649446086	0.2640593598176065	1.03585375162777	0.3338940405040617	0.4654019388448588	1.0246495285136992	0.964317958704938	0.6760157852596631	0.2044634922983871	1.367338728829095	0.1423836838806855	0.0544565509796087	0.0973165517933784	0.0645313768992048	0.1368742782817725
267.5	1.031319882431433	0.2637998953238998	1.0348067442114448	0.3335690477784637	0.4649388089430219	1.0236577199093813	0.9633574659375282	0.6753787259876479	0.2042578197437815	1.3659927030753207	0.1422433579844086	0.0544022855119093	0.0972171456984295	0.0644648081975846	0.1367348166921333
268.0	1.0302980569857487	0.2635409146847005	1.033761790418502	0.3332446504621306	0.4644765628348341	1.0226677092148246	0.9623988091038752	0.6747427616135954	0.2040525472409769	1.364649195972726	0.142103295219296	0.0543481238551761	0.0971179381159616	0.0643983746295685	0.1365956324227121
268.5	1.0292781690755792	0.2632824169479667	1.032718885541741	0.3329208474533401	0.4640151986488701	1.021679493230905	0.961441984296967	0.6741078905916087	0.2038476738941025	1.3633082025093652	0.1419634950580887	0.0542940657879431	0.0970189285686971	0.0643320758566354	0.1364567248140765
269.0	1.028260214663007	0.2630244011599136	1.0316780248744797	0.3325976376473976	0.4635547145120933	1.0206930687480107	0.9604869876066756	0.6734741113646472	0.2036431988071376	1.3619697176648864	0.1418239569726934	0.0542401110885747	0.0969201165796735	0.064265911540641	0.1363180932071477
269.5	1.0272441897059137	0.2627668663650861	1.0306392037107746	0.3322750199367348	0.4630951085499701	1.0197084325463577	0.9595338151199908	0.6728414223647702	0.2034391210839574	1.3606337364109025	0.1416846804342193	0.0541862595352789	0.096821501672262	0.0641998813438287	0.1361797369432261
270.0	1.0262300901582346	0.2625098116064297	1.0296024173456342	0.3319529932110059	0.4626363788865831	1.018725581396296	0.9585824629212544	0.6722098220133786	0.2032354398283768	1.3593002537113523	0.1415456649130169	0.0541325109061201	0.0967230833701845	0.0641339849288397	0.1360416553640175
270.5	1.025217911970215	0.2622532359253605	1.0285676610752272	0.3316315563571836	0.4621785236447404	1.017744512058617	0.9576329270923828	0.6715793087214514	0.2030321541441941	1.3579692645228585	0.1414069098787136	0.054078864979032	0.0966248611975316	0.0640682219587228	0.1359038478116579
271.0	1.024207651088656	0.2619971383618341	1.0275349301970902	0.3313107082596516	0.4617215409460848	1.0167652212848493	0.9566852037130934	0.6709498808897796	0.2028292631352342	1.3566407637950768	0.1412684148002505	0.0540253215318301	0.0965268346787791	0.0640025920969445	0.1357663136287386
271.5	1.0231993034571594	0.2617415179544127	1.0265042200103278	0.3309904478002972	0.4612654289112003	1.015787705817554	0.9557392888611213	0.6703215369091957	0.20262676590539	1.3553147464710418	0.141130179145918	0.0539718803422241	0.096429003338805	0.0639370950073985	0.1356290521583299
272.0	1.0221928650163667	0.2614863737403318	1.0254755258158108	0.3306707738586016	0.4608101856597161	1.0148119623906136	0.9547951786124348	0.6696942751608004	0.2024246615586644	1.3539912074875042	0.1409922023833902	0.0539185411878297	0.0963313667029056	0.0638717303544149	0.1354920627440052
272.5	1.021188331704196	0.2612317047555655	1.0244488429163705	0.330351685311729	0.4603558093104101	1.0138379877295165	0.9538528690414466	0.6690680940161852	0.2022229491992097	1.3526701417752645	0.1408544839797595	0.0538653038461807	0.0962339242968114	0.0638064978027694	0.135355344729864
273.0	1.0201856994560698	0.2609775100348907	1.023424166616989	0.330033181034614	0.4599022979813092	1.0128657785516368	0.9529123562212206	0.6684429918376522	0.202021627931368	1.3513515442594988	0.1407170234015704	0.0538121680947408	0.0961366756467031	0.0637413970176926	0.1352188974605547
273.5	1.0191849642051465	0.2607237886119496	1.0224014922249844	0.3297152599000474	0.4594496497897888	1.0118953315665091	0.951973636223675	0.6678189669784296	0.2018206968597099	1.350035409860082	0.1405798201148524	0.0537591337109145	0.0960396202792263	0.0636764276648783	0.1350827202812971
274.0	1.0181861218825397	0.2604705395193122	1.0213808150501962	0.329397920778761	0.4589978628526698	1.0109266434760995	0.9510367051197834	0.6671960177828852	0.2016201550890728	1.348721733491901	0.1404428735851528	0.0537062004720588	0.0959427577215072	0.0636115894104923	0.1349468125379039
274.5	1.0171891684175396	0.2602177617885373	1.0203621304051629	0.3290811625395108	0.4585469352863138	1.0099597109750722	0.9501015589797692	0.666574142586735	0.201420001724598	1.347410510065168	0.1403061832775686	0.0536533681554941	0.0958460875011668	0.0635468819211807	0.1348111735768023
275.0	1.0161940997378276	0.2599654544502315	1.0193454336052972	0.3287649840491589	0.4580968652067181	1.0089945307510502	0.9491681938732996	0.66595333971725	0.2012202358717678	1.346101734485722	0.1401697486567776	0.053600636538515	0.0957496091463356	0.0634823048640783	0.1346758027450549
275.5	1.015200911769687	0.259713616534109	1.0183307199690612	0.3284493841727533	0.4576476507296065	1.008031099484874	0.9482366058696738	0.665333607493459	0.2010208566364415	1.3447954016553318	0.1400335691870698	0.0535480053984008	0.0956533221856673	0.0634178579068162	0.1345406993903802
276.0	1.0142096004382113	0.2594622470690488	1.0173179848181328	0.3281343617736078	0.4571992899705203	1.007069413850855	0.9473067910380092	0.664714944226349	0.2008218631248906	1.3434915064719883	0.1398976443323776	0.0534954745124263	0.0955572261483529	0.0633535407175298	0.1344058628611728
276.5	1.0132201616675074	0.2592113450831518	1.0163072234775723	0.3278199157133794	0.456751781044907	1.0061094705170224	0.9463787454474232	0.664097348219061	0.2006232544438334	1.342190043830194	0.1397619735563052	0.0534430436578716	0.0954613205641342	0.0632893529648668	0.1342712925065228
277.0	1.0122325913808965	0.2589609096037961	1.0152984312759856	0.3275060448521445	0.4563051220682077	1.0051512661453714	0.9454524651672126	0.6634808177670848	0.2004250297004693	1.3408910086212482	0.1396265563221586	0.0533907126120325	0.0953656049633167	0.0632252943179939	0.1341369876762355
277.5	1.0112468855011103	0.2587109396576927	1.014291603545682	0.3271927480484743	0.4558593111559424	1.0041947973921028	0.9445279462670289	0.6628653511584491	0.2002271880025121	1.339594395733526	0.1394913920929736	0.0533384811522302	0.0952700788767828	0.0631613644466048	0.1340029477208501
278.0	1.0102630399504842	0.2584614342709385	1.0132867356228317	0.3268800241595089	0.4554143464237942	1.0032400609078589	0.94360518481705	0.6622509466739103	0.2000297284582223	1.3383002000527509	0.1393564803315448	0.053286349055821	0.0951747418360045	0.0630975630209268	0.1338691719916578
278.5	1.0092810506511465	0.2582123924690698	1.0122838228476168	0.3265678720410294	0.4549702259876912	1.0022870533379582	0.9426841768881514	0.661637602587136	0.1998326501764397	1.3370084164622678	0.1392218205004528	0.0532343161002057	0.0950795933730556	0.0630338897117282	0.1337356598407203
279.0	1.008300913525205	0.2579638132771143	1.011282860564383	0.3262562905475301	0.4545269479638886	1.0013357713226236	0.9417649185520706	0.6610253171648884	0.1996359522666146	1.3357190398433043	0.139087412062092	0.0531823820628393	0.0949846330206236	0.0629703441903245	0.1336024106208876
279.5	1.0073226244949287	0.2577156957196418	1.0102838441217874	0.325945278532288	0.4540845104690472	1.0003862114972086	0.94084740588157	0.6604140886672032	0.1994396338388386	1.3344320650752342	0.1389532544786967	0.0531305467212399	0.0948898603120221	0.0629069261285858	0.1334694236858149
280.0	1.0063461794829298	0.257468038820815	1.009286768872938	0.325634834847432	0.4536429116203114	0.9994383704924188	0.9399316349505984	0.6598039153475657	0.1992436940038749	1.3331474870358306	0.1388193472123683	0.0530788098529976	0.0947952747812019	0.0628436351989425	0.1333366983899797
280.5	1.0053715744123362	0.2572208416044383	1.0082916301755396	0.3253249583440115	0.4532021495353864	0.9984922449345288	0.939017601834446	0.6591947954530848	0.1990481318731879	1.3318653006015175	0.1386856897251004	0.0530271712357834	0.0947008759627627	0.062780471074392	0.1332042340886986
281.0	1.0043988052069668	0.256974103094007	1.0072984233920288	0.3250156478720618	0.4527622223326128	0.997547831445598	0.938105302609901	0.6585867272246646	0.1988529465589724	1.3305855006476182	0.1385522814788047	0.052975630647358	0.0946066633919638	0.0627174334285049	0.1330720301381433
281.5	1.003427867791502	0.256727822312754	1.0063071438897104	0.3247069022806709	0.4523231281310404	0.9966051266436816	0.9371947333553984	0.6579797088971719	0.1986581371741817	1.3293080820485943	0.1384191219353356	0.0529241878655802	0.0945126366047352	0.0626545219354308	0.1329400858953566
282.0	1.0024587580916478	0.2564819982836973	1.0053177870408905	0.3243987204180434	0.4518848650505008	0.9956641271430356	0.9362858901511694	0.657373738699603	0.1984637028325561	1.3280330396782882	0.1382862105565149	0.0528728426684153	0.0944187951376882	0.0625917362699041	0.1328084007182677
282.5	1.001491472034301	0.2562366300296858	1.0043303482230044	0.3240911011315638	0.4514474312116783	0.9947248295543236	0.9353787690793876	0.656768814855246	0.1982696426486496	1.3267603684101523	0.1381535468041561	0.0528215948339429	0.0943251385281256	0.0625290761072502	0.1326769739657077
283.0	1.0005260055477097	0.2559917165734441	1.0033448228187456	0.3237840432678593	0.4510108247361792	0.993787230484815	0.9344733662243108	0.6561649355818422	0.1980759557378572	1.325490063117482	0.1380211301400873	0.0527704441403655	0.0942316663140517	0.0624665411233902	0.1325458049974243
283.5	0.9995623545616312	0.2557472569376176	1.0023612062161902	0.3234775456728605	0.4505750437466007	0.9928513265385832	0.9335696776724214	0.6555620990917439	0.1978826412164409	1.3242221186736391	0.1378889600261753	0.0527193903660161	0.0941383780341829	0.0624041309948474	0.1324148931740965
284.0	0.9986005150074851	0.2555032501448152	1.0013794938089169	0.3231716071918616	0.4501400863665975	0.9919171143166984	0.9326676995125645	0.6549603035920709	0.1976896982015557	1.3229565299522743	0.1377570359243477	0.0526684332893658	0.0940452732279565	0.0623418453987515	0.1322842378573482
284.5	0.9976404828185078	0.2552596952176526	1.0003996809961284	0.3228662266695802	0.4497059507209481	0.9909845904174204	0.9317674278360816	0.6543595472848627	0.1974971258112746	1.321693291827545	0.1376253572966158	0.0526175726890315	0.0939523514355405	0.0622796840128447	0.132153838409763
285.0	0.9966822539298982	0.2550165911787944	0.9994217631827672	0.3225614029502149	0.449272634935619	0.990053751436382	0.9308688587369444	0.6537598283672306	0.1973049231646132	1.3204323991743274	0.137493923605096	0.0525668083437834	0.0938596121978431	0.0622176465154859	0.1320236941948969
285.5	0.9957258242789668	0.2547739370509951	0.99844573577963	0.3222571348775022	0.4488401371378278	0.9891245939667774	0.9299719883118834	0.6531611450315052	0.1971130893815544	1.319173846868428	0.137362734312032	0.0525161400325521	0.0937670550565211	0.0621557325856563	0.1318938045772924
286.0	0.9947711898052782	0.2545317318571396	0.9974715942034806	0.3219534212947733	0.4484084554561062	0.9881971145995402	0.9290768126605156	0.652563495465384	0.1969216235830715	1.3179176297867885	0.1372317888798157	0.0524655675344361	0.0936746795539894	0.0620939419029636	0.1317641689224907
286.5	0.9938183464507906	0.2542899746202834	0.9964993338771576	0.321650261045009	0.4479775880203597	0.9872713099235226	0.9281833278854688	0.6519668778520739	0.196730524891152	1.3166637428076875	0.1371010867710079	0.0524150906287083	0.093582485233429	0.062032274147647	0.1316347865970447
287.0	0.9928672901599956	0.2540486643636913	0.9955289502296828	0.3213476529708939	0.4475475329619283	0.9863471765256706	0.9272915300925056	0.6513712903704345	0.1965397924288198	1.3154121808109416	0.1369706274483589	0.0523647090948233	0.0934904716387958	0.0619707290005814	0.1315056569685317
287.5	0.9919180168800532	0.2538078001108759	0.9945604386963666	0.3210455959148698	0.447118288413645	0.9854247109911952	0.9264014153906412	0.6507767311951163	0.196349425320158	1.3141629386780975	0.1368404103748283	0.0523144227124239	0.0933986383148287	0.0619093061432822	0.1313767794055646
288.0	0.9909705225609248	0.2535673808856355	0.9935937947189094	0.320744088719188	0.4466898525098926	0.9845039099037428	0.9255129798922626	0.6501831984966993	0.1961594226903303	1.3129160112926246	0.1367104350136051	0.0522642312613479	0.0933069848070574	0.061848005257909	0.1312481532778047
288.5	0.990024803155503	0.2533274057120908	0.9926290137455032	0.3204431302259607	0.4462622233866607	0.9835847698455598	0.924626219713244	0.6495906904418272	0.1959697836656026	1.3116713935401028	0.1365807008281268	0.0522141345216344	0.0932155106618104	0.0617868260272702	0.1311197779559727
289.0	0.9890808546197404	0.2530878736147215	0.9916660912309282	0.320142719277212	0.4458353991816009	0.9826672873976572	0.9237411309730592	0.6489992051933411	0.1957805073733637	1.3104290803084069	0.1364512072820982	0.0521641322735302	0.0931242154262225	0.061725768134827	0.13099165281186
289.5	0.9881386729127748	0.2528487836184018	0.9907050226366504	0.3198428547149268	0.4454093780340807	0.9817514591399704	0.9228577097948928	0.6484087409104102	0.1955915929421461	1.309189066487889	0.1363219538395101	0.052114224297496	0.0930330986482424	0.0616648312646971	0.1308637772183396
290.0	0.9871982539970516	0.2526101347484356	0.9897458034309152	0.3195435353811005	0.444984158085237	0.9808372816515184	0.92197595230575	0.6478192957486614	0.1954030395016456	1.307951346971553	0.136192939964658	0.0520644103742128	0.0929421598766397	0.0616040151016586	0.1307361505493772
290.5	0.9862595938384456	0.2523719260305906	0.988788429088838	0.3192447601177862	0.4445597374780276	0.9799247515105576	0.9210958546365612	0.6472308678603055	0.1952148461827413	1.3067159166552325	0.1360641651221593	0.0520146902845873	0.0928513986610123	0.0615433193311537	0.1306087721800412
291.0	0.9853226884063788	0.2521341564911325	0.9878328950924962	0.3189465277671426	0.4441361143572825	0.9790138652947348	0.920217412922288	0.6466434553942622	0.1950270121175145	1.3054827704377598	0.1359356287769715	0.0519650638097585	0.0927608145517929	0.0614827436392923	0.1304816414865132
291.5	0.9843875336739364	0.2518968251568578	0.9868791969310146	0.3186488371714797	0.4437132868697547	0.9781046195812372	0.9193406233020256	0.6460570564962838	0.1948395364392678	1.304251903221136	0.135807330394409	0.0519155307311025	0.0926704071002558	0.0614222877128555	0.1303547578460978
292.0	0.9834541256179812	0.2516599310551263	0.9859273301006524	0.3183516871733044	0.4432912531641678	0.9771970109469392	0.9184654819191012	0.6454716693090757	0.194652418282543	1.3030233099106927	0.1356792694401606	0.0518660908302393	0.0925801758585238	0.061361951239299	0.1302281206372327
292.5	0.982522460219264	0.2514234732138933	0.9849772901048875	0.3180550766153653	0.4428700113912652	0.9762910359685486	0.9175919849211754	0.6448872919724157	0.1944656567831395	1.3017969854152571	0.1355514453803055	0.0518167438890372	0.0924901203795742	0.0613017339067562	0.1301017292394975
293.0	0.9815925334625344	0.2511874506617406	0.9840290724544978	0.3177590043406967	0.4424495597038566	0.9753866912227472	0.9167201284603363	0.6443039226232713	0.1942792510781316	1.30057292464731	0.13542385768133	0.051767489689619	0.0924002402172449	0.0612416354040415	0.1299755830336234
293.5	0.9806643413366474	0.2509518624279078	0.9830826726676404	0.3174634691926614	0.4420298962568644	0.9744839732863312	0.9158499086931948	0.6437215593959149	0.194093200305886	1.2993511225231391	0.1352965058101436	0.0517183280143669	0.0923105349262409	0.0611816554206536	0.1298496814015022
294.0	0.979737879834668	0.2507167075423216	0.9821380862699312	0.3171684700149932	0.4416110192073691	0.9735828787363492	0.914981321780976	0.6431402004220378	0.1939075036060782	1.2981315739629964	0.1351693892340942	0.0516692586459276	0.0922210040621399	0.0611217936467779	0.1297240237261949
294.5	0.978813144953976	0.2504819850356262	0.9811953087945202	0.3168740056518387	0.4411929267146528	0.9726834041502362	0.9141143638896112	0.6425598438308616	0.1937221601197092	1.296914273891243	0.1350425074209842	0.0516202813672179	0.0921316471813979	0.0610620497732901	0.1295986093919403
295.0	0.9778901326963648	0.2502476939392122	0.9802543357821673	0.3165800749477978	0.4407756169402436	0.9717855461059473	0.9132490311898258	0.6419804877492489	0.1935371689891216	1.2956992172365012	0.1349158598390848	0.051571395961429	0.0920424638413551	0.0610024234917585	0.1294734377841632
295.5	0.976968839068142	0.2500138332852446	0.9793151627813134	0.3162866767479639	0.4403590880479576	0.970889301182087	0.9123853198572264	0.6414021303018106	0.1933525293580151	1.294486398931795	0.1347894459571516	0.0515226022120321	0.0919534536002411	0.0609429144944466	0.1293485082894829
296.0	0.976049260080226	0.2497804021066914	0.9783777853481528	0.3159938098979635	0.4399433382039402	0.969994665958038	0.9115232260723856	0.6408247696110132	0.193168240371462	1.293275813914694	0.1346632652444384	0.0514738999027824	0.09186461601718	0.0608835224743163	0.1292238202957207
296.5	0.9751313917482404	0.2495473994373507	0.9774421990467016	0.3157014732439948	0.4395283655767076	0.9691016370140868	0.9106627460209262	0.640248403797284	0.1929843011759224	1.2920674571274515	0.1345373171707123	0.0514252888177243	0.0917759506521962	0.0608242471250299	0.1290993731919076
297.0	0.9742152300926076	0.2493148243118778	0.9765083994488656	0.3154096656328655	0.4391141683371862	0.9682102109315472	0.9098038758936012	0.639673030979113	0.1928007109192582	1.2908613235171402	0.1344116012062668	0.051376768741196	0.0916874570662185	0.0607650881409525	0.1289751663682918
297.5	0.9733007711386412	0.2490826757658114	0.9755763821345076	0.3151183859120303	0.4387007446587518	0.9673203842928818	0.9089466118863748	0.639098649273156	0.1926174687507483	1.2896574080357863	0.134286116821936	0.0513283394578335	0.0915991348210855	0.0607060452171549	0.1288511992163464
298.0	0.9723880109166329	0.2488509528355997	0.9746461426915092	0.3148276329296275	0.4382880927172678	0.9664321536818208	0.9080909502005008	0.6385252567943337	0.1924345738211018	1.288455705640501	0.134160863489108	0.0512800007525755	0.0915109834795502	0.0606471180494152	0.1287274711287758
298.5	0.9714769454619422	0.2486196545586254	0.9737176767158366	0.3145374055345148	0.437876210691123	0.9655455156834808	0.907236887042598	0.63795285165593	0.1922520252824722	1.2872562112936077	0.1340358406797379	0.0512317524106674	0.0914230026052845	0.0605883063342214	0.1286039814995228
299.0	0.9705675708150812	0.2483887799732314	0.9727909798115986	0.3142477025763051	0.4374650967612678	0.9646604668844776	0.906384418624726	0.6373814319696891	0.1920698222884705	1.2860589199627688	0.1339110478663608	0.0511835942176656	0.0913351917628837	0.0605296097687734	0.1284807297237757
299.5	0.9696598830217984	0.2481583281187443	0.9718660475911094	0.3139585229054001	0.4370547491112503	0.9637770038730408	0.905533541164458	0.636810995845911	0.1918879639941782	1.2848638266211083	0.1337864845221048	0.0511355259594416	0.0912475505178705	0.060471028050985	0.1283577151979739
300.0	0.9687538781331618	0.2479282980354991	0.970942875674944	0.3136698653730256	0.4366451659272515	0.962895123239124	0.9046842508849524	0.6362415413935446	0.1917064495561601	1.2836709262473351	0.1336621501207025	0.0510875474221858	0.0911600784366996	0.0604125608794858	0.1282349373198152
300.5	0.9678495522056384	0.2476986887648621	0.9700214596919976	0.3133817288312642	0.4362363453981196	0.962014821574515	0.9038365440150236	0.6356730667202805	0.1915252781324768	1.2824802138258578	0.1335380441365042	0.051039658392412	0.0910727750867615	0.060354207953623	0.1281123954882611
301.0	0.9669469013011732	0.2474694993492543	0.969101795279538	0.3130941121330879	0.4358282857154033	0.9611360954729417	0.90299041678921	0.6351055699326407	0.1913444488826963	1.2812916843469044	0.1334141660444892	0.0509918586569605	0.0909856400363866	0.0602959689734634	0.1279900891035434
301.5	0.9660459214872672	0.247240728832174	0.968183878083262	0.3128070141323908	0.4354209850733853	0.9602589415301772	0.9021458654478404	0.6345390491360694	0.1911639609679066	1.2801053328066347	0.1332905153202775	0.0509441480030025	0.0908986728548485	0.0602378436397951	0.1278680175671692
302.0	0.9651466088370516	0.2470123762582186	0.9672677037573452	0.3125204336840202	0.4350144416691139	0.9593833563441448	0.9013028862371014	0.6339735024350198	0.1909838135507266	1.278921154207252	0.1331670914401416	0.0508965262180433	0.0908118731123682	0.060179831654129	0.1277461802819273
302.5	0.9642489594293632	0.2467844406731067	0.9663532679644952	0.3122343696438081	0.4346086537024348	0.9585093365150164	0.9004614754091	0.6334089279330404	0.1908040057953175	1.2777391435571133	0.1330438938810172	0.0508489930899262	0.0907252403801176	0.0601219327187002	0.1276245766518929
303.0	0.9633529693488148	0.2465569211236988	0.9654405663759996	0.3119488208686007	0.4342036193760215	0.957636878645315	0.8996216292219268	0.632845323732861	0.1906245368673939	1.276559295870835	0.1329209221205148	0.0508015484068358	0.0906387742302226	0.0600641480986915	0.1275032060824335
303.5	0.962458634685868	0.2463298166580186	0.9645295946717752	0.3116637862162895	0.433799336895406	0.9567659793400108	0.8987833439397176	0.6322826879364751	0.1904454059342342	1.2753816061694	0.1327981756369297	0.0507541919573018	0.0905524815303137	0.0600065104985017	0.1273820679802132
304.0	0.9615659515369008	0.2461031263252736	0.963620460041828	0.3113792645458393	0.4333958044690073	0.9558966352066176	0.8979466158327127	0.6317210186452231	0.1902666121646911	1.2742060694802588	0.1326756539092531	0.0507069235302018	0.0904664135740636	0.0599490151670624	0.1272612349721812
304.5	0.9606749160042763	0.2458768491758742	0.962713731098924	0.3110952547173179	0.432993020308161	0.9550288428552868	0.8971114452344723	0.6311603139598733	0.1900882510051167	1.2730326808374313	0.1325533564171826	0.0506597439925442	0.090380548477212	0.0598916318514968	0.1271407063695697
305.0	0.959785839282432	0.2456509842614544	0.96180907413717	0.3108117555919237	0.4325912323490891	0.9541625988989004	0.8962783922696931	0.6306005719807001	0.1899103492011599	1.2718614352816051	0.1324312878773949	0.0506126848706406	0.0902948484939889	0.0598343693934663	0.1270204098884146
305.5	0.9588991585311162	0.2454256570599066	0.960906132440914	0.310528767552046	0.4321904712558233	0.9532978999531612	0.895447442056818	0.6300417908075647	0.1897327935142363	1.2706931564360644	0.1323095340073535	0.050565742937844	0.090209332297512	0.0597772309915005	0.1269003603139298
306.0	0.9580142722600352	0.2452009182750008	0.960005143539109	0.310246500706938	0.4317904692561991	0.9524349938338176	0.8946180375834066	0.62948396853999	0.1895555889115441	1.2695278382435735	0.1321880791984461	0.0505188883294804	0.090123995402736	0.0597202037647861	0.1267805725717248
306.5	0.957131020795998	0.2449766092341631	0.9591059977527664	0.3099649497359457	0.4313912599412112	0.9515744842462844	0.8937903078498406	0.6289271032772377	0.1893787770764392	1.2683646644218969	0.1320668469386015	0.0504721292040665	0.0900388224170475	0.0596632874172838	0.1266610141848762
307.0	0.9562497957005578	0.2447527285611186	0.9582085551112528	0.3096839062029067	0.430992920608493	0.950715724087278	0.8929643531911718	0.6283712660705039	0.1892022981114132	1.2672038040234657	0.1319458617245512	0.0504254695464041	0.0899538129138884	0.0596064816537406	0.1265416845601095
307.5	0.955370206369206	0.2445293434576712	0.9573128112941636	0.3094034186936377	0.4305953204286911	0.9498584983559256	0.8921399329846925	0.6278169274063269	0.1890261511823003	1.2660454276764126	0.1318251298949677	0.0503788966241464	0.0898689664677599	0.05954978617969	0.1264225831055946
308.0	0.954492240983686	0.2443063658487307	0.9564187619909702	0.3091235250519284	0.4301984576005703	0.9490031860628098	0.8913170434818576	0.6272638704728135	0.1888503354567582	1.2648891695400937	0.1317046191695337	0.0503324102251448	0.0897842826542238	0.0594932007014522	0.126303709230948
308.5	0.9536158956214792	0.2440837947750531	0.955526402901046	0.3088441353738259	0.429802330326432	0.9481494542022972	0.8904956809415603	0.6267117650412746	0.1886748501042744	1.2637350246019363	0.1315843290233161	0.0502860101376737	0.0896997610499036	0.0594367249261346	0.1261850623472352
309.0	0.9527411663675156	0.2438616292790047	0.9546357297336902	0.3085652485046063	0.4294069368121325	0.9472972474474884	0.8896758416301682	0.6261607898944455	0.188499694296172	1.2625829878580086	0.1314642589323016	0.0502396961504328	0.0896154012324858	0.0593803585616314	0.1260666418669729
309.5	0.9518680493142156	0.2436398684045745	0.9537467382081511	0.3082868632912234	0.4290122752671002	0.9464465623593644	0.8888575218215594	0.6256108935595533	0.1883248672056151	1.2614330543130845	0.131344408373403	0.0501934680525489	0.0895312027807213	0.0593241013166245	0.1259484472041303
310.0	0.9509965405615326	0.243418511197388	0.9528594240536492	0.3080089785823282	0.4286183439043532	0.9455973955034525	0.8880407177971568	0.6250619435817539	0.1881503680076141	1.26028521898071	0.1312247768244663	0.0501473256335778	0.0894471652744261	0.0592679529005828	0.1258304777741318
310.5	0.950126636216992	0.2431975567047192	0.9519737830093968	0.3077315932282871	0.428225140940516	0.9447497434498886	0.8872254258459614	0.6245139380033811	0.1879761958790313	1.2591394768832664	0.1311053637642764	0.0501012686835066	0.0893632882944825	0.0592119130237625	0.1257127329938583
311.0	0.9492583323957324	0.2429770039755031	0.9510898108246204	0.3074547060812008	0.4278326645958349	0.9439036027734804	0.8864116422645861	0.6239668748678339	0.1878023499985855	1.2579958230520285	0.1309861686725642	0.0500552969927549	0.08927957142284	0.0591559813972072	0.1255952122816487
311.5	0.948391625220541	0.2427568520603479	0.9502075032585788	0.3071783159949226	0.4274409130941948	0.9430589700537664	0.8855993633572867	0.6234207522196321	0.1876288295468569	1.2568542525272282	0.1308671910300118	0.050009410352177	0.0891960142425162	0.0591001577327476	0.1254779150573017
312.0	0.9475265108218932	0.2425371000115463	0.9493268560805826	0.3069024218250754	0.4270498846631336	0.942215841875076	0.8847885854359925	0.6228755681044706	0.1874556337062917	1.2557147603581107	0.1307484303182592	0.0499636085530635	0.0891126163375973	0.0590444417430016	0.125360840742077
312.5	0.9466629853379877	0.2423177468830873	0.9484478650700122	0.3066270224290695	0.4266595775338573	0.9413742148265876	0.8839793048203366	0.6223313205692738	0.1872827616612069	1.2545773416029926	0.1306298860199096	0.049917891387143	0.089029377293239	0.058988833141374	0.125243988758697
313.0	0.9458010449147816	0.2420987917306672	0.9475705260163344	0.3063521166661195	0.4262699899412547	0.9405340855023852	0.8831715178376845	0.6217880076622472	0.187110212597794	1.2534419913293169	0.1305115576185352	0.0498722586465834	0.0889462966956672	0.0589333316420562	0.1251273585313475
313.5	0.9449406857060244	0.2418802336117007	0.946694834719118	0.3060777033972605	0.4258811201239108	0.9396954505015138	0.8823652208231629	0.6212456274329303	0.1869379857041236	1.2523087046137067	0.1303934445986826	0.0498267101239941	0.0888633741321783	0.0588779369600261	0.1250109494856788
314.0	0.9440819038732924	0.2416620715853312	0.9458207869880508	0.3058037814853646	0.4254929663241206	0.9388583064280348	0.8815604101196858	0.6207041779322476	0.1867660801701492	1.2511774765420196	0.1302755464458784	0.049781245612427	0.0887806091911399	0.058822648811048	0.1248947610488074
314.5	0.9432246955860184	0.2414443047124415	0.9449483786429524	0.3055303497951565	0.4251055267879021	0.938022649891078	0.8807570820779816	0.6201636572125577	0.1865944951877106	1.250048302209398	0.1301578626466342	0.049735864905378	0.0886980014619913	0.0587674669116717	0.1247787926493161
315.0	0.9423690570215256	0.2412269320556636	0.944077605513789	0.3052574071932293	0.4247187997650092	0.9371884775048954	0.8799552330566185	0.6196240633277034	0.1864232299505381	1.248921176720319	0.1300403926884518	0.0496905677967886	0.0886155505352433	0.058712390979233	0.1246630437172554
315.5	0.9415149843650562	0.2410099526793888	0.943208463440686	0.304984952548059	0.4243327835089434	0.9363557858889112	0.8791548594220289	0.6190853943330596	0.1862522836542555	1.2477960951886438	0.1299231360598278	0.0496453540810472	0.0885332560024794	0.0586574207318523	0.1245475136841437
316.0	0.9406624738098012	0.240793365649777	0.9423409482739408	0.30471298473002	0.4239474762769664	0.9355245716677716	0.8783559575485332	0.6185476482855812	0.1860816554963838	1.246673052737665	0.129806092250259	0.0496002235529904	0.088451117456355	0.058602555888435	0.1244322019829684
316.5	0.9398115215569286	0.2405771700347662	0.9414750558740324	0.3044415026113989	0.4235628763301108	0.9346948314713948	0.877558523818363	0.6180108232438489	0.1859113446763436	1.2455520445001529	0.1296892607502467	0.0495551760079044	0.0883691344905985	0.0585477961686707	0.1243171080481861
317.0	0.9389621238156124	0.2403613649040819	0.9406107821116348	0.3041705050664089	0.423178981933192	0.9338665619350184	0.8767625546216834	0.6174749172681159	0.185741350395459	1.2444330656184	0.1295726410513012	0.049510211241526	0.0882873067000108	0.0584931412930326	0.1242022313157234
317.5	0.9381142768030571	0.2401459493292452	0.9397481228676254	0.3038999909712037	0.4227957913548182	0.9330397596992458	0.8759680463566138	0.6169399284203523	0.1855716718569598	1.243316111244266	0.1294562326459463	0.0494653290500439	0.0882056336804654	0.0584385909827771	0.1240875712229769
318.0	0.937267976744526	0.2399309223835821	0.9388870740330946	0.3036299592038905	0.422413302867401	0.932214421410092	0.8751749954292496	0.6164058547642897	0.1854023082659842	1.242201176539219	0.1293400350277238	0.0494205292301	0.0881241150289087	0.0583841449599433	0.1239731272088137
318.5	0.936423219873364	0.2397162831422316	0.938027631509354	0.3033604086445436	0.4220315147471654	0.9313905437190296	0.874383398253681	0.615872694365464	0.1852332588295818	1.241088256674377	0.1292240476911973	0.0493758115787901	0.0880427503433596	0.0583298029473521	0.1238588987135714
319.0	0.9355800024310226	0.2395020306821539	0.937169791207945	0.303091338175217	0.4216504252741596	0.9305681232830304	0.873593251252013	0.6153404452912588	0.1850645227567154	1.23997734683055	0.1291082701319566	0.0493311758936656	0.0879615392229098	0.0582755646686059	0.1237448851790586
319.5	0.934738320667084	0.2392881640821384	0.9363135490506462	0.3028227466799568	0.4212700327322636	0.9297471567646108	0.8728045508543834	0.6148091056109463	0.1848960992582637	1.2388684421982756	0.1289927018466215	0.0492866219727338	0.0878804812677228	0.0582214298480878	0.1236310860485545
320.0	0.9338981708392834	0.239074682422811	0.9354589009694788	0.3025546330448135	0.4208903354091988	0.9289276408318704	0.8720172934989804	0.6142786733957292	0.184727987547023	1.2377615379778606	0.1288773423328455	0.0492421496144594	0.0877995760790346	0.0581673982109607	0.123517500766809
320.5	0.9330595492135296	0.2388615847866423	0.9346058429067144	0.3022869961578539	0.4205113315965362	0.928109572158537	0.8712314756320602	0.6137491467187807	0.1845601868377097	1.2366566293794146	0.1287621910893197	0.0491977586177653	0.0877188232591529	0.0581134694831671	0.1234041287800427
321.0	0.932222452063928	0.2386488702579541	0.933754370814878	0.3020198349091729	0.4201330195897044	0.927292947424002	0.8704470937079627	0.6132205236552838	0.1843926963469618	1.2355537116228876	0.1286472476157762	0.0491534487820333	0.0876382224114568	0.0580596433914277	0.1232909695359467
321.5	0.9313868756727988	0.2384365379229273	0.9329044806567548	0.3017531481909046	0.4197553976879981	0.9264777633133632	0.8696641441891271	0.6126928022824706	0.1842255152933405	1.2344527799381046	0.1285325114129917	0.0491092199071054	0.0875577731403964	0.058005919663241	0.1231780224836822
322.0	0.9305528163306976	0.2382245868696076	0.932056168405393	0.301486934897233	0.4193784641945849	0.92566401651746	0.8688826235461078	0.6121659806796602	0.184058642897332	1.2333538295647983	0.1284179819827909	0.049065071793284	0.0874774750514924	0.0579522980268824	0.12306528707388
322.5	0.9297202703364348	0.2380130161879135	0.9312094300441076	0.3012211939244038	0.4190022174165134	0.9248517037329134	0.8681025282575874	0.6116400569282964	0.1838920783813492	1.232256855752642	0.1283036588280496	0.0490210042413333	0.0873973277513358	0.0578987782114033	0.1229527627586405
323.0	0.928889233997092	0.2378018249696416	0.9303642615664842	0.3009559241707336	0.418626655664719	0.924040821662159	0.8673238548103911	0.6111150291119839	0.1837258209697324	1.2311618537612803	0.1281895414526982	0.0489770170524798	0.0873173308475869	0.0578453599466303	0.1228404489915329
323.5	0.9280597036280412	0.2375910123084735	0.929520658976379	0.3006911245366211	0.4182517772540316	0.9232313670134856	0.8665465996994994	0.610590895316525	0.1835598698887511	1.230068818860362	0.1280756293617242	0.0489331100284128	0.0872374839489753	0.0577920429631644	0.1227283452275947
324.0	0.9272316755529588	0.2373805772999816	0.9286786182879228	0.3004267939245565	0.4178775805031813	0.9224233365010672	0.8657707594280609	0.6100676536299544	0.1833942243666047	1.228977746329566	0.1279619220611756	0.0488892829712855	0.0871577866652986	0.0577388269923796	0.1226164509233313
324.5	0.9264051461038452	0.237170519041635	0.9278381355255212	0.3001629312391312	0.4175040637348042	0.9216167268449992	0.8649963305074035	0.6095453021425745	0.1832288836334238	1.227888631458633	0.1278484190581637	0.0488455356837154	0.0870782386074222	0.0576857117664227	0.1225047655367149
325.0	0.9255801116210364	0.2369608366328052	0.9269992067238552	0.2998995353870477	0.4171312252754489	0.9208115347713292	0.8642233094570465	0.609023838946989	0.1830638469212709	1.226801469547391	0.1277351198608655	0.0488018679687849	0.0869988393872784	0.0576326970182117	0.1223932885271839
325.5	0.9247565684532209	0.2367515291747715	0.9261618279278818	0.2996366052771282	0.4167590634555812	0.9200077570120896	0.8634516928047093	0.6085032621381361	0.1828991134641411	1.2257162559057828	0.1276220239785267	0.0487582796300418	0.0869195886178659	0.0575797824814349	0.1222820193556425
326.0	0.9239345129574528	0.2365425957707265	0.9253259951928324	0.2993741398203236	0.4163875766095893	0.91920539030533	0.8626814770863239	0.6079835698133224	0.1827346824979627	1.2246329858538914	0.1275091309214645	0.0487147704715002	0.0868404859132483	0.0575269678905502	0.122170957484459
326.5	0.9231139414991651	0.2363340355257807	0.9244917045842128	0.2991121379297226	0.4160167630757889	0.9184044313951464	0.8619126588460422	0.6074647600722535	0.1825705532605981	1.2235516547219645	0.127396440201069	0.0486713402976407	0.086761530888554	0.0574742529807838	0.1220601023774657
327.0	0.9222948504521832	0.2361258475469683	0.923658952177802	0.2988505985205596	0.4156466211964277	0.9176048770317108	0.8611452346362454	0.6069468310170667	0.1824067249918438	1.2224722578504388	0.1272839513298071	0.0486279889134109	0.086682723159975	0.0574216374881291	0.1219494534999573
327.5	0.9214772361987352	0.2359180309432511	0.9228277340596496	0.2985895205102231	0.4152771493176896	0.916806723971302	0.8603792010175535	0.6064297807523616	0.1822431969334308	1.2213947905899627	0.1271716638212233	0.048584716124226	0.0866040623447658	0.0573691211493457	0.1218390103186901
328.0	0.9206610951294648	0.2357105848255234	0.9219980463260724	0.2983289028182637	0.4149083457896989	0.9160099689763314	0.859614554558831	0.6059136073852301	0.182079968329025	1.2203192483014182	0.1270595771899428	0.0485415217359691	0.0865255480612427	0.0573167037019581	0.1217287723018807
328.5	0.9198464236434418	0.235503508306617	0.9211698850836534	0.2980687443664018	0.4145402089665237	0.9152146088153722	0.8588512918371956	0.6053983090252865	0.1819170384242273	1.2192456263559426	0.1269476909516734	0.0484984055549916	0.0864471799287826	0.0572643848842551	0.1216187389192051
329.0	0.9190332181481722	0.2352968005013045	0.9203432464492376	0.2978090440785349	0.41417273720618	0.9144206402631848	0.8580894094380245	0.6048838837846964	0.1817544064665732	1.2181739201349475	0.1268360046232074	0.0484553673881136	0.086368957567822	0.0572121644352878	0.1215089096417974
329.5	0.9182214750596072	0.2350904605263039	0.9195181265499272	0.2975498008807452	0.4138059288706343	0.9136280601007436	0.8573289039549602	0.6043703297782053	0.1815920717055333	1.2171041250301415	0.1267245177224235	0.0484124070426242	0.086290880599856	0.0571600420948692	0.121399283942248
330.0	0.9174111908021536	0.2348844875002826	0.9186945215230784	0.2972910137013062	0.4134397823258071	0.9128368651152629	0.8565697719899164	0.6038576451231668	0.1814300333925129	1.2160362364435444	0.1266132297682888	0.0483695243262818	0.0862129486474369	0.0571080176035725	0.1212898612946032
330.5	0.9166023618086812	0.234678880543861	0.917872427516296	0.2970326814706901	0.4130742959415754	0.9120470521002192	0.8558120101530833	0.6033458279395698	0.1812682907808514	1.214970249787509	0.1265021402808604	0.0483267190473145	0.0861351613341736	0.05705609070273	0.1211806411743629
331.0	0.9157949845205312	0.2344736387796162	0.9170518406874286	0.2967748031215737	0.4127094680917756	0.9112586178553777	0.8550556150629319	0.6028348763500657	0.1811068431258225	1.213906160484736	0.1263912487812873	0.0482839910144202	0.0860575182847296	0.0570042611344323	0.1210716230584796
331.5	0.9149890553875244	0.2342687613320855	0.916232757204562	0.2965173775888455	0.4123452971542051	0.910471559186814	0.8543005833462186	0.6023247884799944	0.1809456896846334	1.2128439639682915	0.1262805547918116	0.0482413400367666	0.0859800191248226	0.0569525286415261	0.1209628064253571
332.0	0.9141845708679656	0.2340642473277696	0.9154151732460148	0.2962604038096115	0.4119817815106253	0.9096858729069368	0.8535469116379881	0.6018155624574101	0.1807848297164241	1.2117836556816226	0.1261700578357704	0.048198765923992	0.0859026634812225	0.056900892967614	0.1208541907548484
332.5	0.9133815274286528	0.2338600958951358	0.9145990850003298	0.296003880723201	0.4116189195467623	0.9089015558345104	0.8527945965815777	0.6013071964131069	0.1806242624822671	1.2107252310785708	0.1260597574375972	0.0481562684862049	0.0858254509817505	0.0568493538570522	0.1207457755282545
333.0	0.912579921544882	0.2336563061646212	0.9137844886662692	0.2957478072711731	0.4112567096523096	0.9081186047946752	0.8520436348286196	0.6007996884806434	0.1804639872451669	1.2096686856233871	0.1259496531228231	0.0481138475339844	0.085748381255278	0.05679791105495	0.1206375602283227
333.5	0.9117797497004516	0.2334528772686356	0.912971380452805	0.2954921823973214	0.4108951502209289	0.907337016618969	0.8512940230390422	0.6002930367963669	0.1803040032700582	1.2086140147907465	0.125839744418078	0.0480715028783803	0.0856714539317245	0.056746564307168	0.1205295443392448
334.0	0.9109810083876684	0.2332498083415636	0.9121597565791136	0.2952370050476802	0.4105342396502511	0.9065567881453463	0.850545757881074	0.5997872394994372	0.1801443098238063	1.2075612140657583	0.1257300308510923	0.0480292343309131	0.085594668642057	0.0566953133603171	0.1204217273466556
334.5	0.9101836941073514	0.2330470985197683	0.9113496132745664	0.2949822741705291	0.4101739763418779	0.905777916218198	0.8497988360312433	0.5992822947318501	0.1799849061752051	1.2065102789439806	0.1256205119506973	0.0479870417035742	0.0855180250182881	0.0566441579617566	0.1203141087376307
335.0	0.9093878033688362	0.2328447469415927	0.9105409467787214	0.2947279887163984	0.4098143587013823	0.9050003976883702	0.8490532541743802	0.5987782006384595	0.1798257915949767	1.2054612049314286	0.1255111872468271	0.0479449248088256	0.0854415226934747	0.0565930978595934	0.1202066880006851
335.5	0.9085933326899776	0.2326427527473628	0.9097337533413148	0.2944741476380735	0.4094553851383085	0.9042242294131824	0.8483090090036165	0.5982749553670006	0.1796669653557698	1.2044139875445885	0.1254020562705189	0.0479028834596007	0.0853651613017163	0.0565421328026803	0.1200994646257713
336.0	0.9078002785971532	0.2324411150793895	0.9089280292222512	0.2942207498906003	0.4090970540661731	0.9034494082564452	0.8475660972203866	0.5977725570681109	0.179508426732159	1.203368622310424	0.1252931185539146	0.0478609174693032	0.085288940478154	0.0564912625406146	0.1199924381042771
336.5	0.9070086376252652	0.2322398330819706	0.9081237706915952	0.2939677944312889	0.408739363902465	0.902675931088476	0.8468245155344264	0.5972710038953519	0.179350175000643	1.202325104766389	0.1251843736302607	0.047819026651808	0.0852128598589685	0.0564404868237368	0.1198856079290239
337.0	0.9062184063177432	0.2320389059013928	0.9073209740295598	0.2937152802197182	0.4083823130686453	0.9019037947861184	0.8460842606637738	0.59677029400523	0.1791922094396436	1.2012834304604336	0.1250758210339104	0.0477772108214607	0.0851369190813786	0.0563898054031291	0.1197789735942646
337.5	0.9054295812265456	0.2318383326859337	0.906519635526498	0.2934632062177401	0.4080258999901469	0.9011329962327542	0.8453453293347667	0.5962704255572169	0.1790345293295044	1.2002435949510128	0.1249674603003231	0.0477354697930777	0.0850611177836398	0.0563392180306138	0.1196725345956817
338.0	0.90464215891216	0.2316381125858634	0.905719751482891	0.2932115713894833	0.4076701230963744	0.9003635323183216	0.8446077182820417	0.5957713967137696	0.1788771339524888	1.1992055938070951	0.1248592909660658	0.0476938033819458	0.0849854556050425	0.0562887244587521	0.1195662904303851
338.5	0.9038561359436048	0.2314382447534458	0.9049213182093374	0.2929603747013573	0.4073149808207033	0.8995953999393292	0.8438714242485333	0.5952732056403497	0.1787200225927789	1.198169422608167	0.1247513125688136	0.0476522114038227	0.0849099321859105	0.0562383244408425	0.11946024059691
339.0	0.903071508898429	0.2312387283429406	0.9041243320265432	0.2927096151220557	0.406960471600479	0.8988285959988698	0.8431364439854706	0.594775850505443	0.1785631945364735	1.1971350769442408	0.1246435246473501	0.047610693674936	0.0848345471675993	0.0561880177309192	0.119354384595215
339.5	0.9022882743627124	0.2310395625106042	0.903328789265308	0.2924592916225598	0.4066065938770165	0.8980631174066345	0.8424027742523751	0.5942793294805776	0.1784066490715869	1.1961025524158595	0.1245359267415678	0.047569250011984	0.0847593001924942	0.0561378040837508	0.1192487219266796
340.0	0.9015064289310653	0.2308407464146911	0.9025346862665156	0.2922094031761422	0.4062533460955984	0.8972989610789254	0.8416704118170584	0.5937836407403423	0.1782503854880466	1.195071844634103	0.1244285183924689	0.0475278802321346	0.084684190904009	0.0560876832548386	0.1191432520941022
340.5	0.900725969206626	0.230642279215455	0.9017420193811206	0.2919599487583691	0.4059007267054744	0.8965361239386693	0.8409393534556183	0.5932887824624049	0.1780944030776918	1.1940429492205902	0.1243212991421654	0.0474865841530261	0.0846092189465837	0.0560376550004151	0.1190379746016978
341.0	0.8999468918010626	0.2304441600751498	0.900950784970136	0.2917109273471045	0.4055487341598594	0.895774602915429	0.8402095959524357	0.5927947528275292	0.1779387011342714	1.1930158618074844	0.1242142685338792	0.0474453615927658	0.0845343839656834	0.0559877190774426	0.1189328889550957
341.5	0.8991691933345679	0.2302463881580305	0.9001609794046205	0.2914623379225118	0.4051973669159317	0.895014394945415	0.8394811361001704	0.592301550019592	0.1777832789534421	1.1919905780374966	0.1241074261119431	0.047404212369931	0.0844596856077959	0.0559378752436116	0.1188279946613374
342.0	0.8983928704358598	0.2300489626303541	0.8993725990656662	0.2912141794670573	0.4048466234348316	0.8942554969714974	0.838753970699757	0.5918091722255995	0.1776281358327664	1.1909670935638876	0.1240007714218	0.0473631363035677	0.0843851235204303	0.055888123257339	0.1187232912288736
342.5	0.897617919742178	0.2298518826603799	0.8985856403443842	0.2909664509655124	0.4044965021816593	0.8934979059432159	0.8380280965604007	0.5913176176357046	0.1774732710717103	1.189945404050471	0.1238943040100037	0.0473221332131911	0.0843106973521152	0.0558384628777669	0.1186187781675628
343.0	0.8968443378992805	0.2296551474183708	0.8978000996418921	0.2907191514049561	0.4041470016254725	0.8927416188167902	0.8373035104995716	0.5908268844432212	0.1773186839716415	1.1889255051716128	0.123788023424219	0.0472812029187847	0.0842364067523964	0.0557888938647607	0.1185144549886683
343.5	0.8960721215614422	0.2294587560765929	0.8970159733692994	0.2904722797747771	0.4037981202392846	0.8919866325551303	0.8365802093430005	0.590336970844641	0.1771643738358272	1.1879073926122363	0.1236819292132214	0.0472403452408007	0.0841622513718354	0.0557394159789076	0.1184103212048557
344.0	0.8953012673914494	0.2292627078093166	0.8962332579476942	0.2902258350666762	0.403449856500062	0.8912329441278455	0.8358581899246726	0.589847875039648	0.1770103399694313	1.1868910620678197	0.1235760209268973	0.0471995600001588	0.0840882308620077	0.0556900289815152	0.1183063763301907
344.5	0.8945317720605979	0.2290670017928165	0.8954519498081279	0.2899798162746678	0.4031022088887216	0.890480550511253	0.8351374490868225	0.5893595952311329	0.1768565816795129	1.1858765092443964	0.1234702981162438	0.0471588470182467	0.0840143448755004	0.0556407326346096	0.1182026198801365
345.0	0.893763632248687	0.2288716372053716	0.8946720453916015	0.2897342223950822	0.4027551758901279	0.8897294486883867	0.834417983679927	0.5888721296252081	0.1767030982750236	1.1848637298585565	0.1233647603333688	0.0471182061169192	0.0839405930659106	0.0555915267009338	0.1180990513715514
345.5	0.8929968446440167	0.2286766132272655	0.8938935411490504	0.2894890524265669	0.4024087559930905	0.8889796356490054	0.8336997905627002	0.5883854764312215	0.1765498890668047	1.1838527196374442	0.1232594071314906	0.0470776371184979	0.0838669750878433	0.0555424109439464	0.1179956703226861
346.0	0.8922314059433819	0.2284819290407866	0.8931164335413294	0.2892443053700886	0.4020629476903609	0.8882311083895998	0.8329828666020853	0.5878996338617699	0.1763969533675854	1.1828434743187577	0.1231542380649377	0.0470371398457711	0.0837934905969096	0.0554933851278193	0.1178924762531811
346.5	0.8914673128520673	0.2282875838302275	0.8923407190391975	0.2889999802289343	0.4017177494786294	0.8874838639134004	0.8322672086732492	0.5874146001327125	0.1762442904919801	1.1818359896507469	0.1230492526891489	0.0469967141219932	0.0837201392497247	0.0554444490174369	0.1177894686840644
347.0	0.8907045620838419	0.2280935767818851	0.891566394123302	0.2887560760087127	0.4013731598585218	0.8867378992303837	0.8315528136595738	0.5869303734631839	0.1760918997564854	1.18083026139221	0.1229444505606722	0.0469563597708842	0.0836469207039058	0.0553956023783937	0.1176866471377484
347.5	0.8899431503609538	0.2278999070840605	0.8907934552841632	0.2885125917173554	0.4010291773345958	0.8859932113572789	0.8308396784526496	0.5864469520756065	0.1759397804794781	1.1798262853124948	0.1228398312371655	0.0469160766166293	0.0835738346180701	0.055346844976993	0.1175840111380276
348.0	0.889183074414124	0.2277065739270582	0.8900218990221584	0.2882695263651177	0.4006858004153383	0.8852497973175734	0.8301277999522677	0.5859643341957029	0.1757879319812123	1.1788240571914903	0.1227353942773954	0.0468758644838786	0.0835008806518328	0.0552981765802452	0.1174815602100761
348.5	0.8884243309825393	0.2275135765031862	0.8892517218475057	0.2880268789645803	0.4003430276131608	0.8845076541415191	0.8294171750664113	0.5854825180525082	0.1756363535838165	1.1778235728196274	0.1226311392412368	0.0468357231977465	0.0834280584658051	0.0552495969558661	0.1173792938804444
349.0	0.8876669168138466	0.2273209140067549	0.8884829202802469	0.2877846485306493	0.4000008574443957	0.883766778866137	0.8287078007112484	0.5850015018783806	0.1754850446112913	1.176824827997872	0.1225270656896728	0.0467956525838113	0.0833553677215922	0.0552011058722751	0.1172772116770569
349.5	0.8869108286641451	0.2271285856340769	0.8877154908502324	0.2875428340805572	0.3996592884292933	0.883027168535222	0.8279996738111223	0.5845212839090144	0.1753340043895063	1.1758278185377236	0.1224231731847942	0.0467556524681146	0.083282808081791	0.0551527030985935	0.1171753131292094
350.0	0.8861560632979804	0.2269365905834661	0.8869494300971028	0.2873014346338636	0.3993183190920168	0.8822888201993481	0.8272927912985436	0.584041862383449	0.1751832322461971	1.1748325402612072	0.1223194612897982	0.046715722677161	0.0832103792099882	0.055104388404643	0.1170735977675659
350.5	0.8854026174883352	0.2267449280552372	0.8861847345702732	0.2870604492124557	0.3989779479606387	0.8815517309158709	0.8265871501141804	0.5835632355440814	0.175032727510963	1.173838989000871	0.1222159295689886	0.0466758630379171	0.0831380807707583	0.0550561615609439	0.1169720651241563
351.0	0.8846504880166233	0.2265535972517043	0.8854214008289153	0.2868198768405485	0.3986381735671362	0.8808158977489333	0.8258827472068503	0.5830854016366754	0.1748824895152635	1.172847160599779	0.1221125775877749	0.0466360733778118	0.0830659124296611	0.0550080223387133	0.1168707147323731
351.5	0.8838996716726805	0.2263625973771805	0.8846594254419403	0.2865797165446849	0.3982989944473874	0.8800813177694673	0.82517957953351	0.582608358910372	0.1747325175924159	1.1718570509115065	0.1220094049126713	0.0465963535247348	0.08299387385324	0.0549599705098634	0.116769546126969
352.0	0.8831501652547569	0.2261719276379767	0.8838988049879811	0.2863399673537364	0.397960409141166	0.8793479880551972	0.8244776440592455	0.5821321056176996	0.1745828110775915	1.1708686558001316	0.1219064111112963	0.0465567033070369	0.0829219647090196	0.0549120058469997	0.1166685588440538
352.5	0.8824019655695076	0.2259815872424007	0.8831395360553751	0.2861006282989028	0.3976224161921377	0.8786159056906432	0.8237769377572631	0.5816566400145828	0.1744333693078136	1.1698819711402308	0.1218035957523718	0.0465171225535287	0.0828501846655036	0.0548641281234195	0.1165677524210917
353.0	0.881655069431985	0.2257915754007555	0.8823816152421456	0.2858616984137119	0.3972850141478545	0.8778850677671227	0.8230774576088786	0.5811819603603524	0.1742841916219535	1.1688969928168715	0.1217009584057223	0.0464776110934806	0.0827785333921727	0.0548163371131101	0.1164671263968981
353.5	0.8809094736656292	0.2256018913253387	0.8816250391559848	0.2856231767340198	0.396948201559751	0.8771554713827526	0.8223792006035071	0.5807080649177537	0.174135277360728	1.1679137167256022	0.1215984986422742	0.0464381687566219	0.0827070105594824	0.0547686325907467	0.1163666803116372
354.0	0.8801651751022588	0.2254125342304411	0.8808698044142339	0.2853850622980106	0.3966119769831384	0.8764271136424514	0.8216821637386527	0.5802349519529554	0.1739866258666958	1.1669321387724485	0.1214962160340545	0.0463987953731401	0.0826356158388608	0.0547210143316911	0.1162664137068188
354.5	0.879422170582061	0.2252235033323449	0.8801159076438666	0.2851473541461956	0.3962763389772002	0.8756999916579397	0.8209863440198972	0.5797626197355576	0.1738382364842549	1.1659522548739008	0.1213941101541905	0.0463594907736806	0.0825643489027062	0.0546734821119897	0.1161663261252952
355.0	0.8786804569535824	0.2250347978493227	0.8793633454814692	0.2849100513214132	0.3959412861049873	0.8749741025477419	0.82029173846089	0.5792910665386012	0.1736901085596387	1.16497406095691	0.1212921805769082	0.0463202547893458	0.0824932094243853	0.0546260357083719	0.1160664171112585
355.5	0.8779400310737197	0.2248464170016361	0.8786121145732225	0.2846731528688286	0.395606816933412	0.8742494434371866	0.8195983440833365	0.5788202906385738	0.1735422414409133	1.1639975529588755	0.1211904268775319	0.0462810872516948	0.0824221970782306	0.0545786748982481	0.1159666862102377
356.0	0.8772008898077077	0.2246583600115336	0.877862211574883	0.2844366578359326	0.3952729300332434	0.8735260114584069	0.8189061579169866	0.578350290315419	0.1733946344779738	1.163022726827638	0.1210888486324825	0.0462419879927422	0.0823513115395385	0.0545313994597081	0.1158671329690953
356.5	0.8764630300291107	0.2244706261032495	0.8771136331517634	0.284200565272541	0.3949396239791019	0.8728038037503411	0.8182151769996234	0.5778810638525425	0.1732472870225414	1.1620495785214682	0.1209874454192773	0.046202956844958	0.0822805524845668	0.0544842091715194	0.1157677569360249
357.0	0.8757264486198113	0.2242832145030019	0.8763663759787138	0.2839648742307942	0.3946068973494535	0.8720828174587314	0.8175253983770518	0.5774126095368202	0.1731001984281597	1.1610781040090588	0.1208862168165281	0.0461639936412665	0.0822099195905324	0.0544371038131252	0.1156685576605477
357.5	0.8749911424699987	0.2240961244389911	0.8756204367401027	0.2837295837651559	0.3942747487266046	0.8713630497361248	0.8168368191030864	0.5769449256586042	0.1729533680501916	1.1601082992695138	0.1207851624039406	0.046125098215046	0.0821394125356095	0.0543900831646426	0.1155695346935097
358.0	0.8742571084781593	0.2239093551413981	0.8748758121297969	0.2834946929324121	0.3939431766966961	0.870644497741871	0.8161494362395386	0.57647801051173	0.1728067952458155	1.1591401602923368	0.1206842817623131	0.0460862704001277	0.0820690309989265	0.0543431470068613	0.1154706875870784
358.5	0.8735243435510643	0.2237229058423817	0.8741324988511429	0.2832602007916701	0.3936121798496977	0.8699271586421223	0.8154632468562064	0.5760118623935221	0.1726604793740222	1.1581736830774232	0.1205835744735352	0.0460475100307954	0.0819987746605647	0.0542962951212411	0.1153720158947403
359.0	0.872792844603759	0.2235367757760779	0.873390493616946	0.2830261064043575	0.3932817567794024	0.8692110296098318	0.81477824803086	0.5755464796048008	0.1725144197956115	1.157208863635046	0.1204830401205866	0.0460088169417846	0.0819286432015553	0.0542495272899106	0.1152735191712972
359.5	0.8720626085595506	0.223350964178597	0.8726497931494517	0.2827924088342207	0.3929519060834202	0.8684961078247518	0.8140944368492304	0.5750818604498878	0.1723686158731884	1.1562456979858469	0.1203826782875363	0.0459701909682817	0.0818586363038774	0.0542028432956654	0.1151751969728635
360.0	0.8713336323499968	0.2231654702880218	0.8719103941803249	0.2825591071473236	0.3926226263631722	0.8677823904734324	0.8134118104049963	0.574618003236612	0.1722230669711598	1.155284182160823	0.1202824885595405	0.0459316319459233	0.0817887536504557	0.0541562429219659	0.1150770488568631
360.5	0.870605912914894	0.2229802933444058	0.8711722934506305	0.2823262004120464	0.3922939162238851	0.8670698747492188	0.812730365799771	0.5741549062763145	0.1720777724557307	1.154324312201317	0.1201824705228423	0.0458931397107957	0.0817189949251579	0.054109725952936	0.1149790743820259
361.0	0.8698794472022644	0.2227954325897706	0.8704354877108127	0.2820936876990839	0.3919657742745843	0.866358557852249	0.8120501001430901	0.5736925678838539	0.1719327316949009	1.1533660841590028	0.1200826237647694	0.0458547140994339	0.0816493598127929	0.0540632921733609	0.1148812731083852
361.5	0.8691542321683448	0.222610887268104	0.8696999737206753	0.2818615680814438	0.3916381991280884	0.8656484369894516	0.8113710105523975	0.5732309863776115	0.1717879440584614	1.152409494095875	0.1199829478737335	0.0458163549488208	0.081579847999108	0.0540169413686855	0.1147836445972745
362.0	0.8684302647775727	0.2224266566253576	0.8689657482493607	0.2816298406344457	0.3913111894010023	0.8649395093745424	0.8106930941530327	0.572770160079496	0.1716434089179906	1.151454538084234	0.1198834424392284	0.0457780620963867	0.0815104591707868	0.0539706733250125	0.1146861884113239
362.5	0.8677075420025756	0.2222427399094445	0.8682328080753299	0.2813985044357185	0.3909847437137115	0.8642317722280215	0.8100163480782173	0.5723100873149479	0.1714991256468507	1.150501212206677	0.1197841070518291	0.0457398353800084	0.0814411930154468	0.0539244878291007	0.1145889041144575
363.0	0.8669860608241561	0.2220591363702373	0.8675011499863416	0.2811675585651994	0.3906588606903751	0.86352522277717	0.8093407694690408	0.5718507664129435	0.1713550936201839	1.1495495125560806	0.1196849413031898	0.0457016746380083	0.0813720492216371	0.0538783846683632	0.1144917912718898
363.5	0.86626581823128	0.221875845259565	0.8667707707794322	0.2809370021051314	0.3903335389589198	0.8628198582560463	0.8086663554744471	0.5713921957060001	0.171211312214909	1.14859943523559	0.119585944786043	0.0456635797091539	0.081303027478836	0.0538323636308653	0.114394849450123
364.0	0.8655468112210633	0.2216928658312111	0.8660416672608937	0.2807068341400618	0.3900087771510334	0.8621156759054822	0.8079931032512213	0.5709343735301782	0.1710677808097176	1.147650976358604	0.1194871170941975	0.0456255504326566	0.0812341274774487	0.053786424505323	0.1142980782169433
364.5	0.864829036798758	0.2215101973409111	0.865313836246254	0.2804770537568403	0.3896845739021576	0.861412672973079	0.807321009963975	0.5704772982250869	0.1709244987850703	1.1467041320487634	0.1193884578225372	0.0455875866481714	0.0811653489088049	0.0537405670811011	0.1142014771414182
365.0	0.86411249197774	0.2213278390463497	0.8645872745602557	0.2802476600446162	0.3893609278514817	0.8607108467132027	0.8066500727851322	0.5700209681338861	0.1707814655231925	1.1457588984399334	0.1192899665670198	0.0455496881957956	0.0810966914651564	0.0536947911482112	0.114105045793893
365.5	0.8633971737794939	0.2211457902071584	0.8638619790368347	0.2800186520948374	0.3890378376419364	0.8600101943869806	0.8059802888949148	0.569565381603291	0.1706386804080717	1.144815271676192	0.1191916429246747	0.0455118549160683	0.0810281548396746	0.0536490964973101	0.1140087837459876
366.0	0.8626830792336009	0.2209640500849125	0.8631379465190991	0.279790029001247	0.388715301920186	0.8593107132622952	0.8053116554813294	0.5691105369835738	0.1704961428254524	1.143873247911815	0.1190934864936017	0.0454740866499695	0.0809597387264486	0.0536034829196981	0.1139126905705934
366.5	0.8619702053777232	0.2207826179431291	0.8624151738593083	0.2795617898598821	0.3883933193366223	0.8586124006137804	0.8046441697401511	0.568656432628568	0.1703538521628335	1.1429328233112603	0.1189954968729695	0.0454363832389192	0.0808914428204824	0.0535579502073165	0.1138167658418702
367.0	0.8612585492575917	0.2206014930472638	0.8616936579188518	0.2793339337690707	0.3880718885453574	0.8579152537228156	0.80397782887491	0.5682030668956701	0.1702118078094635	1.141993994049154	0.1188976736630138	0.0453987445247767	0.0808232668176924	0.0535124981527469	0.1137210091352425
367.5	0.8605481079269904	0.2204206746647082	0.8609733955682267	0.2791064598294295	0.3877510082042168	0.8572192698775207	0.8033126300968765	0.5677504381458431	0.1700700091563371	1.1410567563102745	0.1188000164650363	0.0453611703498397	0.0807552104149055	0.053467126549208	0.113625420027397
368.0	0.8598388784477431	0.2202401620647869	0.8602543836870179	0.2788793671438621	0.3874306769747323	0.8565244463727505	0.8026485706250457	0.5672985447436176	0.1699284555961912	1.140121106289537	0.1187025248814021	0.0453236605568432	0.0806872733098562	0.0534218351905552	0.1135299980962786
368.5	0.8591308578896981	0.2200599545187551	0.8595366191638754	0.2786526548175555	0.3871108935221353	0.8558307805100891	0.801985647686123	0.5668473850570956	0.1697871465235012	1.1391870401919788	0.1186051985155386	0.0452862149889593	0.0806194552011846	0.0533766238712774	0.1134347429210877
369.0	0.8584240433307149	0.2198800512997952	0.8588200988964929	0.2784263219579782	0.386791656515349	0.8551382695978432	0.8013238585145092	0.566396957457951	0.1696460813344769	1.1382545542327434	0.118508036971934	0.0452488334897955	0.0805517557884338	0.0533314923864965	0.1133396540822766
369.5	0.8577184318566476	0.219700451683014	0.8581048197915864	0.2782003676748772	0.3864729646269818	0.8544469109510374	0.8006632003522841	0.5659472603214324	0.1695052594270585	1.1373236446370634	0.118411039856135	0.0452115159033944	0.0804841747720475	0.0532864405319644	0.1132447311615464
370.0	0.8570140205613326	0.2195211549454402	0.8573907787648724	0.2779747910802758	0.38615481653332	0.8537567018914064	0.8000036704491932	0.5654982920263646	0.1693646802009127	1.136394307640245	0.1183142067747454	0.0451742620742329	0.0804167118533676	0.0532414681040619	0.113149973741844
370.5	0.8563108065465712	0.2193421603660207	0.8566779727410458	0.2777495912884704	0.3858372109143204	0.8530676397473894	0.7993452660626308	0.5650500509551497	0.1692243430574292	1.1354665394876522	0.1182175373354245	0.0451370718472208	0.0803493667346316	0.0531965748997967	0.1130553814073582
371.0	0.8556087869221164	0.2191634672256182	0.8559663986537587	0.2775247674160279	0.3855201464536026	0.852379721854123	0.7986879844576248	0.564602535493769	0.1690842473997159	1.1345403364346898	0.1181210311468848	0.0450999450677004	0.0802821391189709	0.0531517607168015	0.112960953743517
371.5	0.8549079588056567	0.2189850748070077	0.8552560534455973	0.277300318581783	0.3852036218384426	0.8516929455534348	0.7980318229068216	0.5641557440317841	0.1689443926325955	1.1336156947467868	0.1180246878188906	0.0450628815814454	0.0802150287104073	0.053107025353332	0.112866690336984
372.0	0.8542083193228014	0.2188069823948737	0.8545469340680614	0.2770762439068349	0.3848876357597646	0.8510073081938355	0.7973767786904704	0.5637096749623373	0.1688047781626015	1.1326926106993789	0.1179285069622565	0.0450258812346599	0.0801480352138515	0.0530623686082656	0.1127725907756552
372.5	0.853509865607065	0.2186291892758067	0.8538390374815411	0.276852542514545	0.3845721869121336	0.8503228071305128	0.7967228490964067	0.5632643266821532	0.1686654033979739	1.1317710805778929	0.1178324881888446	0.044988943873978	0.0800811583351002	0.053017790281099	0.1126786546486558
373.0	0.8528125947998519	0.2184516947383006	0.8531323606552955	0.2766292135305332	0.3842572739937481	0.8496394397253231	0.7960700314200372	0.5628196975915395	0.1685262677486551	1.130851100677727	0.1177366311115637	0.0449520693464621	0.0800143977808339	0.0529732901719467	0.1125848815463368
373.5	0.8521165040504407	0.2182744980727489	0.8524269005674305	0.2764062560826756	0.383942895706433	0.8489572033467848	0.7954183229643241	0.5623757860943864	0.1683873706262865	1.1299326673042378	0.1176409353443668	0.0449152574996028	0.0799477532586142	0.0529288680815391	0.1124912710602718
374.0	0.8514215905159684	0.218097598571442	0.8517226542048759	0.2761836693011006	0.3836290507556308	0.8482760953700696	0.7947677210397681	0.5619325905981688	0.1682487114442037	1.1290157767727178	0.1175454005022494	0.0448785081813175	0.0798812244768817	0.0528845238112208	0.1123978227832536
374.5	0.8507278513614152	0.2179209955285635	0.851019618563364	0.2759614523181866	0.3833157378503953	0.8475961131769958	0.7941182229643935	0.5614901095139447	0.1681102896174328	1.1281004254083804	0.1174500262012477	0.0448418212399495	0.0798148111449533	0.0528402571629482	0.1123045363092908
375.0	0.8500352837595874	0.2177446882401872	0.8503177906474071	0.2757396042685581	0.3830029557033831	0.8469172541560192	0.7934698260637311	0.5610483412563569	0.1679721045626864	1.1271866095463423	0.1173548120584365	0.0448051965242674	0.07974851297302	0.0527960679392886	0.112211411233605
375.5	0.8493438848911034	0.2175686760042736	0.8496171674702748	0.2755181242890829	0.3826907030308464	0.8462395157022256	0.7928225276708023	0.5606072842436322	0.1678341556983592	1.1262743255316048	0.1172597576919274	0.0447686338834639	0.0796823296721443	0.0527519559434176	0.1121184471526269
376.0	0.848653651944376	0.2173929581206669	0.8489177460539726	0.2752970115188689	0.3823789785526248	0.8455628952173224	0.7921763251261033	0.560166936897581	0.1676964424445242	1.125363569719035	0.1171648627208669	0.0447321331671548	0.0796162609542579	0.0527079209791177	0.1120256436639931
376.5	0.8479645821155969	0.2172175338910908	0.848219523429218	0.2750762650992603	0.3820677809921379	0.8448873901096301	0.7915312157775877	0.5597272976435975	0.1675589642229286	1.1244543384733492	0.1170701267654345	0.0446956942253783	0.0795503065321589	0.0526639628507762	0.1119330003665431
377.0	0.8472766726087204	0.2170424026191464	0.8475224966354195	0.2748558841738349	0.3817571090763773	0.8442129977940738	0.790887196980651	0.5592883649106596	0.1674217204569893	1.1235466281690931	0.1169755494468405	0.0446593169085941	0.07948446611951	0.0526200813633837	0.1118405168603157
377.5	0.8465899206354474	0.2168675636103074	0.8468266627206534	0.2746358678884001	0.3814469615358989	0.8435397156921738	0.7902442660981138	0.5588501371313273	0.1672847105717892	1.122640435190625	0.1168811303873242	0.0446230010676821	0.0794187394308355	0.0525762763225319	0.1117481927465459
378.0	0.8459043234152084	0.2166930161719177	0.8461320187416415	0.2744162153909899	0.381137337104815	0.8428675412320379	0.7896024205002049	0.5584126127417426	0.1671479339940729	1.121735755932094	0.1167868692101517	0.0445867465539418	0.0793531261815192	0.0525325475344121	0.1116560276276613
378.5	0.8452198781751478	0.2165187596131872	0.8454385617637283	0.2741969258318612	0.3808282345207862	0.8421964718483514	0.7889616575645452	0.5579757901816288	0.1670113901522426	1.1208325867974245	0.1166927655396145	0.0445505532190913	0.0792876260878018	0.0524888948058132	0.1115640211072791
379.0	0.8445365821501069	0.2163447932451887	0.8447462888608595	0.2739779983634904	0.380519652525014	0.8415265049823687	0.7883219746761304	0.5575396678942897	0.1668750784763538	1.1199309242002964	0.1165988190010264	0.0445144209152663	0.0792222388667784	0.0524453179441201	0.1114721727902025
379.5	0.8438544325826071	0.2161711163808544	0.8440551971155574	0.2737594321405699	0.380211589862232	0.8408576380819033	0.7876833692273149	0.5571042443266075	0.1667389983981113	1.1190307645641244	0.1165050292207229	0.0444783494950189	0.0791569642363963	0.0524018167573116	0.1113804822824175
380.0	0.8431734267228341	0.2159977283349719	0.8433652836189003	0.2735412263200041	0.3799040452806987	0.8401898686013187	0.7870458386177943	0.5566695179290431	0.1666031493508652	1.1181321043220414	0.1164113958260576	0.0444423388113171	0.0790918019154523	0.0523583910539586	0.1112889491910896
380.5	0.8424935618286205	0.2158246284241812	0.8426765454704989	0.2733233800609064	0.3795970175321893	0.8395231940015192	0.7864093802545894	0.5562354871556332	0.1664675307696062	1.1172349399168768	0.1163179184454014	0.0444063887175436	0.0790267516235906	0.0523150406432226	0.1111975731245606
381.0	0.8418148351654283	0.2156518159669706	0.8419889797784736	0.273105892524595	0.379290505371987	0.83885761174994	0.7857739915520282	0.5558021504639904	0.1663321420909618	1.1163392678011397	0.11622459670814	0.0443704990674948	0.0789618130813	0.0522717653348536	0.1111063536923449
381.5	0.8411372440063337	0.2154792902836735	0.8413025836594326	0.2728887628745897	0.3789845075588761	0.8381931193205372	0.7851396699317301	0.5553695063153004	0.1661969827531922	1.115445084436997	0.1161314302446714	0.0443346697153799	0.0788969860099116	0.0522285649391884	0.1110152905051266
382.0	0.8404607856320092	0.2153070506964643	0.8406173542384476	0.2726719902766075	0.3786790228551329	0.8375297141937783	0.7845064128225876	0.554937553174321	0.166062052196186	1.1145523862962547	0.1160384186864045	0.0442989005158199	0.0788322701315964	0.0521854392671489	0.1109243831747558
382.5	0.8397854573307063	0.2151350965293554	0.839933288649033	0.2724555738985597	0.3783740500265181	0.836867393856632	0.7838742176607506	0.5545062895093803	0.1659273498614556	1.1136611698603396	0.1159455616657567	0.0442631913238468	0.0787676651693629	0.05214238813024	0.1108336313142456
383.0	0.8391112563982391	0.2149634271081925	0.8392503840331221	0.2722395129105474	0.3780695878422683	0.836206155802558	0.783243081889608	0.5540757137923743	0.1657928751921338	1.112771431620277	0.1158528588161516	0.0442275419949023	0.0787031708470547	0.0520994113405481	0.1107430345377687
383.5	0.8384381801379668	0.214792041760652	0.8385686375410442	0.2720238064848579	0.3777656350750885	0.8355459975314972	0.7826130029597714	0.5536458244987656	0.1656586276329688	1.1118831680766728	0.1157603097720174	0.044191952384837	0.0786387868893477	0.052056508710739	0.1106525924606538
384.0	0.8377662258607765	0.2146209398162366	0.8378880463315025	0.2718084537959608	0.3774621905011429	0.8348869165498608	0.7819839783290576	0.5532166201075809	0.1655246066303205	1.1109963757396926	0.1156679141687841	0.0441564223499095	0.0785745130217481	0.0520136800540565	0.1105623046993827
384.5	0.8370953908850665	0.2144501206062716	0.8372086075715508	0.2715934540205044	0.3771592529000476	0.8342289103705204	0.7813560054624715	0.5527880991014084	0.1653908116321562	1.1101110511290415	0.115575671642882	0.0441209517467855	0.07851034897059	0.0519709251843203	0.1104721708715866
385.0	0.8364256725367285	0.2142795834639014	0.8365303184365711	0.2713788063373113	0.376856821054862	0.8335719765127972	0.7807290818321883	0.5523602599663965	0.1652572420880461	1.1092271907739455	0.115483581831739	0.0440855404325362	0.0784462944630326	0.0519282439159242	0.1103821905960433
385.5	0.8357570681491299	0.2141093277240855	0.8358531761102506	0.2711645099273749	0.3765548937520806	0.8329161125024512	0.7801032049175368	0.5519331011922505	0.1651238974491593	1.1083447912131286	0.1153916443737791	0.0440501882646383	0.0783823492270579	0.0518856360638345	0.110292363492673
386.0	0.8350895750630976	0.2139393527235948	0.8351771777845587	0.270950563973855	0.3762534697816246	0.8322613158716707	0.7794783722049817	0.5515066212722303	0.1649907771682597	1.1074638489947943	0.1152998589084195	0.0440148951009721	0.0783185129914684	0.0518431014435881	0.110202689182536
386.5	0.8344231906268993	0.2137696578010077	0.8345023206597247	0.2707369676620742	0.3759525479368338	0.8316075841590616	0.7788545811881065	0.551080818703148	0.1648578806997014	1.106584360676605	0.115208225076069	0.0439796607998212	0.0782547854858847	0.0518006398712906	0.1101131672878288
387.0	0.8337579121962273	0.2136002422967065	0.8338286019442147	0.2705237201795136	0.3756521270144584	0.8309549149096362	0.7782318293675955	0.5506556919853648	0.1647252074994249	1.1057063228256614	0.1151167425181256	0.0439444852198708	0.0781911664407429	0.0517582511636149	0.1100237974318806
387.5	0.8330937371341799	0.213431105552873	0.8331560188547087	0.2703108207158089	0.37535220581465	0.830303305674802	0.777610114251217	0.5502312396227887	0.1645927570249524	1.1048297320184812	0.1150254108769743	0.0439093682202075	0.0781276555872922	0.0517159351377989	0.1099345792391507
388.0	0.832430662811244	0.2132622469134855	0.832484568616078	0.270098268462746	0.3750527831409545	0.8296527540123514	0.7769894333538051	0.5498074601228712	0.1644605287353839	1.1039545848409795	0.1149342297959848	0.0438743096603178	0.0780642526575927	0.0516736916116441	0.1098455123352246
388.5	0.8317686866052781	0.213093665724314	0.831814248461362	0.2698860626142574	0.3747538578003024	0.8290032574864493	0.776369784197243	0.5493843519966041	0.1643285220913928	1.103080877888447	0.1148431989195096	0.0438393094000872	0.0780009573845126	0.0516315204035137	0.1097565963468106
389.0	0.8311078059014944	0.212925361332917	0.8311450556317462	0.2696742023664176	0.3744554286030015	0.8283548136676232	0.7757511643104448	0.5489619137585172	0.1641967365552218	1.1022086077655306	0.1147523178928817	0.0438043672997991	0.0779377695017264	0.0515894213323308	0.1096678309017373
389.5	0.8304480180924407	0.2127573330886372	0.8304769873765384	0.2694626869174394	0.374157494362728	0.8277074201327504	0.775133571229338	0.5485401439266744	0.1640651715906785	1.101337771086211	0.1146615863624121	0.0437694832201341	0.0778746887437115	0.0515473942175766	0.1095792156289493
390.0	0.8297893205779833	0.2125895803425977	0.8298100409531465	0.269251515467669	0.3738600538965179	0.827061074465048	0.7745170024968463	0.5481190410226707	0.163933826663131	1.1004683644737827	0.114571003975388	0.0437346570221688	0.0778117148457471	0.0515054388792888	0.1094907501585046
390.5	0.8291317107652886	0.2124221024476981	0.8291442136270553	0.2690406872195826	0.3735631060247594	0.8264157742540598	0.7739014556628713	0.5476986035716287	0.1638027012395044	1.0996003845608326	0.1144805703800701	0.0436998885673748	0.0777488475439104	0.0514635551380598	0.1094024341215709
391.0	0.828475186068806	0.2122548987586106	0.8284795026718045	0.2688302013777817	0.3732666495711835	0.825771517095646	0.7732869282842754	0.5472788301021955	0.1636717947882754	1.0987338279892194	0.1143902852256908	0.0436651777176176	0.0776860865750753	0.0514217428150346	0.1093142671504226
391.5	0.82781974391025	0.2120879686317757	0.8278159053689647	0.2686200571489889	0.3729706833628565	0.8251283005919711	0.772673417924864	0.5468597191465389	0.1635411067794689	1.0978686914100515	0.1143001481624519	0.043630524335156	0.0776234316769095	0.0513800017319096	0.1092262488784373
392.0	0.8271653817185814	0.2119213114253986	0.8271534190081153	0.2684102537420438	0.3726752062301708	0.8244861223514917	0.7720609221553679	0.5464412692403436	0.1634106366846537	1.0970049714836678	0.1142101588415221	0.0435959282826404	0.077560882587872	0.0513383317109303	0.1091383789400926
392.5	0.826512096929991	0.2117549264994452	0.8264920408868225	0.2682007903678987	0.372380217006837	0.8238449799889452	0.7714494385534251	0.5460234789228083	0.1632803839769377	1.096142664879613	0.1141203169150347	0.0435613894231126	0.0774984390472111	0.0512967325748901	0.1090506569709627
393.0	0.82585988698788	0.2115888132156379	0.8258317683106144	0.2679916662396137	0.3720857145298751	0.8232048711253376	0.7708389647035633	0.5456063467366411	0.1631503481309641	1.095281768276621	0.114030622036086	0.0435269076200041	0.0774361007949615	0.0512552041471279	0.1089630826077155
393.5	0.8252087493428438	0.2114229709374516	0.8251725985929605	0.2677828805723534	0.3717916976396061	0.822565793387932	0.7702294981971827	0.545189871228056	0.1630205286229073	1.094422278362588	0.1139410738587321	0.0434924827371356	0.0773738675719424	0.0512137462515269	0.1088756554881087
394.0	0.8245586814526528	0.21125739903011	0.8245145290552476	0.2675744325833818	0.3714981651796438	0.8219277444102353	0.7696210366325374	0.544774050946769	0.162890924930468	1.0935641918345569	0.1138516720379875	0.0434581146387156	0.0773117391197548	0.0511723587125127	0.108788375250987
394.5	0.8239096807822344	0.211092096860581	0.8238575570267573	0.267366321492058	0.3712051159968859	0.821290721831988	0.7690135776147183	0.5443588844459942	0.1627615365328696	1.092707505398691	0.1137624162298221	0.0434238031893397	0.0772497151807793	0.0511310413550515	0.1087012415362787
395.0	0.8232617448036562	0.2109270637975733	0.8232016798446437	0.2671585465198321	0.3709125489415057	0.8206547232991501	0.7684071187556348	0.5439443702824397	0.1626323629108536	1.0918522157702557	0.1136733060911595	0.0433895482539894	0.0771877954981734	0.0510897940046482	0.1086142539849924
395.5	0.8226148709961066	0.2107622992115317	0.82254689485391	0.2669511068902406	0.3706204628669439	0.8200197464638902	0.7678016576739969	0.5435305070163029	0.1625034035466755	1.0909983196735944	0.1135843412798742	0.0433553496980311	0.0771259798158696	0.0510486164873452	0.1085274122392139
396.0	0.8219690568458777	0.2105978024746338	0.8218931994073868	0.266744001828902	0.3703288566298995	0.8193857889845727	0.7671971919952983	0.5431172932112678	0.1623746579241004	1.0901458138421098	0.11349552145479	0.0433212073872153	0.0770642678785726	0.0510075086297199	0.1084407159421024
396.5	0.8213242998463469	0.2104335729607852	0.8212405908657081	0.2665372305635125	0.3700377290903218	0.818752848525745	0.7665937193517977	0.5427047274344988	0.1622461255283989	1.0892946950182398	0.1134068462756769	0.0432871211876751	0.0770026594317572	0.0509664702588837	0.1083541647378881
397.0	0.8206805974979584	0.2102696100456159	0.8205890665972899	0.266330792323841	0.3697470791114016	0.8181209227581263	0.7659912373825006	0.5422928082566378	0.1621178058463429	1.0884449599534374	0.1133183154032494	0.0432530909659258	0.0769411542216656	0.05092550120248	0.1082677582718682
397.5	0.8200379473082062	0.2101059131064759	0.8199386239783066	0.2661246863417257	0.3694569055595629	0.8174900093585934	0.7653897437331431	0.5418815342517991	0.1619896983662011	1.087596605408147	0.113229928499164	0.0432191165888636	0.0768797519953055	0.0508846012886822	0.1081814961904041
398.0	0.8193963467916149	0.2099424815224314	0.8192892603926695	0.2659189118510685	0.3691672073044542	0.8168601060101698	0.7647892360561723	0.5414709039975654	0.1618618025777349	1.0867496281517857	0.1131416852260168	0.0431851979237643	0.0768184525004475	0.0508437703461924	0.1080953781409178
398.5	0.818755793469722	0.2097793146742604	0.8186409732320022	0.265713468087831	0.3688779832189401	0.8162312104020121	0.7641897120107293	0.5410609160749825	0.1617341179721943	1.0859040249627188	0.1130535852473416	0.0431513348382828	0.0767572554856224	0.0508030082042396	0.1080094037718891
399.0	0.8181162848710603	0.209616411944449	0.8179937598956205	0.26550835429003	0.3685892321790925	0.8156033202293976	0.7635911692626313	0.5406515690685559	0.1616066440423135	1.0850597926282393	0.1129656282276068	0.0431175272004517	0.0766961607001197	0.0507623146925776	0.1079235727328519
399.5	0.8174778185311385	0.2094537727171868	0.8173476177905079	0.2653035696977332	0.3683009530641826	0.8149764331937119	0.7629936054843532	0.540242861566245	0.1614793802823067	1.0842169279445455	0.112877813832214	0.0430837748786807	0.0766351678939842	0.0507216896414841	0.1078378846743913
400.0	0.8168403919924245	0.2092913963783631	0.8167025443312941	0.265099113553054	0.3680131447566719	0.8143505470024358	0.762397018355011	0.5398347921594587	0.1613523261878639	1.0833754277167196	0.1127901417274952	0.0430500777417551	0.0765742768180144	0.050681132881758	0.1077523392481402
400.5	0.816204002804326	0.2091292823155628	0.816058536940232	0.2648949851001473	0.3677258061422038	0.8137256593691324	0.7618014055603421	0.5394273594430513	0.1612254812561466	1.0825352887587054	0.1127026115807103	0.0430164356588349	0.0765134872237601	0.0506406442447186	0.1076669361067764
401.0	0.8155686485231735	0.2089674299180619	0.8154155930471756	0.2646911835852054	0.3674389361095951	0.8131017680134348	0.7612067647926892	0.5390205620153167	0.1610988449857835	1.0816965078932872	0.1126152230600455	0.0429828484994542	0.0764527988635197	0.0506002235622033	0.1075816749040188
401.5	0.8149343267122008	0.208805838576824	0.8147737100895567	0.2644877082564525	0.3671525335508275	0.8124788706610326	0.7606130937509811	0.5386143984779841	0.1609724168768668	1.080859081952066	0.11252797583461	0.0429493161335197	0.0763922114903379	0.0505598706665662	0.1074965552946247
402.0	0.8143010349415277	0.2086445076844953	0.8141328855123636	0.2642845583641408	0.366866597361039	0.8118569650436593	0.7600203901407155	0.5382088674362127	0.1608461964309471	1.0800230077754396	0.1124408695744346	0.0429158384313098	0.0763317248580039	0.0505195853906762	0.1074115769343864
402.5	0.8136687707881419	0.2084834366354012	0.8134931167681181	0.2640817331605457	0.3665811264385153	0.8112360488990794	0.7594286516739411	0.5378039674985872	0.16072018315103	1.0791882822125796	0.1123539039504688	0.0428824152634738	0.0762713387210485	0.0504793675679158	0.1073267394801281
403.0	0.8130375318358806	0.208322624825542	0.8128544013168525	0.2638792318999611	0.3662961196846816	0.8106161199710752	0.7588378760692397	0.5373996972771121	0.1605943765415713	1.0783549021214087	0.1122670786345785	0.0428490465010306	0.0762110528347418	0.0504392170321787	0.1072420425897023
403.5	0.8124073156754116	0.2081620716525883	0.8122167366260887	0.2636770538386949	0.3660115760040936	0.8099971760094336	0.7582480610517078	0.5369960553872073	0.1604687761084734	1.0775228643685806	0.1121803932995442	0.042815732015368	0.0761508669550914	0.0503991336178686	0.1071574859219873
404.0	0.8117781199042163	0.2080017765158773	0.8115801201708143	0.2634751982350641	0.365727494304429	0.8093792147699332	0.7576592043529398	0.5365930404477021	0.1603433813590803	1.0766921658294557	0.1120938476190578	0.0427824716782413	0.0760907808388395	0.0503591171598976	0.1070730691368836
404.5	0.8111499421265708	0.2078417388164085	0.8109445494334613	0.2632736643493908	0.3654438734964796	0.8087622340143316	0.7570713037110091	0.5361906510808306	0.1602181918021741	1.0758628033880808	0.1120074412677212	0.0427492653617725	0.0760307942434609	0.0503191674936843	0.1069887918953106
405.0	0.8105227799535275	0.2076819579568395	0.8103100219038836	0.2630724514439968	0.3651607124941421	0.808146231510351	0.7564843568704506	0.5357888859122266	0.1600932069479705	1.075034773937166	0.1119211739210433	0.0427161129384496	0.0759709069271605	0.0502792844551519	0.1069046538592038
405.5	0.8098966310028979	0.2075224333414817	0.8096765350793346	0.2628715587831992	0.3648780102144097	0.8075312050316666	0.7558983615822435	0.5353877435709176	0.1599684263081147	1.0742080743780626	0.1118350452554377	0.0426830142811248	0.0759111186488714	0.0502394678807273	0.1068206546915112
406.0	0.8092714928992331	0.2073631643762964	0.8090440864644446	0.262670985633306	0.3645957655773638	0.8069171523578921	0.7553133156037923	0.5349872226893198	0.1598438493956772	1.0733827016207416	0.111749054948221	0.0426499692630143	0.0758514291682519	0.0501997176073386	0.1067367940561906
406.5	0.8086473632738065	0.2072041504688906	0.8084126735711998	0.262470731262611	0.3643139775061654	0.8063040712745664	0.7547292166989102	0.534587321903233	0.1597194757251493	1.072558652583771	0.1116632026776095	0.0426169777576968	0.0757918382456841	0.050160033472414	0.1066530716182062
407.0	0.8080242397645953	0.2070453910285123	0.8077822939189191	0.2622707949413895	0.3640326449270464	0.8056919595731415	0.7541460626378	0.5341880398518347	0.1595953048124395	1.071735924194294	0.1115774881227178	0.0425840396391127	0.0757323456422707	0.05012041531388	0.1065694870435253
407.5	0.8074021200162623	0.206886885466047	0.807152945034232	0.2620711759418933	0.3637517667693013	0.8050808150509682	0.7535638511970374	0.5337893751776747	0.1594713361748691	1.0709145133880065	0.1114919109635557	0.0425511547815629	0.0756729511198335	0.0500808629701597	0.1064860399991155
408.0	0.8067810016801379	0.2067286331940133	0.8065246244510568	0.2618718735383461	0.3634713419652786	0.8044706355112824	0.7529825801595526	0.5333913265266697	0.1593475693311676	1.070094417109135	0.1114064708810265	0.042518323059708	0.0756136544409105	0.0500413762801712	0.1064027301529413
408.5	0.8061608824142015	0.2065706336265583	0.805897329710579	0.2616728870069389	0.3631913694503723	0.8038614187631928	0.7524022473146124	0.5329938925480975	0.1592240038014692	1.0692756323104151	0.111321167556924	0.0424855443485673	0.075554455368754	0.0500019550833259	0.1063195571739612
409.0	0.8055417598830639	0.206412886179454	0.8052710583612285	0.2614742156258252	0.3629118481630135	0.8032531626216667	0.7518228504578033	0.5325970718945917	0.1591006391073083	1.068458155953069	0.1112360006739308	0.0424528185235175	0.0754953536673284	0.049962599219527	0.1062365207321242
409.5	0.8049236317579488	0.2062553902700927	0.8046458079586578	0.2612758586751161	0.3626327770446618	0.8026458649075168	0.7512443873910125	0.5322008632221359	0.1589774747716154	1.0676419850067815	0.1111509699156156	0.042420145460292	0.0754363491013073	0.0499233085291677	0.106153620498367
410.0	0.8043064957166742	0.206098145317483	0.8040215760657201	0.2610778154368759	0.3623541550397968	0.8020395234473873	0.7506668559224113	0.5318052651900577	0.1588545103187128	1.0668271164496812	0.1110660749664309	0.0423875250349798	0.0753774414360723	0.0498840828531299	0.1060708561446111
410.5	0.8036903494436355	0.2059411507422456	0.8033983602524479	0.2608800851951172	0.3620759810959095	0.8014341360737411	0.7500902538664366	0.5314102764610235	0.158731745274311	1.066013547268315	0.1109813155117106	0.0423549571240243	0.0753186304377097	0.0498449220327821	0.1059882273437589
411.0	0.803075190629786	0.205784405966609	0.80277615809603	0.2606826672357962	0.3617982541634943	0.800829700624846	0.7495145790437732	0.5310158957010319	0.1586091791655037	1.065201274457629	0.110896691237668	0.0423224416042226	0.0752599158730089	0.0498058259099781	0.1059057337696914
411.5	0.8024610169726195	0.2056279104144053	0.8021549671807907	0.2604855608468079	0.3615209731960401	0.8002262149447606	0.7489398292813364	0.5306221215794091	0.1584868115207645	1.0643902950209436	0.1108122018313929	0.0422899783527245	0.0752012975094597	0.0497667943270555	0.1058233750972648
412.0	0.801847826176152	0.2054716635110662	0.8015347850981678	0.2602887653179812	0.3612441371500218	0.7996236768833219	0.7483660024122544	0.5302289527688019	0.1583646418699422	1.0635806059699326	0.1107278469808498	0.0422575672470311	0.0751427751152507	0.0497278271268338	0.1057411510023073
412.5	0.8012356159509038	0.2053156646836185	0.80091560944669	0.2600922799410747	0.3609677449848922	0.7990220842961302	0.7477930962758504	0.5298363879451722	0.1582426697442573	1.0627722043246015	0.1106436263748753	0.0422252081649942	0.0750843484592663	0.0496889241526128	0.1056590611616163
413.0	0.8006243840138809	0.2051599133606801	0.8002974378319566	0.2598961040097712	0.3606917956630732	0.7984214350445369	0.747221108717625	0.5294444257877913	0.158120894676297	1.0619650871132638	0.1105595397031756	0.0421929009848151	0.075026017311085	0.0496500852481713	0.1055771052529549
413.5	0.8000141280885575	0.205004408972456	0.7996802678666141	0.2597002368196735	0.3604162881499476	0.7978217269956299	0.7466500375892383	0.5290530649792337	0.1579993162000119	1.0611592513725203	0.1104755866563246	0.0421606455850436	0.0749677814409771	0.0496113102577652	0.1054952829550494
414.0	0.7994048459048576	0.2048491509507335	0.7990640971703362	0.2595046776682995	0.3601412214138506	0.7972229580222205	0.7460798807484925	0.5286623042053712	0.1578779338507115	1.0603546941472362	0.1103917669257612	0.0421284418445773	0.0749096406199022	0.0495725990261262	0.1054135939475857
414.5	0.7987965351991368	0.2046941387288785	0.7984489233698009	0.2593094258550774	0.3598665944260612	0.7966251260028294	0.7455106360593146	0.5282721421553666	0.1577567471650605	1.059551412490519	0.1103080802037871	0.04209628964266	0.0748515946195073	0.04953395139846	0.1053320379112065
415.0	0.7981891937141646	0.2045393717418313	0.7978347440986702	0.2591144806813406	0.3595924061607943	0.7960282288216733	0.7449423013917384	0.527882577521668	0.1576357556810739	1.0587494034636962	0.1102245261835644	0.0420641888588813	0.0747936432121245	0.0494953672204445	0.1052506145275085
415.5	0.7975828191991066	0.2043848494261021	0.7972215569975668	0.2589198414503236	0.3593186555951915	0.7954322643686509	0.7443748746218867	0.5274936090000029	0.157514958938114	1.0579486641362936	0.1101411045591133	0.0420321393731754	0.0747357861707685	0.0494568463382288	0.1051693234790387
416.0	0.7969774094095051	0.2042305712197671	0.7966093597140547	0.2587255074671567	0.3590453417093136	0.7948372305393295	0.7438083536319547	0.527105235289371	0.1573943564768855	1.0571491915860132	0.1100578150253099	0.0420001410658198	0.0746780232691349	0.0494183885984313	0.1050881644492921
416.5	0.7963729621072633	0.2040765365624641	0.7959981499026157	0.2585314780388614	0.3587724634861314	0.794243125234931	0.7432427363101914	0.5267174550920394	0.1572739478394316	1.0563509828987094	0.1099746572778836	0.0419681938174348	0.0746203542815979	0.049379993848138	0.105007137122708
417.0	0.7957694750606255	0.2039227448953885	0.7953879252246301	0.2583377524743455	0.3585000199115179	0.7936499463623181	0.7426780205508828	0.5263302671135356	0.1571537325691305	1.0555540351683703	0.109891631013415	0.0419362975089822	0.0745627789832075	0.0493416619349011	0.1049262411846677
417.5	0.7951669460441596	0.203769195661289	0.7947786833483529	0.2581443300843988	0.3582280099742396	0.793057691833981	0.7421142042543343	0.5259436700626415	0.1570337102106905	1.054758345497092	0.1098087359293334	0.0419044520217645	0.0745052971496881	0.0493033927067376	0.1048454763214906
418.0	0.79456537283874	0.2036158883044631	0.7941704219488949	0.2579512101816874	0.3579564326659483	0.7924663595680232	0.7415512853268524	0.5255576626513869	0.1569138803101466	1.0539639109950578	0.1097259717239145	0.0418726572374236	0.0744479085574361	0.0492651860121273	0.1047648422204323
418.5	0.7939647532315284	0.2034628222707537	0.7935631387081998	0.2577583920807498	0.3576852869811727	0.7918759474881482	0.7409892616807291	0.5251722435950441	0.1567942424148562	1.0531707287805177	0.1096433380962784	0.04184091303794	0.0743906129835175	0.0492270417000116	0.1046843385696804
419.0	0.7933650850159569	0.2033099970075442	0.7929568313150236	0.2575658750979919	0.3574145719173103	0.7912864535236448	0.7404281312342226	0.5247874116121205	0.1566747960734951	1.052378795979764	0.1095608347463867	0.0418092193056322	0.0743334102056657	0.0491889596197921	0.1046039650583525
419.5	0.7927663659917092	0.2031574119637545	0.7923514974649132	0.2573736585516817	0.3571442864746186	0.7906978756093745	0.7398678919115407	0.5244031654243526	0.1565555408360534	1.0515881097271105	0.1094784613750407	0.0417775759231548	0.0742763000022797	0.0491509396213285	0.1045237213764926
420.0	0.7921685939647043	0.2030050665898371	0.7917471348601853	0.2571817417619452	0.3568744296562072	0.7901102116857567	0.7393085416428237	0.5240195037567004	0.1564364762538318	1.0507986671648688	0.1093962176838785	0.0417459827734984	0.0742192821524218	0.0491129815549376	0.1044436072150686
420.5	0.7915717667470763	0.2028529603377724	0.7911437412099056	0.256990124050761	0.3566050004680291	0.7895234596987556	0.7387500783641266	0.5236364253373399	0.1563176018794372	1.0500104654433302	0.1093141033753735	0.0417144397399883	0.0741623564358152	0.0490750852713914	0.1043636222659686
421.0	0.7909758821571589	0.2027010926610651	0.790541314229867	0.2567988047419563	0.3563359979188731	0.7889376175998657	0.7381925000174022	0.5232539288976576	0.156198917266779	1.0492235017207392	0.1092321181528312	0.0416829467062831	0.0741055226328422	0.0490372506219158	0.104283766221999
421.5	0.7903809380194662	0.2025494630147397	0.7899398516425694	0.2566077831612012	0.3560674210203547	0.7883526833460989	0.7376358045504833	0.5228720131722437	0.1560804219710648	1.0484377731632737	0.1091502617203877	0.0416515035563746	0.0740487805245417	0.0489994774581889	0.1042040387768804
422.0	0.7897869321646752	0.2023980708553363	0.7893393511771983	0.2564170586360046	0.3557992687869085	0.7877686548999697	0.7370799899170656	0.5224906768988857	0.1559621155487969	1.047653276945023	0.1090685337830066	0.041620110174586	0.0739921298926075	0.0489617656323398	0.1041244396252455
422.5	0.7891938624296087	0.2022469156409066	0.788739810569604	0.2562266304957091	0.3555315402357792	0.7871855302294819	0.7365250540766908	0.522109918818562	0.1558439975577679	1.0468700102479656	0.1089869340464772	0.0415887664455713	0.0739355705193858	0.0489241149969467	0.1040449684626359
423.0	0.7886017266572163	0.2020959968310095	0.7881412275622803	0.2560364980714861	0.3552642343870145	0.786603307308115	0.7359709949947288	0.5217297376754348	0.1557260675570568	1.0460879702619468	0.1089054622174123	0.0415574722543143	0.0738791021878732	0.0488865254050354	0.1039656249854989
423.5	0.7880105226965579	0.2019453138867075	0.7875435999043447	0.2558466606963316	0.3549973502634556	0.7860219841148096	0.7354178106423614	0.5213501322168451	0.1556083251070251	1.0453071541846577	0.1088241180032453	0.0415262274861276	0.0738227246817145	0.0488489967100781	0.103886408891185
424.0	0.7874202484027856	0.2017948662705616	0.7869469253515162	0.2556571177050608	0.3547308868907299	0.7854415586339543	0.7348654989965643	0.5209711011933047	0.1554907697693131	1.0445275592216126	0.1087429011122286	0.0414950320266517	0.073766437785201	0.0488115287659919	0.1038073198779446
424.5	0.7868309016371258	0.2016446534466281	0.786351201666096	0.2554678684343033	0.3544648432972423	0.7848620288553715	0.7343140580400899	0.5205926433584902	0.1553734011068354	1.0437491825861274	0.1086618112534305	0.0414638857618539	0.0737102412832676	0.0487741214271367	0.1037283576449254
425.0	0.7862424802668617	0.201494674880454	0.7857564266169453	0.255278912222499	0.3541992185141673	0.7842833927743035	0.7337634857614511	0.5202147574692365	0.1552562186837776	1.0429720214992977	0.1085808481367338	0.0414327885780272	0.0736541349614916	0.0487367745483146	0.1036495218921694
425.5	0.7856549821653162	0.2013449300390728	0.7851625979794663	0.2550902484098926	0.3539340115754406	0.7837056483913991	0.7332137801549035	0.5198374422855303	0.1551392220655919	1.0421960731899764	0.1085000114728328	0.0414017403617898	0.0735981186060898	0.0486994879847675	0.1035708123206097
426.0	0.7850684052118331	0.2011954183910004	0.7845697135355804	0.254901876338529	0.3536692215177512	0.7831287937126992	0.7326649392204282	0.5194606965705031	0.1550224108189933	1.0414213348947536	0.1084193009732314	0.0413707410000836	0.073542192003917	0.0486622615921764	0.1034922286320682
426.5	0.7844827472917612	0.2010461394062312	0.7839777710737077	0.2547137953522491	0.353404847380533	0.7825528267496232	0.7321169609637155	0.5190845190904252	0.1549057845119558	1.040647803857933	0.1083387163502405	0.0413397903801738	0.0734863549424636	0.0486250952266595	0.1034137705292522
427.0	0.783898006296435	0.2008970925562337	0.7833867683887474	0.254526004796684	0.3531408882059567	0.7819777455189554	0.7315698433961476	0.5187089086146982	0.1547893427137085	1.0398754773315106	0.1082582573169759	0.0413088883896472	0.0734306072098535	0.0485879887447706	0.1033354377157517
427.5	0.7833141801231589	0.2007482773139466	0.7827967032820563	0.2543385040192511	0.3528773430389217	0.7814035480428306	0.7310235845347812	0.5183338639158493	0.1546730849947316	1.039104352575154	0.1081779235873563	0.0412780349164121	0.0733749485948424	0.0485509420034981	0.1032572298960366
428.0	0.7827312666751886	0.2005996931537744	0.7822075735614291	0.2541512923691491	0.3526142109270483	0.7808302323487207	0.7304781824023312	0.5179593837695244	0.1545570109267525	1.0383344268561787	0.1080977148761003	0.0412472298486965	0.0733193788868151	0.0485139548602631	0.1031791467754539
428.5	0.7821492638617138	0.2004513395515834	0.7816193770410776	0.2539643691973527	0.3523514909206689	0.7802577964694213	0.7299336350271534	0.5175854669544805	0.1544411200827421	1.037565697449529	0.1080176308987248	0.0412164730750479	0.0732638978757841	0.0484770271729182	0.1031011880602246
429.0	0.7815681695978411	0.2003032159846979	0.7810321115416108	0.2537777338566089	0.3520891820728208	0.7796862384430365	0.7293899404432279	0.5172121122525805	0.1543254120369107	1.0367981616377544	0.1079376713715422	0.0411857644843316	0.073208505352387	0.0484401587997457	0.1030233534574409
429.5	0.780987981804577	0.2001553219318955	0.7804457748900139	0.2535913857014312	0.3518272834392374	0.7791155563129665	0.7288470966901422	0.5168393184487851	0.1542098863647044	1.036031816710988	0.1078578360116587	0.0411551039657306	0.0731532011078848	0.0484033495994566	0.1029456426750637
430.0	0.7804086984088089	0.2000076568734035	0.7798603649196293	0.2534053240880954	0.3515657940783406	0.7785457481278928	0.728305101813074	0.516467084331147	0.1540945426428011	1.0352666599669262	0.1077781245369715	0.0411244914087437	0.0730979849341597	0.048366599431189	0.1028680554219194
430.5	0.7798303173432898	0.1998602202908944	0.7792758794701352	0.2532195483746349	0.3513047130512323	0.7779768119417652	0.7277639538627749	0.5160954086908041	0.1539793804491065	1.0345026887108062	0.1076985366661667	0.0410939267031853	0.0730428566237131	0.0483299081545063	0.1027905914076971
431.0	0.7792528365466197	0.1997130116674824	0.7786923163875263	0.2530340579208356	0.3510440394216872	0.7774087458137874	0.7272236508955541	0.5157242903219721	0.1538643993627507	1.033739900255385	0.1076190721187172	0.0410634097391842	0.0729878159696636	0.0482932756293963	0.1027132503429461
431.5	0.7786762539632294	0.1995660304877187	0.7781096735240934	0.2528488520882315	0.3507837722561438	0.7768415478084032	0.72668419097326	0.5153537280219386	0.1537495989640839	1.0329782919209167	0.1075397306148803	0.0410329404071826	0.0729328627657447	0.0482567017162692	0.1026360319390726
432.0	0.7781005675433612	0.1994192762375876	0.7775279487384033	0.2526639302400995	0.3505239106236972	0.7762752159952834	0.7261455721632657	0.5149837205910553	0.1536349788346729	1.0322178610351331	0.1074605118756953	0.041002518597935	0.0728779968063033	0.0482201862759569	0.1025589359083376
432.5	0.7775257752430548	0.1992727484045026	0.7769471398952791	0.2524792917414553	0.3502644535960905	0.775709748449311	0.7256077925384505	0.5146142668327326	0.1535205385572974	1.0314586049332204	0.1073814156229817	0.0409721442025077	0.0728232178862972	0.0481837291697107	0.1024819619638533
433.0	0.7769518750241269	0.1991264464773022	0.7763672448657801	0.2522949359590483	0.3500054002477076	0.7751451432505678	0.725070850177185	0.5142453655534314	0.1534062777159455	1.0307005209577984	0.1073024415793364	0.0409418171122775	0.0727685258012933	0.0481473302592006	0.1024051098195809
433.5	0.7763788648541566	0.1989803699462458	0.7757882615271822	0.2521108622613566	0.3497467496555644	0.7745813984843215	0.7245347431633125	0.5138770155626572	0.153292195895811	1.0299436064588992	0.1072235894681318	0.0409115372189308	0.0727139203474656	0.0481109894065135	0.1023283791903276
434.0	0.7758067427064668	0.1988345183030097	0.7752101877629575	0.2519270700185831	0.3494885008993015	0.7740185122410106	0.7239994695861344	0.5135092156729529	0.1531782926832887	1.0291878587939465	0.1071448590135134	0.0408813044144629	0.072659401321593	0.0480747064741519	0.1022517697917438
434.5	0.7752355065601074	0.1986888910406832	0.7746330214627554	0.2517435586026498	0.349230653061176	0.7734564826162313	0.7234650275403925	0.5131419646998922	0.1530645676659711	1.0284332753277323	0.1070662499403977	0.0408511185911766	0.0726049685210578	0.0480384813250324	0.1021752813403206
435.0	0.7746651543998391	0.1985434876537641	0.7740567605223818	0.2515603273871939	0.3489732052260539	0.772895307710724	0.722931415126253	0.5127752614620725	0.1529510204326444	1.0276798534323994	0.1069877619744698	0.0408209796416819	0.0725506217438429	0.0480023138224844	0.1020989135533866
435.5	0.7740956842161149	0.1983983076381552	0.7734814028437806	0.2513773757475626	0.3487161564814015	0.7723349856303589	0.72239863044929	0.5124091047811085	0.1528376505732851	1.0269275904874149	0.1069093948421814	0.0407908874588945	0.0724963607885306	0.0479662038302488	0.1020226661491055
436.0	0.7735270940050646	0.19825335049116	0.7729069463350136	0.2511947030608085	0.3484595059172785	0.7717755144861228	0.7218666716204688	0.5120434934816246	0.1527244576790557	1.0261764838795535	0.1068311482707482	0.0407608419360351	0.0724421854543004	0.0479301512124762	0.1019465388464734
436.5	0.7729593817684768	0.1981086157114786	0.7723333889102401	0.2510123087056851	0.3482032526263297	0.7712168923941053	0.7213355367561302	0.511678426391249	0.1526114413423016	1.0254265310028747	0.106753021988148	0.0407308429666286	0.0723880955409266	0.047894155833726	0.1018705313653159
437.0	0.7723925455137826	0.1979641027992037	0.7717607284896991	0.2508301920626418	0.3479473957037767	0.7706591174754852	0.7208052239779731	0.511313902340606	0.1524986011565468	1.0246777292587006	0.1066750157231186	0.040700890444503	0.0723340908487769	0.0478582175589646	0.1017946434262851
437.5	0.7718265832540381	0.1978198112558168	0.7711889629996884	0.2506483525138196	0.3476919342474111	0.7701021878565162	0.7202757314130395	0.5109499201633098	0.1523859367164907	1.0239300760555972	0.1065971292051549	0.0406709842637883	0.0722801711788101	0.0478223362535643	0.1017188747508578
438.0	0.7712614930079085	0.1976757405841841	0.7706180903725457	0.2504667894430462	0.3474368673575859	0.7695461016685142	0.719747057193697	0.5105864786959567	0.152273447618004	1.0231835688093502	0.1065193621645076	0.0406411243189162	0.0722263363325744	0.0477865117833018	0.1016432250613316
438.5	0.7706972727996501	0.1975318902885524	0.7700481085466293	0.2502855022358309	0.3471821941372078	0.7689908570478425	0.7192191994576236	0.5102235767781197	0.1521611334581251	1.022438204942948	0.1064417143321801	0.0406113105046184	0.0721725861122052	0.0477507440143569	0.1015676940808232
439.0	0.7701339206590946	0.1973882598745449	0.7694790154662992	0.2501044902793609	0.34692791369173	0.7684364521358996	0.7186921563477907	0.5098612132523399	0.1520489938350568	1.0216939818865562	0.1063641854399271	0.0405815427159263	0.0721189203204231	0.0477150328133109	0.1014922815332653
439.5	0.7695714346216317	0.197244848849158	0.7689108090818967	0.2499237529624957	0.3466740251291437	0.7678828850791038	0.7181659260124476	0.5094993869641209	0.1519370283481619	1.0209508970775003	0.106286775220252	0.0405518208481698	0.0720653387605324	0.0476793780471456	0.1014169871434036
440.0	0.7690098127281927	0.1971016567207562	0.7683434873497261	0.2497432896757631	0.346420527559971	0.7673301540288815	0.7176405066051045	0.5091380967619212	0.15182523659796	1.0202089479602434	0.1062094834064043	0.0405221447969762	0.0720118412364187	0.0476437795832415	0.1013418106367948
440.5	0.7684490530252337	0.1969586829990692	0.7677770482320359	0.2495630998113541	0.3461674200972569	0.7667782571416517	0.7171158962845176	0.5087773414971477	0.1517136181861241	1.019468131986364	0.1061323097323784	0.0404925144582699	0.0719584275525472	0.0476082372893769	0.1012667517398034
441.0	0.7678891535647187	0.1968159271951872	0.7672114896969985	0.2493831827631186	0.3459147018565613	0.7662271925788139	0.7165920932146721	0.5084171200241485	0.1516021727154762	1.018728446614538	0.1060552539329105	0.0404629297282709	0.0719050975139607	0.0475727510337263	0.1011918101795994
441.5	0.7673301124041035	0.1966733888215571	0.7666468097186919	0.2492035379265604	0.345662371955952	0.7656769585067339	0.7160690955647666	0.5080574312002061	0.1514908997899843	1.0179898893105157	0.1059783157434768	0.040433390503494	0.0718518509262779	0.047537320684859	0.1011169856841553
442.0	0.7667719276063191	0.1965310673919789	0.7660830062770813	0.249024164698833	0.3454104295159967	0.76512755309673	0.7155469015091968	0.5076982738855303	0.1513797990147586	1.0172524575471007	0.1059014949002914	0.0404038966807481	0.0717986875956911	0.0475019461117377	0.1010422779822438
442.5	0.7662145972397544	0.1963889624216014	0.7655200773579987	0.2488450624787345	0.3451588736597552	0.7645789745250599	0.7150255092275402	0.5073396469432521	0.1512688699960477	1.0165161488041323	0.1058247911403039	0.0403744481571354	0.0717456073289646	0.0474666271837176	0.1009676868034348
443.0	0.7656581193782408	0.1962470734269182	0.7649580209531248	0.2486662306667034	0.3449077035127719	0.7640312209729071	0.7145049169045392	0.5069815492394153	0.151158112341235	1.0157809605684611	0.1057482042011974	0.0403450448300499	0.0716926099334328	0.0474313637705446	0.1008932118780932
443.5	0.7651024921010349	0.1961053999257641	0.764396835059971	0.2484876686648139	0.3446569182030682	0.7634842906263672	0.7139851227300866	0.5066239796429708	0.1510475256588357	1.0150468903339305	0.1056717338213862	0.0403156865971773	0.0716396952169979	0.0473961557423541	0.1008188529373758
444.0	0.7645477134928022	0.1959639414373108	0.7638365176818589	0.2483093758767709	0.3444065168611352	0.7629381816764345	0.7134661248992084	0.5062669370257694	0.1509371095584922	1.0143139356013553	0.1055953797400136	0.0402863733564933	0.0715868629881287	0.0473610029696696	0.1007446097132293
444.5	0.7639937816436017	0.1958226974820634	0.7632770668279031	0.248131351707906	0.3441564986199256	0.7623928923189883	0.7129479216120486	0.5059104202625546	0.1508268636509714	1.0135820938785016	0.1055191416969501	0.0402571050062633	0.0715341130558581	0.0473259053234018	0.1006704819383869
445.0	0.7634406946488678	0.1956816675818563	0.7627184805129914	0.2479535955651725	0.3439068626148464	0.7618484207547803	0.7124305110738538	0.5055544282309556	0.1507167875481605	1.012851362680066	0.1054430194327908	0.0402278814450414	0.0714814452297817	0.0472908626748465	0.1005964693463665
445.5	0.7628884506093951	0.1955408512598489	0.762160756757767	0.247776106857141	0.3436576079837513	0.7613047651894198	0.711913891494957	0.5051989598114811	0.1506068808630641	1.0121217395276554	0.1053670126888535	0.0401987025716693	0.0714288593200555	0.0472558748956842	0.1005225716714676
446.0	0.7623370476313227	0.1954002480405225	0.7616038935886095	0.2475988849939946	0.3434087338669336	0.7607619238333617	0.7113980610907616	0.5048440138875113	0.1504971432097998	1.0113932219497657	0.1052911212071764	0.0401695682852756	0.0713763551373943	0.047220941857978	0.1004487886487688
446.5	0.7617864838261161	0.1952598574496758	0.7610478890376162	0.2474219293875247	0.343160239407118	0.7602198949018916	0.7108830180817272	0.5044895893452916	0.1503875742035955	1.0106658074817627	0.105215344730516	0.0401404784852747	0.0713239324930699	0.0471860634341728	0.1003751200141255
447.0	0.7612367573105532	0.1951196790144212	0.7604927411425846	0.2472452394511262	0.3429121237494537	0.7596786766151137	0.7103687606933519	0.504135685073926	0.1502781734607853	1.0099394936658608	0.1051396830023453	0.0401114330713662	0.071271591198909	0.0471512394970936	0.1003015655041669
447.5	0.7606878662067058	0.194979712263181	0.7599384479469925	0.2470688145997927	0.3426643860415062	0.7591382671979369	0.7098552871561585	0.5037822999653692	0.1501689405988061	1.0092142780511029	0.105064135766851	0.0400824319435338	0.0712193310672915	0.0471164699199448	0.100228124856294
448.0	0.7601398086419259	0.1948399567256835	0.759385007499981	0.2468926542501127	0.3424170254332512	0.7585986648800612	0.7093425957056783	0.5034294329144203	0.1500598752361943	1.0084901581933403	0.104988702768932	0.0400534750020445	0.0711671519111487	0.0470817545763082	0.1001547978086762
448.5	0.7595925827488275	0.194700411932959	0.7588324178563353	0.2467167578202643	0.3421700410770655	0.7580598678959651	0.7088306845824354	0.503077082818716	0.1499509769925822	1.0077671316552126	0.1049133837541969	0.040024562147448	0.0711150535439613	0.0470470933401421	0.10008158410025
449.0	0.7590461866652721	0.1945610774173362	0.7582806770764668	0.2465411247300109	0.3419234321277209	0.7575218744848913	0.7083195520319316	0.5027252485787231	0.1498422454886941	1.007045196006127	0.104838178468962	0.039995693280575	0.071063035779758	0.04701248608578	0.100008483470715
449.5	0.7585006185343517	0.1944219527124383	0.7577297832263953	0.2463657544006969	0.3416771977423762	0.7569846828908343	0.7078091963046308	0.502373929097732	0.1497336803463436	1.0063243488222384	0.1047630866602493	0.0399668683025374	0.0710110984331129	0.0469779326879294	0.0999354956605328
450.0	0.7579558765043731	0.194283037353179	0.7571797343777298	0.246190646255243	0.3414313370805699	0.7564482913625268	0.707299615655944	0.5020231232818497	0.1496252811884293	1.0056045876864297	0.1046881080757841	0.0399380871147266	0.0709592413191446	0.0469434330216703	0.0998626204109232
450.5	0.7574119587288424	0.1941443308757587	0.7566305286076513	0.2460157997181417	0.3411858493042129	0.7559126981534262	0.7067908083462133	0.5016728300399927	0.1495170476389321	1.0048859101882912	0.1046132424639932	0.039909349618813	0.0709074642535135	0.0469089869624539	0.0997898574638628
451.0	0.7568688633664484	0.194005832817661	0.7560821639988947	0.2458412142154527	0.3409407335775812	0.7553779015217016	0.7062827726406969	0.5013230482838802	0.1494089793229109	1.0041683139241009	0.1045384895740026	0.0398806557167452	0.0708557670524207	0.0468745943861017	0.0997172065620817
451.5	0.7563265885810473	0.1938675427176486	0.7555346386397302	0.2456668891747988	0.3406959890673086	0.7548438997302208	0.7057755068095547	0.500973776928027	0.1493010758665	1.003451796496803	0.1044638491556355	0.0398520053107487	0.070804149532606	0.0468402551688038	0.0996446674490614
452.0	0.7557851325416465	0.1937294601157594	0.7549879506239462	0.2454928240253609	0.3404516149423792	0.7543106910465367	0.7052690091278313	0.500625014889737	0.1491933368969052	1.0027363555159925	0.1043893209594102	0.0398233983033258	0.0707526115113457	0.046805969187118	0.0995722398690323
452.5	0.7552444934223889	0.1935915845533032	0.7544420980508304	0.2453190181978737	0.3402076103741203	0.7537782737428743	0.7047632778754424	0.5002767610890957	0.1490857620424004	1.0020219885978894	0.1043149047365379	0.0397948345972538	0.0707011528064515	0.0467717363179683	0.0994999235669708
453.0	0.7547046694025373	0.1934539155728572	0.753897079025153	0.2451454711246216	0.3399639745361952	0.7532466460961178	0.7042583113371589	0.4999290144489637	0.1489783509323241	1.0013086933653226	0.1042406002389209	0.039766314095585	0.070649773236268	0.0467375564386437	0.0994277182885976
453.5	0.7541656586664587	0.1933164527182629	0.7533528916571484	0.2449721822394338	0.3397207066045958	0.7527158063877971	0.7037541078025923	0.4995817738949695	0.1488711031970765	1.0005964674477097	0.1041664072191501	0.0397378367016452	0.0705984726196717	0.0467034294267971	0.0993556237803746
454.0	0.7536274594036084	0.1931791955346221	0.7528095340624973	0.24479915097768	0.3394778057576353	0.7521857529040749	0.7032506655661789	0.499235038355503	0.1487640184681152	0.9998853084810356	0.1040923254305034	0.0397094023190334	0.0705472507760684	0.0466693551604439	0.0992836397895025
454.5	0.7530900698085147	0.193042143568293	0.7522670043623094	0.2446263767762659	0.3392352711759415	0.7516564839357335	0.7027479829271654	0.4988888067617079	0.1486570963779529	0.9991752141078348	0.1040183546269432	0.0396810108516203	0.0704961075253921	0.0466353335179609	0.0992117660639186
455.0	0.752553488080763	0.1929052963668864	0.7517253006831056	0.2444538590736287	0.3389931020424488	0.7511279977781619	0.7022460581895941	0.4985430780474755	0.1485503365601531	0.9984661819771712	0.1039444945631145	0.0396526622035482	0.0704450426881029	0.0466013643780847	0.0991400023522945
455.5	0.7520177124249802	0.1927686534792625	0.7511844211568006	0.2442815973097332	0.3387512975423917	0.7506002927313427	0.701744889662287	0.4981978511494373	0.1484437386493271	0.997758209744617	0.1038707449943432	0.0396243562792295	0.0703940560851854	0.046567447619911	0.099068348404033
456.0	0.7514827410508198	0.1926322144555264	0.7506443639206849	0.2441095909260666	0.3385098568632974	0.7500733670998392	0.7012444756588316	0.4978531250069584	0.1483373022811309	0.9970512950722356	0.1037971056766333	0.0395960929833463	0.0703431475381467	0.0465335831228932	0.0989968039692664
456.5	0.7509485721729456	0.192495978847025	0.7501051271174083	0.2439378393656346	0.3382687791949786	0.749547219192782	0.7007448144975665	0.4975088985621302	0.1482310270922614	0.9963454356285596	0.1037235763666656	0.0395678722208493	0.070292316869015	0.0464997707668408	0.0989253687988536
457.0	0.7504152040110169	0.1923599462063429	0.7495667088949611	0.243766342072957	0.3380280637295267	0.7490218473238566	0.7002459045015655	0.4971651707597642	0.1481249127204531	0.9956406290885734	0.1036501568217952	0.0395396938969571	0.0702415639003377	0.0464660104319188	0.098854042644378
457.5	0.7498826347896729	0.192224116087299	0.7490291074066583	0.2435950984940631	0.3377877096613044	0.7484972498112902	0.6997477439986233	0.4968219405473845	0.1480189588044752	0.9949368731336924	0.1035768468000494	0.0395115579171551	0.0701908884551796	0.0464323019986459	0.0987828252581449
458.0	0.7493508627385169	0.1920884880449425	0.7484923208111208	0.2434241080764873	0.3375477161869385	0.7479734249778386	0.699250331321241	0.4964792068752209	0.1479131649841278	0.9942341654517444	0.1035036460601263	0.0394834641871953	0.0701402903571213	0.0463986453478939	0.0987117163931792
458.5	0.7488198860921021	0.1919530616355496	0.7479563472722593	0.2432533702692649	0.3373080825053132	0.7474503711507734	0.6987536648066113	0.4961369686962024	0.147807530900239	0.99353250373695	0.103430554361392	0.0394554126130946	0.0700897694302572	0.0463650403608858	0.0986407158032229
459.0	0.7482897030899153	0.1918178364166192	0.7474211849592568	0.2430828845229278	0.3370688078175631	0.7469280866618696	0.6982577427966034	0.4957952249659502	0.147702056194661	0.9928318856899028	0.1033575714638788	0.0394274031011347	0.0700393254991944	0.0463314869191951	0.0985698232427329
459.5	0.7477603119763616	0.1916828119468699	0.7468868320465506	0.2429126502894999	0.3368298913270658	0.7464065698473923	0.6977625636377489	0.4954539746427706	0.1475967405102677	0.9921323090175512	0.1032846971282837	0.0393994355578609	0.0699889583890502	0.0462979849047447	0.0984990384668786
460.0	0.7472317110007504	0.1915479877862359	0.7463532867138167	0.2427426670224929	0.3365913322394351	0.7458858190480836	0.697268125681227	0.4951132166876485	0.1474915834909505	0.9914337714331782	0.1032119311159657	0.0393715098900813	0.069938667925451	0.046264534199805	0.0984283612315393
460.5	0.7467038984172788	0.1914133634958637	0.7458205471459517	0.242572934176902	0.3363531297625141	0.7453658326091506	0.69677442728285	0.4947729500642402	0.1473865847816157	0.9907362706563834	0.1031392731889439	0.0393436260048661	0.0698884539345304	0.0462311346869938	0.098357791293302
461.0	0.7461768724850176	0.1912789386381079	0.745288611533056	0.2424034512092015	0.3361152831063683	0.7448466088802519	0.6962814668030489	0.4944331737388668	0.1472817440281807	0.9900398044130626	0.1030667231098961	0.0393157838095468	0.0698383162429274	0.0461977862492739	0.0982873284094593
461.5	0.7456506314678956	0.1911447127765282	0.7447574780704168	0.2422342175773403	0.3358777914832782	0.7443281462154854	0.6957892426068584	0.4940938866805071	0.1471770608775713	0.9893443704353896	0.102994280642156	0.039287983211715	0.0697882546777848	0.0461644887699529	0.0982169723380066
462.0	0.7451251736346846	0.1910106854758855	0.7442271449584918	0.2420652327407383	0.3356406541077329	0.743810442973375	0.6952977530639033	0.4937550878607909	0.1470725349777182	0.9886499664617964	0.1029219455497117	0.0392602241192223	0.0697382690667478	0.0461312421326815	0.0981467228376402
462.5	0.7446004972589848	0.190876856302138	0.7436976104028916	0.241896496160281	0.3354038701964232	0.7432934975168586	0.6948069965483835	0.4934167762539924	0.1469681659775535	0.9879565902369556	0.1028497175972036	0.0392325064401787	0.0696883592379616	0.0460980462214527	0.0980765796677546
463.0	0.7440766006192094	0.190743224822438	0.7431688726143633	0.2417280072983162	0.3351674389682341	0.7427773082132749	0.6943169714390601	0.4930789508370229	0.1468639535270079	0.9872642395117605	0.1027775965499223	0.0392048300829523	0.0696385250200705	0.0460649009206	0.0980065425884402
463.5	0.7435534819985703	0.1906097906051283	0.7426409298087738	0.2415597656186492	0.3349313596442387	0.7422618734343509	0.6938276761192407	0.4927416105894244	0.1467598972770072	0.986572912043306	0.1027055821738068	0.0391771949561684	0.0695887662422159	0.046031806114797	0.0979366113604816
464.0	0.7430311396850621	0.1904765532197382	0.742113780207093	0.2413917705865388	0.3346956314476909	0.7417471915561894	0.6933391089767651	0.4924047544933625	0.1466559968794696	0.9858826055948704	0.1026336742354424	0.0391496009687086	0.0695390827340345	0.0459987616890558	0.0978667857453545
464.5	0.7425095719714486	0.1903435122369804	0.7415874220353771	0.2412240216686927	0.3344602536040185	0.7412332609592565	0.6928512684039919	0.4920683815336196	0.1465522519873015	0.9851933179358964	0.1025618725020588	0.0391220480297098	0.0694894743256569	0.0459657675287259	0.0977970655052237
465.0	0.7419887771552472	0.1902106672287472	0.7410618535247524	0.2410565183332635	0.334225225340817	0.7407200800283684	0.692364152797783	0.4917324906975884	0.1464486622543954	0.9845050468419728	0.1024901767415281	0.039094536048564	0.0694399408477059	0.0459328235194931	0.097727450402941
465.5	0.7414687535387144	0.1900780177681066	0.7405370729113984	0.2408892600498446	0.333990545887842	0.7402076471526797	0.6918777605594904	0.4913970809752649	0.1463452273356262	0.9838177900948144	0.1024185867223629	0.0390670649349169	0.0693904821312947	0.0458999295473784	0.0976579402020428
466.0	0.7409494994288309	0.1899455634292996	0.7400130784365314	0.2407222462894654	0.3337562144770028	0.7396959607256705	0.6913920900949421	0.4910621513592413	0.1462419468868479	0.9831315454822458	0.1023471022137141	0.0390396345986674	0.0693410980080254	0.0458670854987366	0.0975885346667478
466.5	0.7404310131372872	0.1898133037877359	0.7394898683463882	0.240555476524588	0.333522230342356	0.7391850191451335	0.6909071398144275	0.4907277008447002	0.1461388205648908	0.9824463107981805	0.1022757229853694	0.0390122449499667	0.0692917883099874	0.0458342912602555	0.0975192335619544
467.0	0.7399132929804688	0.1896812384199904	0.7389674408922096	0.2403889502291019	0.3332885927200983	0.7386748208131625	0.6904229081326839	0.4903937284294063	0.1460358480275582	0.9817620838426032	0.102204448807751	0.0389848958992175	0.0692425528697557	0.0458015467189548	0.0974500366532393
467.5	0.7393963372794415	0.1895493669038001	0.7384457943302243	0.2402226668783208	0.3330553008485598	0.7381653641361393	0.6899393934688821	0.4900602331137013	0.1459330289336232	0.9810788624215516	0.1021332794519137	0.0389575873570734	0.0691933915203893	0.0457688517621844	0.0973809437068543
468.0	0.7388801443599373	0.1894176888180604	0.7379249269216324	0.2400566259489776	0.3328223539681975	0.7376566475247212	0.6894565942466129	0.4897272139004958	0.1458303629428257	0.9803966443470984	0.1020622146895431	0.0389303192344377	0.0691443040954294	0.045736206277624	0.0973119544897247
468.5	0.7383647125523394	0.1892862037428214	0.7374048369325891	0.2398908269192207	0.3325897513215887	0.737148669393829	0.6889745088938725	0.4893946697952636	0.145727849715869	0.9797154274373312	0.1019912542929537	0.038903091442463	0.0690952904288982	0.0457036101532814	0.0972430687694469
469.0	0.737850040191668	0.1891549112592846	0.7368855226341893	0.2397252692686098	0.332357492153424	0.7366414281626344	0.6884931358430495	0.4890625998060341	0.1456254889144174	0.9790352095163364	0.1019203980350866	0.0388759038925505	0.069046350355297	0.0456710632774918	0.0971742863142858
469.5	0.7373361256175656	0.1890238109497994	0.7363669823024501	0.2395599524781115	0.3321255757105008	0.7361349222545479	0.6880124735309106	0.4887310029433861	0.1455232802010921	0.9783559884141784	0.1018496456895082	0.0388487564963486	0.0689974837096046	0.0456385655389164	0.0971056068931733
470.0	0.7368229671742832	0.1888929023978595	0.7358492142182964	0.2393948760300952	0.3318940012417172	0.7356291500972065	0.6875325203985867	0.4883998782204409	0.1454212232394688	0.9776777619668838	0.1017789970304078	0.0388216491657528	0.0689486903272758	0.0456061168265415	0.0970370302757053
470.5	0.7363105632106651	0.1887621851880993	0.7353322166675437	0.2392300394083294	0.3316627679980645	0.7351241101224609	0.6870532748915595	0.4880692246528559	0.1453193176940747	0.9770005280164218	0.1017084518325958	0.0387945818129045	0.0688999700442397	0.0455737170296771	0.0969685562321402
471.0	0.7357989120801355	0.188631658906291	0.7348159879408821	0.2390654420979767	0.3314318752326212	0.7346198007663639	0.6865747354596478	0.4877390412588171	0.1452175632303847	0.9763242844106864	0.1016380098715019	0.0387675543501905	0.0688513226968983	0.0455413660379561	0.0969001845333963
471.5	0.7352880121406835	0.1885013231393406	0.7343005263338613	0.2389010835855907	0.3312013222005465	0.7341162204691579	0.6860969005569932	0.4874093270590334	0.1451159595148192	0.9756490290034782	0.101567670923173	0.038740566690242	0.0688027481221249	0.0455090637413332	0.0968319149510495
472.0	0.7347778617548494	0.1883711774752845	0.7337858301468744	0.2387369633591108	0.3309711081590735	0.733613367675263	0.6856197686420474	0.4870800810767292	0.1450145062147406	0.9749747596544864	0.1014974347642718	0.038713618745934	0.0687542461572621	0.0454768100300835	0.0967637472573316
472.5	0.73426845928971	0.1882412215032863	0.7332718976851414	0.2385730809078592	0.3307412323675025	0.733111240833264	0.6851433381775582	0.4867513023376382	0.1449132029984502	0.9743014742292706	0.1014273011720742	0.0386867104303843	0.0687058166401209	0.0454446047948017	0.0966956812251274
473.0	0.733759803116865	0.1881114548136332	0.7327587272586943	0.2384094357225359	0.3305116940871951	0.7326098383958992	0.6846676076305553	0.4864229898699961	0.1448120495351856	0.973629170599244	0.101357269924468	0.038659841656953	0.0686574594089788	0.0454124479264009	0.0966277166279735
473.5	0.7332518916124223	0.1879818769977326	0.7322463171823613	0.2382460272952151	0.3302824925815673	0.7321091588200482	0.6841925754723385	0.4860951427045351	0.1447110454951168	0.9729578466416532	0.1012873407999507	0.0386330123392416	0.068609174302578	0.0453803393161114	0.0965598532400552
474.0	0.7327447231569849	0.1878524876481089	0.7317346657757504	0.238082855119341	0.3300536271160829	0.7316092005667194	0.6837182401784623	0.4857677598744757	0.1446101905493445	0.9722875002395632	0.1012175135776278	0.0386062223910923	0.0685609611601243	0.04534827885548	0.0964920908362048
474.5	0.7322382961356356	0.1877232863583998	0.7312237713632349	0.2379199186897237	0.3298250969582476	0.7311099621010377	0.6832446002287236	0.4854408404155215	0.1445094843698958	0.9716181292818368	0.1011477880372108	0.0385794717265872	0.0685128198212854	0.0453162664363685	0.0964244291918996
475.0	0.7317326089379242	0.1875942727233528	0.730713632273937	0.2377572175025354	0.3295969013776018	0.7306114418922337	0.6827716541071482	0.4851143833658516	0.1444089266297221	0.9709497316631188	0.1010781639590155	0.0385527602600474	0.0684647501261891	0.0452843019509527	0.0963568680832593
475.5	0.7312276599578527	0.1874654463388226	0.7302042468417127	0.2375947510553058	0.3293690396457152	0.7301136384136301	0.6822994003019774	0.4847883877661146	0.1443085170026955	0.9702823052838182	0.1010086411239599	0.0385260879060326	0.0684167519154223	0.0452523852917217	0.0962894072870442
476.0	0.7307234475938617	0.1873368068017665	0.7296956134051362	0.2374325188469187	0.3291415110361793	0.7296165501426309	0.6818278373056543	0.4844628526594217	0.1442082551636065	0.9696158480500884	0.1009392193135627	0.03849945457934	0.0683688250300288	0.0452205163514763	0.0962220465806531
476.5	0.7302199702488167	0.1872083537102422	0.729187730307485	0.2372705203776075	0.3289143148246021	0.7291201755607095	0.6813569636148111	0.48413777709134	0.1441081407881604	0.9689503578738132	0.1008698983099411	0.0384728601950037	0.0683209693115083	0.0451886950233284	0.096154785742121
477.0	0.7297172263299943	0.1870800866634037	0.728680595896723	0.2371087551489515	0.3286874502886008	0.7286245131533955	0.6808867777302559	0.4838131601098861	0.1440081735529745	0.9682858326725852	0.1008006778958091	0.038446304668294	0.0682731846018148	0.0451569212006997	0.096087624550117
477.5	0.7292152142490679	0.1869520052614983	0.7281742085254875	0.2369472226638716	0.3284609167077961	0.7281295614102646	0.6804172781569585	0.4834890007655198	0.1439083531355756	0.9676222703696916	0.1007315578544758	0.0384197879147164	0.0682254707433548	0.0451251947773205	0.0960205627839423
478.0	0.7287139324220948	0.1868241091058632	0.7276685665510724	0.2367859224266267	0.3282347133638055	0.7276353188249255	0.6799484634040388	0.4831652981111369	0.1438086792143964	0.966959668894095	0.1006625379698434	0.0383933098500114	0.068177827578986	0.0450935156472291	0.0959536002235281
478.5	0.7282133792695015	0.1866963977989219	0.7271636683354129	0.2366248539428093	0.3280088395402376	0.7271417838950083	0.6794803319847526	0.4828420512020633	0.143709151468773	0.9662980261804168	0.1005936180264053	0.038366870390153	0.068130254952016	0.0450618837047704	0.0958867366494335
479.0	0.7277135532160711	0.1865688709441814	0.7266595122450717	0.2364640167193419	0.3277832945226849	0.726648955122153	0.679012882416479	0.4825192590960478	0.143609769578942	0.9656373401689192	0.1005247978092446	0.0383404694513487	0.0680827527062002	0.045030298844595	0.0958199718428433
479.5	0.7272144526909288	0.1864415281462284	0.7261560966512224	0.2363034102644725	0.3275580775987186	0.7261568310119977	0.6785461132207067	0.4821969208532563	0.1435105332260372	0.9649776088054874	0.100456077104032	0.0383141069500382	0.0680353206857411	0.0449987609616579	0.095753305585566
480.0	0.7267160761275289	0.1863143690107263	0.725653419929635	0.2361430340877714	0.3273331880578815	0.7256654100741665	0.6780800229230225	0.4818750355362645	0.1434114420920872	0.9643188300416144	0.1003874556970239	0.038287782802893	0.0679879587352861	0.044967269951218	0.0956867376600318
480.5	0.7262184219636407	0.1861873931444118	0.7251514804606615	0.2359828877001267	0.327108625191682	0.7251746908222583	0.6776146100530964	0.4815536022100522	0.1433124958600122	0.9636610018343816	0.1003189333750611	0.0382614969268154	0.0679406666999263	0.0449358257088366	0.0956202678492905
481.0	0.7257214886413357	0.1860606001550916	0.72465027662922	0.2358229706137405	0.3268843882935883	0.7246846717738344	0.6771498731446706	0.4812326199419961	0.1432136942136213	0.9630041221464424	0.1002505099255664	0.0382352492389382	0.0678934444251952	0.0449044281303764	0.0955538959370094
481.5	0.7252252746069736	0.1859339896516391	0.7241498068247805	0.235663282342125	0.3266604766590218	0.7241953514504079	0.6766858107355448	0.4809120878018639	0.1431150368376091	0.9623481889460056	0.1001821851365432	0.0382090396566235	0.067846291757067	0.0448730771120008	0.0954876217074713
482.0	0.724729778311189	0.1858075612439914	0.7236500694413497	0.2355038224000986	0.3264368895853513	0.7237067283774312	0.6762224213675652	0.4805920048618073	0.143016523417554	0.9616932002068178	0.1001139587965735	0.0381828680974623	0.067799208541955	0.0448417725501726	0.0954214449455724
482.5	0.7242349982088785	0.1856813145431456	0.7231510628774562	0.2353445903037819	0.3262136263718861	0.7232188010842846	0.6757597035866101	0.480272370196356	0.1429181536399139	0.961039153908146	0.1000458306948164	0.0381567344792735	0.0677521946267107	0.0448105143416531	0.0953553654368203
483.0	0.7237409327591863	0.1855552491611559	0.722652785536136	0.2351855855705943	0.325990686319871	0.722731568104265	0.6752976559425784	0.4799531828824109	0.1428199271920246	0.960386048034761	0.0999778006210058	0.0381306387201034	0.0677052498586216	0.0447793023835009	0.095289382967332
483.5	0.7232475804254921	0.1854293647111301	0.7221552358249174	0.235026807719249	0.3257680687324792	0.7222450279745739	0.6748362769893759	0.4796344419992379	0.142721843762096	0.9597338805769214	0.0999098683654493	0.0381045807382249	0.0676583740854103	0.0447481365730712	0.0952234973238318
484.0	0.7227549396753968	0.1853036608072268	0.7216584121558067	0.2348682562697505	0.3255457729148068	0.7217591792363065	0.6743755652849036	0.4793161466284611	0.14262390303921	0.9590826495303548	0.0998420337190258	0.0380785604521369	0.0676115671552328	0.0447170168080146	0.0951577082936495
484.5	0.7222630089807105	0.1851781370646517	0.7211623129452737	0.2347099307433898	0.3253237981738666	0.7212740204344398	0.6739155193910439	0.4789982958540572	0.1425261047133174	0.958432352896243	0.099774296473184	0.0380525777805633	0.0675648289166772	0.0446859429862762	0.0950920156647181
485.0	0.7217717868174376	0.1850527930996547	0.7206669366142364	0.2345518306627407	0.3251021438185819	0.7207895501178213	0.6734561378736493	0.478680888762348	0.142428448475235	0.957782988681203	0.0997066564199411	0.0380266326424525	0.067518159218762	0.0446549150060944	0.0950264192255719
485.5	0.7212812716657655	0.1849276285295264	0.7201722815880474	0.2343939555516564	0.3248808091597804	0.7203057668391573	0.672997419302529	0.4783639244419949	0.1423309340166428	0.9571345548972726	0.09963911335188	0.0380007249569769	0.067471557910935	0.044623932766	0.0949609187653447
486.0	0.7207914620100503	0.1848026429725953	0.7196783462964788	0.2342363049352651	0.3246597935101888	0.7198226691550021	0.6725393622514362	0.4780474019839922	0.1422335610300815	0.956487049561892	0.0995716670621485	0.0379748546435315	0.0674250248430718	0.0445929961648155	0.0948955140737677
486.5	0.720302356338804	0.1846778360482244	0.7191851291737082	0.2340788783399666	0.3244390961844259	0.7193402556257459	0.6720819652980566	0.4777313204816606	0.1421363292089494	0.955840470697888	0.0995043173444572	0.037949021621734	0.0673785598654741	0.0445621051016536	0.0948302049411671
487.0	0.7198139531446818	0.184553207376808	0.7186926286583042	0.2339216752934282	0.3242187164989975	0.7188585248156043	0.6716252270239951	0.4774156790306409	0.1420392382474998	0.9551948163334568	0.0994370639930777	0.0379232258114235	0.0673321628288685	0.0445312594759167	0.0947649911584629
487.5	0.7193262509244687	0.1844287565797685	0.7182008431932119	0.2337646953245811	0.3239986537722897	0.7183774752926061	0.6711691460147635	0.4771004767288879	0.1419422878408381	0.9545500845021482	0.0993699068028409	0.0378974671326604	0.0672858335844052	0.0445004591872956	0.0946998725171665
488.0	0.718839248179067	0.1843044832795535	0.7177097712257386	0.2336079379636165	0.3237789073245635	0.7178971056285828	0.6707137208597687	0.4767857126766637	0.1418454776849194	0.9539062732428486	0.0993028455691354	0.0378717455057248	0.0672395719836564	0.0444697041357685	0.0946348488093787
488.5	0.7183529434134829	0.1841803870996324	0.7172194112075402	0.2334514027419819	0.3235594764779486	0.7174174143991567	0.6702589501522997	0.476471385976532	0.1417488074765452	0.9532633805997646	0.0992358800879057	0.0378460608511167	0.0671933778786148	0.0444389942216003	0.0945699198277877
489.0	0.717867335136814	0.1840564676644933	0.7167297615946061	0.2332950891923773	0.3233403605564378	0.7169384001837306	0.6698048324895159	0.4761574957333507	0.1416522769133612	0.9526214046224066	0.0991690101556503	0.037820413089555	0.0671472511216926	0.0444083293453415	0.0945050853656675
489.5	0.7173824218622362	0.18393272459964	0.7162408208472459	0.2331389968487513	0.3231215588858803	0.7164600615654754	0.6693513664724344	0.4758440410542671	0.1415558856938541	0.9519803433655728	0.0991022355694203	0.0377948021419764	0.0671011915657197	0.0443777094078271	0.0944403452168758
490.0	0.7168982021069915	0.1838091575315888	0.715752587430075	0.2329831252462977	0.3229030707939772	0.7159823971313197	0.668898550705918	0.47553102104871	0.1414596335173494	0.9513401948893324	0.0990355561268176	0.0377692279295354	0.0670551990639425	0.0443471343101759	0.0943756991758518
490.5	0.7164146743923744	0.1836857660878653	0.7152650598120001	0.2328274739214514	0.3226848956102744	0.7155054054719391	0.6684463837986626	0.4752184348283847	0.1413635200840082	0.9507009572590096	0.098968971625993	0.037743690373603	0.0670092734700224	0.0443166039537891	0.0943111470376147
491.0	0.7159318372437199	0.1835625498970015	0.7147782364662061	0.2326720424118848	0.3224670326661574	0.7150290851817438	0.6679948643631864	0.4749062815072663	0.1412675450948247	0.9500626285451672	0.0989024818656447	0.0377181893957665	0.0669634146380348	0.0442861182403501	0.0942466885977614
491.5	0.7154496891903903	0.1834395085885325	0.7142921158701415	0.2325168302565041	0.3222494812948452	0.7145534348588686	0.6675439910158162	0.4745945602015932	0.1411717082516239	0.9494252068235906	0.0988360866450166	0.0376927249178284	0.0669176224224671	0.0442556770718227	0.0941823236524649
492.0	0.7149682287657632	0.1833166417929937	0.7138066965055049	0.2323618369954457	0.3220322408313851	0.7140784531051616	0.667093762376676	0.4742832700298612	0.1410760092570581	0.948788690175272	0.0987697857638966	0.0376672968618061	0.0668718966782178	0.0442252803504505	0.0941180519984723
492.5	0.7144874545072181	0.1831939491419172	0.7133219768582307	0.2322070621700723	0.3218153106126459	0.7136041385261732	0.6666441770696752	0.4739724101128172	0.1409804478146048	0.948153076686394	0.0987035790226148	0.037641905149931	0.0668262372605951	0.0441949279787564	0.0940538734331027
493.0	0.7140073649561247	0.1830714302678294	0.712837955418476	0.2320525053229693	0.3215986899773132	0.7131304897311448	0.6661952337224964	0.4736619795734531	0.1408850236285642	0.9475183644483132	0.0986374662220418	0.0376165497046477	0.0667806440253152	0.0441646198595409	0.0939897877542456
493.5	0.7135279586578299	0.1829490848042475	0.712354630680606	0.2318981659979412	0.321382378265883	0.7126575053329981	0.6657469309665837	0.4733519775369993	0.1407897364040558	0.9468845515575448	0.0985714471635873	0.0375912304486137	0.0667351168285013	0.0441343558958815	0.0939257947603589
494.0	0.7130492341616455	0.1828269123856767	0.711872001143181	0.2317440437400078	0.3211663748206561	0.7121851839483245	0.6652992674371301	0.4730424031309189	0.1406945858470166	0.9462516361157468	0.0985055216491984	0.0375659473046982	0.0666896555266822	0.0441041359911319	0.093861894250467
494.5	0.7125711900208351	0.1827049126476068	0.7113900653089424	0.2315901380954005	0.3209506789857327	0.7117135241973737	0.6648522417730667	0.4727332554849011	0.1405995716641979	0.9456196162297034	0.0984396894813574	0.0375407001959821	0.0666442599767909	0.0440739600489211	0.0937980860241588
495.0	0.7120938247926032	0.1825830852265096	0.7109088216847992	0.2314364486115591	0.3207352901070063	0.7112425247040428	0.66440585261705	0.4724245337308554	0.1405046935631628	0.9449884900113096	0.098373950463081	0.0375154890457568	0.066598930036163	0.0440438279731519	0.0937343698815861
495.5	0.7116171370380814	0.1824614297598358	0.7104282687818141	0.2312829748371275	0.3205202075321584	0.710772184095866	0.6639600986154504	0.4721162370029057	0.1404099512522839	0.944358255577556	0.0983083043979178	0.0374903137775236	0.066553665562536	0.0440137396680008	0.0936707456234617
496.0	0.7111411253223165	0.1823399458860115	0.709948405115191	0.2311297163219505	0.3203054306106524	0.7103025010040034	0.6635149784183405	0.4718083644373833	0.1403153444407402	0.943728911050512	0.0982427510899472	0.0374651743149933	0.0665084664140471	0.0439836950379163	0.0936072130510574
496.5	0.7106657882142589	0.182218633244436	0.7094692292042599	0.2309766726170701	0.3200909586937287	0.7098334740632302	0.6630704906794834	0.4715009151728215	0.1402208728385147	0.9431004545573108	0.0981772903437778	0.0374400705820854	0.0664633324492328	0.0439536939876188	0.0935437719662021
497.0	0.7101911242867491	0.1820974914754783	0.7089907395724651	0.2308238432747218	0.3198767911343983	0.7093651019119261	0.6626266340563212	0.4711938883499494	0.140126536156392	0.9424728842301332	0.0981119219645453	0.0374150025029271	0.066418263527027	0.0439237364220987	0.0934804221712802
497.5	0.7097171321165069	0.1819765202204739	0.7085129347473507	0.2306712278483313	0.3196629272874378	0.7088973831920646	0.6621834072099625	0.470887283111686	0.1400323341059553	0.9418461982061932	0.0980466457579112	0.0373899700018532	0.0663732595067595	0.0438938222466164	0.0934171634692296
498.0	0.7092438102841181	0.1818557191217225	0.7080358132605479	0.2305188258925105	0.3194493665093832	0.7084303165492024	0.6617408088051723	0.4705810986031332	0.1399382663995844	0.9412203946277208	0.0979814615300611	0.0373649730034053	0.0663283202481554	0.043863951366701	0.0933539956635401
498.5	0.708771157374023	0.1817350878224845	0.7075593736477611	0.2303666369630541	0.3192361081585251	0.7079639006324683	0.6612988375103587	0.4702753339715708	0.1398443327504525	0.940595471641948	0.0979163690877032	0.0373400114323309	0.0662834456113333	0.0438341236881492	0.0932909185582511
499.0	0.7082991719745038	0.1816146259669782	0.7070836144487556	0.2302146606169362	0.3190231515949028	0.7074981340945531	0.6608574919975629	0.4699699883664501	0.1397505328725242	0.9399714274010922	0.0978513682380664	0.0373150852135827	0.0662386354568039	0.0438043391170248	0.0932279319579502
499.5	0.7078278526776733	0.1814943332003771	0.7066085342073432	0.2300628964123065	0.3188104961802985	0.7070330155916984	0.6604167709424467	0.4696650609393877	0.1396568664805524	0.9393482600623414	0.0977864587888989	0.0372901942723185	0.066193889645469	0.0437745975596575	0.0931650356677715
500.0	0.7073571980794624	0.1813742091688064	0.7061341314713702	0.2299113439084869	0.3185981412782322	0.7065685437836868	0.6599766730242819	0.4693605508441595	0.1395633332900764	0.9387259677878392	0.0977216405484667	0.0372653385339	0.0661492080386202	0.0437448989226422	0.0931022294933932
500.5	0.706887206779608	0.1812542535193406	0.7056604047927034	0.2297600026659679	0.3183860862539561	0.7061047173338311	0.6595371969259375	0.4690564572366951	0.1394699330174188	0.9381045487446688	0.0976569133255517	0.0372405179238923	0.0661045904979374	0.0437152431128379	0.0930395132410365
501.0	0.7064178773816414	0.1811344659000003	0.7051873527272174	0.2296088722464052	0.3181743304744491	0.705641534908963	0.6590983413338701	0.468752779275071	0.1393766653796831	0.9374840011048374	0.0975922769294502	0.0372157323680635	0.0660600368854876	0.0436856300373671	0.0929768867174634
501.5	0.7059492084928762	0.1810148459597494	0.704714973834782	0.229457952212616	0.3179628733084112	0.7051789951794237	0.6586601049381114	0.4684495161195058	0.1392835300947516	0.9368643230452626	0.0975277311699714	0.0371909817923835	0.0660155470637236	0.0436560596036147	0.092914349729975
502.0	0.7054811987243967	0.1808953933484923	0.7042432666792482	0.2293072421285756	0.3177517141262586	0.7047170968190533	0.6582224864322569	0.4681466669323529	0.1391905268812824	0.9362455127477552	0.0974632758574359	0.0371662661230242	0.0659711208954829	0.043626531719227	0.0928519020864097
502.5	0.7050138466910455	0.1807761077170705	0.7037722298284361	0.2291567415594138	0.3175408523001174	0.7042558385051794	0.6577854845134551	0.4678442308780954	0.1390976554587069	0.935627568399006	0.0973989108026737	0.0371415852863579	0.0659267582439862	0.0435970462921112	0.0927895435951416
503.0	0.7045471510114125	0.1806569887172604	0.703301861854122	0.2290064500714118	0.3173302872038191	0.7037952189186077	0.657349097882396	0.4675422071233402	0.1390049155472279	0.9350104881905692	0.0973346358170232	0.0371169392089575	0.0658824589728361	0.0435676032304343	0.0927272740650783
503.5	0.7040811103078225	0.18053803600177	0.7028321613320252	0.2288563672319981	0.3171200182128948	0.7033352367436116	0.6569133252433003	0.4672405948368116	0.1389123068678163	0.9343942703188484	0.097270450712329	0.0370923278175953	0.0658382229460163	0.0435382024426221	0.09266509330566
504.0	0.7036157232063237	0.1804192492242362	0.7023631268417948	0.2287064926097455	0.3169100447045697	0.7028758906679214	0.6564781653039072	0.4669393931893456	0.1388198291422093	0.93377891298508	0.097206355300941	0.0370677510392427	0.0657940500278897	0.0435088438373586	0.0926030011268566
504.5	0.7031509883366764	0.1803006280392218	0.7018947569669985	0.2285568257743676	0.3167003660577579	0.702417179382714	0.6560436167754647	0.4666386013538841	0.1387274820929075	0.9331644143953216	0.0971423493957124	0.0370432088010694	0.0657499400831975	0.0434795273235849	0.092540997339167
505.0	0.7026869043323408	0.1801821721022128	0.701427050295108	0.2284073662967151	0.3164909816530573	0.7019591015826028	0.6556096783727174	0.466338218505469	0.1386352654431728	0.932550772760433	0.097078432809998	0.0370187010304429	0.0657058929770581	0.0434502528104985	0.0924790817536166
505.5	0.7022234698304655	0.1800638810696154	0.7009600054174875	0.2282581137487728	0.316281890872744	0.7015016559656279	0.655176348813896	0.4660382438212361	0.1385431789170255	0.9319379862960644	0.0970146053576531	0.0369942276549277	0.0656619085749653	0.0434210202075525	0.0924172541817562
506.0	0.7017606834718763	0.1799457545987534	0.700493620929381	0.2281090677036558	0.3160730931007669	0.701044841233245	0.6547436268207061	0.4657386764804095	0.1384512222392423	0.93132605322264	0.0969508668530317	0.0369697886022847	0.0656179867427877	0.0433918294244544	0.0923555144356597
506.5	0.7012985439010645	0.1798277923478649	0.7000278954298988	0.227960227735606	0.3158645877227429	0.7005886560903156	0.6543115111183171	0.4654395156642957	0.1383593951353537	0.9307149717653443	0.0968872171109851	0.0369453838004709	0.065574127346767	0.0433626803711657	0.0922938623279228
507.0	0.7008370497661752	0.1797099939761003	0.6995628275220065	0.2278115934199892	0.3156563741259512	0.7001330992450975	0.6538800004353517	0.4651407605562777	0.1382676973316414	0.9301047401541064	0.09682365594686	0.0369210131776383	0.0655303302535172	0.0433335729579006	0.092232297671661
507.5	0.7003761997189961	0.1795923591435186	0.6990984158125112	0.2276631643332912	0.3154484516993281	0.6996781694092333	0.6534490935038743	0.4648424103418093	0.1381761285551362	0.9294953566235862	0.0967601831764974	0.0368966766621337	0.0654865953300229	0.0433045070951256	0.0921708202805081
508.0	0.6999159924149461	0.1794748875110853	0.6986346589120497	0.2275149400531149	0.3152408198334621	0.6992238652977415	0.6530187890593808	0.4645444642084089	0.1380846885336154	0.9288868194131588	0.0966967986162307	0.0368723741824977	0.0654429224436383	0.0432754826935582	0.0921094299686143
508.5	0.6994564265130633	0.1793575787406691	0.6981715554350751	0.2273669201581764	0.3150334779205882	0.6987701856290057	0.6525890858407877	0.4642469213456544	0.1379933769956005	0.9282791267669012	0.0966335020828847	0.0368481056674645	0.065399311462086	0.0432464996641665	0.0920481265506449
509.0	0.6989975006759951	0.1792404324950393	0.6977091039998468	0.2272191042283019	0.3148264253545834	0.6983171291247653	0.6521599825904206	0.4639497809451769	0.1379021936703546	0.9276722769335766	0.0965702933937734	0.0368238710459609	0.0653557622534559	0.0432175579181681	0.091986909841778
509.5	0.6985392135699852	0.1791234484378634	0.697247303228415	0.2270714918444246	0.3146196615309606	0.6978646945101042	0.6517314780540042	0.4636530422006552	0.1378111382878803	0.9270662681666209	0.0965071723666989	0.0367996702471059	0.0653122746862037	0.0431886573670293	0.0919257796577034
510.0	0.6980815638648634	0.1790066262337037	0.6967861517466111	0.2269240825885807	0.3144131858468644	0.6974128805134424	0.6513035709806512	0.4633567043078097	0.1377202105789172	0.9264610987241272	0.09644413881995	0.0367755032002103	0.0652688486291498	0.0431597979224641	0.0918647358146205
510.5	0.6976245502340341	0.1788899655480149	0.6963256481840339	0.2267768760439068	0.3142069977010652	0.6969616858665252	0.6508762601228517	0.4630607664643971	0.1376294102749393	0.9258567668688324	0.0963811925723003	0.0367513698347755	0.0652254839514784	0.043130979496434	0.0918037781292368
511.0	0.6971681713544653	0.1787734660471414	0.6958657911740379	0.2266298717946361	0.3140010964939543	0.6965111093044124	0.6504495442364627	0.4627652278702046	0.1375387371081532	0.9252532708681024	0.0963183334430069	0.0367272700804934	0.0651821805227358	0.0431022020011463	0.0917429064187664
511.5	0.6967124259066768	0.1786571273983143	0.6954065793537213	0.2264830694260953	0.3137954816275394	0.6960611495654706	0.6500234220806972	0.4624700877270438	0.1374481908114952	0.9246506089939184	0.0962555612518091	0.0367032038672458	0.0651389382128296	0.043073465349054	0.091682120500928
512.0	0.6962573125747298	0.1785409492696491	0.6949480113639137	0.2263364685247011	0.3135901525054384	0.6956118053913611	0.6495978924181135	0.4621753452387454	0.1373577711186291	0.9240487795228608	0.0961928758189265	0.0366791711251033	0.0650957568920273	0.0430447694528545	0.0916214201939434
512.5	0.6958028300462153	0.1784249313301424	0.694490085849164	0.2261900686779571	0.3133851085328751	0.6951630755270315	0.6491729540146051	0.4618809996111537	0.1372674777639443	0.9234477807360972	0.0961302769650578	0.0366551717843255	0.0650526364309553	0.043016114225489	0.0915608053165361
513.0	0.6953489770122436	0.1783090732496696	0.6940328014577286	0.2260438694744504	0.3131803491166742	0.6947149587207052	0.64874860563939	0.4615870500521203	0.1371773104825527	0.9228476109193672	0.0960677645113793	0.0366312057753596	0.0650095767005974	0.0429874995801419	0.0915002756879291
513.5	0.6948957521674329	0.1781933746989822	0.6935761568415587	0.2258978705038485	0.3129758736652557	0.6942674537238721	0.6483248460649998	0.4612934957714988	0.1370872690102871	0.9222482683629688	0.0960053382795434	0.0366072730288403	0.064966577572294	0.0429589254302394	0.0914398311278439
514.0	0.694443154209898	0.178077835349705	0.6931201506562896	0.2257520713568958	0.3127716815886303	0.693820559291278	0.6479016740672702	0.4610003359811395	0.1369973530836983	0.9216497513617432	0.095942998091677	0.036583373475589	0.0649236389177407	0.0429303916894492	0.0913794714564983
514.5	0.6939911818412402	0.1779624548743333	0.6926647815612277	0.2256064716254106	0.3125677722983941	0.6933742741809157	0.6474790884253293	0.4607075698948831	0.1369075624400533	0.9210520582150616	0.09588074377038	0.0365595070466135	0.0648807606089872	0.0429018982716797	0.0913191964946052
515.0	0.6935398337665355	0.1778472329462303	0.6922100482193391	0.2254610709022813	0.3123641452077242	0.6929285971540152	0.6470570879215884	0.4604151967285557	0.1368178968173326	0.9204551872268116	0.0958185751387244	0.036535673673107	0.0648379425184362	0.0428734450910789	0.0912590060633708
515.5	0.6930891086943247	0.1777321692396246	0.6917559492972376	0.2253158687814642	0.312160799731373	0.6924835269750337	0.6466356713417312	0.4601232156999629	0.1367283559542284	0.919859136705383	0.0957564920202519	0.0365118732864477	0.064795184518842	0.0428450320620335	0.0911988999844928
516.0	0.6926390053366016	0.1776172634296073	0.6913024834651733	0.2251708648579791	0.3119577352856635	0.6920390624116457	0.6462148374747028	0.4598316260288841	0.1366389395901417	0.9192639049636526	0.0956944942389732	0.0364881058181983	0.0647524864833097	0.0428166590991687	0.0911388780801593
516.5	0.6921895224088026	0.1775025151921295	0.6908496493970204	0.2250260587279068	0.3117549512884847	0.6915952022347344	0.6457945851127007	0.4595404269370672	0.1365496474651805	0.9186694903189722	0.0956325816193663	0.0364643712001053	0.0647098482852938	0.042788326117347	0.0910789401730468
517.0	0.6917406586297964	0.1773879242039996	0.6903974457702657	0.2248814499883859	0.3115524471592861	0.6911519452183811	0.6453749130511638	0.4592496176482231	0.1364604793201573	0.918075891093154	0.0955707539863751	0.0364406693640986	0.064667269798597	0.0427600330316673	0.0910190860863184
517.5	0.6912924127218724	0.1772734901428806	0.6899458712659969	0.2247370382376093	0.3113502223190732	0.690709290139856	0.6449558200887621	0.4589591973880197	0.1363714348965869	0.9174831056124566	0.0955090111654076	0.0364170002422907	0.0646247508973694	0.0427317797574644	0.0909593156436229
518.0	0.6908447834107304	0.1771592126872877	0.6894949245688913	0.2245928230748211	0.3111482761904026	0.690267235779609	0.6445373050273867	0.4586691653840771	0.1362825139366844	0.9168911322075718	0.0954473529823353	0.0363933637669761	0.064582291456107	0.0427035662103079	0.0908996286690927
518.5	0.6903977694254702	0.1770450915165852	0.6890446043672034	0.2244488041003136	0.3109466081973767	0.6898257809212599	0.64411936667214	0.4583795208659613	0.1361937161833625	0.9162999692136105	0.0953857792634907	0.036369759870631	0.0645398913496507	0.0426753923060019	0.0908400249873421
519.0	0.6899513694985807	0.1769311263109846	0.6885949093527544	0.2243049809154238	0.3107452177656394	0.6893849243515882	0.643702003831325	0.4580902630651792	0.1361050413802295	0.9157096149700892	0.0953242898356668	0.0363461884859124	0.0644975504531853	0.0426472579605838	0.0907805044234664
519.5	0.6895055823659294	0.1768173167515413	0.6881458382209201	0.2241613531225306	0.310544104322371	0.6889446648605251	0.6432852153164356	0.4578013912151732	0.1360164892715873	0.915120067820916	0.0952628845261152	0.036322649545658	0.064455268642238	0.0426191630903236	0.0907210668030394
520.0	0.6890604067667516	0.1767036625201523	0.6876973896706193	0.2240179203250516	0.3103432672962833	0.6885050012411432	0.6428689999421464	0.4575129045513154	0.1359280596024286	0.9145313261143788	0.0952015631625446	0.036299142982885	0.0644130457926777	0.0425911076117231	0.0906617119521128
520.5	0.6886158414436402	0.1765901632995539	0.687249562404303	0.2238746821274395	0.3101427061176148	0.688065932289647	0.6424533565263026	0.457224802310902	0.1358397521184355	0.9139433882031291	0.0951403255731198	0.03627566873079	0.0643708817807138	0.0425630914415155	0.0906024396972138
521.0	0.688171885142535	0.1764768187733185	0.6868023551279425	0.2237316381351797	0.3099424202181261	0.6876274568053639	0.6420382838899106	0.4569370837331488	0.1357515665659764	0.9133562524441704	0.0950791715864599	0.0362522267227483	0.0643287764828948	0.0425351144966641	0.0905432498653442
521.5	0.6877285366127126	0.1763636286258526	0.686355766551018	0.2235887879547866	0.3097424090310948	0.687189573590735	0.6416237808571272	0.4566497480591843	0.1356635026921046	0.9127699171988444	0.0950181010316372	0.0362288168923134	0.0642867297761076	0.0425071766943619	0.0904841422839784
522.0	0.6872857946067753	0.1762505925423939	0.685909795386508	0.2234461311938008	0.3095426719913111	0.6867522814513052	0.6412098462552502	0.4563627945320458	0.1355755602445555	0.9121843808328174	0.0949571137381755	0.0362054391732162	0.0642447415375758	0.0424792779520306	0.0904251167810622
522.5	0.6868436578806414	0.1761377102090088	0.6854644403508772	0.2233036674607859	0.3093432085350727	0.6863155791957143	0.6407964789147084	0.456076222396673	0.1354877389717448	0.911599641716067	0.0948962095360489	0.0361820934993648	0.0642028116448594	0.0424514181873201	0.0903661731850109
523.0	0.6864021251935346	0.1760249813125901	0.6850197001640654	0.2231613963653253	0.3091440181001805	0.6858794656356879	0.640383677669052	0.4557900308999029	0.1354000386227663	0.911015698222869	0.0948353882556804	0.0361587798048436	0.0641609399758531	0.0424235973181075	0.0903073113247082
523.5	0.6859611953079734	0.175912405540854	0.6845755735494775	0.2230193175180194	0.3089451001259333	0.6854439395860279	0.6399714413549422	0.4555042192904646	0.1353124589473895	0.910432548731784	0.0947746497279405	0.036135498023913	0.0641191264087854	0.0423958152624966	0.0902485310295042
524.0	0.6855208669897614	0.1757999825823381	0.6841320592339707	0.2228774305304821	0.3087464540531237	0.6850089998646032	0.6395597688121423	0.4552187868189735	0.1352249996960575	0.9098501916256444	0.0947139937841457	0.0361122480910088	0.0640773708222174	0.0423680719388167	0.0901898321292143
524.5	0.6850811390079765	0.1756877121263983	0.6836891559478439	0.2227357350153383	0.3085480793240328	0.684574645292341	0.6391486588835068	0.4549337327379267	0.1351376606198853	0.9092686252915408	0.0946534202560573	0.0360890299407414	0.0640356730950419	0.0423403672656226	0.0901312144541176
525.0	0.684642010134961	0.1755755938632068	0.6832468624248276	0.2225942305862204	0.3083499753824261	0.6841408746932173	0.6387381104149731	0.4546490563016969	0.1350504414706569	0.908687848120809	0.0945929289758799	0.0360658435078957	0.0639940331064823	0.0423127011616929	0.0900726778349551
525.5	0.6842034791463114	0.1754636274837495	0.6828051774020717	0.2224529168577654	0.3081521416735486	0.6837076868942478	0.6383281222555504	0.4543647567665276	0.1349633420008238	0.9081078585090178	0.0945325197762602	0.0360426887274301	0.0639524507360914	0.0422850735460302	0.0900142221029286
526.0	0.683765544820868	0.175351812679823	0.6823640996201351	0.2223117934456119	0.3079545776441202	0.6832750807254786	0.637918693257311	0.4540808333905274	0.1348763619635026	0.9075286548559546	0.0944721924902852	0.0360195655344762	0.0639109258637502	0.0422574843378597	0.0899558470896988
526.5	0.6833282059407052	0.175240149144033	0.6819236278229744	0.2221708599663968	0.3077572827423308	0.6828430550199779	0.6375098222753802	0.4537972854336651	0.1347895011124728	0.906950235565613	0.0944119469514816	0.0359964738643384	0.0638694583696672	0.0422299334566288	0.0898975526273841
527.0	0.682891461291121	0.1751286365697909	0.6814837607579335	0.222030116037753	0.3075602564178362	0.6824116086138262	0.6371015081679271	0.4535141121577641	0.1347027592021749	0.9063725990461804	0.0943517829938137	0.0359734136524929	0.0638280481343771	0.0422024208220062	0.0898393385485592
527.5	0.6824553096606274	0.1750172746513119	0.6810444971757322	0.2218895612783056	0.307363498121753	0.6819807403461077	0.6366937497961549	0.4532313128264977	0.134616135987708	0.9057957437100238	0.0942917004516823	0.0359503848345875	0.0637866950387397	0.0421749463538812	0.0897812046862533
528.0	0.6820197498409396	0.1749060630836125	0.6806058358304556	0.2217491953076692	0.3071670073066546	0.6815504490589009	0.6362865460242912	0.4529488867053829	0.1345296312248283	0.9052196679736788	0.0942316991599236	0.0359273873464411	0.0637453989639391	0.0421475099723631	0.0897231508739488
528.5	0.6815847806269674	0.1747950015625077	0.6801677754795435	0.2216090177464451	0.3069707834265658	0.6811207335972704	0.6358798957195786	0.4526668330617762	0.1344432446699462	0.9046443702578348	0.0941717789538076	0.035904421124043	0.0637041597914822	0.0421201115977802	0.0896651769455798
529.0	0.6811504008168034	0.1746840897846089	0.6797303148837794	0.221469028216218	0.3067748259369593	0.6806915928092573	0.6354737977522653	0.4523851511648675	0.1343569760801249	0.904069848987323	0.0941119396690368	0.0358814861035523	0.063662977403198	0.0420927511506794	0.0896072827355306
529.5	0.6807166092117148	0.1745733274473213	0.6792934528072797	0.2213292263395534	0.3065791342947502	0.6802630255458704	0.6350682509955958	0.4521038402856756	0.1342708252130777	0.9034961025911044	0.0940521811417448	0.0358585822212977	0.0636218516812366	0.0420654285518254	0.0895494680786344
530.0	0.6802834046161328	0.1744627142488415	0.6788571880174831	0.2211896117399942	0.3063837079582921	0.6798350306610774	0.6346632543258012	0.4518228996970427	0.1341847918271666	0.9029231295022564	0.0939925032084952	0.0358357094137766	0.0635807825080679	0.0420381437221997	0.0894917328101716
530.5	0.6798507858376424	0.174352249888155	0.67842151928514	0.2210501840420581	0.3061885463873723	0.6794076070117965	0.63425880662209	0.4515423286736291	0.1340988756813998	0.9023509281579593	0.0939329057062801	0.0358128676176548	0.0635397697664806	0.0420108965830002	0.0894340767658685
531.0	0.6794187516869729	0.1742419340650339	0.6779864453843023	0.2209109428712345	0.3059936490432077	0.6789807534578868	0.633854906766639	0.4512621264919083	0.1340130765354296	0.9017794969994852	0.0938733884725187	0.0357900567697658	0.0634988133395813	0.0419836870556404	0.089376499781896
531.5	0.6789873009779885	0.1741317664800344	0.677551965092312	0.2207718878539817	0.3057990153884395	0.6785544688621402	0.6334515536445836	0.4509822924301617	0.1339273941495509	0.9012088344721852	0.0938139513450563	0.0357672768071105	0.0634579131107935	0.0419565150617486	0.0893190016948678
532.0	0.6785564325276782	0.1740217468344946	0.6771180771897909	0.2206330186177237	0.3056046448871298	0.678128752090272	0.6330487461440087	0.4507028257684734	0.1338418282846982	0.9006389390254758	0.0937545941621626	0.0357445276668564	0.0634170689638564	0.0419293805231675	0.0892615823418391
532.5	0.6781261451561456	0.1739118748305316	0.6766847804606309	0.2204943347908477	0.3054105370047564	0.6777036020109131	0.6326464831559396	0.4504237257887254	0.1337563787024446	0.9000698091128271	0.0936953167625306	0.0357218092863373	0.063376280782824	0.041902283361953	0.0892042415603055
533.0	0.6776964376866003	0.1738021501710398	0.6762520736919827	0.2203558360027007	0.3052166912082087	0.6772790174955998	0.6322447635743325	0.4501449917745921	0.1336710451649991	0.8995014431917504	0.0936361189852755	0.0356991216030528	0.0633355484520638	0.0418752235003737	0.0891469791882011
533.5	0.6772673089453474	0.1736925725596879	0.6758199556742452	0.2202175218835872	0.3050231069657831	0.6768549974187669	0.6318435862960656	0.4498666230115357	0.1335858274352048	0.8989338397237855	0.0935770006699329	0.0356764645546675	0.0632948718562562	0.0418482008609107	0.0890897950638974
534.0	0.6768387577617778	0.1735831417009169	0.6753884252010562	0.2200793920647657	0.3048297837471789	0.6764315406577376	0.6314429502209299	0.4495886187868001	0.1335007252765368	0.8983669971744888	0.0935179616564578	0.0356538380790108	0.0632542508803935	0.041821215366256	0.0890326890262016
534.5	0.6764107829683594	0.1734738572999376	0.6749574810692809	0.2199414461784461	0.3046367210234934	0.6760086460927158	0.6310428542516199	0.4493109783894074	0.1334157384531004	0.8978009140134204	0.0934590017852235	0.0356312421140762	0.0632136854097783	0.0417942669393124	0.0889756609143555
535.0	0.675983383400627	0.1733647190627283	0.6745271220790022	0.2198036838577871	0.3044439182672183	0.6755863126067768	0.6306432972937247	0.4490337011101515	0.133330866729629	0.8972355887141322	0.0934001208970198	0.0356086765980209	0.0631731753300231	0.0417673555031929	0.0889187105680341
535.5	0.6755565578971726	0.1732557266960324	0.6740973470335104	0.2196661047368928	0.3042513749522346	0.6751645390858592	0.630244278255719	0.4487567862415936	0.1332461098714817	0.8966710197541553	0.0933413188330524	0.035586141469165	0.063132720527049	0.0417404809812195	0.0888618378273438
536.0	0.6751303052996364	0.1731468799073561	0.6736681547392926	0.2195287084508103	0.3040590905538086	0.6747433244187563	0.6298457960489541	0.4484802330780574	0.1331614676446421	0.8961072056149881	0.093282595434941	0.0355636366659915	0.0630923208870848	0.041713643296923	0.0888050425328213
536.5	0.6747046244526969	0.1730381784049661	0.673239544006023	0.2193914946355267	0.3038670645485876	0.6743226674971075	0.6294478495876484	0.4482040409156235	0.1330769398157158	0.8955441447820838	0.0932239505447181	0.0355411621271454	0.063051976296666	0.041686842374042	0.0887483245254324
537.0	0.6742795142040616	0.1729296218978869	0.6728115136465523	0.219254462927966	0.3036752964145957	0.6739025672153894	0.629050437788879	0.4479282090521248	0.1329925261519284	0.8949818357448388	0.0931653840048283	0.0355187177914332	0.0630116866426337	0.0416600781365223	0.0886916836465702
537.5	0.6738549734044579	0.1728212100958993	0.6723840624768979	0.2191176129659869	0.3034837856312289	0.6734830224709084	0.6286535595725731	0.4476527367871419	0.1329082264211237	0.89442027699658	0.0931068956581264	0.0354963035978227	0.0629714518121339	0.0416333505085164	0.0886351197380539
538.0	0.6734310009076233	0.1727129427095372	0.6719571893162334	0.2189809443883793	0.3032925316792517	0.6730640321637906	0.6282572138614978	0.4473776234219971	0.1328240403917618	0.8938594670345529	0.0930484853478764	0.0354739194854421	0.0629312716926161	0.0416066594143827	0.0885786326421277
538.5	0.6730075955702964	0.1726048194500857	0.6715308929868787	0.218844456834862	0.3031015340407922	0.6726455951969754	0.6278613995812525	0.4471028682597502	0.132739967832917	0.8932994043599101	0.0929901529177503	0.0354515653935798	0.0628911461718326	0.0415800047786847	0.0885222222014589
539.0	0.6725847562522074	0.172496840029579	0.6711051723142909	0.2187081499460796	0.3029107921993381	0.6722277104762056	0.6274661156602597	0.4468284706051937	0.132656008514276	0.8927400874776985	0.0929318982118265	0.0354292412616836	0.0628510751378374	0.0415533865261903	0.0884658882591369
539.5	0.6721624818160686	0.1723890041607978	0.6706800261270524	0.2185720233635998	0.3027203056397324	0.671810376910019	0.6270713610297557	0.4465544297648471	0.1325721622061358	0.8921815148968479	0.0928737210745891	0.0354069470293608	0.0628110584789854	0.0415268045818716	0.0884096306586717
540.0	0.6717407711275659	0.172281311557267	0.6702554532568623	0.2184360767299108	0.3025300738481691	0.6713935934097415	0.6266771346237827	0.4462807450469528	0.1324884286794017	0.891623685130159	0.0928156213509263	0.0353846826363768	0.0627710960839312	0.0415002588709037	0.0883534492439929
540.5	0.6713196230553488	0.1721737619332537	0.6698314525385266	0.2183003096884183	0.3023400963121893	0.6709773588894772	0.6262834353791792	0.4460074157614709	0.1324048077055858	0.8910665966942912	0.0927575988861292	0.0353624480226555	0.0627311878416283	0.0414737493186642	0.0882973438594476
541.0	0.6708990364710212	0.1720663550037646	0.6694080228099476	0.2181647218834427	0.3021503725206765	0.6705616722661006	0.6258902622355716	0.4457344412200739	0.1323212990568047	0.8905102481097514	0.0926996535258905	0.0353402431282782	0.0626913336413281	0.0414472758507326	0.0882413143497998
541.5	0.6704790102491335	0.1719590904845441	0.6689851629121143	0.2180293129602167	0.301960901963853	0.6701465324592494	0.625497614135366	0.4454618207361424	0.1322379025057775	0.8899546379008818	0.0926417851163035	0.0353180678934832	0.0626515333725788	0.0414208383928898	0.0881853605602287
542.0	0.6700595432671715	0.1718519680920716	0.6685628716890926	0.2178940825648819	0.3017716841332751	0.6697319383913142	0.6251054900237386	0.4451895536247602	0.1321546178258244	0.8893997645958484	0.0925839935038606	0.0352959222586658	0.0626117869252246	0.0413944368711171	0.0881294823363274
542.5	0.6696406344055491	0.1717449875435598	0.6681411479880157	0.217759030344487	0.3015827185218296	0.669317888987432	0.6247138888486278	0.4449176392027091	0.1320714447908642	0.8888456267266287	0.0925262785354524	0.0352738061643772	0.0625720941894047	0.0413680712115956	0.0880736795241017
543.0	0.6692222825475983	0.1716381485569519	0.6677199906590741	0.2176241559469841	0.3013940046237293	0.6689043831754778	0.6243228095607253	0.4446460767884644	0.131988383175413	0.8882922228290007	0.0924686400583661	0.0352517195513241	0.0625324550555525	0.0413417413407058	0.0880179519699685
543.5	0.6688044865795602	0.17153145085092	0.667299398555506	0.2174894590212266	0.3012055419345086	0.6684914198860554	0.6239322511134676	0.4443748657021898	0.1319054327545817	0.8877395514425309	0.0924110779202844	0.0352296623603686	0.0624928694143942	0.0413154471850267	0.0879622995207548
544.0	0.6683872453905764	0.1714248941448621	0.6668793705335877	0.2173549392169665	0.3010173299510203	0.6680789980524904	0.6235422124630278	0.4441040052657329	0.1318225933040747	0.8871876111105632	0.0923535919692847	0.0352076345325275	0.0624533371569483	0.0412891886713355	0.0879067220236962
544.5	0.6679705578726797	0.1713184781589006	0.6664599054526235	0.2172205961848511	0.3008293681714304	0.6676671166108212	0.6231526925683059	0.4438334948026199	0.1317398646001876	0.8866364003802065	0.0922961820538372	0.0351856360089716	0.0624138581745248	0.0412629657266064	0.0878512193264357
545.0	0.667554422920785	0.1712122026138797	0.6660410021749368	0.2170864295764213	0.3006416560952147	0.6672557744997919	0.6227636903909217	0.4435633336380518	0.1316572464198055	0.886085917802324	0.0922388480228042	0.0351636667310256	0.0623744323587235	0.0412367782780104	0.0877957912770221
545.5	0.6671388394326813	0.1711060672313632	0.6656226595658602	0.2169524390441077	0.3004541932231547	0.6668449706608434	0.622375204895206	0.4432935210988986	0.1315747385404012	0.8855361619315212	0.0921815897254386	0.0351417266401674	0.0623350596014338	0.0412106262529146	0.0877404377239092
546.0	0.6667238063090214	0.1710000717336326	0.6652048764937256	0.216818624241229	0.3002669790573334	0.6664347040381057	0.6219872350481915	0.4430240565136948	0.1314923407400334	0.8849871313261348	0.0921244070113831	0.0351198156780275	0.0622957397948335	0.0411845095788812	0.0876851585159541
546.5	0.6663093224533146	0.1708942158436845	0.6647876518298553	0.2166849848219888	0.300080013101131	0.6660249735783899	0.621599779819605	0.4427549392126352	0.1314100527973445	0.8844388245482206	0.0920672997306686	0.0350979337863889	0.062256472831388	0.0411584281836676	0.0876299535024159
547.0	0.6658953867719163	0.1707884992852289	0.6643709844485521	0.2165515204414731	0.2998932948592215	0.6656157782311798	0.6212128381818588	0.4424861685275698	0.1313278744915592	0.8838912401635435	0.092010267733713	0.0350760809071864	0.062217258603849	0.041132381995225	0.0875748225329548
547.5	0.6654819981740209	0.1706829217826865	0.6639548732270899	0.2164182307556473	0.2997068238375681	0.6652071169486249	0.6208264091100427	0.4422177437919986	0.1312458056024823	0.8833443767415649	0.0919533108713205	0.035054256982506	0.0621780970052541	0.0411063709416981	0.0875197654576303
548.0	0.6650691555716512	0.1705774830611868	0.6635393170457046	0.2162851154213542	0.2995205995434197	0.6647989886855314	0.6204404915819153	0.441949664341068	0.1311638459104971	0.8827982328554315	0.0918964289946799	0.0350324619545847	0.0621389879289254	0.0410803949514246	0.0874647821269005
548.5	0.6646568578796516	0.1704721828465661	0.6631243147875843	0.2161521740963109	0.2993346214853062	0.6643913923993552	0.6200550845778957	0.4416819295115651	0.1310819951965638	0.882252807081965	0.0918396219553636	0.0350106957658099	0.0620999312684691	0.0410544539529344	0.0874098723916201
549.0	0.6642451040156773	0.1703670208653651	0.6627098653388601	0.2160194064391061	0.2991488891730355	0.6639843270501932	0.6196701870810553	0.4414145386419137	0.131000253242217	0.8817080980016498	0.0917828896053266	0.0349889583587188	0.062060926917774	0.0410285478749488	0.08735503610304
549.5	0.6638338929001879	0.1702619968448269	0.6622959675885972	0.215886812109198	0.2989634021176888	0.6635777916007758	0.6192857980771102	0.4411474910721692	0.1309186198295645	0.8811641041986229	0.091726231796905	0.0349672496759982	0.0620219747710111	0.0410026766463804	0.0873002731128052
550.0	0.6634232234564367	0.1701571105128947	0.661882620428785	0.2157543907669111	0.2987781598316167	0.6631717850164593	0.618901916554412	0.4408807861440142	0.1308370947412852	0.8806208242606611	0.0916696483828152	0.0349455696604839	0.0619830747226325	0.040976840196332	0.087245583272954
550.5	0.6630130946104635	0.1700523615982098	0.661469822754328	0.215622142073434	0.2985931618284356	0.6627663062652179	0.6185185415039398	0.4406144232007538	0.1307556777606277	0.8800782567791723	0.0916131392161523	0.0349239182551602	0.0619442266673704	0.0409510384540961	0.0871909664359168
551.0	0.6626035052910855	0.1699477498301095	0.6610575734630368	0.2154900656908165	0.2984084076230237	0.6623613543176355	0.6181356719192931	0.4403484015873111	0.1306743686714078	0.8795364003491818	0.0915567041503895	0.0349022954031596	0.0619054305002363	0.0409252713491546	0.0871364224545145
551.5	0.6621944544298884	0.1698432749386249	0.660645871455619	0.2153581612819675	0.2982238967315169	0.661956928146899	0.6177533067966823	0.4400827206502223	0.1305931672580075	0.8789952535693233	0.0915003430393763	0.034880701047762	0.0618666861165202	0.0408995388111775	0.0870819511819577
552.0	0.6617859409612185	0.1697389366544787	0.6602347156356697	0.2152264285106519	0.2980396286713052	0.661553026728789	0.6173714451349215	0.4398173797376325	0.1305120733053726	0.8784548150418268	0.091444055737338	0.0348591351323947	0.0618279934117894	0.0408738407700232	0.0870275524718451
552.5	0.6613779638221737	0.1696347347090835	0.6598241049096626	0.2150948670414882	0.2978556029610282	0.6611496490416736	0.6169900859354199	0.4395523781992908	0.1304310865990113	0.8779150833725082	0.0913878420988741	0.0348375976006316	0.0617893522818881	0.0408481771557369	0.0869732261781622
553.0	0.6609705219525955	0.1695306688345392	0.6594140381869407	0.2149634765399461	0.2976718191205724	0.6607467940665002	0.6166092282021745	0.4392877153865457	0.1303502069249923	0.8773760571707581	0.0913317019789573	0.0348160883961929	0.0617507626229361	0.0408225478985509	0.0869189721552806
553.5	0.6605636142950602	0.1694267387636312	0.6590045143797078	0.2148322566723439	0.2974882766710658	0.6603444607867868	0.6162288709417608	0.439023390652341	0.1302694340699432	0.8768377350495306	0.0912756352329323	0.0347946074629445	0.0617122243313281	0.0407969529288835	0.0868647902579561
554.0	0.6601572397948705	0.1693229442298281	0.6585955324030185	0.2147012071058456	0.2973049751348757	0.6599426481886164	0.6158490131633264	0.4387594033512108	0.1301887678210484	0.8763001156253333	0.0912196417165149	0.0347731547448977	0.0616737373037327	0.0407713921773383	0.086810680341328
554.5	0.6597513974000473	0.1692192849672802	0.6581870911747704	0.214570327508459	0.2971219140356034	0.6595413552606276	0.6154696538785818	0.4384957528392751	0.1301082079660478	0.8757631975182159	0.0911637212857905	0.0347517301862088	0.0616353014370916	0.040745865574704	0.0867566422609174
555.0	0.6593460860613213	0.1691157607108165	0.6577791896156944	0.2144396175490328	0.2969390928980814	0.6591405809940077	0.6150907921017934	0.4382324384742357	0.1300277542932345	0.8752269793517591	0.0911078737972134	0.0347303337311785	0.0615969166286189	0.0407203730519536	0.0867026758726267
555.5	0.6589413047321243	0.1690123711959435	0.6573718266493455	0.2143090768972538	0.2967565112483691	0.6587403243824854	0.6147124268497746	0.4379694596153706	0.1299474065914538	0.8746914597530647	0.0910520991076051	0.0347089653242515	0.0615585827757999	0.0406949145402437	0.0866487810327376
556.0	0.6585370523685817	0.1689091161588426	0.6569650012020948	0.214178705223645	0.2965741686137494	0.6583405844223227	0.6143345571418788	0.4377068156235311	0.1298671646501008	0.8741566373527446	0.0909963970741539	0.034687624910016	0.0615202997763905	0.0406694899709141	0.0865949575979102
556.5	0.6581333279295035	0.1688059953363684	0.6565587122031201	0.2140485021995628	0.2963920645227244	0.6579413601123076	0.613957181999991	0.4374445058611356	0.1297870282591191	0.8736225107849092	0.0909407675544133	0.0346663124332034	0.0614820675284161	0.0406440992754869	0.0865412054251821
557.0	0.6577301303763764	0.1687030084660464	0.6561529585843969	0.2139184674971943	0.2962101985050119	0.6575426504537468	0.6135803004485207	0.4371825296921666	0.1297069972089988	0.8730890786871586	0.0908852104063007	0.0346450278386878	0.0614438859301711	0.0406187423856665	0.0864875243719668
557.5	0.6573274586733551	0.168600155286071	0.65574773928069	0.2137886007895554	0.296028570091542	0.6571444544504579	0.6132039115143931	0.4369208864821656	0.129627071290775	0.8725563397005698	0.090829725488097	0.0346237710714853	0.0614057548802175	0.0405934196117279	0.0864339142960525
558.0	0.656925311787255	0.1684974355353037	0.6553430532295443	0.2136589017504874	0.2958471788144528	0.6567467711087622	0.6128280142270418	0.4366595755982285	0.129547250296026	0.872024292469688	0.0907743126584448	0.0346025420767542	0.0613676756538201	0.0405681336891816	0.0863803752648006
558.5	0.6565236886875432	0.1683948489532709	0.6549389196100776	0.2135293700546557	0.2956660242070869	0.6563495994374773	0.6124526076184015	0.4363985964090017	0.1294675340168717	0.8714929356425155	0.0907189717763479	0.0345813407997939	0.0613296509887565	0.0405428813729012	0.0863269146606821
559.0	0.656122588346331	0.1682923952801617	0.6545353589538914	0.2134000053775462	0.2954851058039878	0.6559529384479091	0.612077693552636	0.4361379482846769	0.1293879335533114	0.8709622678705004	0.0906637027011694	0.0345601674832295	0.0612916765762571	0.0405176625952613	0.0862735246194175
559.5	0.6557220540094799	0.1681900742568265	0.6541323284569007	0.2132708073954637	0.2953044517241813	0.6555567871538458	0.6117033264899064	0.4358776305969876	0.1293084385743547	0.870432290189674	0.0906085064765076	0.0345390249219869	0.0612537523158666	0.0404924772888155	0.0862202050001674
560.0	0.6553220626190795	0.1680879008480224	0.6537298270667893	0.2131417768497919	0.2951240339528052	0.6551611445715485	0.6113294472929695	0.4356176427192044	0.1292290477060391	0.8699030868970595	0.0905533899706376	0.0345179099195597	0.0612158781073935	0.0404673253862965	0.0861669556624625
560.5	0.6549225910017329	0.1679858619414929	0.6533278537339835	0.2130129342631008	0.2949438510330727	0.6547660504030189	0.6109560550028036	0.4353579840261302	0.1291497607424543	0.8693745687474287	0.0904983448636203	0.0344968224217586	0.06117805385091	0.0404422068206151	0.0861137764662015
561.0	0.6545236381390914	0.1678839549329654	0.6529264074116443	0.2128842574338936	0.2947639025038696	0.6543714942066187	0.6105831486628561	0.4350986538940963	0.1290705774782242	0.8688467344046086	0.0904433710161124	0.034475762374534	0.0611402794467508	0.0404171215248597	0.0860606672716511
561.5	0.6541252030154167	0.167782179565662	0.6525254870556584	0.2127557460413944	0.2945841879052666	0.6539774438745906	0.6102107273190346	0.4348396654778984	0.1289914977085058	0.8683195825358295	0.0903884682891256	0.0344547297239754	0.0611025547955122	0.040392069432296	0.0860076279394436
562.0	0.6537272846175719	0.1676805355834573	0.6521250916246296	0.212627399765636	0.2944047067785161	0.65358389843199	0.6098387900196999	0.4345810423676568	0.1289125212289867	0.8677931118117148	0.090333636544026	0.0344337244163108	0.0610648797980514	0.0403670504763658	0.0859546583305767
562.5	0.6533298819350145	0.1675790227308768	0.6517252200798703	0.2124992182874572	0.2942254586660485	0.6531908569063175	0.6094673358156585	0.4343227460207787	0.128833647835884	0.86726732090627	0.0902788756425326	0.0344127463979065	0.0610272543554857	0.0403420645906873	0.0859017583064119
563.0	0.6529329939597879	0.1674776407530946	0.6513258713853931	0.2123712012885009	0.2940464431114686	0.6527983183275102	0.6090963637601545	0.4340647758189258	0.1287548773259425	0.8667422084968731	0.0902241854467166	0.0343917956152669	0.0609896783691917	0.0403171117090537	0.0858489277286733
563.5	0.6525366196865141	0.1673763893959315	0.6509270445079026	0.2122433484512111	0.2938676596595519	0.6524062817279359	0.6087258729088628	0.4338071311452709	0.128676209496433	0.866217773264264	0.090169565819	0.0343708720150333	0.0609521517408043	0.0402921917654332	0.0857961664594467
564.0	0.6521407581123847	0.1672752684058529	0.6505287384167862	0.2121156594588309	0.2936891078562411	0.6520147461423846	0.6083558623198811	0.4335498113844948	0.1285976441451506	0.8656940138925342	0.0901150166221548	0.0343499755439843	0.060914674372216	0.040267304693968	0.0857434743611784
564.5	0.6517454082371542	0.1671742775299674	0.650130952084106	0.2119881339954001	0.2935107872486422	0.6516237106080622	0.6079863310537228	0.4332928159227807	0.1285191810704135	0.8651709290691174	0.0900605377193018	0.034329106149035	0.060877246165576	0.0402424504289744	0.0856908512966738
565.0	0.6513505690631312	0.1670734165160242	0.649733684484591	0.2118607717457525	0.2933326973850214	0.651233174164583	0.6076172781733091	0.4330361441478108	0.1284408200710605	0.8646485174847782	0.0900061289739093	0.0343082637772364	0.0608398670232896	0.0402176289049415	0.0856382971290965
565.5	0.6509562395951711	0.1669726851124113	0.649336934595628	0.2117335723955138	0.2931548378148013	0.6508431358539626	0.6072487027439617	0.432779795448762	0.1283625609464504	0.8641267778336026	0.0899517902497927	0.0342874483757754	0.0608025368480171	0.0401928400565311	0.0855858117219671
566.0	0.6505624188406683	0.1668720830681541	0.6489407013972537	0.2116065356310994	0.292977208088557	0.6504535947206103	0.6068806038333958	0.4325237692163009	0.1282844034964595	0.863605708812988	0.0898975214111128	0.0342666598919742	0.0607652555426732	0.0401680838185768	0.0855333949391623
566.5	0.6501691058095483	0.1667716101329127	0.6485449838721457	0.2114796611397115	0.2927998077580133	0.6500645498113231	0.6065129805117127	0.4322680648425803	0.1282063475214807	0.8630853091236332	0.0898433223223751	0.0342458982732897	0.060728023010426	0.0401433601260841	0.0854810466449133
567.0	0.64977629951426	0.1666712660569804	0.6481497810056154	0.2113529486093372	0.2926226363760406	0.6496760001752777	0.6061458318513916	0.4320126817212343	0.1281283928224214	0.8625655774695279	0.0897891928484285	0.0342251634673134	0.0606908391546966	0.040118668914229	0.085428766703805
567.5	0.6493839989697677	0.166571050591282	0.647755091785599	0.2112263977287459	0.2924456934966513	0.6492879448640236	0.6057791569272835	0.4317576192473753	0.128050539200702	0.8620465125579431	0.0897351328544646	0.0342044554217707	0.0606537038791577	0.0400940101183581	0.0853765549807749
568.0	0.6489922031935439	0.1664709634873714	0.647360915202649	0.2111000081874873	0.2922689786749968	0.6489003829314762	0.6054129548166028	0.431502876817588	0.1279727864582546	0.8615281130994212	0.0896811422060163	0.0341837740845208	0.0606166170877333	0.0400693836739878	0.085324411341112
568.5	0.6486009112055612	0.1663710044974299	0.6469672502499272	0.2109737796758888	0.2920924914673638	0.6485133134339098	0.6050472245989212	0.4312484538299266	0.1278951343975209	0.8610103778077661	0.089627220768957	0.0341631194035559	0.0605795786845976	0.0400447895168036	0.0852723356504554
569.0	0.6482101220282851	0.1662711733742643	0.6465740959231951	0.2108477118850529	0.2919162314311705	0.6481267354299508	0.6046819653561595	0.4309943496839102	0.1278175828214511	0.8604933054000328	0.0895733684094996	0.0341424913270012	0.0605425885741746	0.0400202275826601	0.0852203277747934
569.5	0.6478198346866658	0.1661714698713053	0.6461814512208066	0.2107218045068555	0.2917401981249635	0.64774064798057	0.6043171761725804	0.4307405637805184	0.127740131533502	0.8599768945965185	0.0895195849941951	0.034121889803114	0.0605056466611367	0.0399956978075798	0.0851683875804626
570.0	0.6474300482081312	0.1660718937426049	0.6457893151436999	0.2105960572339435	0.2915643911084141	0.6473550501490768	0.6039528561347819	0.4304870955221874	0.1276627803376356	0.8594611441207516	0.0894658703899322	0.034101314780284	0.0604687528504044	0.0399712001277529	0.0851165149341465
570.5	0.6470407616225788	0.1659724447428354	0.6453976866953893	0.2104704697597318	0.2913888099423151	0.6469699410011112	0.6035890043316902	0.4302339443128057	0.1275855290383175	0.8589460526994832	0.0894122244639355	0.0340807662070322	0.0604319070471456	0.0399467344795369	0.0850647097028745
571.0	0.6466519739623691	0.1658731226272869	0.6450065648819571	0.210345041778402	0.2912134541885772	0.6465853196046373	0.6032256198545515	0.4299811095577102	0.1275083774405152	0.8584316190626766	0.0893586470837654	0.0340602440320108	0.0603951091567742	0.0399223007994558	0.0850129717540207
571.5	0.6462636842623164	0.1657739271518656	0.6446159487120456	0.2102197729848994	0.2910383234102256	0.6462011850299367	0.602862701796926	0.4297285906636815	0.1274313253496967	0.8579178419434974	0.0893051381173161	0.0340397482040028	0.06035835908495	0.0398978990241995	0.0849613009553032
572.0	0.6458758915596833	0.1656748580730922	0.6442258371968494	0.2100946630749308	0.2908634171713965	0.6458175363496015	0.6025002492546805	0.4294763870389407	0.1273543725718291	0.8574047200783045	0.0892516974328154	0.0340192786719217	0.0603216567375776	0.0398735290906238	0.0849096971747825
572.5	0.6454885948941715	0.1655759151480996	0.643836229350107	0.2099697117449628	0.2906887350373339	0.645434372638527	0.6021382613259809	0.4292244980931442	0.1272775189133765	0.8568922522066397	0.0891983248988232	0.0339988353848107	0.0602850020208055	0.0398491909357492	0.0848581602808609
573.0	0.6451017933079156	0.1654770981346313	0.6434471241880929	0.2098449186922187	0.2905142765743862	0.6450516929739056	0.6017767371112859	0.4289729232373809	0.1272007641812989	0.8563804370712188	0.0891450203842307	0.0339784182918428	0.0602483948410258	0.0398248844967609	0.084806690142281
573.5	0.6447154858454753	0.1653784067910398	0.6430585207296104	0.209720283614677	0.2903400413500023	0.6446694964352196	0.601415675713339	0.4287216618841666	0.1271241081830509	0.8558692734179218	0.0890917837582596	0.0339580273423201	0.0602118351048728	0.0398006097110078	0.084755286628125
574.0	0.6443296715538276	0.1652798408762842	0.6426704179959829	0.2095958062110687	0.2901660289327291	0.6442877821042345	0.6010550762371627	0.4284707134474414	0.1270475507265795	0.8553587599957828	0.0890386148904604	0.0339376624856736	0.0601753227192229	0.0397763665160025	0.0847039496078134
574.5	0.6439443494823602	0.1651814001499287	0.6422828150110462	0.2094714861808752	0.2899922388922076	0.6439065490649923	0.6006949377900503	0.4282200773425647	0.1269710916203231	0.8548488955569812	0.0889855136507122	0.0339173236714624	0.0601388575911933	0.0397521548494204	0.084652678951104
575.0	0.6435595186828631	0.1650830843721411	0.6418957108011414	0.2093473232243259	0.2898186707991694	0.6435257964038046	0.6003352594815601	0.4279697529863113	0.1268947306732096	0.854339678856832	0.0889324799092213	0.033897010849374	0.0601024396281415	0.0397279746490994	0.0846014745280907
575.5	0.6431751782095227	0.1649848933036903	0.641509104395106	0.2092233170423963	0.289645324225434	0.6431455232092461	0.5999760404235074	0.4277197397968679	0.1268184676946553	0.8538311086537762	0.0888795135365203	0.0338767239692231	0.0600660687376645	0.0397038258530391	0.084550336209203
576.0	0.6427913271189134	0.1648868267059449	0.6411229948242672	0.2090994673368058	0.2894721987439049	0.6427657285721481	0.5996172797299585	0.4274700371938284	0.1267423024945632	0.8533231837093714	0.088826614403467	0.0338564629809518	0.0600297448275981	0.0396797083994006	0.0844992638652041
576.5	0.6424079644699905	0.1647888843408714	0.6407373811224333	0.2089757738100149	0.2892992939285663	0.6423864115855912	0.5992589765172233	0.4272206445981904	0.1266662348833213	0.8528159027882825	0.0887737823812436	0.0338362278346292	0.059993467806016	0.0396556222265059	0.0844482573671905
577.0	0.6420250893240834	0.1646910659710325	0.6403522623258866	0.2088522361652235	0.2891266093544805	0.6420075713448995	0.5989011299038486	0.4269715614323509	0.1265902646718013	0.852309264658272	0.0887210173413558	0.0338160184804504	0.0599572375812293	0.0396315672728372	0.0843973165865909
577.5	0.6416427007448882	0.1645933713595848	0.6399676374733754	0.2087288541063689	0.2889541445977837	0.6416292069476333	0.5985437390106113	0.4267227871201023	0.1265143916713572	0.8518032680901918	0.0886683191556313	0.033795834868737	0.0599210540617855	0.0396075434770368	0.0843464413951646
578.0	0.6412607977984603	0.1644958002702775	0.6395835056061066	0.208605627338123	0.2887818992356832	0.6412513174935828	0.5981868029605117	0.4264743210866288	0.1264386156938237	0.8512979118579723	0.0886156876962195	0.033775676949936	0.0598849171564678	0.039583550777906	0.0842956316650014
578.5	0.6408793795532074	0.1643983524674507	0.6391998657677378	0.2084825555658905	0.2886098728464542	0.6408739020847615	0.5978303208787662	0.426226162758502	0.1263629365515146	0.850793194738614	0.0885631228355901	0.0337555446746198	0.0598488267742945	0.0395595891144052	0.0842448872685195
579.0	0.6404984450798825	0.1643010277160331	0.6388167170043698	0.2083596384958068	0.2884380650094363	0.6404969598253996	0.5974742918928013	0.4259783115636774	0.1262873540572214	0.8502891155121787	0.0885106244465323	0.0337354379934855	0.0598127828245182	0.039535658425653	0.0841942080784655
579.5	0.6401179934515766	0.1642038257815407	0.6384340583645393	0.2082368758347355	0.2882664753050304	0.6401204898219375	0.5971187151322461	0.42573076693149	0.1262118680242121	0.8497856729617791	0.0884581924021538	0.0337153568573551	0.059776785216625	0.0395117586509259	0.0841435939679126
580.0	0.6397380237437115	0.164106746430075	0.6380518888992107	0.2081142672902666	0.2880951033146955	0.6397444911830195	0.5967635897289265	0.4254835282926506	0.1261364782662293	0.8492828658735707	0.0884058265758798	0.0336953012171744	0.059740833860334	0.0394878897296577	0.08409304481026
580.5	0.639358535034033	0.1640097894283207	0.6376702076617694	0.207991812570714	0.2879239486209454	0.6393689630194869	0.5964089148168574	0.4252365950792421	0.1260611845974889	0.8487806930367422	0.0883535268414521	0.033675271024013	0.059704928665596	0.0394640516014389	0.0840425604792316
581.0	0.6389795264026038	0.1639129545435448	0.6372890137080138	0.2078695113851138	0.2877530108073455	0.6389939044443715	0.5960546895322368	0.4249899667247151	0.1259859868326789	0.8482791532435064	0.0883012930729282	0.0336552662290641	0.0596690695425937	0.0394402442060166	0.0839921408488754
581.5	0.6386009969317964	0.1638162415435944	0.6369083060961478	0.2077473634432216	0.2875822894585095	0.6386193145728902	0.5957009130134392	0.4247436426638845	0.1259108847869574	0.8477782452890911	0.0882491251446802	0.0336352867836436	0.0596332564017399	0.0394164674832935	0.083941785793562
582.0	0.6382229457062862	0.1637196501968947	0.6365280838867736	0.2076253684555107	0.2874117841600967	0.638245192522437	0.5953475844010085	0.4244976223329255	0.1258358782759518	0.8472779679717299	0.0881970229313939	0.0336153326391904	0.0595974891536778	0.0393927213733278	0.0838914951879839
582.5	0.6378453718130441	0.1636231802724478	0.6361483461428843	0.2075035261331702	0.2872414944988079	0.6378715374125777	0.5949947028376518	0.4242519051693695	0.1257609671157568	0.8467783200926541	0.0881449863080681	0.0335954037472653	0.0595617677092794	0.0393690058163325	0.0838412689071545
583.0	0.6374682743413305	0.1635268315398308	0.6357690919298563	0.2073818361881025	0.2870714200623833	0.637498348365043	0.5946422674682323	0.4240064906121005	0.1256861511229334	0.8462793004560822	0.0880930151500133	0.0335755000595512	0.0595260919796454	0.0393453207526749	0.0837911068264068
583.5	0.6370916523826873	0.1634306037691937	0.6353903203154421	0.207260298332921	0.2869015604395987	0.6371256245037223	0.5942902774397636	0.4237613781013512	0.125611430114507	0.8457809078692122	0.0880411093328507	0.0335556215278525	0.0594904618761043	0.0393216661228763	0.0837410088213929
584.0	0.6367155050309318	0.1633344967312584	0.6350120303697626	0.2071389122809488	0.2867319152202621	0.6367533649546577	0.5939387319014025	0.4235165670786992	0.1255368039079665	0.8452831411422118	0.087989268732512	0.0335357681040946	0.0594548773102116	0.0392980418676114	0.0836909747680826
584.5	0.6363398313821494	0.1632385101973163	0.6346342211653008	0.2070176777462158	0.2865624839952116	0.6363815688460372	0.5935876300044424	0.423272056987063	0.1254622723212625	0.8447859990882104	0.0879374932252375	0.0335159397403239	0.0594193381937491	0.0392744479277078	0.0836410045427625
585.0	0.6359646305346869	0.163142643939227	0.6342568917768932	0.2068965944434569	0.2863932663563113	0.6360102353081883	0.5932369709023075	0.4230278472706983	0.1253878351728061	0.8442894805232894	0.0878857826875759	0.0334961363887071	0.0593838444387244	0.0392508842441453	0.0835910980220351
585.5	0.6355899015891455	0.1630468977294164	0.6338800412817233	0.2067756620881101	0.2862242618964483	0.6356393634735724	0.5928867537505457	0.4227839373751946	0.1253134922814671	0.8437935842664737	0.0878341369963829	0.0334763580015309	0.0593483959573699	0.0392273507580561	0.0835412550828179
586.0	0.6352156436483745	0.1629512713408753	0.6335036687593145	0.2066548803963142	0.2860554702095303	0.6352689524767777	0.5925369777068222	0.4225403267474707	0.1252392434665732	0.8432983091397229	0.0877825560288207	0.0334566045312018	0.0593129926621422	0.0392038474107235	0.083491475602342
586.5	0.6348418558174638	0.1628557645471572	0.6331277732915225	0.2065342490849066	0.2858868908904817	0.6348990014545136	0.5921876419309138	0.4222970148357715	0.1251650885479081	0.8428036539679227	0.0877310396623566	0.0334368759302455	0.0592776344657217	0.039180374143582	0.0834417594581517
587.0	0.6344685372037375	0.1627603771223774	0.6327523539625279	0.2064137678714217	0.2857185235352411	0.6345295095456043	0.5918387455847015	0.4220540010896638	0.1250910273457105	0.8423096175788756	0.0876795877747626	0.0334171721513068	0.0592423212810115	0.0391569308982165	0.0833921065281032
587.5	0.6340956869167474	0.1626651088412103	0.63237740985883	0.2062934364740885	0.2855503677407577	0.6341604758909822	0.5914902878321645	0.4218112849600332	0.1250170596806721	0.8418161988032925	0.0876282002441141	0.0333974931471489	0.0592070530211367	0.0391335176163621	0.0833425166903636
588.0	0.633723304068266	0.1625699594788886	0.6320029400692385	0.2061732546118285	0.2853824231049887	0.6337918996336825	0.5911422678393743	0.4215688658990795	0.124943185373937	0.8413233964747844	0.0875768769487892	0.0333778388706534	0.0591718295994442	0.0391101342399034	0.0832929898234101
588.5	0.6333513877722796	0.1624749288112014	0.6316289436848675	0.2060532220042538	0.2852146892268961	0.6334237799188364	0.5907946847744877	0.4213267433603138	0.1248694042470996	0.8408312094298532	0.0875256177674677	0.0333582092748197	0.0591366509295014	0.039086780710874	0.0832435258060289
589.0	0.6329799371449821	0.1623800166144923	0.6312554197991276	0.205933338371665	0.2850471657064437	0.633056115893665	0.5904475378077411	0.4210849167985542	0.1247957161222039	0.840339636507883	0.0874744225791302	0.0333386043127649	0.0591015169250959	0.0390634569714563	0.0831941245173143
589.5	0.6326089513047679	0.1622852226656579	0.6308823675077188	0.2058136034350495	0.2848798521445937	0.6326889067074737	0.5901008261114433	0.4208433856699222	0.1247221208217413	0.8398486765511319	0.0874232912630571	0.0333190239377229	0.0590664275002347	0.0390401629639809	0.0831447858366678
590.0	0.632238429372226	0.1621905467421462	0.6305097859086244	0.2056940169160789	0.2847127481433045	0.6323221515116455	0.5897545488599706	0.4206021494318397	0.1246486181686501	0.8393583284047231	0.0873722236988282	0.0332994681030449	0.0590313825691436	0.039016898630926	0.0830955096437972
590.5	0.6318683704701323	0.1620959886219551	0.6301376741021029	0.2055745785371072	0.2845458533055266	0.6319558494596353	0.5894087052297591	0.420361207543024	0.1245752079863136	0.8388685909166368	0.087321219766321	0.0332799367621981	0.0589963820462663	0.0389936639149171	0.0830462958187152
591.0	0.6314987737234442	0.1620015480836303	0.6297660311906818	0.2054552880211691	0.2843791672352007	0.6315899997069635	0.5890632943992995	0.4201205594634853	0.1245018900985588	0.8383794629377008	0.0872702793457105	0.033260429868766	0.0589614258462641	0.0389704587587266	0.0829971442417392
591.5	0.631129638259293	0.1619072249062641	0.6293948562791501	0.2053361450919776	0.284212689537254	0.6312246014112104	0.5887183155491306	0.4198802046545228	0.1244286643296552	0.8378909433215831	0.0872194023174679	0.033240947376448	0.0589265138840148	0.0389472831052729	0.0829480547934897
592.0	0.630760963206978	0.1618130188694936	0.629024148474552	0.2052171494739222	0.2840464198175974	0.6308596537320098	0.5883737678618327	0.4196401425787205	0.1243555305043134	0.8374030309247825	0.0871685885623601	0.0332214892390587	0.0588916460746122	0.0389241368976207	0.0828990273548897
592.5	0.6303927476979603	0.1617189297534992	0.6286539068861792	0.205098300892067	0.2838803576831226	0.6304951558310431	0.5880296505220222	0.419400372699944	0.1242824884476836	0.8369157246066212	0.0871178379614484	0.0332020554105278	0.0588568223333656	0.0389010200789799	0.0828500618071638
593.0	0.630024990865855	0.1616249573390027	0.6282841306255645	0.2049795990721483	0.2837145027416991	0.6301311068720336	0.5876859627163448	0.4191608944833371	0.1242095379853546	0.8364290232292347	0.0870671503960878	0.0331826458448998	0.058822042575799	0.0388779325927053	0.082801158031837
593.5	0.6296576918464261	0.1615311014072661	0.6279148188064752	0.2048610437405731	0.2835488546021714	0.6297675060207398	0.5873427036334697	0.4189217073953175	0.124136678943352	0.8359429256575656	0.0870165257479262	0.0331632604963334	0.0587873067176504	0.0388548743822964	0.0827523159107341
594.0	0.6292908497775794	0.1614373617400896	0.6275459705449052	0.2047426346244171	0.2833834128743557	0.6294043524449504	0.5869998724640835	0.4186828109035741	0.1240639111481372	0.8354574307593533	0.0869659638989035	0.0331438993191016	0.058752614674871	0.0388318453913965	0.0827035353259784
594.5	0.6289244637993564	0.1613437381198103	0.6271775849590697	0.2046243714514221	0.2832181771690375	0.6290416453144778	0.5866574684008841	0.4184442044770626	0.1239912344266062	0.8349725374051268	0.0869154647312506	0.0331245622675908	0.0587179663636251	0.0388088455637929	0.0826548161599912
595.0	0.6285585330539275	0.1612502303293005	0.6268096611693972	0.204506253949995	0.2830531470979681	0.6286793838011524	0.5863154906385744	0.4182058875860023	0.1239186486060877	0.8344882444681962	0.0868650281274887	0.0331052492963008	0.0586833617002885	0.0387858748434156	0.0826061582954906
595.5	0.6281930566855857	0.161156838151966	0.6264421982985231	0.204388281849205	0.282888322273862	0.6283175670788161	0.5859739383738567	0.4179678597018724	0.1238461535143426	0.8340045508246444	0.0868146539704283	0.0330859603598446	0.058648800601449	0.0387629331743377	0.0825575616154905
596.0	0.6278280338407407	0.1610635613717446	0.6260751954712833	0.2042704548787823	0.2827237023103943	0.6279561943233178	0.5856328108054262	0.4177301202974087	0.1237737489795618	0.8335214553533187	0.0867643421431683	0.0330666954129475	0.0586142829839047	0.0387400205007743	0.0825090260033002
596.5	0.6274634636679117	0.1609703997731048	0.6257086518147069	0.2041527727691157	0.2825592868221971	0.6275952647125059	0.5852921071339655	0.4174926688465998	0.1237014348303656	0.8330389569358222	0.0867140925290956	0.0330474544104474	0.0585798087646639	0.0387171367670826	0.0824605513425227
597.0	0.6270993453177226	0.1608773531410436	0.62534256645801	0.2040352352512509	0.2823950754248573	0.627234777426224	0.5849518265621383	0.4172555048246835	0.1236292108958021	0.832557054456507	0.0866639050118835	0.033028237307294	0.0585453778609445	0.0386942819177609	0.0824121375170546
597.5	0.6267356779428935	0.1607844212610856	0.6249769385325888	0.2039178420568886	0.2822310677349134	0.6268747316463037	0.5846119682945835	0.4170186277081437	0.1235570770053459	0.8320757468024642	0.0866137794754915	0.0330090440585488	0.058510990190173	0.0386714558974487	0.0823637844110846
598.0	0.6263724606982365	0.160691603919281	0.6246117671720128	0.2038005929183825	0.2820672633698526	0.6265151265565599	0.5842725315379091	0.4167820369747063	0.1234850329888968	0.8315950328635175	0.0865637158041639	0.0329898746193845	0.0584766456699843	0.0386486586509258	0.082315491909093
598.5	0.6260096927406483	0.1605989009022042	0.6242470515120186	0.2036834875687371	0.2819036619481082	0.6261559613427847	0.5839335155006871	0.4165457321033362	0.1234130786767786	0.8311149115322142	0.0865137138824295	0.0329707289450848	0.0584423442182205	0.0386258901231123	0.0822672598958506
599.0	0.6256473732291041	0.1605063119969522	0.6238827906905029	0.2035665257416065	0.2817402630890565	0.6257972351927412	0.583594919393446	0.4163097125742334	0.1233412138997378	0.8306353817038167	0.0864637735951004	0.032951606991044	0.0584080857529309	0.0386031502590677	0.0822190882564177
599.5	0.625285501324652	0.1604138369911432	0.6235189838475163	0.2034497071712918	0.2815770664130141	0.6254389472961581	0.583256742428667	0.4160739778688299	0.1232694384889422	0.8301564422762951	0.0864138948272713	0.0329325087127667	0.0583738701923707	0.0385804390039908	0.0821709768761435
600.0	0.6249240761904058	0.1603214756729149	0.6231556301252561	0.2033330315927396	0.2814140715412352	0.6250810968447242	0.5829189838207761	0.415838527469786	0.1231977522759797	0.82967809215032	0.0863640774643185	0.0329134340658676	0.0583396974550011	0.0385577563032193	0.082122925640665
600.5	0.62456309699154	0.1602292278309229	0.6227927286680603	0.2032164987415401	0.2812512780959086	0.6247236830320827	0.5825816427861399	0.415603360860987	0.1231261550928571	0.8292003302292519	0.0863143213918993	0.0328943830060709	0.0583055674594879	0.038535102102229	0.0820749344359064
601.0	0.6242025628952823	0.1601370932543394	0.6224302786224016	0.2031001083539248	0.281088685700155	0.6243667050538249	0.5822447185430587	0.4153684775275396	0.1230546467719987	0.8287231554191365	0.086264626495951	0.0328753554892101	0.0582714801247016	0.0385124763466339	0.0820270031480776
601.5	0.6238424730709091	0.1600450717328515	0.6220682791368793	0.2029838601667652	0.2809262939780239	0.624010162107485	0.5819082103117613	0.415133876955768	0.1229832271462452	0.8282465666286942	0.08621499266269	0.0328563514712277	0.0582374353697161	0.0384898789821852	0.0819791316636741
602.0	0.6234828266897379	0.1599531630566598	0.6217067293622147	0.2028677539175708	0.2807641025544915	0.6236540533925347	0.581572117314399	0.4148995586332119	0.1229118960488523	0.8277705627693136	0.0861654197786113	0.0328373709081751	0.0582034331138085	0.0384673099547714	0.0819313198694757
602.5	0.623123622925122	0.1598613670164767	0.6213456284512432	0.2027517893444867	0.2806021110554573	0.6232983781103769	0.5812364387750398	0.4146655220486213	0.1228406533134893	0.8272951427550426	0.0861159077304874	0.0328184137562118	0.0581694732764586	0.0384447692104174	0.0818835676525455
603.0	0.6227648609524442	0.1597696834035252	0.6209849755589087	0.2026359661862925	0.2804403191077417	0.6229431354643411	0.5809011739196629	0.4144317666919546	0.1227694987742384	0.8268203055025815	0.0860664564053674	0.0327994799716052	0.0581355557773477	0.0384222566952846	0.0818358749002293
603.5	0.6224065399491111	0.1596781120095369	0.6206247698422571	0.2025202841823999	0.2802787263390829	0.6225883246596764	0.5805663219761529	0.4141982920543741	0.1226984322655928	0.8263460499312748	0.0860170656905764	0.0327805695107307	0.0581016805363585	0.0383997723556699	0.0817882415001548
604.0	0.6220486590945463	0.1595866526267511	0.6202650104604293	0.2024047430728512	0.2801173323781347	0.6222339449035473	0.5802318821742936	0.4139650976282432	0.1226274536224558	0.8258723749631033	0.0859677354737148	0.0327616823300708	0.0580678474735743	0.0383773161380058	0.0817406673402305
604.5	0.6216912175701856	0.1594953050479129	0.619905696574656	0.2022893425983172	0.279956136854463	0.6218799954050273	0.5798978537457631	0.413732182907123	0.1225565626801396	0.8253992795226761	0.0859184656426571	0.0327428183862151	0.0580340565092785	0.0383548879888596	0.0816931523086449
605.0	0.6213342145594698	0.1594040690662718	0.6195468273482502	0.2021740825000954	0.279795139398544	0.6215264753750936	0.5795642359241279	0.4134995473857688	0.122485759274364	0.8249267625372232	0.0858692560855512	0.0327239776358602	0.0580003075639537	0.0383324878549332	0.0816456962938658
605.5	0.6209776492478393	0.1593129444755801	0.6191884019466016	0.2020589625201086	0.2796343396417606	0.6211733840266219	0.5792310279448369	0.4132671905601265	0.122415043241255	0.8244548229365878	0.085820106690818	0.0327051600358087	0.0579666005582813	0.0383101156830627	0.0815982991846391
606.0	0.6206215208227281	0.1592219310700919	0.6188304195371702	0.2019439824009025	0.2794737372164004	0.6208207205743804	0.5788982290452162	0.41303511192733	0.1223444144173439	0.8239834596532184	0.0857710173471498	0.0326863655429695	0.0579329354131411	0.0382877714202178	0.0815509608699884
606.5	0.6202658284735583	0.1591310286445609	0.6184728792894797	0.201829141885644	0.2793133317556526	0.6204684842350244	0.5785658384644633	0.4128033109856968	0.1222738726395657	0.8235126716221611	0.0857219879435105	0.0326675941143572	0.0578993120496102	0.0382654550135015	0.081503681239214
607.0	0.6199105713917332	0.1590402369942395	0.6181157803751117	0.2017144407181196	0.2791531228936052	0.6201166742270913	0.5782338554436415	0.4125717872347259	0.1222034177452583	0.823042457781052	0.0856730183691338	0.032648845707092	0.0578657303889628	0.0382431664101497	0.0814564601818917
607.5	0.6195557487706325	0.158949555914877	0.6177591219676993	0.2015998786427337	0.2789931102652429	0.6197652897709945	0.5779022792256745	0.4123405401750932	0.122133049572161	0.8225728170701097	0.0856241085135233	0.032630120278399	0.0578321903526695	0.0382209055575309	0.0814092975878725
608.0	0.6192013598056055	0.1588589852027186	0.6174029032429206	0.2014854554045063	0.2788332935064439	0.6194143300890187	0.5775711090553407	0.4121095693086494	0.1220627679584133	0.8221037484321273	0.0855752582664508	0.0326114177856084	0.0577986918623964	0.0381986724031454	0.0813621933472815
608.5	0.6188474036939662	0.1587685246545033	0.6170471233784933	0.2013711707490718	0.2786736722539774	0.6190637944053136	0.5772403441792678	0.4118788741384158	0.1219925727425538	0.8216352508124657	0.0855264675179565	0.0325927381861547	0.0577652348400051	0.0381764668946254	0.0813151473505169
609.0	0.6184938796349866	0.1586781740674628	0.6166917815541675	0.2012570244226768	0.2785142461455008	0.6187136819458894	0.5769099838459273	0.4116484541685815	0.121922463763519	0.8211673231590447	0.0854777361583473	0.0325740814375767	0.0577318192075516	0.0381542889797344	0.0812681594882495
609.5	0.6181407868298914	0.1585879332393201	0.6163368769517206	0.2011430161721783	0.2783550148195576	0.6183639919386108	0.5765800273056284	0.4114183089045	0.1218524408606422	0.8206999644223367	0.0854290640781966	0.032555447497517	0.0576984448872859	0.0381321386063664	0.0812212296514217
610.0	0.6177881244818522	0.158497801968288	0.6159824087549504	0.2010291457450422	0.2781959779155742	0.618014723613192	0.5762504738105139	0.411188437852686	0.1217825038736519	0.8202331735553587	0.0853804511683432	0.032536836323722	0.0576651118016513	0.0381100157225463	0.0811743577312468
610.5	0.6174358917959815	0.1584077800530677	0.6156283761496693	0.2009154128893416	0.2780371350738573	0.617665876201191	0.5759213226145533	0.4109588405208117	0.121712652642671	0.8197669495136647	0.0853318973198908	0.0325182478740411	0.0576318198732841	0.0380879202764287	0.0811275436192078
611.0	0.617084087979327	0.1583178672928471	0.6152747783236983	0.2008018173537546	0.2778784859355916	0.6173174489360046	0.5755925729735383	0.4107295164177043	0.1216428870082156	0.8193012912553382	0.085283402424207	0.0324996821064269	0.0575985690250126	0.0380658522162981	0.0810807872070571
611.5	0.616732712240866	0.1582280634872999	0.614921614466861	0.2006883588875628	0.2777200301428372	0.6169694410528632	0.5752642241450769	0.4105004650533424	0.1215732068111937	0.8188361977409855	0.0852349663729226	0.0324811389789345	0.0575653591798569	0.038043811490568	0.0810340883868154
612.0	0.6163817637915	0.1581383684365834	0.6145688837709773	0.2005750372406496	0.2775617673385266	0.616621851788825	0.5749362753885885	0.4102716859388526	0.1215036118929041	0.8183716679337273	0.0851865890579307	0.0324626184497215	0.057532190261028	0.038021798047781	0.0809874470507709
612.5	0.6160312418440483	0.1580487819413381	0.6142165854298578	0.2004618521634985	0.2774036971664623	0.6162746803827711	0.5746087259652977	0.4100431785865066	0.1214341020950349	0.8179077007991918	0.0851382703713862	0.0324441204770473	0.0574990621919274	0.037999811836608	0.0809408630914784
613.0	0.6156811456132428	0.1579593038026853	0.6138647186392969	0.2003488034071909	0.2772458192713147	0.6159279260754006	0.5742815751382299	0.4098149425097175	0.121364677259663	0.8174442953055074	0.0850900102057048	0.0324256450192735	0.0574659748961465	0.0379778528058482	0.0808943364017587
613.5	0.6153314743157223	0.1578699338222263	0.6135132825970684	0.2002358907234052	0.2770881332986186	0.6155815881092241	0.5739548221722052	0.4095869772230375	0.1212953372292523	0.8169814504232954	0.0850418084535624	0.0324071920348627	0.0574329282974661	0.0379559209044281	0.0808478668746979
614.0	0.6149822271700267	0.1577806718020409	0.613162276502918	0.2001231138644141	0.2769306388947714	0.6152356657285601	0.5736284663338336	0.4093592822421538	0.121226081846653	0.8165191651256625	0.0849936650078942	0.0323887614823789	0.0573999223198556	0.0379340160814017	0.080801454403646
614.5	0.6146334033965919	0.1576915175446857	0.6128116995585582	0.2000104725830838	0.2767733357070304	0.6148901581795287	0.5733025068915094	0.409131857083886	0.1211569109551	0.8160574383881934	0.0849455797618938	0.0323703533204868	0.0573669568874726	0.0379121382859501	0.0807550988822167
615.0	0.6142850022177431	0.1576024708531932	0.612461550967662	0.1998979666328715	0.2766162233835099	0.6145450647100467	0.5729769431154061	0.4089047012661825	0.1210878243982122	0.8155962691889445	0.084897552609013	0.0323519675079518	0.0573340319246622	0.0378902874673805	0.0807088002042865
615.5	0.6139370228576905	0.1575135315310698	0.6121118299358577	0.1997855957678243	0.2764593015731791	0.6142003845698223	0.5726517742774708	0.4086778143081179	0.121018822019991	0.8151356565084344	0.0848495834429604	0.0323336040036395	0.0573011473559568	0.0378684635751265	0.0806625582639937
616.0	0.613589464542523	0.1574246993822952	0.6117625356707224	0.1996733597425771	0.2763025699258594	0.6138561170103505	0.5723269996514196	0.4084511957298891	0.1209499036648195	0.8146755993296398	0.0848016721577009	0.0323152627665154	0.0572683031060749	0.0378466665587474	0.0806163729557376
616.5	0.6132423265002034	0.15733597421132	0.6114136673817757	0.199561258312351	0.2761460280922216	0.6135122612849071	0.5720026185127314	0.408224845052813	0.1208810691774608	0.814216096637986	0.0847538186474552	0.0322969437556446	0.0572354990999211	0.0378248963679277	0.0805702441741781
617.0	0.6128956079605613	0.1572473558230655	0.6110652242804756	0.1994492912329517	0.275989675723784	0.6131688166485446	0.5716786301386436	0.4079987617993229	0.1208123184030577	0.8137571474213402	0.0847060228066987	0.0322786469301918	0.0572027352625854	0.0378031529524771	0.0805241718142344
617.5	0.6125493081552896	0.1571588440229213	0.6107172055802106	0.1993374582607677	0.2758335124729093	0.6128257823580864	0.5713550338081466	0.4077729454929653	0.1207436511871306	0.8132987506700051	0.0846582845301607	0.0322603722494205	0.0571700115193423	0.0377814362623296	0.0804781557710845
618.0	0.6122034263179374	0.1570704386167445	0.6103696104962955	0.1992257591527688	0.2756775379928025	0.6124831576721211	0.5710318288019782	0.4075473956583969	0.1206750673755773	0.8128409053767112	0.0846106037128242	0.0322421196726933	0.0571373277956508	0.0377597462475438	0.0804321959401646
618.5	0.6118579616839058	0.1569821394108581	0.6100224382459645	0.1991141936665041	0.2755217519375083	0.6121409418509994	0.5707090144026193	0.4073221118213819	0.1206065668146712	0.8123836105366096	0.0845629802499245	0.0322238891594709	0.0571046840171533	0.0377380828583018	0.0803862922171676
619.0	0.6115129134904415	0.1568939462120501	0.6096756880483667	0.1990027615601007	0.2753661539619085	0.6117991341568267	0.5703865898942878	0.4070970935087883	0.1205381493510606	0.8119268651472652	0.0845154140369489	0.0322056806693124	0.0570720801096755	0.0377164460449093	0.0803404444980435
619.5	0.6111682809766315	0.1568058588275712	0.6093293591245589	0.1988914625922616	0.2752107437217196	0.6114577338534601	0.5700645545629341	0.4068723402485851	0.1204698148317671	0.8114706682086499	0.0844679049696356	0.0321874941618749	0.0570395159992255	0.037694835757795	0.0802946526789973
620.0	0.6108240633833986	0.1567178770651346	0.6089834506975015	0.1987802965222645	0.2750555208734905	0.611116740206502	0.5697429076962359	0.4066478515698391	0.1204015631041851	0.8110150187231349	0.0844204529439736	0.032169329596913	0.0570069916119936	0.0376732519475104	0.0802489166564894
620.5	0.6104802599534948	0.1566300007329136	0.6086379619920512	0.1986692631099598	0.2749004850745999	0.6107761524832956	0.569421648583593	0.4064236270027123	0.1203333940160802	0.8105599156954844	0.0843730578562012	0.0321511869342786	0.0569745068743512	0.0376516945647292	0.0802032363272339
621.0	0.6101368699314965	0.1565422296395412	0.6082928922349566	0.1985583621157692	0.2747456359832539	0.6104359699529198	0.5691007765161222	0.4061996660784583	0.1202653074155885	0.810105358132848	0.0843257196028057	0.0321330661339206	0.0569420617128509	0.0376301635602473	0.0801576115881985
621.5	0.6097938925637997	0.156454563594108	0.6079482406548519	0.1984475933006838	0.2745909732584833	0.6100961918861847	0.5687802907866522	0.4059759683294194	0.120197303151215	0.8096513450447542	0.0842784380805227	0.0321149671558848	0.0569096560542255	0.0376086588849818	0.0801120423366035
622.0	0.6094513270986134	0.1563670024061613	0.6076040064822513	0.1983369564262627	0.2744364965601417	0.6097568175556258	0.5684601906897188	0.4057525332890238	0.1201293810718331	0.8091978754431036	0.0842312131863352	0.0320968899603135	0.0568772898253878	0.0375871804899714	0.0800665284699208
622.5	0.6091091727859552	0.1562795458857037	0.6072601889495438	0.1982264512546313	0.2742822055489027	0.6094178462354997	0.5681404755215598	0.4055293604917823	0.120061541026683	0.8087449483421614	0.0841840448174729	0.0320788345074449	0.0568449629534296	0.0375657283263755	0.0800210698858737
623.0	0.6087674288776459	0.1561921938431916	0.6069167872909872	0.1981160775484792	0.2741280998862576	0.609079277201779	0.5678211445801099	0.4053064494732853	0.1199937828653707	0.8082925627585508	0.0841369328714118	0.0320608007576135	0.0568126753656216	0.0375443023454738	0.0799756664824356
623.5	0.608426094627304	0.1561049460895341	0.6065738007427028	0.1980058350710597	0.273974179234513	0.6087411097321473	0.5675021971649953	0.4050837997702003	0.1199261064378674	0.8078407177112464	0.0840898772458728	0.032042788671249	0.0567804269894127	0.0375229024986666	0.0799303181578294
624.0	0.6080851692903405	0.1560178024360917	0.6062312285426695	0.1978957235861869	0.2738204432567883	0.6084033431059948	0.5671836325775298	0.4048614109202682	0.1198585115945076	0.8073894122215673	0.0840428778388218	0.0320247982088769	0.0567482177524294	0.0375015287374734	0.0798850248105271
624.5	0.6077446521239538	0.1559307626946747	0.6058890699307187	0.197785742858235	0.2736668916170134	0.608065976604412	0.566865450120709	0.4046392824623004	0.1197909981859887	0.8069386453131699	0.0839959345484684	0.0320068293311173	0.0567160475824752	0.0374801810135335	0.0798397863392485
625.0	0.6074045423871244	0.1558438266775423	0.6055473241485285	0.1976758926521362	0.2735135239799265	0.6077290095101867	0.5665476490992052	0.4044174139361767	0.1197235660633696	0.8064884160120414	0.0839490472732655	0.0319888819986854	0.0566839164075306	0.0374588592786049	0.0797946026429609
625.5	0.6070648393406091	0.1557569941974008	0.6052059904396183	0.1975661727333793	0.2733603400110715	0.6073924411077983	0.5662302288193634	0.4041958048828409	0.1196562150780699	0.8060387233464927	0.0839022159119082	0.0319709561723908	0.0566518241557517	0.0374375634845647	0.0797494736208781
626.0	0.6067255422469371	0.155670265067403	0.6048650680493435	0.1974565828680081	0.2732073393767955	0.6070562706834125	0.5659131885891955	0.4039744548442993	0.1195889450818684	0.8055895663471528	0.0838554403633338	0.0319530518131372	0.0566197707554703	0.0374162935834078	0.0797043991724598
626.5	0.6063866503704038	0.1555836391011461	0.6045245562248893	0.1973471228226197	0.2730545217442467	0.6067204975248772	0.5655965277183758	0.4037533633636167	0.1195217559269024	0.8051409440469603	0.0838087205267202	0.0319351688819226	0.0565877561351934	0.0373950495272475	0.0796593791974109
627.0	0.6060481629770659	0.155497116112671	0.6041844542152667	0.1972377923643631	0.2729018867813724	0.6063851209217176	0.565280245518236	0.4035325299849139	0.1194546474656665	0.8046928554811582	0.0837620563014862	0.0319173073398383	0.0565557802236022	0.0373738312683145	0.0796144135956804
627.5	0.6057100793347361	0.155410695916461	0.6038447612713054	0.1971285912609372	0.2727494341569156	0.6060501401651307	0.5649643413017607	0.4033119542533646	0.1193876195510117	0.8042452996872862	0.0837154475872898	0.0318994671480691	0.056523842949552	0.0373526387589567	0.0795695022674613
628.0	0.6053723987129784	0.15532437832744	0.6035054766456496	0.19701951928059	0.2725971635404138	0.6057155545479821	0.5646488143835819	0.4030916357151929	0.1193206720361439	0.8037982757051748	0.0836688942840283	0.0318816482678931	0.0564919442420714	0.0373314719516389	0.0795246451131892
628.5	0.6050351203831029	0.1552381631609718	0.6031665995927523	0.1969105761921161	0.272445074602196	0.605381363364799	0.564333664079975	0.40287157391767	0.1192538047746234	0.8033517825769386	0.0836223962918372	0.031863850660681	0.0564600840303623	0.0373103307989425	0.0794798420335422
629.0	0.6046982436181599	0.1551520502328585	0.6028281293688698	0.1968017617648558	0.2722931670133807	0.6050475659117679	0.5640188897088532	0.4026517684091109	0.1191870176203637	0.8029058193469687	0.0835759535110894	0.0318460742878963	0.0564282622437985	0.0372892152535652	0.0794350929294398
629.5	0.6043617676929365	0.1550660393593396	0.6024900652320561	0.1966930757686933	0.2721414404458734	0.6047141614867277	0.5637044905897629	0.4024322187388726	0.1191203104276301	0.8024603850619274	0.083529565842395	0.0318283191110947	0.056396478811926	0.0372681252683202	0.079390397702042
630.0	0.6040256918839496	0.15498013035709	0.6021524064421584	0.1965845179740551	0.2719898945723644	0.6043811493891668	0.5633904660438797	0.4022129244573502	0.1190536830510392	0.8020154787707411	0.0834832331866001	0.0318105850919238	0.0563647336644622	0.0372470607961365	0.0793457562527492
630.5	0.6036900154694422	0.1548943230432196	0.6018151522608111	0.1964760881519087	0.2718385290663264	0.6040485289202169	0.5630768153940025	0.4019938851159746	0.1189871353455575	0.8015710995245936	0.0834369554447865	0.0317928721921233	0.0563330267312951	0.0372260217900582	0.0793011684832008
631.0	0.603354737729378	0.1548086172352716	0.6014783019514305	0.1963677860737606	0.2716873436020124	0.6037162993826495	0.5627635379645493	0.4017751002672094	0.1189206671665005	0.8011272463769193	0.0833907325182709	0.0317751803735242	0.0563013579424833	0.0372050082032439	0.0792566342952752
631.5	0.6030198579454364	0.1547230127512212	0.6011418547792101	0.1962596115116551	0.2715363378544535	0.6033844600808707	0.5624506330815526	0.401556569464548	0.1188542783695315	0.8006839183833981	0.0833445643086039	0.0317575095980486	0.0562697272282552	0.0371840199889671	0.0792121535910883
632.0	0.6026853754010075	0.1546375094094746	0.6008058100111148	0.1961515642381728	0.2713855114994561	0.6030530103209163	0.5621381000726547	0.4013382922625111	0.1187879688106609	0.800241114601947	0.0832984507175698	0.0317398598277099	0.0562381345190084	0.037163057100615	0.0791677262729934
632.5	0.6023512893811868	0.1545521070288675	0.6004701669158756	0.1960436440264289	0.2712348642136002	0.6027219494104475	0.5618259382671026	0.4011202682166432	0.118721738346245	0.799798834092715	0.0832523916471857	0.0317222310246119	0.0562065797453095	0.0371421194916888	0.0791233522435803
633.0	0.6020175991727708	0.1544668054286641	0.6001349247639852	0.1959358506500717	0.271084395674237	0.6023912766587468	0.5615141469957434	0.4009024968835106	0.1186555868329849	0.7993570759180759	0.083206386999701	0.0317046231509491	0.0561750628378934	0.037121207115803	0.0790790314056745
633.5	0.6016843040642519	0.1543816044285557	0.5998000828276919	0.1958281838832812	0.2709341055594864	0.6020609913767124	0.5612027255910202	0.4006849778206977	0.1185895141279255	0.798915839142623	0.0831604366775962	0.0316870361690059	0.0561435837276626	0.0371003199266852	0.0790347636623365
634.0	0.6013514033458134	0.1542965038486596	0.5994656403809946	0.1957206435007672	0.2707839935482351	0.6017310928768539	0.5608916733869667	0.400467710586805	0.1185235200884547	0.7984751228331608	0.083114540583583	0.0316694700411568	0.0561121423456873	0.0370794578781758	0.0789905489168615
634.5	0.6010188963093241	0.1542115035095176	0.5991315966996381	0.1956132292777685	0.2706340593201343	0.6014015804732883	0.5605809897192033	0.4002506947414458	0.1184576045723023	0.7980349260587005	0.0830686986206031	0.031651924729866	0.0560807386232044	0.0370586209242275	0.0789463870727781
635.0	0.6006867822483348	0.1541266032320952	0.5987979510611072	0.1955059409900506	0.2704843025555973	0.6010724534817349	0.5602706739249316	0.4000339298452435	0.1183917674375387	0.7975952478904527	0.0830229106918277	0.0316344001976868	0.0560493724916169	0.0370378090189053	0.078902278033848
635.5	0.6003550604580719	0.1540418028377801	0.5984647027446227	0.1953987784139048	0.2703347229357974	0.6007437112195109	0.5599607253429306	0.3998174154598289	0.1183260085425744	0.7971560874018211	0.0829771767006567	0.0316168964072619	0.0560180438824939	0.0370170221163855	0.0788582217040651
636.0	0.600023730235433	0.153957102148381	0.5981318510311352	0.1952917413261465	0.2701853201426656	0.6004153530055267	0.5596511433135519	0.3996011511478372	0.1182603277461587	0.7967174436683967	0.0829314965507184	0.0315994133213229	0.0559867527275698	0.0369962601709562	0.0788142179876552
636.5	0.5996927908789828	0.1538725009861265	0.5977993952033201	0.1951848295041135	0.2700360938588887	0.6000873781602819	0.5593419271787149	0.3993851364729056	0.1181947249073786	0.7962793157679505	0.0828858701458683	0.0315819509026897	0.0559554989587437	0.0369755231370163	0.0787702667890746
637.0	0.5993622416889473	0.1537879991736637	0.5974673345455737	0.1950780427256647	0.2698870437679067	0.5997597860058601	0.5590330762819022	0.3991693709996702	0.118129199885658	0.7958417027804288	0.0828402973901892	0.0315645091142709	0.0559242825080794	0.0369548109690756	0.0787263680130102
637.5	0.5990320819672097	0.1537035965340574	0.5971356683440062	0.1949713807691787	0.2697381695539108	0.599432575865925	0.5587245899681557	0.3989538542937634	0.118063752540757	0.7954046037879449	0.0827947781879896	0.031547087919063	0.0558931033078043	0.0369341236217542	0.0786825215643783
638.0	0.5987023110173051	0.1536192928907884	0.5968043958864387	0.1948648434135523	0.2695894709018413	0.5991057470657157	0.5584164675840709	0.3987385859218111	0.1179983827327702	0.7949680178747752	0.082749312443804	0.0315296872801504	0.0558619612903092	0.0369134610497823	0.0786387273483242
638.5	0.5983729281444161	0.1535350880677526	0.5964735164623965	0.1947584304381989	0.2694409474973854	0.5987792989320422	0.5581087084777938	0.3985235654514301	0.1179330903221263	0.7945319441273506	0.0827039000623914	0.031512307160705	0.0558308563881479	0.0368928232079997	0.0785949852702212
639.0	0.5980439326553676	0.1534509818892597	0.5961430293631055	0.1946521416230469	0.2692925990269749	0.5984532307932808	0.5578013119990155	0.398308792451225	0.1178678751695869	0.7940963816342524	0.0826585409487353	0.0314949475239861	0.0557997885340367	0.036872210051356	0.0785512952356704
639.5	0.5977153238586225	0.1533669741800323	0.5958129338814857	0.1945459767485388	0.2691444251777842	0.5981275419793703	0.5574942774989678	0.3980942664907861	0.1178027371362455	0.7936613294862049	0.0826132350080428	0.0314776083333402	0.0557687576608536	0.0368516215349094	0.0785076571504996
640.0	0.597387101064277	0.1532830647652042	0.5954832293121476	0.194439935595629	0.2689964256377278	0.5978022318218069	0.5571876043304189	0.397879987140686	0.1177376760835269	0.7932267867760696	0.0825679821457439	0.0314602895522005	0.0557377637016384	0.0368310576138271	0.0784640709207627
640.5	0.5970592635840553	0.1531992534703197	0.5951539149513867	0.194334017945783	0.2688486000954589	0.5974772996536402	0.5568812918476691	0.3976659539724775	0.1176726918731855	0.7927927525988387	0.0825227822674909	0.0314429911440866	0.0557068065895916	0.0368105182433848	0.0784205364527393
641.0	0.5967318107313055	0.1531155401213321	0.5948249900971783	0.1942282235809755	0.2687009482403664	0.5971527448094682	0.5565753394065458	0.3974521665586903	0.1176077843673051	0.79235922605163	0.0824776352791579	0.0314257130726048	0.0556758862580744	0.0367900033789661	0.0783770536529339
641.5	0.5964047418209949	0.1530319245446028	0.594496454049173	0.1941225522836891	0.2685534697625734	0.596828566625434	0.5562697463643999	0.397238624472829	0.1175429534282974	0.7919262062336797	0.08243254108684	0.0314084553014472	0.0556450026406078	0.0367695129760627	0.0783336224280749
642.0	0.5960780561697048	0.1529484065668998	0.5941683061086913	0.194017003836913	0.2684061643529347	0.5965047644392211	0.5559645120801003	0.3970253272893698	0.1174781989189013	0.7914936922463368	0.0823874995968527	0.0313912177943918	0.0556141556708727	0.0367490469902734	0.0782902426851146
642.5	0.5957517530956261	0.1528649860153969	0.5938405455787195	0.1939115780241414	0.268259031703035	0.5961813375900479	0.5556596359140311	0.3968122745837581	0.1174135207021821	0.7910616831930573	0.0823425107157312	0.0313740005153022	0.0555833452827089	0.0367286053773044	0.0782469143312278
643.0	0.5954258319185555	0.1527816627176725	0.5935131717639042	0.1938062746293722	0.2681120715051865	0.5958582854186648	0.5553551172280856	0.3965994659324061	0.1173489186415299	0.7906301781793977	0.0822975743502302	0.0313568034281272	0.0555525714101148	0.0367081880929686	0.0782036372738119
643.5	0.5951002919598892	0.1526984365017079	0.5931861839705472	0.1937010934371053	0.267965283452427	0.5955356072673496	0.5550509553856626	0.3963869009126896	0.1172843926006596	0.7901991763130092	0.0822526904073225	0.031339626496901	0.0555218339872471	0.0366877950931856	0.0781604114204856
644.0	0.5947751325426199	0.1526153071958869	0.5928595815066018	0.1935960342323414	0.2678186672385175	0.5952133024799026	0.5547471497516625	0.3961745791029457	0.1172199424436092	0.7897686767036319	0.0822078587941992	0.0313224696857422	0.05549113294842	0.0366674263339809	0.0781172366790886
644.5	0.5944503529913311	0.1525322746289943	0.5925333636816666	0.1934910968005808	0.2676722225579407	0.5948913704016426	0.5544436996924823	0.39596250008247	0.117155568034739	0.7893386784630886	0.0821630794182683	0.0313053329588543	0.0554604682281051	0.0366470817714862	0.0780741129576808
645.0	0.5941259526321934	0.1524493386302148	0.5922075298069819	0.1933862809278215	0.2675259491058985	0.5945698103794035	0.5541406045760112	0.3957506634315143	0.1170912692387311	0.7889091807052786	0.0821183521871547	0.0312882162805251	0.0554298397609306	0.0366267613619385	0.0780310401645419
645.5	0.5938019307929592	0.1523664990291315	0.5918820791954236	0.193281586400558	0.2673798465783097	0.594248621761528	0.5538378637716274	0.3955390687312836	0.1170270459205877	0.7884801825461724	0.0820736770086993	0.0312711196151265	0.0553992474816812	0.0366064650616802	0.0779880182081703
646.0	0.5934782868029586	0.1522837556557256	0.5915570111614998	0.19317701300578	0.2672339146718086	0.5939278038978657	0.5535354766501922	0.3953277155639336	0.1169628979456311	0.7880516831038052	0.0820290537909585	0.0312540429271141	0.0553686913252974	0.0365861928271586	0.0779450469972829
646.5	0.5931550199930946	0.1522011083403744	0.5912323250213454	0.1930725605309712	0.2670881530837422	0.5936073561397673	0.5532334425840472	0.3951166035125681	0.1168988251795019	0.7876236814982719	0.0819844824422034	0.0312369861810273	0.0553381712268749	0.0365659446149257	0.0779021264408144
647.0	0.5928321296958389	0.1521185569138508	0.5909080200927167	0.1929682287641072	0.2669425615121689	0.5932872778400808	0.5529317609470088	0.3949057321612366	0.1168348274881586	0.7871961768517195	0.0819399628709193	0.0312199493414889	0.0553076871216645	0.0365457203816376	0.0778592564479162
647.5	0.5925096152452272	0.1520361012073216	0.5905840956949882	0.1928640174936547	0.2667971396558558	0.5929675683531477	0.5526304311143652	0.3946951010949313	0.1167709047378766	0.7867691682883434	0.0818954949858052	0.0312029323732046	0.0552772389450714	0.0365255200840548	0.0778164369279564
648.0	0.5921874759768546	0.1519537410523471	0.5902605511491466	0.1927599265085702	0.2666518872142771	0.592648227034798	0.5523294524628709	0.394484709899585	0.1167070567952471	0.78634265493438	0.0818510786957729	0.0311859352409633	0.055246826632655	0.0365053436790411	0.0777736677905188
648.5	0.5918657112278716	0.1518714762808793	0.5899373857777865	0.192655955598298	0.2665068038876118	0.5923292532423468	0.5520288243707435	0.3942745581620679	0.1166432835271763	0.7859166359181013	0.0818067139099468	0.0311689579096364	0.0552164501201279	0.0364851911235639	0.0777309489454024
649.0	0.5915443203369789	0.151789306725261	0.5896145989051061	0.1925521045527695	0.2663618893767416	0.5920106463345898	0.551728546217659	0.3940646454701859	0.1165795848008846	0.7854911103698097	0.0817624005376628	0.0311520003441777	0.0551861093433562	0.0364650623746938	0.0776882803026205
649.5	0.5912233026444236	0.151707232218225	0.5892921898569018	0.1924483731624013	0.2662171433832496	0.5916924056717991	0.5514286173847475	0.3938549714126772	0.1165159604839054	0.7850660774218312	0.0817181384884682	0.0311350625096233	0.0551558042383584	0.0364449573896038	0.0776456617724006
650.0	0.5909026574919947	0.1516252525928926	0.5889701579605642	0.1923447612180943	0.2660725656094172	0.5913745306157192	0.5511290372545894	0.3936455355792102	0.1164524104440846	0.7846415362085104	0.0816739276721207	0.0311181443710911	0.0551255347413055	0.0364248761255699	0.0776030932651832
650.5	0.5905823842230181	0.1515433676827726	0.5886485025450731	0.192241268511232	0.265928155758223	0.5910570205295625	0.550829805211211	0.3934363375603809	0.1163889345495792	0.7842174858662047	0.0816297679985881	0.0311012458937808	0.0550953007885199	0.0364048185399698	0.0775605746916217
651.0	0.5902624821823532	0.1514615773217605	0.588327222940993	0.1921378948336791	0.2657839135333401	0.5907398747780062	0.5505309206400806	0.3932273769477105	0.1163255326688569	0.783793925533278	0.0815856593780474	0.0310843670429737	0.0550651023164756	0.0363847845902834	0.0775181059625812
651.5	0.5899429507163878	0.1513798813441368	0.5880063184804689	0.1920346399777807	0.2656398386391349	0.5904230927271867	0.550232382928104	0.3930186533336423	0.1162622046706948	0.7833708543500958	0.0815416017208845	0.0310675077840321	0.0550349392617975	0.0363647742340921	0.0774756869891384
652.0	0.5896237891730335	0.1512982795845665	0.5876857884972208	0.1919315037363601	0.2654959307806641	0.5901066737446967	0.5499341914636203	0.3928101663115398	0.1161989504241787	0.7829482714590191	0.0814975949376935	0.0310506680823994	0.0550048115612607	0.0363447874290785	0.0774333176825807
652.5	0.5893049969017222	0.1512167718780976	0.5873656323265397	0.191828485902718	0.265352189663674	0.5897906171995809	0.5496363456363985	0.3926019154756842	0.1161357697987023	0.7825261760043983	0.0814536389392759	0.0310338479035999	0.0549747191517906	0.0363248241330263	0.0773909979544059
653.0	0.5889865732534014	0.1511353580601604	0.5870458493052835	0.1917255862706313	0.2652086149945972	0.5894749224623314	0.5493388448376327	0.3923939004212713	0.116072662663966	0.7821045671325689	0.0814097336366404	0.0310170472132384	0.0549446619704621	0.0363048843038197	0.077348727716321
653.5	0.5886685175805294	0.151054037966566	0.5867264387718716	0.1916228046343513	0.2650652064805516	0.5891595889048842	0.5490416884599384	0.3921861207444095	0.1160096288899765	0.7816834439918442	0.0813658789410021	0.0310002659769999	0.0549146399544991	0.0362849678994436	0.0773065068802422
654.0	0.5883508292370715	0.1509728114335054	0.5864074000662807	0.1915201407886027	0.2649219638293379	0.5888446159006151	0.5487448758973481	0.3919785760421173	0.1159466683470453	0.781262805732511	0.0813220747637818	0.0309835041606496	0.0548846530412742	0.0362650748779827	0.0772643353582938
654.5	0.5880335075784956	0.1508916782975486	0.5860887325300405	0.191417594528582	0.264778886749438	0.5885300028243357	0.5484484065453077	0.3917712659123207	0.1158837809057882	0.780842651506823	0.0812783210166055	0.0309667617300326	0.0548547011683084	0.0362452051976215	0.0772222130628081
655.0	0.5877165519617682	0.1508106383956434	0.585770435506229	0.1913151656499564	0.2646359749500129	0.5882157490522886	0.5481522798006718	0.3915641899538506	0.1158209664371247	0.780422980468996	0.081234617611304	0.0309500386510735	0.0548247842732706	0.0362253588166443	0.0771801399063245
655.5	0.5873999617453495	0.1507296915651142	0.585452508339468	0.1912128539488627	0.2644932281409005	0.5879018539621451	0.5478564950617008	0.3913573477664406	0.1157582248122763	0.7800037917752026	0.0811909644599122	0.0309333348897763	0.0547949022939767	0.0362055356934344	0.0771381158015885
656.0	0.5870837362891895	0.150648837643661	0.585134950375919	0.1911106592219051	0.2643506460326142	0.5875883169329993	0.5475610517280552	0.3911507389507243	0.1156955559027665	0.7795850845835655	0.0811473614746683	0.0309166504122243	0.0547650551683901	0.0361857357864739	0.0770961406615521
656.5	0.586767874954724	0.1505680764693584	0.5848177609632781	0.1910085812661552	0.2642082283363407	0.5872751373453655	0.5472659492007936	0.390944363108233	0.1156329595804194	0.7791668580541523	0.0811038085680137	0.0308999851845797	0.0547352428346202	0.0361659590543439	0.0770542143993723
657.0	0.58645237710487	0.1504874078806547	0.5845009394507721	0.1909066198791494	0.2640659747639379	0.5869623145811735	0.5469711868823668	0.3907382198413933	0.115570435717359	0.7787491113489715	0.0810603056525919	0.0308833391730835	0.0547054652309231	0.0361462054557234	0.0770123369284109
657.5	0.5861372421040212	0.1504068317163705	0.5841844851891538	0.1908047748588884	0.2639238850279333	0.5866498480237656	0.5466767641766153	0.3905323087535247	0.1155079841860082	0.7783318436319648	0.0810168526412483	0.030866712344055	0.0546757222957	0.0361264749493898	0.0769705081622337
658.0	0.5858224693180449	0.1503263478156979	0.5838683975306981	0.1907030460038359	0.2637819588415219	0.586337737057891	0.5463826804887644	0.3903266294488366	0.1154456048590885	0.7779150540690031	0.0809734494470295	0.030850104663892	0.0546460139674979	0.0361067674942182	0.0769287280146103
658.5	0.5855080581142768	0.1502459560181993	0.5835526758291968	0.1906014331129168	0.2636401959185643	0.5860259810697035	0.5460889352254207	0.390121181532427	0.1153832976096182	0.7774987418278806	0.0809300959831828	0.0308335160990701	0.0546163401850082	0.036087083049181	0.0768869963995129
659.0	0.5851940078615171	0.1501656561638065	0.5832373194399547	0.1904999359855162	0.2634985959735851	0.5857145794467571	0.5457955277945681	0.3899159646102788	0.1153210623109123	0.7770829060783097	0.0808867921631553	0.0308169466161431	0.0545867008870671	0.0360674215733481	0.0768453132311165
659.5	0.5848803179300266	0.1500854480928196	0.5829223277197854	0.1903985544214782	0.2633571587217705	0.5854035315780013	0.5455024576055639	0.3897109782892585	0.1152588988365814	0.7766675459919147	0.080843537900594	0.030800396181742	0.0545570960126545	0.0360477830258859	0.0768036784237976
660.0	0.5845669876915222	0.150005331645906	0.5826077000270067	0.1902972882211046	0.2632158838789669	0.5850928368537787	0.5452097240691347	0.389506222177113	0.1151968070605309	0.7762526607422274	0.0808003331093446	0.0307838647625754	0.054527525500894	0.0360281673660579	0.0767620918921337
660.5	0.584254016519173	0.1499253066640991	0.5822934357214361	0.1901961371851536	0.2630747711616786	0.5847824946658198	0.5449173265973727	0.3893016958824676	0.11513478685696	0.7758382495046814	0.0807571777034511	0.0307673523254292	0.0544979892910525	0.0360085745532236	0.0767205535509034
661.0	0.5839414037875961	0.1498453729887977	0.5819795341643874	0.1900951011148381	0.2629338202870662	0.5844725044072397	0.5446252646037317	0.389097399014824	0.115072838100361	0.7754243114566064	0.0807140715971557	0.0307508588371659	0.0544684873225395	0.0359890045468387	0.0766790633150849
661.5	0.5836291488728527	0.1497655304617647	0.5816659947186645	0.1899941798118252	0.262793030972945	0.5841628654725346	0.5443335375030235	0.3888933311845569	0.1150109606655185	0.7750108457772235	0.0806710147048974	0.030734384264725	0.0544390195349068	0.0359694573064547	0.076637621099856
662.0	0.5833172511524434	0.1496857789251262	0.5813528167485599	0.1898933730782345	0.2626524029377824	0.5838535772575774	0.5440421447114134	0.3886894920029123	0.1149491544275085	0.7745978516476392	0.0806280069413122	0.0307179285751225	0.0544095858678482	0.0359499327917185	0.0765962268205935
662.5	0.5830057100053052	0.1496061182213703	0.5810399996198472	0.1897926807166367	0.2625119359006966	0.5835446391596139	0.543751085646417	0.3884858810820055	0.1148874192616975	0.7741853282508404	0.0805850482212322	0.0307014917354506	0.0543801862611992	0.0359304309623724	0.0765548803928723
663.0	0.5826945248118062	0.1495265481933463	0.5807275426997798	0.1896921025300527	0.2623716295814548	0.5832360505772592	0.5434603597268965	0.3882824980348177	0.1148257550437417	0.7737732747716898	0.0805421384596851	0.0306850737128775	0.0543508206549362	0.0359109517782534	0.076513581732465
663.5	0.5823836949537423	0.1494470686842636	0.5804154453570847	0.189591638321952	0.2622314837004709	0.5829278109104943	0.5431699663730561	0.3880793424751946	0.1147641616495863	0.7733616903969189	0.0804992775718937	0.0306686744746476	0.0543214889891762	0.0358914951992935	0.0764723307553416
664.0	0.5820732198143335	0.1493676795376906	0.5801037069619592	0.1894912878962519	0.2620914979788043	0.5826199195606614	0.5428799050064387	0.3878764140178438	0.1147026389554646	0.7729505743151245	0.0804564654732752	0.0306522939880805	0.0542921912041767	0.0358720611855189	0.0764311273776685
664.5	0.5817630987782186	0.1492883805975539	0.5797923268860663	0.1893910510573156	0.2619516721381573	0.5823123759304608	0.542590175049922	0.3876737122783321	0.114641186837897	0.7725399257167628	0.0804137020794407	0.0306359322205715	0.0542629272403351	0.0358526496970498	0.0763899715158081
665.0	0.5814533312314526	0.149209171708137	0.5794813045025304	0.1892909276099516	0.2618120059008741	0.5820051794239471	0.542300775927715	0.3874712368730836	0.1145798051736904	0.7721297437941436	0.080370987306195	0.0306195891395912	0.0542336970381882	0.0358332606941005	0.0763488630863183
665.5	0.5811439165615019	0.1491300527140796	0.579170639185934	0.1891909173594124	0.2616724989899385	0.581698329446525	0.5420117070653536	0.3872689874193773	0.1145184938399374	0.7717200277414263	0.0803283210695356	0.0306032647126849	0.0542045005384118	0.0358138941369788	0.076307802005952
666.0	0.5808348541572403	0.1490510234603764	0.5788603303123124	0.1890910201113925	0.2615331511289719	0.5813918254049463	0.5417229678896974	0.3870669635353446	0.1144572527140154	0.7713107767546138	0.0802857032856522	0.030586958907473	0.0541753376818206	0.0357945499860858	0.0762667881916562
666.5	0.5805261434089457	0.1489720837923764	0.5785503772591497	0.1889912356720282	0.2613939620422321	0.5810856667073052	0.541434557828926	0.3868651648399672	0.1143960816735856	0.7709019900315472	0.0802431338709264	0.0305706716916502	0.0541462084093674	0.0357752282019154	0.0762258215605719
667.0	0.5802177837082954	0.1488932335557812	0.5782407794053757	0.1888915638478957	0.2612549314546111	0.5807798527630358	0.5411464763125349	0.3866635909530748	0.1143349805965926	0.7704936667719019	0.0802006127419313	0.0305544030329859	0.054117112662143	0.0357559287450548	0.0761849020300331
667.5	0.5799097744483622	0.1488144725966451	0.5779315361313603	0.1887920044460103	0.2611160590916333	0.5804743829829072	0.5408587227713316	0.3864622414953425	0.1142739493612634	0.7700858061771809	0.0801581398154302	0.0305381528993233	0.0540880503813755	0.0357366515761831	0.0761440295175666
668.0	0.5796021150236114	0.148735800761373	0.5776226468189105	0.1886925572738247	0.2609773446794539	0.5801692567790206	0.5405712966374326	0.3862611160882891	0.1142129878461063	0.7696784074507106	0.080115715008377	0.0305219212585799	0.0540590215084303	0.035717396656072	0.0761032039408913
668.5	0.5792948048298953	0.1486572178967204	0.5773141108512663	0.1885932221392282	0.2608387879448569	0.5798644735648053	0.5402841973442594	0.3860602143542742	0.1141520959299106	0.7692714697976353	0.0800733382379151	0.0305057080787467	0.0540300259848094	0.035698163945585	0.0760624252179176
669.0	0.5789878432644509	0.1485787238497915	0.5770059276130952	0.1884939988505454	0.2607003886152537	0.5795600327550153	0.5399974243265342	0.3858595359164963	0.1140912734917455	0.7688649924249126	0.0800310094213771	0.0304895133278882	0.0540010637521512	0.0356789534056775	0.0760216932667469
669.5	0.5786812297258951	0.148500318468039	0.5766980964904901	0.1883948872165348	0.2605621464186807	0.5792559337657253	0.5397109770202774	0.3856590803989906	0.1140305204109594	0.7684589745413082	0.079988728476284	0.0304733369741425	0.0539721347522299	0.035659764997396	0.0759810080056711
670.0	0.578374963614221	0.1484220015992627	0.5763906168709639	0.188295887046388	0.2604240610837982	0.578952176014327	0.5394248548628028	0.3854588474266263	0.1139698365671791	0.7680534153573901	0.0799464953203451	0.0304571789857205	0.0539432389269551	0.0356405986818785	0.0759403693531719
670.5	0.5780690443307939	0.1483437730916086	0.5760834881434458	0.1881969981497279	0.2602861323398883	0.5786487589195263	0.5391390572927148	0.3852588366251049	0.113909221840309	0.7676483140855246	0.079904309871457	0.0304410393309063	0.0539143762183719	0.0356214544203536	0.0758997772279205
671.0	0.5777634712783479	0.1482656327935682	0.5757767096982773	0.1880982203366081	0.2601483599168533	0.5783456819013384	0.5388535837499046	0.3850590476209576	0.1138486761105302	0.7672436699398707	0.0798621720477035	0.0304249179780565	0.0538855465686598	0.0356023321741408	0.0758592315487768
671.5	0.5774582438609814	0.148187580553977	0.5754702809272085	0.1879995534175114	0.2600107435452137	0.5780429443810853	0.5385684336755456	0.3848594800415433	0.1137881992582999	0.7668394821363751	0.0798200817673547	0.0304088148956002	0.0538567499201329	0.0355832319046497	0.0758187322347891
672.0	0.577153361484154	0.148109616222014	0.5751642012233933	0.1879009972033486	0.2598732829561066	0.5777405457813917	0.5382836065120914	0.3846601335150462	0.1137277911643505	0.7664357498927673	0.079778038948867	0.030392730052039	0.053827986215239	0.0355641535733803	0.0757782792051934
672.5	0.5768488235546821	0.1480317396472007	0.5748584699813861	0.1878025515054576	0.2597359778812841	0.5774384855261812	0.537999101703271	0.3844610076704733	0.1136674517096889	0.7660324724285552	0.0797360435108819	0.0303766634159464	0.0537992553965597	0.0355450971419223	0.0757378723794127
673.0	0.5765446294807355	0.1479539506793999	0.5745530865971378	0.1877042161356016	0.2595988280531117	0.5771367630406735	0.5377149186940858	0.3842621021376531	0.1136071807755957	0.7656296489650187	0.079694095372226	0.0303606149559679	0.0537705574068098	0.0355260625719549	0.0756975116770571
673.5	0.576240778671833	0.147876249168815	0.5742480504679912	0.1876059909059689	0.2594618332045658	0.5768353777513799	0.5374310569308057	0.3840634165472325	0.1135469782436243	0.7652272787252067	0.0796521944519102	0.0303445846408205	0.0537418921888368	0.0355070498252469	0.0756571970179224
674.0	0.5759372705388394	0.1477986349659889	0.5739433609926781	0.1875078756291706	0.2593249930692329	0.5765343290861004	0.5371475158609658	0.3838649505306747	0.1134868439956004	0.7648253609339304	0.0796103406691295	0.030328572439293	0.0537132596856208	0.035488058863656	0.0756169283219903
674.5	0.5756341044939614	0.147721107921803	0.573639017571314	0.1874098701182403	0.2591883073813074	0.57623361647392	0.5368642949333623	0.3836667037202578	0.1134267779136209	0.7644238948177593	0.0795685339432621	0.0303125783202453	0.0536846598402738	0.0354690896491287	0.0755767055094274
675.0	0.5753312799507436	0.1476436678874767	0.5733350196053952	0.1873119741866326	0.2590517758755902	0.5759332393452051	0.5365813935980499	0.3834686757490714	0.1133667798800533	0.7640228796050161	0.0795267741938691	0.0302966022526083	0.0536560925960396	0.0354501421437001	0.0755365285005848
675.5	0.5750287963240651	0.1475663147145657	0.5730313664977951	0.1872141876482221	0.2589153982874865	0.5756331971316	0.5362988113063375	0.3832708662510155	0.1133068497775351	0.7636223145257722	0.0794850613406942	0.030280644205384	0.0536275578962933	0.0354312163094937	0.0754963972159979
676.0	0.5747266530301357	0.1474890482549617	0.572728057652759	0.1871165103173018	0.2587791743530046	0.5753334892660235	0.5360165475107848	0.3830732748607975	0.1132469874889727	0.7632221988118423	0.0794433953036627	0.030264704147645	0.0535990556845408	0.0354123121087209	0.0754563115763853
676.5	0.5744248494864921	0.1474118683608915	0.5724250924759013	0.1870189420085824	0.2586431038087539	0.5750341151826649	0.5357346016651992	0.3828759012139309	0.1131871928975409	0.7628225316967795	0.0794017760028812	0.0302487820485342	0.0535705859044189	0.0353934295036811	0.0754162715026487
677.0	0.574123385111994	0.1473347748849154	0.5721224703742016	0.1869214825371911	0.2585071863919436	0.5747350743169816	0.5354529732246318	0.3826787449467322	0.1131274658866818	0.7624233124158714	0.0793602033586375	0.0302328778772652	0.0535421484996941	0.035374568456761	0.0753762769158723
677.5	0.5738222593268208	0.1472577676799269	0.5718201907560002	0.1868241317186704	0.2583714218403805	0.5744363661056945	0.5351716616453742	0.3824818056963194	0.1130678063401048	0.7620245402061337	0.0793186772913995	0.0302169916031214	0.0535137434142632	0.035355728930435	0.075336327737322
678.0	0.5735214715524681	0.1471808465991517	0.5715182530309947	0.1867268893689767	0.2582358098924677	0.574137989986785	0.534890666384955	0.3822850831006097	0.1130082141417849	0.7616262143063075	0.0792771977218149	0.030201123195456	0.0534853705921521	0.035336910887264	0.0752964238884454
678.5	0.573221021211743	0.1471040114961465	0.5712166566102361	0.1866297553044795	0.2581003502872027	0.573839945399492	0.5346099869021362	0.3820885767983172	0.1129486891759625	0.761228333956852	0.0792357645707109	0.0301852726236923	0.053457029977516	0.0353181142898962	0.0752565652908709
679.0	0.5729209077287616	0.1470272622247982	0.570915400906125	0.1865327293419602	0.2579650427641761	0.5735422317843073	0.53432962265691	0.3818922864289509	0.1128892313271427	0.7608308983999422	0.0791943777590936	0.0301694398573227	0.0534287215146386	0.0352993391010661	0.0752167518664071
679.5	0.5726211305289448	0.1469505986393234	0.5706144853324079	0.1864358112986109	0.2578298870635696	0.5732448485829735	0.5340495731104951	0.3816962116328127	0.1128298404800942	0.7604339068794627	0.0791530372081472	0.0301536248659092	0.0534004451479322	0.0352805852835945	0.0751769835370427
680.0	0.5723216890390145	0.1468740205942666	0.5703139093041725	0.1863390009920332	0.2576948829261543	0.5729477952384798	0.5337698377253333	0.3815003520509949	0.1127705165198489	0.7600373586410029	0.079111742839234	0.0301378276190828	0.0533722008219368	0.0352618528003883	0.0751372602249457
680.5	0.5720225826869906	0.1467975279445003	0.5700136722378454	0.1862422982402373	0.2575600300932894	0.5726510711950585	0.5334904159650863	0.3813047073253784	0.112711259331701	0.7596412529318529	0.0790704945738935	0.0301220480865434	0.0533439884813203	0.0352431416144403	0.0750975818524629
681.0	0.5717238109021866	0.1467211205452232	0.5697137735511874	0.1861457028616406	0.2574253283069203	0.572354675898182	0.5332113072946324	0.3811092770986307	0.1126520688012061	0.759245589000999	0.0790292923338423	0.0301062862380597	0.0533158080708777	0.0352244516888287	0.0750579483421194
681.5	0.5714253731152066	0.14664479825196	0.5694142126632897	0.1860492146750669	0.2572907773095771	0.5720586087945596	0.5329325111800625	0.3809140610142033	0.112592944814181	0.7588503660991179	0.0789881360409731	0.0300905420434689	0.0532876595355308	0.0352057829867172	0.0750183596166183
682.0	0.5711272687579418	0.1465685609205602	0.5691149889945706	0.1859528334997449	0.2571563768443728	0.5717628693321334	0.5326540270886772	0.3807190587163301	0.1125338872567022	0.7584555834785732	0.0789470256173548	0.0300748154726766	0.0532595428203281	0.0351871354713545	0.0749788155988399
682.5	0.5708294972635661	0.146492408407197	0.5688161019667712	0.1858565591553075	0.2570221266550018	0.5714674569600753	0.5323758544889832	0.3805242698500252	0.112474896015106	0.7580612403934102	0.0789059609852315	0.0300591064956565	0.0532314578704442	0.0351685091060739	0.0749393162118414
683.0	0.5705320580665334	0.1464163405683667	0.5685175510029523	0.1857603914617905	0.2568880264857384	0.5711723711287839	0.5320979928506903	0.3803296940610807	0.112415970975987	0.7576673360993503	0.0788649420670223	0.0300434150824504	0.0532034046311796	0.0351499038542938	0.0748998613788562
683.5	0.5702349506025739	0.1463403572608879	0.5682193355274902	0.1856643302396313	0.2567540760814348	0.5708776112898811	0.5318204416447077	0.3801353309960643	0.1123571120261979	0.7572738698537893	0.0788239687853207	0.0300277412031677	0.05317538304796	0.0351313196795164	0.0748604510232937
684.0	0.5699381743086899	0.1462644583419003	0.5679214549660734	0.1855683753096681	0.25662027518752	0.5705831768962082	0.5315432003431407	0.3799411803023181	0.1122983190528486	0.756880840915789	0.0787830410628943	0.0300120848279855	0.0531473930663366	0.0351127565453284	0.0748210850687385
684.5	0.569641728623153	0.1461886436688639	0.5676239087456982	0.1854725264931387	0.2564866235499978	0.5702890674018231	0.5312662684192875	0.379747241627956	0.1122395919433055	0.7564882485460755	0.078742158822684	0.0299964459271483	0.053119434631985	0.0350942144154002	0.0747817634389501
685.0	0.5693456129855007	0.1461129130995583	0.567326696294666	0.1853767836116796	0.2563531209154454	0.5699952822619971	0.5309896453476358	0.3795535146218614	0.1121809305851907	0.7560960920070332	0.0787013219878039	0.0299808244709678	0.0530915076907054	0.0350756932534858	0.0747424860578624
685.5	0.5690498268365318	0.1460372664920816	0.567029817042579	0.1852811464873244	0.2562197670310116	0.5697018209332113	0.5307133306038597	0.3793599989336855	0.1121223348663814	0.7557043705627005	0.0786605304815403	0.0299652204298227	0.0530636121884219	0.0350571930234228	0.074703252849583
686.0	0.5687543696183042	0.1459617037048497	0.5667332704203366	0.1851856149425032	0.2560865616444155	0.569408682873153	0.5304373236648157	0.3791666942138453	0.1120638046750092	0.7553130834787656	0.078619784227352	0.0299496337741587	0.0530357480711824	0.0350387136891316	0.0746640637383929
686.5	0.5684592407741306	0.1458862245965953	0.5664370558601322	0.1850901888000414	0.2559535045039448	0.5691158675407133	0.5301616240085406	0.3789736001135215	0.1120053398994591	0.7549222300225616	0.078579083148869	0.0299340644744879	0.0530079152851581	0.0350202552146159	0.0746249186487462
687.0	0.5681644397485753	0.1458108290263671	0.5661411727954484	0.1849948678831583	0.2558205953584541	0.5688233743959831	0.5298862311142472	0.3787807162846562	0.1119469404283693	0.754531809463062	0.0785384271698927	0.0299185125013891	0.0529801137766432	0.0350018175639618	0.074585817505269
687.5	0.5678699659874512	0.1457355168535288	0.5658456206610549	0.1848996520154666	0.2556878339573635	0.5685312029002502	0.5296111444623212	0.3785880423799513	0.11188860615063	0.7541418210708761	0.0784978162143949	0.0299029778255072	0.0529523434920545	0.0349834007013381	0.0745467602327596
688.0	0.5675758189378148	0.1456602879377585	0.5655503988930044	0.184804541020971	0.2555552200506569	0.5682393525159954	0.5293363635343183	0.3783955780528661	0.111830336955383	0.7537522641182449	0.0784572502065176	0.0298874604175535	0.0529246043779313	0.0349650045909955	0.0745077467561875
688.5	0.5672819980479651	0.1455851421390475	0.565255506928628	0.1847095347240671	0.2554227533888806	0.5679478227068908	0.5290618878129612	0.3782033229576156	0.1117721327320209	0.7533631378790365	0.0784167290705726	0.0298719602483049	0.0528968963809345	0.0349466291972669	0.0744687770006933
689.0	0.5669885027674377	0.1455100793176999	0.5649609442065332	0.1846146329495401	0.2552904337231414	0.5676566129377945	0.5287877167821354	0.3780112767491684	0.1117139933701865	0.752974441628741	0.0783762527310409	0.0298564772886041	0.0528692194478469	0.0349282744845669	0.0744298508915881
689.5	0.5666953325470034	0.1454350993343311	0.564666710166599	0.1845198355225645	0.2551582608051056	0.567365722674749	0.528513849926887	0.3778194390832444	0.1116559187597717	0.7525861746444669	0.0783358211125722	0.0298410115093596	0.0528415735255725	0.0349099404173916	0.0743909683543526
690.0	0.5664024868386637	0.1453602020498677	0.5643728042499733	0.1844251422687024	0.255026234386997	0.5670751513849772	0.5282402867334183	0.3776278096163132	0.1115979087909175	0.7521983362049361	0.0782954341399845	0.029825562881545	0.0528139585611361	0.0348916269603184	0.0743521293146373
690.5	0.5661099650956478	0.1452853873255458	0.5640792258990687	0.1843305530139024	0.2548943542215954	0.56678489853688	0.5279670266890862	0.3774363880055921	0.1115399633540126	0.75181092559048	0.0782550917382638	0.0298101313761993	0.0527863745016834	0.0348733340780057	0.0743133336982618
691.0	0.5658177667724087	0.1452106550229109	0.5637859745575592	0.1842360675844992	0.2547626200622354	0.5664949636000315	0.5276940692823978	0.3772451739090438	0.1114820823396932	0.7514239420830343	0.0782147938325632	0.0297947169644262	0.05275882129448	0.0348550617351929	0.074274581431214
691.5	0.5655258913246206	0.1451360050038169	0.5634930496703769	0.1841416858072116	0.2546310316628043	0.5662053460451777	0.5274214140030072	0.3770541669853747	0.1114242656388421	0.7510373849661356	0.078174540348203	0.0297793196173947	0.0527312988869115	0.0348368098966996	0.0742358724396499
692.0	0.5652343382091753	0.1450614371304247	0.5632004506837084	0.1840474075091424	0.2544995887777413	0.5659160453442321	0.5271490603417134	0.3768633668940327	0.1113665131425881	0.7506512535249159	0.0781343312106698	0.029763939306338	0.0527038072264832	0.0348185785274263	0.0741972066498932
692.5	0.564943106884178	0.1449869512652021	0.5629081770449904	0.1839532325177767	0.2543682911620352	0.5656270609702732	0.5268770077904558	0.3766727732952056	0.1113088247423052	0.750265547046099	0.0780941663456162	0.0297485760025542	0.0526763462608196	0.0348003675923532	0.0741585839884347
693.0	0.5646521968089456	0.1449125472709225	0.5626162282029081	0.1838591606609811	0.2542371385712235	0.5653383923975407	0.5266052558423119	0.3764823858498187	0.1112512003296119	0.7498802648179962	0.0780540456788604	0.0297332296774052	0.0526489159376639	0.0347821770565406	0.0741200043819317
693.5	0.5643616074440018	0.1448382250106643	0.5623246036073897	0.1837651917670028	0.2541061307613907	0.5650500391014331	0.5263338039914938	0.3762922042195333	0.1111936397963709	0.7494954061305017	0.0780139691363858	0.0297179003023175	0.0526215162048782	0.0347640068851285	0.074081467757208
694.0	0.5640713382510744	0.1447639843478098	0.5620333027096044	0.1836713256644683	0.2539752674891665	0.564762000558504	0.5260626517333455	0.3761022280667443	0.1111361430346878	0.7491109702750876	0.0779739366443401	0.0297025878487813	0.0525941470104426	0.0347458570433363	0.0740429740412528
694.5	0.5637813886930921	0.1446898251460447	0.5617423249619583	0.1835775621823825	0.2538445485117246	0.5644742762464595	0.5257917985643396	0.3759124570545786	0.111078709936911	0.7487269565448008	0.0779339481290356	0.0296872922883506	0.0525668083024551	0.0347277274964626	0.0740045231612208
[truncated: 8,611 more rows]
