# Supplementary material for: Dissociative ionization cross sections of isobutanol
Source: Sci Rep. 2025 Nov 28;15:44518. doi: 10.1038/s41598-025-28167-3 (PMC12738736; doi:10.1038/s41598-025-28167-3)
Supplement: Supplementary file 4 — Supplementary Information 4. [file 41598_2025_28167_MOESM4_ESM.csv]

energy	CH_2OH	CH_4O	CH_5O	COH\C_2H_5	CO\C_2H_4	C_2HO\C_3H_5	C_2H_2O\C_3H_6	C_2H_3	C_3H_3	C_3H_7	C_3H_7O	C_4H_7\C_3H_3O	C_4H_8\C_3H_4O	C_4H_9\C_3H_5O	C_4H_{10}O
1.0	0.0	0.0	0.0	0.0	0.0	0.0	0.0	0.0	0.0	0.0	0.0	0.0	0.0	0.0	0.0
1.5	0.0	0.0	0.0	0.0	0.0	0.0	0.0	0.0	0.0	0.0	0.0	0.0	0.0	0.0	0.0
2.0	0.0	0.0	0.0	0.0	0.0	0.0	0.0	0.0	0.0	0.0	0.0	0.0	0.0	0.0	0.0
2.5	0.0	0.0	0.0	0.0	0.0	0.0	0.0	0.0	0.0	0.0	0.0	0.0	0.0	0.0	0.0
3.0	0.0	0.0	0.0	0.0	0.0	0.0	0.0	0.0	0.0	0.0	0.0	0.0	0.0	0.0	0.0
3.5	0.0	0.0	0.0	0.0	0.0	0.0	0.0	0.0	0.0	0.0	0.0	0.0	0.0	0.0	0.0
4.0	0.0	0.0	0.0	0.0	0.0	0.0	0.0	0.0	0.0	0.0	0.0	0.0	0.0	0.0	0.0
4.5	0.0	0.0	0.0	0.0	0.0	0.0	0.0	0.0	0.0	0.0	0.0	0.0	0.0	0.0	0.0
5.0	0.0	0.0	0.0	0.0	0.0	0.0	0.0	0.0	0.0	0.0	0.0	0.0	0.0	0.0	0.0
5.5	0.0	0.0	0.0	0.0	0.0	0.0	0.0	0.0	0.0	0.0	0.0	0.0	0.0	0.0	0.0
6.0	0.0	0.0	0.0	0.0	0.0	0.0	0.0	0.0	0.0	0.0	0.0	0.0	0.0	0.0	0.0
6.5	0.0	0.0	0.0	0.0	0.0	0.0	0.0	0.0	0.0	0.0	0.0	0.0	0.0	0.0	0.0
7.0	0.0	0.0	0.0	0.0	0.0	0.0	0.0	0.0	0.0	0.0	0.0	0.0	0.0	0.0	0.0
7.5	0.0	0.0	0.0	0.0	0.0	0.0	0.0	0.0	0.0	0.0	0.0	0.0	0.0	0.0	0.0
8.0	0.0	0.0	0.0	0.0	0.0	0.0	0.0	0.0	0.0	0.0	0.0	0.0	0.0	0.0	0.0
8.5	0.0	0.0	0.0	0.0	0.0	0.0	0.0	0.0	0.0	0.0	0.0	0.0	0.0	0.0	0.0
9.0	0.0	0.0	0.0	0.0	0.0	0.0	0.0	0.0	0.0	0.0	0.0	0.0	0.0	0.0	0.0
9.5	0.0	0.0	0.0	0.0	0.0	0.0	0.0	0.0	0.0	0.0	0.0	0.0	0.0	0.0	0.0
10.0	0.0	0.0	0.0	0.0	0.0	0.0	0.0	0.0	0.0	0.0	0.0	0.0	0.0	0.0	0.0
10.5	0.0	0.0	0.0	0.0	0.0	0.0	0.0	0.0	0.0	0.0	0.0	0.0	0.0	0.0	0.0
11.0	0.0	0.0	0.0	0.0	0.0	0.0	0.0	0.0	0.0	0.0	0.0	0.0	0.0	0.0	0.0
11.5	0.0	0.0	0.0	0.0	0.0	0.0	0.0	0.0	0.0	0.0	0.0	0.0	0.0	0.0	0.0
12.0	1.15607260463403e-05	0.0	5.791498962894779e-05	0.0	8.948068715939371e-06	0.0	0.0	0.0	9.105220745964327e-06	0.0	0.0	1.2222449751715787e-06	7.880626138200103e-06	6.748893879291879e-06	1.0261045703327426e-05
12.5	0.0004449043756828	4.9475243471753456e-05	0.0009764624670906	0.0	0.0002433276222821	0.0	0.0005	0.0	0.0001661139967958	0.0003225836708042	3.791830161442105e-05	3.047701915758805e-05	0.0001196618203978	9.67864459901238e-05	0.0001588823274661
13.0	0.0021247387910439	0.000362212933253	0.0036258187026273	0.0002251207567908	0.0010783665536917	0.0002755648294738	0.0023	0.0	0.0006406387369316	0.0020626813670306	0.0002269842678399	0.0001318307434925	0.0004193555630742	0.0003272399475318	0.0005632615370556
13.5	0.0059947693378486	0.0011693635455322	0.0090155032498661	0.0010109762226169	0.0029445466745077	0.0022686025621574	0.0062	0.0	0.0016287938980651	0.0064308367900057	0.0006941414819343	0.0003558904887718	0.0010051171192461	0.0007652731533112	0.0013603335481256
14.0	0.0113583455486191	0.0023683645011115	0.015823249110293	0.0023049624334199	0.0054775319063989	0.0058435779802027	0.0115	3.2747196444617467e-05	0.002900891500494	0.0128179038748213	0.001370870856294	0.0006576675234661	0.0017198838668466	0.0012862293895402	0.0023402700490735
14.5	0.0182430962588158	0.0039585459951885	0.024140525523369	0.0040962911376201	0.0086949202312624	0.010949655393089	0.0183	0.0021861488904318	0.0044717842496938	0.0212284000921199	0.0022581632552751	0.0010394621645925	0.002575607178766	0.0019001303932546	0.0035187477182142
15.0	0.0282969510306855	0.0063049925035401	0.036086178945614	0.0067741141507672	0.0133771521684431	0.018651825070179	0.0281	0.0056659770309143	0.0067363204313409	0.0336110269290339	0.0035627366445495	0.0015943534806153	0.0037958838043503	0.0027705765119713	0.0052019732438227
15.5	0.0404215065034975	0.0091782777421725	0.0501332816242456	0.0101145248373515	0.0189947879682247	0.0283809937425495	0.0398	0.0104636180701241	0.0094144492760797	0.0487245986040933	0.0051518777532556	0.0022587850503735	0.0052148699977682	0.0037736066526836	0.0071642447673557
16.0	0.0539695302797023	0.0124290744667949	0.0654985705293498	0.0139495418853709	0.0252452526869566	0.0396588105679331	0.0528	0.01637890872781	0.0123582917810041	0.0657791322228331	0.0069422327547527	0.0029968465497637	0.0067519202546028	0.004851331368176	0.0092945179175786
16.5	0.0696420030306044	0.0162154548562925	0.0830604705498535	0.0184517763086591	0.0324586777251517	0.0529663714353816	0.0678	0.0235781910028188	0.0157324392774014	0.0856150571357844	0.0090227451108247	0.0038478286576083	0.0084987928809517	0.0060703658851084	0.0117187341428323
17.0	0.0873057705560016	0.0205072569499007	0.1026532374570242	0.0235880944957292	0.0405724432981918	0.0682109196222934	0.0847	0.032027997939001	0.0195057912194036	0.1080721685437054	0.011376470259455	0.0048042827059652	0.010438221665768	0.0074182015941446	0.0144131806960637
17.5	0.1060490945411466	0.0250887962481684	0.1232174324574193	0.0291082737701224	0.0491638638259685	0.0846646867016984	0.1026	0.0413727995856235	0.0234764980421691	0.132015535936026	0.0138840469330487	0.0058162036084796	0.0124630433244943	0.0088190058083605	0.0172297095932083
18.0	0.1261538283471633	0.0300232665258041	0.1451092599918479	0.0350807888504346	0.0583659222852053	0.1025174259722084	0.1218	0.0516744488103206	0.0277111813389215	0.1577815712946585	0.0165811050343052	0.0068994292487508	0.0146105928108739	0.010299954249132	0.0202195259380289
18.5	0.1473898296258245	0.0352538978722293	0.168080461745192	0.0414365468236327	0.068073470001682	0.1215618994557059	0.1419	0.0628110995612651	0.0321617104874885	0.1850741481819002	0.0194366673037609	0.0080415907146166	0.0168566300203041	0.0118443988515199	0.0233488459889491
19.0	0.1693143044953181	0.0406723545668593	0.1916460598867913	0.0480448808917635	0.0780836096829236	0.1414083798345002	0.1628	0.0745605951492174	0.036734403675274	0.2133272075156511	0.0223914577096853	0.0092187933083338	0.0191534424481277	0.0134193552067293	0.0265512887055274
19.5	0.1922908513787215	0.0463636510768055	0.2162367925059179	0.0550030300227222	0.0885655715530576	0.1623369850618602	0.1845	0.0870509233116114	0.0415109700497264	0.2429892107698	0.0254927127571315	0.0104510878255884	0.0215449742042306	0.0150561368693889	0.0298874873449177
20.0	0.2156214461474472	0.052157784366159	0.2410817240417478	0.0621069942759173	0.0991989892534457	0.1837412188028741	0.2066	0.099942614306041	0.0463427851675728	0.2731710444269962	0.0286472728635263	0.0117007216659737	0.0239550707199463	0.0167019126471049	0.0332515898586186
20.5	0.2391784300372352	0.0580214438619871	0.2660581458069636	0.0693138066322394	0.1099267473741775	0.2054877111161944	0.2289	0.1131429589602012	0.051205358430436	0.3037009005800334	0.0318372915755761	0.0129610321917386	0.0263724852553266	0.0183493994073494	0.036627683132271
21.0	0.2629190804794259	0.0639421727470581	0.2911357761820518	0.0766057503457719	0.1207306015537929	0.2275185867744684	0.2514	0.1266028682231005	0.0560920807609333	0.3345158544517238	0.0350563192764492	0.0142299322730931	0.0287950351374163	0.0199975628790363	0.0400124739621739
21.5	0.2873455483349206	0.0700406624220804	0.3168824561440259	0.0841254839783571	0.1318420878076618	0.2502538980036978	0.2745	0.1405443797158736	0.0611118190846309	0.3662488623384982	0.0383707882947059	0.0155347557689056	0.0312794461248993	0.0216861316520505	0.0434846059341436
22.0	0.3117620699098848	0.0761463504899924	0.3425388904314271	0.0916668385974861	0.1429426148878763	0.2730778855312862	0.2975	0.1546138080627769	0.0661177758289418	0.3980090884298545	0.0416874362240961	0.0168379932439163	0.033751150907835	0.0233636352849381	0.0469402929284059
22.5	0.3360910958425522	0.0822388184816561	0.3680320457365059	0.0992032458859568	0.1539976084132569	0.2959076777947826	0.3205	0.1687523074089736	0.0710952956585784	0.4296914045128225	0.0449953550544871	0.0181356172738381	0.0362035386350171	0.0250258457980254	0.0503701525179753
23.0	0.3602662662315321	0.088300525924325	0.3932999880359045	0.1067117972805362	0.1649775279720619	0.31867167127324	0.3433	0.1829085823076653	0.0760319204506258	0.4612055685984685	0.0482851858361307	0.019424188968316	0.0386310346404891	0.0266692183062778	0.0537662618528289
23.5	0.384231099565053	0.0943164808908811	0.4182905181183335	0.1141728349533211	0.1758572721305553	0.3413082887503156	0.3658	0.1970381101773524	0.0809171224335168	0.4924745128920441	0.0515489400058475	0.0207007881664624	0.0410289696547337	0.0282908026583815	0.0571219745863485
24.0	0.4079378079786554	0.1002739406000431	0.4429599525364985	0.1215695778871269	0.1866156418974923	0.363764840096569	0.3882	0.2111024153139144	0.0857420650923401	0.5234327897056742	0.0547798373122192	0.0219629505428816	0.0433934636634116	0.029888165404885	0.0604317580707852
24.5	0.4313462347671578	0.1061621416588963	0.4672720406754727	0.1288877833421091	0.1972348603867513	0.3859964879344863	0.4102	0.2250684005291794	0.0904993902654591	0.554025172543694	0.0579721600087421	0.0232086113402531	0.0457213232642064	0.0314593211614776	0.0636910492978334
25.0	0.4545650892297	0.1120070929912802	0.4913506952258549	0.1361580311041708	0.2077651314586855	0.4080929621347542	0.4321	0.2389824888695191	0.0952128108180927	0.5843881940812846	0.0611402463968225	0.0244437009820285	0.0480249728906671	0.0330129984703482	0.0669170587248659
25.5	0.4780584033393664	0.1179226833191252	0.5157012158929475	0.1435181649110455	0.2184188469962561	0.4304662920621679	0.4542	0.2530824159379583	0.0999800693279777	0.6151165430592321	0.0643463456536317	0.0256932213773572	0.0503539825334403	0.0345833813468522	0.0701787973273877
26.0	0.5014603316853528	0.1238184312081313	0.5399309137215558	0.1508577464973282	0.2290290152539246	0.4527846424400191	0.4762	0.2671712157923203	0.104724942645677	0.6457384989890078	0.067541128366023	0.0269375361494508	0.0526701055117566	0.0361442595120902	0.0734229291567115
26.5	0.5245049759052958	0.1296282432793031	0.5637571072327363	0.1580956648867594	0.2394744857449415	0.4748034854649129	0.4979	0.2811011652249847	0.1093924326731964	0.6759098406445073	0.0706886210235674	0.0281624095352203	0.0549459437537613	0.0376769379882223	0.0766112032536104
27.0	0.5471716207934438	0.135346499406827	0.5871616542082027	0.1652244001547449	0.2497461331144261	0.4964990062403344	0.5192	0.2948542561566415	0.1139788257485072	0.7056017981223551	0.0737858493893084	0.029366783789085	0.0571799317259577	0.0391804651955071	0.0797413709026707
27.5	0.569443515924206	0.1409686104606573	0.6101302527356754	0.1722377577751184	0.2598366082382255	0.5178514960949402	0.5401	0.3084153108224496	0.118481173136174	0.734790922740887	0.0768303922004669	0.0305498084782382	0.0593708574826528	0.0406541195585171	0.0828116831270148
28.0	0.5913073815061365	0.1464908918995269	0.6326519453579147	0.1791307087590227	0.2697401154552639	0.538844861949276	0.5607	0.3217716578585675	0.1228971931577091	0.7634584325007165	0.0798203130108391	0.0317108144167621	0.0615178160723551	0.0420973785995372	0.0858208251590752
28.5	0.6127529706098607	0.1519104515108439	0.6547186820481662	0.1858992473325725	0.2794522153961787	0.5594661888832946	0.5808	0.3349128415600086	0.1272251848195243	0.7915896310811894	0.0827540997089682	0.0328492906032887	0.0636201685907958	0.0435098918516763	0.0887678588126918
29.0	0.6337726819026969	0.1572250898789228	0.6763249354461262	0.1925402644651233	0.2889696507084801	0.5797053509121014	0.6005	0.3478303616000909	0.1314639516765889	0.8191733929424508	0.0856306109328313	0.0339648638437447	0.0656775062278789	0.0448914571364558	0.0916521718506236
29.5	0.6544621835097013	0.1624582752310744	0.6975749795976437	0.1990821487126117	0.2983362175059041	0.5996471747634841	0.62	0.3605730673110632	0.1356336594351279	0.8463322740825197	0.088462676084895	0.035062690003356	0.0677000630345949	0.0462491348069607	0.094488010509454
30.0	0.6749947625725933	0.1676528426394777	0.718655002300389	0.2055771529833864	0.307631028461702	0.6194486100306797	0.6393	0.3732339426760276	0.1397704394739541	0.8732896171203777	0.091273652420252	0.0361520725495062	0.0697059822718738	0.0475953638662892	0.0973006730417836
30.5	0.6951038269215705	0.1727424296345314	0.7392823805855673	0.2119437082957926	0.3167326811965669	0.6388635133775379	0.6581	0.3856635456229628	0.1438192673425814	0.899699902017532	0.0940274373442913	0.0372187491009066	0.071667911102731	0.0489115041352911	0.100051958707567
31.0	0.7147875071830528	0.1777263699249147	0.7594567881895158	0.218180730364619	0.3256404579800849	0.6578881261231604	0.6766	0.3978580554037759	0.1477800008262586	0.9255598728191636	0.0967237044640329	0.0382626415394346	0.0735859004561452	0.0501976403016131	0.1027419116224639
31.5	0.7340453906308049	0.1826043806903201	0.7791792711548687	0.2242876337998114	0.3343542905484671	0.6765202456065188	0.6947	0.409814755786338	0.1516527730600652	0.9508682480000904	0.0993623322554436	0.039283747402464	0.07546012550721	0.0514539365323549	0.1053707522284418
32.0	0.7528783257648195	0.1873765121066832	0.7984520557250039	0.2302642676511256	0.3428746723279614	0.6947590262557002	0.7124	0.4215319002730535	0.1554379544113007	0.9756254596046234	0.1019433769324814	0.0402821296272845	0.0772908678356322	0.0526806247704652	0.1079388521306592
32.5	0.7712882496613772	0.1920431026756733	0.817278379259684	0.2361108582664229	0.3512025809376489	0.7126048030559419	0.7296	0.4330085919588023	0.1591361188971219	0.999833422462546	0.1044670484493865	0.0412579074989539	0.0790784997564887	0.0538779944776793	0.110446711986369
33.0	0.7892780355294117	0.1966047397154717	0.8356623414898828	0.241827958667361	0.3593394098066082	0.730058935002782	0.7465	0.4442446765283614	0.162748014613498	1.0234953301383198	0.1069336892872352	0.0422112486648545	0.0808234705655204	0.0550463836494863	0.1128949420853037
33.5	0.8068513581842716	0.2010622244370468	0.8536087737348111	0.2474164037268054	0.3672869078671102	0.747123666366132	0.763	0.455240647027207	0.1662745377103477	1.0466154746220104	0.1093437557125945	0.043142362094156	0.0825262944713827	0.0561861709485358	0.1152842453028994
34.0	0.8240125754005654	0.2054165410915988	0.8711231239773688	0.2528772705066272	0.3750471264002303	0.7638020038131843	0.7791	0.465997559167443	0.1697167095005565	1.0691990870914037	0.1116978012297177	0.044051491873892	0.084187540014092	0.0572977688213928	0.1176154021450431
34.5	0.8407666233319254	0.2096688297306616	0.8882113559379508	0.258211843182526	0.3826223722135681	0.7800976076420186	0.7948	0.4765169560507462	0.173075656337829	1.0912521973659106	0.1139964619781719	0.0449389117455093	0.0858078207926892	0.0583816174798796	0.1198892576361829
35.0	0.857118924388616	0.2138203621707375	0.904879860503236	0.263421582044223	0.3900151664233668	0.7960146955635719	0.8101	0.4868008013017297	0.176352591940457	1.1127815099353753	0.1162404438552284	0.0458049202966319	0.0873877873461843	0.0594381796426243	0.1221067098320002
35.5	0.873075306145636	0.2178725207996237	0.9211353780588154	0.2685080961150972	0.3972282081960375	0.8115579576379248	0.8251	0.4968514197076858	0.1795488018755273	1.1337942946826138	0.1184305111669772	0.0466498367324978	0.088928120050429	0.060467935945086	0.1242686997638077
36.0	0.8886419300160671	0.2218267799021452	0.9369849304447138	0.2734731189854565	0.4042643428777855	0.8267324811225707	0.8397	0.5066714445543247	0.1826656299513113	1.1542982906294734	0.1205674766341506	0.0474739971601798	0.0904295229099542	0.0614713809374479	0.1263762026447516
36.5	0.903825228568693	0.2256846892192235	0.952435761403324	0.2783184874985378	0.411126534006534	0.8415436841265859	0.8539	0.5162637709321516	0.1857044662949842	1.1743016212244088	0.1226521925982895	0.0482777513263818	0.0918927181382477	0.0624490195995321	0.1284302201881002
37.0	0.9186318504970966	0.2294478594864822	0.9674952845221532	0.2830461229684874	0.4178178387584662	0.8559972570866557	0.8678	0.5256315143650154	0.1886667369188441	1.193812719857236	0.1246855432913764	0.0490614597564266	0.0933184414326576	0.0634013643104609	0.1304317739057054
37.5	0.9332371328547208	0.2331600529032354	0.9823484266195396	0.2877099682423235	0.424418026263087	0.870256258831321	0.8814	0.5348745598420553	0.1915884909389365	1.2130593141790036	0.1266913154945771	0.0498344901751373	0.0947245428672497	0.0643405505958537	0.1324058086192979
38.0	0.9474873940443987	0.2367828581337448	0.9968335464425512	0.2922626048981047	0.4308572154397154	0.8841772222900268	0.8948	0.5439046124206601	0.1944381971668529	1.2318415783351324	0.1286486405575608	0.0505886377363579	0.0960954423355217	0.0652559997482966	0.134330544374322
38.5	0.9613855925940494	0.2403169809094412	1.0109540336011076	0.2967048598057665	0.4371367739857678	0.897762568197427	0.9078	0.5527229064946416	0.1972165034981028	1.2501632193510943	0.1305579079315147	0.0513240640658398	0.097431480508525	0.0661479515690091	0.136206452818231
39.0	0.9749383301580208	0.2437640415580094	1.024717076323728	0.3010386941941284	0.4432597234989415	0.9110181590324368	0.9205	0.5613328251509861	0.1999248004112098	1.2680326979658134	0.1324200032417051	0.0520411248518052	0.0987333625270157	0.067016892315497	0.1380345156510992
39.5	0.9881522748292372	0.2471256812193005	1.0381298980640234	0.3052661005157604	0.4492291129917433	0.9239499618465696	0.9329	0.5697378476909407	0.2025644869163554	1.2854585787452537	0.1342358226682537	0.0527401788712955	0.1000017951862318	0.0678633083097826	0.1398157174580963
40.0	1.0010341338100175	0.2504035546260972	1.051199731957111	0.3093890930239756	0.4550480067227864	0.9365640188208464	0.9449	0.5779415285670525	0.2051369654192527	1.3024494929364954	0.1360062690934582	0.0534215865734322	0.1012374846346191	0.0686876844736745	0.141551042439601
40.5	1.0135906295552952	0.2535993237861392	1.063933798653396	0.3134096995062931	0.4607194735848558	0.948866421401812	0.9567	0.5859474787756028	0.2076436372570096	1.3190141059751597	0.1377322487327949	0.0540857088444307	0.1024411343842845	0.069490503067297	0.1432414715816287
41.0	1.0258284789970098	0.2567146524648874	1.076339287140802	0.3173299540466787	0.4662465778736739	0.960863287623733	0.9682	0.5937593494418792	0.2100858988290325	1.3351610891261354	0.1394146681954804	0.0547329059337763	0.1036134435968228	0.0702722426068864	0.1448879802153765
41.5	1.0377543755020715	0.2597512013796035	1.0884233382107749	0.3211518907028269	0.4716323712809878	0.9725607422667664	0.9793	0.6013808173634964	0.2124651382547355	1.3508990947950883	0.1410544319264654	0.0553635365232826	0.1047551056123455	0.071033376940648	0.1464915359205726
42.0	1.0493749732549835	0.2627106240251841	1.100193030262527	0.3248775379971775	0.4768798859730804	0.9839648995389269	0.9902	0.6088155723018424	0.2147827324975236	1.3662367350993465	0.1426524399870534	0.0559779569227963	0.1058668066932374	0.0717743744639343	0.1480530967324994
42.5	1.060696873790559	0.2655945630609548	1.1116553671746217	0.3285089141314128	0.4819921286312991	0.9950818480035868	1.0008	0.6160673058339481	0.2170400449013501	1.3811825633321475	0.1442095861360731	0.0565765203781246	0.1069492249574263	0.0724956974571682	0.1495736096171487
43.0	1.0717266144326458	0.2684046471954155	1.122817268003638	0.3320480228440278	0.4869720753449377	1.0059176375044154	1.0111	0.6231397015969576	0.2192384230921923	1.3957450579945947	0.1457267561777276	0.0571595764783733	0.1080030294788361	0.0731978015318544	0.1510540091830232
43.5	1.0824706584218224	0.271142488512855	1.1336855582967855	0.3354968498393195	0.4918226672590114	1.0164782678665565	1.0212	0.6300364267751398	0.221379197202144	1.4099326091054845	0.1472048265459813	0.0577274706513086	0.1090288795352414	0.0738811351717096	0.1524952166016767
44.0	1.0929353865390623	0.2738096801919039	1.144266962829374	0.3388573597239372	0.4965468068902757	1.0267696791767822	1.031	0.636761124695253	0.2234636783785716	1.423753506531059	0.1486446630986595	0.0582805437366201	0.110027423985995	0.0745461393574344	0.1538981387122634
44.5	1.1031270900536665	0.2764077945715659	1.1545680995993046	0.3421314933940745	0.501147355034454	1.0367977434666875	1.0405	0.6433174084102625	0.2254931575449856	1.437215930105009	0.1500471200973813	0.05881913162809	0.1109993007640931	0.0751932472649687	0.1552636672881655
45.0	1.1130519648427362	0.278938381525134	1.1645954749296314	0.3453211658225552	0.5056271281961616	1.0465682576419877	1.0498	0.6497088551640784	0.2274689043840082	1.4503279413342594	0.1514130393520705	0.0593435649766665	0.111945136468807	0.0758228840282378	0.1565926784462571
45.5	1.1227161065462714	0.2814029671067229	1.1743554795469395	0.3484282642005725	0.5099888964805932	1.0560869375179047	1.0588	0.6559390016413142	0.2293921665161298	1.463097476508432	0.1527432495111138	0.0598541689473286	0.1128655460466729	0.0764354665584255	0.1578860321815596
46.0	1.1321255066369578	0.2838030524390018	1.183854385518122	0.35145464639373	0.5142353818927663	1.0653594128357229	1.0676	0.6620113399161748	0.2312641688508777	1.4755323410507972	0.1540385654803119	0.060351263023413	0.1137611325500129	0.0770314034127232	0.159144572011992
46.5	1.1412860492969914	0.2861401128141335	1.1930983439412963	0.3544021396764026	0.5183692569960967	1.0743912231490198	1.0762	0.66792931402364	0.2330861130896315	1.487640204966253	0.1552997879556089	0.0608351608527765	0.1146324869633877	0.0776110947063101	0.1603691247196504
47.0	1.1502035090061318	0.2884155969829829	1.20209338329826	0.3572725397123219	0.5223931438873993	1.0831878144800915	1.0845	0.6736963170841841	0.2348591773616301	1.4994285992576175	0.1565277030562279	0.0613061701307848	0.1154801880894675	0.0781749320620335	0.1615605001765765
47.5	1.1588835487556943	0.290630926610366	1.210845408386264	0.3600676097527541	0.5263096134501345	1.0917545366577626	1.0927	0.6793156889205083	0.2365845159767722	1.5109049131955905	0.1577230820463013	0.0617645925156749	0.1163048024867706	0.0787232985928925	0.1627194912443418
48.0	1.1673317188125616	0.2927874958765365	1.2193601997560797	0.3627890800267335	0.5301211848519304	1.100096641257316	1.1006	0.6847907141112196	0.2382632592806389	1.5220763923402143	0.1588866811343823	0.0622107235723271	0.1171068844525754	0.0792565689129868	0.1638468737379711
48.5	1.1755534559656295	0.2948866712072608	1.2276434135915224	0.3654386473005656	0.5338303252561531	1.1082192800718005	1.1082	0.6901246204321793	0.2398965135987909	1.532950137222828	0.1600192413413859	0.0626448527409208	0.1178869760450686	0.0797751091730907	0.1649434064458064
49.0	1.183554083194534	0.2969297911167539	1.2357005819728517	0.3680179745862754	0.5374394497206306	1.116127504051546	1.1157	0.6953205776414118	0.2414853612588365	1.543533102607424	0.1611214884285387	0.0630672633273392	0.1186456071394672	0.0802792771174539	0.1660098311978586
49.5	1.1913388097071187	0.2989181661494615	1.243537113472946	0.3705286909808716	0.5409509212596058	1.1238262626555244	1.123	0.7003816965680947	0.2430308606800512	1.5538320972591768	0.1621941328778357	0.0634782325125312	0.1193832955134493	0.0807694221588196	0.1670468729760404
50.0	1.1989127312979964	0.3008530789082059	1.2511582940408952	0.3729723916202545	0.5443670510476378	1.1313204035642388	1.1301	0.7053110284702986	0.2445340465214746	1.5638537841557951	0.1632378699183252	0.0638780313783523	0.1201005469577608	0.0812458854690002	0.1680552400604244
50.5	1.2062808309858206	0.3027357841575707	1.2585692881327586	0.3753506377333437	0.5476900987465257	1.1386146727092403	1.137	0.7101115646298477	0.2459959298804235	1.5736046810844024	0.164253379592274	0.0642669249476759	0.1207978554083373	0.0817090000826556	0.1690356242063364
51.0	1.2134479798915585	0.304567508992622	1.2657751400538082	0.3776649567835689	0.5509222729384318	1.1457137145792071	1.1437	0.7147862361560052	0.247417498534272	1.5830911615729233	0.1652413268559162	0.0646451722368175	0.1214757030966988	0.0821590910121967	0.1699887008476875
51.5	1.220418938324246	0.3063494530641467	1.272780775480607	0.3799168426862556	0.5540657316502516	1.1526220727668464	1.1502	0.7193379139726538	0.2487997172191521	1.5923194561105674	0.1662023617100748	0.0650130263185268	0.1221345607157514	0.082596475371976	0.1709151293224773
52.0	1.2271983570444278	0.3080827888525597	1.2795910031349005	0.382107756091693	0.5571225829559505	1.1593441907247422	1.1565	0.723769408966319	0.2501435279399466	1.601295653617002	0.1671371193564637	0.0653707343940039	0.1227748875984593	0.0830214625101452	0.1718155531168682
52.5	1.233790778678812	0.3097686619834971	1.286210516584493	0.3842391247247794	0.5600948856450737	1.1658844127017305	1.1627	0.7280834722747641	0.2514498503065917	1.6100257031242786	0.1680462203759406	0.0657185378725636	0.1233971319071455	0.0834343541467506	0.1726906001246479
53.0	1.2402006392626437	0.311408191578888	1.2926438961491646	0.3863123437731402	0.5629846499469667	1.1722469848344756	1.1687	0.7322827956980336	0.2527195818922705	1.618515415639569	0.1689302709254001	0.0660566724577316	0.124001730831446	0.083835444516809	0.1735408829192722
53.5	1.246432269888947	0.3130024706379871	1.2988956108922094	0.3883287763165093	0.5657938383014322	1.1784360563716942	1.1745	0.7363700122157468	0.2539535986095938	1.6267704661603344	0.1697898629503627	0.0663853682386918	0.1245891107931716	0.0842250205172546	0.1743669990360064
54.0	1.2524898984461523	0.3145525664434688	1.304970020680468	0.3902897537909519	0.5685243661676005	1.1844556810109277	1.1801	0.7403476965961577	0.2551527551013136	1.6347963958167298	0.1706255744106479	0.0667048497861291	0.1251596876565427	0.0846033618567874	0.1751695312619816
54.5	1.2583776514277412	0.3160595209882367	1.310871378297743	0.392196576482231	0.5711781028637448	1.1903098183300147	1.1856	0.7442183660840501	0.2563178851425207	1.642598614118913	0.1714379695168174	0.0670153362516212	0.1257138669424451	0.0849707412077684	0.1759490479322423
55.0	1.264099555799423	0.3175243514190928	1.3166038315982869	0.3940505140432498	0.5737568724316077	1.1960023352973648	1.191	0.7479844811559231	0.2574498020516401	1.6501824012894373	0.1722275989753335	0.067317041469832	0.1262520440455228	0.0853274243594156	0.1767061032300965
55.5	1.2696595409110525	0.3189480504938569	1.3221714256886652	0.3958528060310796	0.5762624545195633	1.2015370078469298	1.1962	0.7516484463321633	0.2585492991078549	1.6575529106632227	0.1729950002406196	0.0676101740628457	0.1267746044530667	0.0856736703716503	0.1774412374902851
56.0	1.275061440441983	0.3203315870489153	1.3275781051277262	0.3976046624595862	0.5786965852796097	1.2069175225053537	1.2012	0.7552126110370196	0.2596171499728812	1.6647151711395942	0.173740697772417	0.0678949375460619	0.1272819239647915	0.0860097317290229	0.1781549775036749
56.5	1.2803089943699233	0.3216759064745359	1.332827716135686	0.3993072643641336	0.5810609582737859	1.2121474780602035	1.2061	0.7586792704981992	0.260654109115267	1.6716740896727211	0.1744652032970213	0.0681715304351374	0.1277743689127075	0.0863358544942287	0.1788478368223419
57.0	1.285405850954528	0.322981931195597	1.3379240088044706	0.4009617643752454	0.5833572253861439	1.2172303872594603	1.2109	0.7620506666787963	0.2616609122356209	1.6784344537883975	0.1751690160711523	0.0684401463535279	0.1282522963803982	0.0866522784607835	0.1795203160640592
57.5	1.2903555687280652	0.3242505611556633	1.342870639302478	0.402569287298476	0.5855869977368842	1.22216967853359	1.2155	0.7653289892350895	0.262638276691374	1.6850009341165637	0.1758526231473584	0.0687009741402343	0.1287160544211061	0.0869592373044925	0.180172903215333
58.0	1.2951616184864227	0.3254826743025908	1.3476711720678127	0.4041309306980657	0.5877518465956891	1.2269686977325314	1.22	0.768516376494442	0.2635869019198639	1.6913780869302546	0.1765164996399945	0.0689541979574102	0.12916598227411	0.0872569587333964	0.1808060739322474
58.5	1.2998273852745954	0.3266791270740692	1.3523290819848572	0.4056477654822534	0.5898533042916698	1.2316307098708632	1.2243	0.7716149164482189	0.2645074698586877	1.6975703566828375	0.1771611089909302	0.0691999973975315	0.1296024105789508	0.0875456646359244	0.1814202918384816
59.0	1.3043561703615436	0.3278407548817116	1.356847756539752	0.4071208364883758	0.591892865117681	1.2361589008752154	1.2285	0.7746266477551955	0.2654006453624166	1.7035820785364186	0.1777869032342531	0.0694385475898671	0.1300256615871271	0.0878255712270267	0.1820160088199513
59.5	1.3087511931999969	0.3289683725924791	1.361230497950996	0.4085511630661218	0.593871986227059	1.240556379328735	1.2326	0.7775535607514706	0.2662670766148896	1.7094174808752194	0.1783943232593279	0.0696700193060262	0.1304360493709377	0.0880968891920932	0.1825936653156131
60.0	1.3130155933673846	0.3300627750063899	1.3654805252719404	0.4099397396575177	0.595792088521114	1.2448261782080705	1.2366	0.78039759846336	0.2671073955364204	1.7150806877985751	0.1789837990716586	0.0698945790643893	0.1308338800292005	0.088359823828499	0.1831536906040384
60.5	1.317152432484611	0.3311247373296048	1.3696009764624508	0.4112875363724063	0.5976545575259383	1.2489712566089122	1.2405	0.7831606576201735	0.2679222181853508	1.7205757215889117	0.1795557500510738	0.0701123892332559	0.1312194518896216	0.088614575184646	0.1836965030854275
61.0	1.3211646961098726	0.3321550156421093	1.373594910427456	0.4125954995583502	0.5994607442573148	1.2529945014566726	1.2442	0.7858445896641515	0.2687121451534736	1.7259065051507263	0.1801105852068284	0.0703236081325703	0.1315930557076276	0.0888613381963921	0.1842225105587946
61.5	1.325055295605156	0.3331543473593247	1.3774653090204996	0.413864552364041	0.601211966072695	1.256898729199334	1.2479	0.7884512017551832	0.2694777619549285	1.7310768644171908	0.1806487034292711	0.0705283901341048	0.1319549748615107	0.0891003028207872	0.1847321104940999
62.0	1.328827069973413	0.3341234516870838	1.381215079010759	0.4150955952954258	0.6029095075093862	1.2606866874799294	1.2514	0.7909822577682263	0.2702196394082441	1.736090530721503	0.1811704937377827	0.0707268857600027	0.1323054855437654	0.0893316541670477	0.1852256902991544
62.5	1.332482787664771	0.3350630300694964	1.384847054012299	0.4162895067638844	0.6045546211082394	1.2643610567864818	1.2548	0.7934394792816253	0.2709383340112626	1.7409511431305809	0.181676335524739	0.0709192417795995	0.1326448569485262	0.0895555726247261	0.185703627581156
63.0	1.3360251483504206	0.3359737666293095	1.3883639963746164	0.4174471436258949	0.6061485282222588	1.267924452077571	1.2581	0.7958245465547692	0.2716343883087388	1.7456622507391086	0.1821665987952939	0.0711056013044559	0.1329733514550346	0.0897722339890401	0.1861662904027574
63.5	1.3394567846631042	0.3368563286004396	1.39176859903375	0.4185693417137215	0.607692419809676	1.2713794243819851	1.2613	0.7981390994937465	0.2723083312524534	1.7502273149223109	0.1826416444028161	0.0712861038815507	0.133291224807092	0.0899818095833443	0.1866140375325894
64.0	1.3427802639033428	0.3377113667524163	1.3950634873234686	0.4196569163567391	0.6091874572111347	1.2747284623711828	1.2644	0.8003847386038521	0.2729606785537244	1.7546497115461457	0.1831018242798473	0.0714608855845936	0.133598726288467	0.090184466378737	0.1870472186901958
64.5	1.345998089710774	0.3385395158065353	1.3982512207462148	0.4207106628930875	0.6106347729107202	1.277973993903529	1.2674	0.8025630259279755	0.2735919330282384	1.7589327331339135	0.1835474816644779	0.0716300791034276	0.1338960988942469	0.0903803671108038	0.1874661747853552
65.0	1.349112703700138	0.3393413948435643	1.4013342947036564	0.4217313571714118	0.6120354712806599	1.2811183875394705	1.2703	0.8046754859700582	0.2742025849331567	1.7630795909885129	0.1839789513220656	0.0717938138315022	0.1341835794981338	0.0905696703935109	0.1878712381517884
65.5	1.3521264870616228	0.3401176077028944	1.4043151421868445	0.4227197560425047	0.6133906293095783	1.2841639540270104	1.2731	0.8067236066029425	0.2747931122964801	1.7670934172698156	0.1843965597622417	0.0719522159514056	0.1344613990157016	0.0907525308302655	0.188262732775266
66.0	1.3550417621254118	0.3408687433730641	1.407196135426085	0.42367659784072	0.614701297314265	1.2871129477569967	1.2758	0.8087088399600645	0.275363981238683	1.7709772670268278	0.1848006254511736	0.0721054085184497	0.1347297825636383	0.0909290991221709	0.1886409745161473
66.5	1.3578607938904173	0.3415953763736192	1.4099795875007666	0.4246026028550695	0.6159684996349647	1.289967568187896	1.2784	0.8106326033105516	0.2759156462866481	1.774734120184473	0.1851914590190692	0.072253511542313	0.1349889496150079	0.091099522173506	0.1890062713263955
67.0	1.3605857915172757	0.3422980671283028	1.4126677539094528	0.4254984737899583	0.6171932353142434	1.2927299612398402	1.2809	0.8124962799173835	0.2764485506799541	1.778366883484989	0.185569363462923	0.0723966420667462	0.1352391141505755	0.0912639431944664	0.189358923461123
67.5	1.3632189097857923	0.3429773623295921	1.4152628341006466	0.4263648962155485	0.6183764787595339	1.2954022206578588	1.2834	0.814301219878364	0.2769631266695842	1.7818783923840718	0.1859346343445206	0.0725349142473546	0.1354804848062445	0.0914225018012058	0.1896992236847348
68.0	1.3657622505170948	0.343633795294627	1.4177669729646991	0.4272025390077718	0.6195191803894922	1.297986389344298	1.2858	0.8160487409497289	0.2774597958091375	1.7852714129020075	0.1862875599837273	0.0726684394274731	0.1357132650166606	0.0915753341132228	0.1900274574717426
68.5	1.3682178639608311	0.3442678863125913	1.4201822622873954	0.4280120547780398	0.6206222672643354	1.3004844606605257	1.288	0.8177401293522847	0.277938969238641	1.7885486434301383	0.1866284216470996	0.0727973262121552	0.1359376531550446	0.0917225728481386	0.1903439032023305
69.0	1.3705877501478103	0.3448801429836243	1.4225107421657923	0.428794080292723	0.621686643700352	1.3028983796980895	1.2902	0.81937664056003	0.2784010479610632	1.7917127164930962	0.1869574937318658	0.0729216805402968	0.136153842669316	0.0918643474139135	0.1906488323527611
69.5	1.372873860208537	0.3454710605493619	1.424754402386938	0.4295492368824928	0.6227131918688026	1.305230044519564	1.2924	0.8209595000712706	0.2788464231116487	1.7947662004673168	0.1872750439453299	0.0730416057549248	0.1363620222145763	0.0920007839985543	0.1909425096807122
70.0	1.3750780976581312	0.3460411222152085	1.42691518377013	0.4302781308416349	0.6237027723794482	1.3074813073693852	1.2944	0.8224899041622821	0.279275476220192	1.797711601256408	0.187581333479761	0.0731572026716748	0.1365623757820225	0.0921320056573629	0.1912251934056408
70.5	1.3772023196481709	0.3465907994644621	1.4289949794733918	0.4309813538174613	0.6246562248489554	1.30965397585501	1.2964	0.8239690206236158	0.2796885794663795	1.800551363924	0.1878766171828335	0.0732685696454904	0.1367550828243619	0.0922581323977806	0.1914971353842733
71.0	1.3792483381860194	0.3471205523644178	1.430995636264884	0.4316594831899591	0.6255743684544487	1.311749814098793	1.2983	0.825397989479183	0.2800860959283324	1.8032878742847585	0.1881611437236915	0.0733758026355751	0.1369403183778034	0.0923792812618797	0.1917585812813248
71.5	1.3812179213222269	0.3476308298645853	1.432918955759969	0.4323130824418264	0.626458002472483	1.3137705438610012	1.3001	0.8267779236882777	0.2804683798244871	1.8059234604542689	0.1884351557547111	0.0734789952686293	0.1371182531806998	0.0924955664065591	0.1920097707355479
72.0	1.38311279430662	0.3481220700871603	1.4347666956246747	0.4329427015190523	0.6273079068037237	1.3157178456344136	1.3019	0.8281099098307327	0.2808357767489519	1.808460394358548	0.1886988900690409	0.0735782389004073	0.1372890537889184	0.092607099181497	0.1922509375212188
72.5	1.3849346407137062	0.3485947006098985	1.4365405707462968	0.4335488771822109	0.628124842483628	1.3175933597109986	1.3036	0.8293950087754202	0.2811886239004835	1.8109008932039443	0.1889525777540013	0.0736736226756279	0.1374528826880134	0.0927139882049154	0.1924823097051654
73.0	1.3866851035380323	0.3490491387415395	1.4382422543718998	0.4341321333486391	0.6289095521794218	1.319398687221153	1.3052	0.8306342563323322	0.2815272503052231	1.813247120908228	0.1891964443404258	0.0737652335862739	0.1376098984022808	0.0928163394372114	0.1927041097994405
73.5	1.3883657862601455	0.349485791789937	1.4398733792154697	0.4346929814256784	0.6296627606736768	1.32113539114603	1.3068	0.8318286638884932	0.2818519770333398	1.8155011894936728	0.1894307099480302	0.0738531565283177	0.1377602556007686	0.0929142562525082	0.1929165549097504
74.0	1.3899782538838166	0.3499050573230483	1.4414355385344706	0.4352319206351593	0.6303851753347877	1.3228049973034797	1.3082	0.8329792190279658	0.2821631174097225	1.8176651604429523	0.1896555894268944	0.0739374743569062	0.1379041052003206	0.0930078395081819	0.1931198568797398
74.5	1.391524033945176	0.3503073234229423	1.442930287176564	0.4357494383293166	0.6310774865746565	1.32440899530815	1.3097	0.8340868861362333	0.2824609772188661	1.819741046018668	0.1898712924951443	0.0740182679400437	0.1380415944657284	0.0930971876124144	0.1933142224312413
75.0	1.3930046174944304	0.3506929689329829	1.4443591425972364	0.4362460102983178	0.6317403682938865	1.3259488395062848	1.311	0.8351526069892375	0.2827458549040937	1.8217308105473504	0.1900780238729217	0.074095616210806	0.1381728671070678	0.0931823965898268	0.1934998533005899
75.5	1.3944214600508094	0.3510623636983468	1.445723585849073	0.4367221010695956	0.6323744783147893	1.327425949885783	1.3124	0.8361773013273727	0.2830180417612593	1.8236363716687556	0.1902759834127265	0.0741695962181247	0.1382980633742911	0.0932635601452451	0.193676946371109
76.0	1.395775982531404	0.3514158688000326	1.4470250625434196	0.4371781641991703	0.6329804588025065	1.3288417129620649	1.3136	0.8371618674147313	0.28327782212707	1.825459601551283	0.190465366226222	0.0742402831761734	0.1384173201491518	0.0933407697256484	0.1938456938018651
76.5	1.397069572154545	0.3517538367825216	1.4482649837851551	0.4376146425551504	0.6335589366745458	1.330197482640311	1.3148	0.8381071825839088	0.2835254735621682	1.8272023280743492	0.1906463628075864	0.0743077505123951	0.1385307710345301	0.0934141145803493	0.1940062831527952
77.0	1.398303583318358	0.352076611875242	1.4494447270812818	0.4380319685935988	0.6341105239990248	1.3314945810546155	1.3159	0.8390141037666698	0.2837612670291113	1.828866335978525	0.190819159153498	0.0743720699142019	0.1386385464412333	0.0934836818194583	0.1941588975063016
77.5	1.3994793384551456	0.3523845302079966	1.45056563722405	0.4384305646269498	0.6346358183819181	1.3327342993846234	1.317	0.8398834680107922	0.2839854670653844	1.8304533679842536	0.1909839368798383	0.0744333113743844	0.1387407736723374	0.0935495564706764	0.1943037155854137
78.0	1.4005981288622131	0.3526779200205035	1.4516290271492978	0.4388108430851627	0.6351354033435934	1.3339178986501845	1.3181	0.8407160929833899	0.284198331951579	1.831965125879948	0.1911408733351983	0.0744915432352633	0.1388375770051415	0.0936118215344671	0.1944409118686091
78.5	1.401661215509764	0.3529571018662034	1.4526361787706945	0.4391732067697937	0.635609848684922	1.3350466104845826	1.319	0.8415127774610335	0.2844001138748709	1.8334032715802653	0.1912901417112685	0.0745468322316167	0.1389290777707983	0.0936705580376516	0.1945706567013898
79.0	1.4026698298264697	0.3532223888104817	1.453588343790543	0.4395180491011649	0.6360597108432418	1.3361216378868646	1.32	0.8422743018069666	0.2845910590879227	1.834769428155327	0.1914319111501973	0.0745992435324164	0.13901539443169	0.093725845085473	0.1946931164047016
79.5	1.4036251744633188	0.3534740866234531	1.454486744487803	0.4398457543588117	0.6364855332384475	1.3371441559538118	1.3209	0.8430014284357332	0.28477140806334	1.836065180831662	0.1915663468489947	0.074648840781405	0.1390966426566092	0.093777759912174	0.1948084533802878
80.0	1.4045284240363267	0.353712493967453	1.4553325744839698	0.4401566979153808	0.6368878466094771	1.3381153125920735	1.3217	0.8436949022655154	0.2849413956438033	1.8372920779656243	0.1916936101610639	0.0746956861365461	0.139172935393812	0.0938263779301311	0.1949168262130641
80.5	1.4053807258486883	0.3539379025793769	1.4561269994874326	0.4404512464641525	0.6372671693414581	1.3390362292109783	1.3225	0.8443554511584838	0.2851012511879977	1.838451631990024	0.1918138586949349	0.0747398403083779	0.1392443829420007	0.0938717727775868	0.1950183897705995
81.0	1.406183200592936	0.3541505974480086	1.456871158016924	0.440729758240356	0.6376240077837722	1.3399080013965303	1.3232	0.844983786349458	0.2852511987124574	1.8395453203347	0.1919272464102788	0.0747813625973012	0.1393110930192976	0.0939140163650215	0.1951132952997853
81.5	1.4069369430336531	0.3543508569864718	1.4575661621046554	0.4409925832364442	0.6379588565592887	1.3407316995670922	1.3239	0.8455806028631709	0.2853914570294414	1.8405745863217424	0.1920339237112755	0.0748203109298309	0.139373170830268	0.0939531789202045	0.1952016905207758
82.0	1.4076430226712904	0.3545389531999403	1.458213097979721	0.4412400634114915	0.6382721988650178	1.3415083696112402	1.3245	0.8461465799204271	0.285522239880953	1.841540840036073	0.1921340375374083	0.0748567418938409	0.139430719131048	0.0939893290319636	0.195283719718277
82.5	1.4083024843876075	0.3547151518487371	1.4588130267323376	0.4414725328948732	0.6385645067644213	1.342239033508275	1.3251	0.8466823813334372	0.2856437560690137	1.8424454591720485	0.1922277314517573	0.0748907107728293	0.1394838382926336	0.0940225336927101	0.1953595238302622
83.0	1.4089163490732606	0.3548797126069489	1.4593669849594708	0.4416903181843827	0.638836241471617	1.342924689931853	1.3257	0.8471886558906142	0.2857562095822976	1.8432897898567608	0.1923151457268596	0.0749222715792337	0.1395326263623843	0.0940528583397572	0.1954292405341882
83.5	1.409485614238036	0.3550328892166835	1.4598759853923893	0.4418937383389409	0.6390878536277087	1.343566314837204	1.3262	0.8476660377310988	0.2858597997192322	1.844075147450696	0.1923964174282061	0.0749514770868214	0.1395771791237933	0.0940803668954668	0.1954930043307869
84.0	1.4100112546042216	0.3551749296380892	1.460341017506668	0.4420831051660439	0.6393197835694624	1.344164862032378	1.3267	0.8481151467092913	0.285954721207667	1.844802817326363	0.1924716804954405	0.0749783788621825	0.1396175901545754	0.0941051218062595	0.1955509466255008
84.5	1.410494222683602	0.3553060761952576	1.460763048115156	0.4422587234041004	0.639532461590551	1.3447212637339685	1.3271	0.8485365887496494	0.2860411643212088	1.8454740556255376	0.1925410658213252	0.0750030272953507	0.1396539508831231	0.0941271840805227	0.1956031958076338
85.0	1.4109354493385335	0.3554265657181245	1.4611430219443975	0.4424208908997937	0.6397263081955765	1.3452364311077345	1.3275	0.8489309561920148	0.2861193149923218	1.846090089995708	0.1926047013285372	0.0750254716295774	0.1396863506433765	0.0941466133254477	0.1956498773272839
85.5	1.4113358443275623	0.3555366296804816	1.461481862195	0.4425698987806149	0.6399017343470806	1.3457112547945431	1.3279	0.8492988281277185	0.2861893549222842	1.8466521203063169	0.1926627120443566	0.0750457599902822	0.1397148767281573	0.0941634677828297	0.1956911137701217
86.0	1.4116962968360267	0.3556364943342118	1.461780471086406	0.4427060316226969	0.6400591417057413	1.3461466054220457	1.3282	0.8496407707267167	0.2862514616880949	1.8471613193453789	0.1927152201733058	0.0750639394132053	0.1397396144410092	0.0941778043638603	0.1957270249300808
86.5	1.4120176759920708	0.3557263808398516	1.4620397303865396	0.4428295676140849	0.6401989228639567	1.3465433341024755	1.3285	0.8499573375559976	0.2863058088464172	1.847618833497027	0.1927623451678002	0.075080055871784	0.1397606471465904	0.0941896786829436	0.1957577278800196
87.0	1.412300831368497	0.3558065053935894	1.4622605019267578	0.4429407787135705	0.6403214615730026	1.3469022729169726	1.3288	0.8502490698894967	0.2863525660346492	1.8480257834005325	0.1928042037968647	0.0750941543037746	0.1397780563196616	0.0941991450905641	0.1957833370404151
87.5	1.4125465934708563	0.3558770793507978	1.462443628102549	0.4430399308052148	0.6404271329639518	1.3472242353867914	1.329	0.8505164970097531	0.2863918990692001	1.8483832645913307	0.1928409102129735	0.0751062786371441	0.1397919215927092	0.0942062567052352	0.1958039642461473
88.0	1.4127557742121803	0.3559383093462009	1.4625899323603864	0.4431272838486838	0.6405163037625357	1.3475100169317868	1.3292	0.8507601365015303	0.2864239700410585	1.848692348124566	0.1928725760170659	0.0751164718152502	0.1398023208022464	0.0942110654445564	0.19581971881143
88.5	1.4129291673747373	0.3559903974107739	1.462700219671155	0.443203092025513	0.6405893324981228	1.347760395316515	1.3293	0.8509804945376246	0.2864489374087294	1.8489540811816585	0.1928993103217906	0.0751247758213318	0.1398093300338295	0.0942136220554045	0.1958307075929438
89.0	1.4130675490591895	0.3560335410854652	1.4627752769905369	0.4432676038814188	0.6406465697069857	1.3479761310843126	1.3294	0.8511780661570754	0.286466956088618	1.84916948766038	0.1929212198130298	0.07513123170233	0.139813023665829	0.0942139761432859	0.1958370350512227
89.5	1.4131716781215125	0.3560679335318362	1.4628158737067407	0.4433210624647673	0.6406883581300209	1.348157967979688	1.3295	0.8513533355359839	0.2864781775429339	1.8493395687489096	0.1929384088097521	0.0751358795920585	0.1398134744119909	0.0942121762008744	0.1958388033103485
90.0	1.4132422965980351	0.3560937636397042	1.4628227620759535	0.4433637054613116	0.6407150329050835	1.3483066333593603	1.3296	0.8515067762511515	0.2864827498651902	1.8494653034843376	0.1929509793222423	0.0751387587337419	0.1398107533628258	0.094208269635759	0.1958361122160006
90.5	1.4132801301189408	0.3561112161318762	1.462796677645864	0.443395765325303	0.6407269217540931	1.3484228385922634	1.3296	0.8516388515367259	0.2864808178633655	1.8495476492960556	0.1929590311087559	0.0751399075019417	0.1398049300258587	0.094202302797425	0.195829059391911
91.0	1.413285888310565	0.3561204716660571	1.4627383396676172	0.4434174694070786	0.6407243451650624	1.3485072794488306	1.3296	0.8517500145340619	0.2864725231407997	1.8495875425344732	0.1929626617306417	0.0751393634238864	0.1397960723647748	0.0941943210034921	0.1958177402947719
91.5	1.4132602651868147	0.3561217069340118	1.46264845149654	0.443429040077229	0.6407076165691951	1.3485606364798668	1.3295	0.8518407085349734	0.2864580041748873	1.8495858989854868	0.1929619666059787	0.0751371632002241	0.1397842468374925	0.0941843685652304	0.1958022482676411
92.0	1.4132039395300209	0.3561150947580629	1.4625277009819575	0.4434306948474394	0.6406770425131968	1.348583575385298	1.3295	0.851911367218568	0.2864373963936354	1.849543614371096	0.1929570390617686	0.075133342725213	0.139769518433197	0.0941724888123767	0.1957826745918893
92.5	1.4131175752615337	0.3561008041849981	1.462376760846432	0.4434226464881023	0.6406329228269397	1.3485767473730916	1.3294	0.8519624148818391	0.2864108322501463	1.8494615648365909	0.1929479703847263	0.0751279371063678	0.1397519507083632	0.0941587241172718	0.1957591085377325
93.0	1.4130018218023574	0.3560790005774633	1.4621962890547262	0.4434051031427927	0.6405755507866107	1.3485407895086243	1.3293	0.8519942666641916	0.2863784412950863	1.8493406074246708	0.1929348498707085	0.0751209806835762	0.1397316058217999	0.0941431159183381	0.1957316374133921
93.5	1.412857314424106	0.3560498457029125	1.461986929172797	0.4433782684396956	0.6405052132734799	1.348476325054767	1.3291	0.8520073287660681	0.2863403502472006	1.8491815805368863	0.1929177648728197	0.0751125070477023	0.1397085445687418	0.0941257047429185	0.1957003466129208
94.0	1.4126846745905697	0.356013497820186	1.4617493107171065	0.4433423416000718	0.6404221909284117	1.3483839638029589	1.3289	0.8520019986618417	0.2862966830619297	1.8489853043827675	0.1928968008482336	0.0751025490586907	0.1396828264140199	0.0941065302294945	0.1956653196627366
94.5	1.412484510290153	0.3559701117637832	1.4614840494945351	0.4432975175438484	0.6403267583022443	1.3482643023955092	1.3287	0.8519786653071345	0.286247560998182	1.848752581416982	0.1928720414037663	0.0750911388631859	0.1396545095243345	0.0940856311493016	0.1956266382668998
95.0	1.4122574163594577	0.3559198390258981	1.4611917479331735	0.4432439869924138	0.6402191840021545	1.3481179246394022	1.3285	0.8519377093407171	0.2861931026833188	1.8484841967648813	0.1928435683402388	0.0750783079116819	0.1396236507996598	0.0940630454273609	0.1955843823511718
95.5	1.4120039747982538	0.3558628278362791	1.4608729954042554	0.4431819365686983	0.6400997308341272	1.3479454018118195	1.3283	0.8518795032811425	0.286133424176402	1.848180918636756	0.1928114616956611	0.0750640869752143	0.1395903059038044	0.0940388101629433	0.1955386301058907
96.0	1.4117247550761007	0.3557992232399788	1.4605283685354893	0.4431115488946173	0.6399686559416384	1.3477472929576308	1.328	0.8518044117182564	0.2860686390297541	1.84784349873113	0.1927757997872742	0.075048506161609	0.1395545292941516	0.0940129616494829	0.1954894580276988
96.5	1.4114203144308433	0.3557291671730502	1.4601584315160414	0.4430330026859508	0.639826210940663	1.3475241451790785	1.3277	0.8517127914997317	0.2859988583488813	1.847472672627406	0.1927366592524806	0.0750315949313	0.1395163742506051	0.0939855353939566	0.1954369409601536
97.0	1.411091198159231	0.355652798536251	1.4597637363934122	0.4429464728447344	0.6396726420511125	1.3472764939178714	1.3274	0.8516049919127631	0.2859241908508055	1.8470691601681648	0.1926941150886964	0.0750133821127287	0.139475892903762	0.0939565661357445	0.1953811521332582
97.5	1.4107379398998718	0.3555702532668118	1.4593448233624369	0.4428521305492303	0.6395081902248049	1.3470048632299096	1.327	0.8514813548610585	0.285844742920853	1.846633665831418	0.1926482406921557	0.074993895917337	0.1394331362623367	0.0939260878649869	0.1953221632019394
98.0	1.410361061908756	0.3554816644083228	1.4589022210466431	0.4427501433415479	0.6393330912700662	1.3467097660528429	1.3267	0.8513422150372547	0.2857606186679414	1.8461668790930967	0.1925991078956969	0.074973163954165	0.1393881542398559	0.0938941338404531	0.1952600442835054
98.5	1.409961075327545	0.3553871621787932	1.4584364467721835	0.4426406752129803	0.6391475759730616	1.3463917044666691	1.3263	0.8511879000908892	0.2856719199784119	1.845669474780057	0.192546787005559	0.0749512132440656	0.139340995680648	0.0938607366069347	0.1951948639941131
99.0	1.4095384804448456	0.3552868740369355	1.457948006834557	0.4425238866871219	0.6389518702159467	1.346051169947566	1.3259	0.8510187307920482	0.2855787465684449	1.8451421134138692	0.1924913468372189	0.074928070233547	0.1392917083851452	0.0938259280121791	0.1951266894842722
99.5	1.4090937669506631	0.3551809247467244	1.4574373967583287	0.4423999349008281	0.6387461950919331	1.345688643615148	1.3254	0.8508350211908119	0.2854811960351028	1.844585441545657	0.1924328547502934	0.0749037608082527	0.1392403391345194	0.0937897392233751	0.1950555864734162
100.0	1.4086274141842314	0.3550694364402791	1.4569051015500467	0.4422689736830805	0.6385307670173542	1.3453045964733348	1.325	0.8506370787726151	0.2853793639060376	1.8440000920822344	0.1923713766825348	0.0748783103060902	0.1391869337146716	0.0937522007432045	0.1949816192835644
100.5	1.4081398913754004	0.3549525286791177	1.4563515959445523	0.4421311536318141	0.6383057978408171	1.3448994896450073	1.3245	0.8504252046096332	0.2852733436879009	1.843386684603795	0.1923069771829456	0.0748517435300186	0.1391315369395917	0.0937133424254714	0.1949048508721035
101.0	1.4076316578797747	0.3548303185138278	1.455777344644875	0.4419866221887652	0.6380714949495231	1.3444737746006286	1.324	0.850199693508308	0.285163226913496	1.8427458256733824	0.1922397194440361	0.0748240847605035	0.1390741926741079	0.0936731934903224	0.1948253428637127
101.5	1.4071031634077722	0.3547029205421996	1.4551828025558862	0.4418355237123961	0.6378280613728381	1.3440278933809977	1.3235	0.8499608341531141	0.2850491031877049	1.8420781091383849	0.1921696653332498	0.0747953577676507	0.1390149438560442	0.0936317825390689	0.1947431555814568
102.0	1.406554848247775	0.3545704469658641	1.4545684150119045	0.441677999548948	0.6375756958831893	1.343562278814299	1.323	0.8497089092466763	0.2849310602322271	1.8413841164242637	0.1920968754235805	0.0747655858230255	0.1389538325178005	0.0935891375686228	0.1946583480770729
102.5	1.405987143483547	0.3544330076454782	1.4539346179984118	0.441514188101678	0.6373145930943659	1.3430773547276105	1.3224	0.8494441956463346	0.2848091839291627	1.8406644168207555	0.1920214090234027	0.0747347917111683	0.1388908998073737	0.0935452859855568	0.1945709781604705
103.0	1.405400471206066	0.3542907101544978	1.453281838368051	0.4413442248983277	0.6370449435572932	1.342573536153017	1.3219	0.8491669644972542	0.284683558363474	1.839919567760738	0.191943324205539	0.0747029977408144	0.1388261860088356	0.0935002546198006	0.1944811024284705
103.5	1.404795244719944	0.3541436598315782	1.4526104940510711	0.4411682426568751	0.6367669338533567	1.3420512295284923	1.3213	0.8488774813621781	0.2845542658643549	1.8391501150919785	0.1918626778355837	0.0746702257558259	0.1387597305622818	0.0934540697379827	0.1943887762928031
104.0	1.4041718687445708	0.3539919598316407	1.451920994260373	0.440986371349616	0.6364807466853395	1.3415108328936778	1.3207	0.8485760063479145	0.2844213870455423	1.838356593341956	0.1917795255995056	0.0746364971458446	0.1386915720832683	0.0934067570564278	0.194294054007386
104.5	1.4035307396101435	0.3538357111756423	1.4512137396913074	0.4407987382656222	0.6361865609660434	1.340952736080717	1.3201	0.848262794228644	0.2842850008445955	1.837539525975959	0.1916939220305491	0.0746018328566731	0.1386217483817486	0.0933583417538207	0.194196988694903
105.0	1.402872245448712	0.3536750127990835	1.4504891227163754	0.4406054680716216	0.6358845519046583	1.3403773209002692	1.3195	0.8479380945661399	0.2841451845611756	1.836699425648641	0.1916059205354532	0.0745662534003923	0.1385502964805271	0.0933088484835443	0.1940976323727031
105.5	1.4021967663803885	0.3535099615992915	1.4497475275749747	0.4404066828713425	0.6355748910909397	1.3397849613228412	1.3188	0.8476021518269816	0.2840020138943516	1.8358367944492096	0.1915155734200064	0.0745297788652216	0.1384772526332408	0.0932583013857032	0.1939960359780393
106.0	1.4015046746948543	0.3533406524815112	1.448989330558326	0.4402025022633671	0.6352577465772606	1.339176023655568	1.3182	0.8472552054968459	0.2838555629789607	1.8349521241404405	0.1914229319139591	0.0744924289251306	0.1384026523418841	0.0932067240988399	0.1938922493926656
106.5	1.4007963350282866	0.3531671784038365	1.448214900189721	0.439993043397532	0.6349332829585912	1.3385508667145611	1.3175	0.8468974901919523	0.2837059044210482	1.834045896391674	0.1913280461953071	0.0744542228492076	0.1383265303738886	0.0931541397713525	0.1937863214668092
107.0	1.4000721045358446	0.3529896304210165	1.4474245974002182	0.4397784210299199	0.6346016614504684	1.3379098419929565	1.3168	0.8465292357677442	0.2835531093324155	1.8331185830059695	0.1912309654139669	0.0744151795107927	0.1382489207787698	0.0931005710726237	0.1936783000425373
107.5	1.3993323330598275	0.3528080977271638	1.446618775699912	0.4395587475764759	0.6342630399650082	1.337253293824766	1.3161	0.8461506674248779	0.2833972473642968	1.8321706461415703	0.1911317377148574	0.0743753173963813	0.1381698569043547	0.0930460402038679	0.1935682319765337
108.0	1.3985773632936285	0.3526226676973987	1.4457977813449003	0.4393341331652913	0.633917573185016	1.3365815595446628	1.3154	0.8457620058125916	0.2832383867401924	1.831202538527844	0.1910304102604065	0.0743346546143055	0.1380893714126002	0.0929905689087036	0.1934561631623023
108.5	1.3978075309415992	0.3524334259284566	1.4449619535000735	0.4391046856875879	0.6335654126362462	1.3358949696437972	1.3146	0.8453634671295305	0.2830765942878799	1.830214703675844	0.1909270292524957	0.0742932089031976	0.138007496295014	0.0929341784834613	0.1933421385518139
109.0	1.397023164874938	0.3522404562782864	1.4441116243978311	0.4388705108474397	0.6332067067578652	1.335193847921762	1.3139	0.8449552632220881	0.2829119354706262	1.8292075760836437	0.1908216399538609	0.0742509976402435	0.13792426288769	0.0928768897872316	0.19322620217661
109.5	1.396224587283711	0.3520438409046703	1.4432471194928462	0.4386317122102659	0.6328416009711615	1.334478511634809	1.3131	0.8445376016803405	0.2827444744176236	1.8281815814365832	0.1907142867089619	0.0742080378492315	0.1378397018859678	0.0928187232516623	0.1931083971683815
110.0	1.3954121138251072	0.3518436603028875	1.442368757612983	0.438388391250129	0.632470237746556	1.3337492716404105	1.3124	0.8441106859316301	0.2825742739536687	1.8271371368025675	0.1906050129643366	0.0741643462084007	0.1377538433587271	0.0927596988905104	0.1929887657790338
110.5	1.3945860537680392	0.3516399933424519	1.4414768511064744	0.4381406473958699	0.6320927566689573	1.3330064325382782	1.3116	0.8436747153318656	0.282401395628108	1.826074650822551	0.1904938612884538	0.0741199390580961	0.1376667167623269	0.092699836308957	0.1928673494002535
111.0	1.3937467101341794	0.3514329173029465	1.440571705985459	0.4378885780761122	0.6317092945015048	1.3322502928079265	1.3108	0.8432298852545997	0.2822258997430677	1.8249945238963463	0.190380873391077	0.074074832408235	0.1375783509541993	0.0926391547126908	0.1927441885825924
111.5	1.392894379835535	0.3512225079089791	1.439653622065984	0.4376322787631649	0.6313199852477476	1.3314811449428727	1.31	0.842776387177944	0.2820478453809886	1.8238971483638664	0.190266090142154	0.0740290419455896	0.1374887742061079	0.0925776729167659	0.1926193230540777
112.0	1.392029353808656	0.3510088393642842	1.4387228931045597	0.4373718430158552	0.6309249602122979	1.33069927558157	1.3092	0.8423144087693758	0.2818672904314844	1.8227829086819451	0.1901495515902445	0.0739825830408913	0.1373980142170789	0.0925154093542422	0.1924927917383659
112.5	1.3911519171455564	0.3507919843849931	1.4377798069313668	0.4371073625213179	0.6305243480600023	1.3299049656351565	1.3083	0.8418441339684959	0.2816842916175425	1.8216521815968367	0.1900312969804976	0.0739354707557613	0.1373060981260146	0.0924523820846119	0.1923646327724496
113.0	1.390262349221457	0.3505720142320951	1.4368246455802114	0.4368389271357712	0.6301182748736706	1.3290984904121084	1.3075	0.8413657430677927	0.2814989045210835	1.820505336312527	0.1899113647721922	0.073887719849472	0.1372130525239978	0.0923886088020195	0.1922348835239311
113.5	1.3893609238194136	0.3503489987431107	1.4358576854152991	0.4365666249243047	0.6297068642103991	1.328280119739876	1.3066	0.8408794127914611	0.2813111836078987	1.819342734654949	0.1897897926558517	0.0738393447855438	0.1371189034662953	0.0923241068432807	0.1921035806078731
114.0	1.3884479092519302	0.3501230063629991	1.4348791972549344	0.4362905421997074	0.6292902371565305	1.3274501180835896	1.3058	0.8403853163723318	0.2811211822519814	1.818164731232236	0.1896666175699441	0.0737903597381823	0.1370236764840689	0.092258893195705	0.1919707599032403
114.5	1.38752356847963	0.3498941041743202	1.4338894464922118	0.4360107635603598	0.6288685123812817	1.326608744661904	1.3049	0.8398836236269599	0.2809289527592676	1.816971673591098	0.1895418757171791	0.0737407785985595	0.1369273965958013	0.0921929845047278	0.1918364565689396
115.0	1.3865881592270648	0.3496623579266686	1.4328886932127898	0.4357273719272151	0.6284418061890786	1.325756253560068	1.304	0.8393745010289188	0.2807345463908037	1.815763902369436	0.1894156025804125	0.073690614980943	0.1368300883184454	0.0921263970813576	0.1917007050594726
115.5	1.3856419340957404	0.3494278320654041	1.43187719230982	0.4354404485798959	0.6280102325706315	1.324892893840284	1.3031	0.8388581117803506	0.2805380133853541	1.814541751445288	0.1892878329381687	0.0736398822286783	0.1367317756783035	0.0920591469094416	0.1915635391402101
116.0	1.3846851406744285	0.3491905897596908	1.430855193596111	0.4351500731919256	0.6275739032527836	1.3240189096494313	1.3022	0.8383346158818152	0.2803394029814665	1.813305548082211	0.189158600879791	0.0735885934200271	0.1366324822216444	0.0919912496527571	0.1914249919022964
116.5	1.38371802164684	0.3489506929298691	1.4298229419135953	0.434856323865122	0.6271329277471677	1.3231345403242278	1.3013	0.8378041702004854	0.2801387634390067	1.8120556130711865	0.1890279398202305	0.0735367613738659	0.1365322310250649	0.0919227206619312	0.1912850957771977
117.0	1.3827408148967306	0.3487082022741742	1.4287806772401803	0.4345592771631718	0.6266874133976988	1.3222400204938896	1.3003	0.8372669285367278	0.2799361420601791	1.810792260869144	0.1888958825144815	0.0734843986552483	0.1364310447056025	0.0918535749811938	0.1911438825508998
117.5	1.3817537536105011	0.34846317729482	1.4277286347940428	0.4342590081444085	0.6262374654269375	1.3213355801803577	1.2994	0.8367230416891156	0.2797315852100441	1.8095157997341933	0.188762461071674	0.0734315175808349	0.1363289454306064	0.0917838273549699	0.1910013833777665
118.0	1.3807570663773656	0.348215676323465	1.4266670451354386	0.4339555903938152	0.6257831869813498	1.3204214448961589	1.2985	0.8361726575179119	0.2795251383365492	1.8082265318576487	0.188627706968833	0.0733781302241944	0.136225954927373	0.0917134922343131	0.1908576287940682
118.5	1.379750977287142	0.3479657565460753	1.4255961342660977	0.4336490960542721	0.6253246791754971	1.3194978357399552	1.2975	0.8356159210070615	0.2793168459900822	1.806924753492932	0.1884916510643104	0.0733242484209786	0.1361220944925515	0.0916425837831864	0.1907126487311874
119.0	1.3787357060257386	0.3477134740272024	1.4245161237262556	0.4333395958570674	0.6248620411351788	1.318564969489847	1.2965	0.8350529743247322	0.2791067518425634	1.8056107550814309	0.1883543236109016	0.0732698837739755	0.1360173850013266	0.0915711158845933	0.1905664725285118
119.5	1.3777114679683893	0.3474588837336892	1.4234272306894011	0.4330271591516931	0.6243953700395611	1.3176230586944906	1.2956	0.8344839568824454	0.2788948987060857	1.804284821375403	0.1882157542686531	0.0732150476580428	0.1359118469163839	0.0914991021465636	0.1904191289460216
120.0	1.3766784742706943	0.3472020395578203	1.4223296680547823	0.4327118539349421	0.6239247611623117	1.3166723117620789	1.2946	0.8339090053928243	0.2786813285511159	1.8029472315579904	0.1880759721173684	0.0731597512249257	0.1358055002966627	0.0914265559079974	0.1902706461765798
120.5	1.3756369319575317	0.3469429943399292	1.4212236445377406	0.4323937468793253	0.6234503079117724	1.315712933047247	1.2936	0.8333282539260046	0.2784660825242682	1.8015982593604245	0.1879350056688227	0.0731040054079617	0.1356983648059037	0.0913534902443716	0.1901210518579331
121.0	1.3745870440098873	0.3466817998904801	1.420109364757925	0.4320729033608265	0.6229721018701913	1.3147451229359557	1.2926	0.8327418339647347	0.2782492009656618	1.8002381731764954	0.1877928828786909	0.0730478209266751	0.1355904597209952	0.0912799179733117	0.1899703730844315
121.5	1.3735290094496608	0.3464185070116335	1.4189870293254438	0.4317493874860127	0.6224902328320386	1.3137690779284004	1.2916	0.8321498744582041	0.2780307234258719	1.7988672361743565	0.1876496311581987	0.0729912082912646	0.1354818039401238	0.0912058516600329	0.1898186364184719
122.0	1.3724630234224997	0.3461531655183117	1.4178568349250062	0.4314232621185151	0.6220047888414327	1.312784990720003	1.2906	0.8315525018746295	0.277810688682486	1.797485706405729	0.1875052773855023	0.0729341778069856	0.135372415990735	0.0911313036226542	0.1896658679016762
122.5	1.3713892772787075	0.3458858242587762	1.416718974398102	0.4310945889048974	0.6215158562286939	1.3117930502805268	1.2896	0.8309498402526295	0.2775891347562747	1.7960938369125763	0.1873598479168049	0.072876739578432	0.1352623140373071	0.0910562859373877	0.1895120930658071
123.0	1.3703079586522893	0.3456165311347302	1.4155736368232792	0.430763428299928	0.6210235196460562	1.310793441931375	1.2886	0.8303420112514224	0.2773660989269885	1.794691875831315	0.1872133685972157	0.0728189035137181	0.135151515888946	0.0909808104436076	0.189357336943432
123.5	1.3692192515381574	0.3453453331209561	1.4144210075945596	0.4304298395912697	0.6205278621025506	1.3097863474211044	1.2875	0.8297291341998737	0.2771416177487874	1.7932800664946182	0.1870658647713589	0.0727606793285635	0.1350400390068023	0.0909048887488015	0.1892016240783378
124.0	1.3681233363675736	0.3450722762845036	1.4132612684980417	0.4300938809236036	0.6200289649980861	1.3087719449992108	1.2865	0.8291113261444226	0.2769157270653161	1.791858647530883	0.186917361293738	0.0727020765502848	0.1349279005113178	0.0908285322334064	0.1890449785357063
124.5	1.3670203900818516	0.3447974058034361	1.4120945977867427	0.4297556093221993	0.6195269081567486	1.3077504094882269	1.2855	0.8284887018959186	0.276688462024431	1.7904278529614124	0.1867678825388636	0.0726431045216949	0.1348151171893044	0.0907517520555338	0.1888874239120546
125.0	1.365910586204371	0.3445207659851488	1.410921170253719	0.4294150807159479	0.6190217698593338	1.3067219123541722	1.2844	0.8278613740753904	0.2764598570925897	1.788987912295375	0.1866174524111474	0.072583772404913	0.1347017055008599	0.0906745591555847	0.1887289833449456
125.5	1.3647940949109467	0.3442424002842689	1.4097411573035088	0.4290723499598691	0.6185136268751387	1.3056866217753993	1.2834	0.8272294531587806	0.2762299460689104	1.787539050622593	0.1864660943545724	0.0725240891850877	0.1345876815861255	0.0905969642607599	0.1885696795224777
126.0	1.3636710830985956	0.3439623513201481	1.4085547270219454	0.4287274708571071	0.6180025544930273	1.3046447027098789	1.2823	0.8265930475206655	0.2759987620989109	1.786081488704227	0.1863138313621414	0.072464063674035	0.1344730612718881	0.0905189778894659	0.1884095346925555
126.5	1.3625417144527363	0.343680660893958	1.4073620442443755	0.4283804961804283	0.6174886265517887	1.303596316960958	1.2812	0.8259522634769909	0.2757663376879334	1.7846154430613888	0.1861606859851114	0.0724037045137935	0.1343578600780324	0.09044061035562	0.1882485706719501
127.0	1.3614061495128669	0.3433973700053984	1.406163270622326	0.4280314776932318	0.6169719154698068	1.3025416232416325	1.2802	0.8253072053268438	0.2755327047142655	1.7831411260617551	0.1860066803420188	0.0723430201800987	0.1342420932238451	0.0903618717728579	0.1880868088551519
127.5	1.3602645457367557	0.3431125188690273	1.404958564688658	0.4276804661700865	0.6164524922740591	1.3014807772373704	1.2791	0.8246579753932877	0.2752978944419622	1.781658746004221	0.1858518361275002	0.0722820189857793	0.1341257756341766	0.0902827720586448	0.187924270223023
128.0	1.3591170575631852	0.3428261469302245	1.4037480819212496	0.4273275114168056	0.6159304266284594	1.300413931667526	1.278	0.8240046740632825	0.275061937533379	1.780168507201643	0.1856961746209151	0.0722207090840759	0.1340089219454628	0.0902033209382935	0.1877609753512541
128.5	1.3579638364732802	0.3425382928807939	1.4025319748052336	0.4269726622900704	0.6154057868615627	1.299341236345369	1.2769	0.8233473998267126	0.274824864061422	1.778670610061725	0.1855397166947736	0.0721590984718857	0.1338915465116108	0.0901235279488916	0.1875969444186286
129.0	1.3568050310504598	0.3422489946742186	1.4013103928938422	0.4266159667166151	0.6148786399936471	1.298262838236777	1.2758	0.8226862493145443	0.2745867035215221	1.777165251166087	0.1853824828229756	0.0720971949929337	0.1337736634097515	0.0900434024431398	0.187432197215102
129.5	1.3556407870390483	0.3419582895405719	1.4000834828678774	0.4262574717119821	0.6143490517631901	1.297178881517613	1.2747	0.8220213173361356	0.2743474848433403	1.7756526233475631	0.1852244930888656	0.0720350063408734	0.133655286445863	0.0899629535931038	0.1872667531496983
130.0	1.354471247401573	0.3416662140010978	1.3988513885938536	0.4258972233988595	0.6138170866527505	1.296089507629829	1.2736	0.821352696915717	0.2741072364022112	1.7741329157657784	0.1850657671931076	0.0719725400623173	0.133536429160268	0.0898821903938819	0.1871006312582307
130.5	1.3532965523747855	0.3413728038824654	1.3976142511808374	0.4255352670250116	0.6132828079142751	1.2949948553363198	1.2725	0.8206804793280664	0.2738659860303304	1.7726063139810355	0.1849063244613839	0.0719098035598008	0.1334171048330081	0.0898011216671901	0.1869338502108476
131.0	1.3521168395244412	0.3410780943307073	1.3963722090360224	0.4251716469808108	0.6127462775938417	1.293895060774562	1.2714	0.8200047541333948	0.2736237610276936	1.7710730000265704	0.1847461838519244	0.0718468040946794	0.1332973264890972	0.0897197560648678	0.1867664283194124
131.5	1.3509322437988545	0.3407821198248492	1.3951253979190652	0.4248064068163816	0.6122075565558514	1.2927902575090682	1.2703	0.819325609211464	0.2733805881727909	1.7695331524791915	0.1845853639628671	0.0717835487899617	0.1331771069036596	0.0896381020723042	0.1865983835447165
132.0	1.3497428975812786	0.340484914190238	1.393873950995218	0.4244395892583669	0.6116667045066881	1.2916805765826826	1.2691	0.8186431307949555	0.2731364937330655	1.7679869465283748	0.1844238830394575	0.0717200446330802	0.1330564586069519	0.0895561680117895	0.1864297335035342
132.5	1.3485489307411225	0.3401865106115762	1.3926179988872835	0.4240712362263245	0.6111237800178532	1.2905661465667484	1.268	0.8179574035021064	0.2728915034751401	1.766434554043818	0.184261758981088	0.0716562984785997	0.1329353938892754	0.0894739620457908	0.1862604954755203
133.0	1.3473504706840411	0.3398869416456694	1.3913576697264225	0.4237013888487627	0.6105788405485906	1.2894470936101745	1.2669	0.8172685103686319	0.2726456426748178	1.7648761436415226	0.1840990093481829	0.0715923170508677	0.1328139248057783	0.0893914921801564	0.1860906864099547
133.5	1.346147642400927	0.3395862392338939	1.3900930892018426	0.4233300874788265	0.6100319424680153	1.288323541487427	1.2657	0.8165765328789519	0.2723989361268633	1.763311880748414	0.1839356513689324	0.0715281069466049	0.1326920631811533	0.0893087662672482	0.1859203229323392
134.0	1.3449405685158249	0.3392844347143916	1.3888243806093956	0.4229573717096382	0.6094831410767563	1.287195611645471	1.2646	0.8158815509967364	0.2721514081545684	1.7617419276655537	0.1837717019458786	0.0714636746374398	0.1325698206142308	0.0892257920090061	0.1857494213508492
134.5	1.3437293693328023	0.3389815588339995	1.38755166489911	0.4225832803893061	0.6089324906281258	1.2860634232496937	1.2635	0.8151836431947902	0.2719030826191092	1.76016644362997	0.1836071776623583	0.0713990264723876	0.1324472084824719	0.0891425769599446	0.1855779976626426
135.0	1.3425141628817925	0.3386776417599166	1.3862750607216778	0.4222078516356037	0.6083800443488263	1.28492709322882	1.2623	0.8144828864842857	0.2716539829286969	1.7585855848751355	0.1834420947888042	0.0713341686802752	0.1323242379463625	0.0890591285300834	0.185406067560032
135.5	1.3412950649634454	0.3383727130911205	1.3849946844739387	0.4218311228503331	0.6078258544592078	1.2837867363188675	1.2612	0.8137793564433689	0.2714041320475314	1.7569995046901383	0.183276469288911	0.0712691073721126	0.1322009199537122	0.0889754539878147	0.1852336464365214
136.0	1.3400721891930014	0.3380668018695337	1.3837106503433634	0.4214531307333752	0.6072699721930831	1.2826424651061348	1.26	0.8130731272451442	0.2711535525045579	1.755408353477561	0.1831103168256655	0.071203848543414	0.1320772652438581	0.0888915604627067	0.185060749392711
136.5	1.3388456470432135	0.3377599365909502	1.3824230703515743	0.421073911296437	0.6067124478171158	1.2814943900692717	1.2589	0.8123642716850592	0.2709022664020351	1.7538122788101147	0.1829436527672478	0.0711383980764675	0.1319532843517789	0.0888074549482475	0.1848873912420748
137.0	1.3376155478863467	0.3374521452157248	1.3811320543969274	0.4206934998765029	0.6061533306497873	1.2803426196204406	1.2577	0.8116528612077012	0.270650295423917	1.752211425486044	0.1827764921928042	0.0710727617425566	0.1318289876121182	0.0887231443045281	0.1847135865166112
137.5	1.336381999035267	0.3371434551792338	1.3798377102961676	0.420311931148996	0.6055926690799562	1.2791872601455938	1.2565	0.8109389659330198	0.270397660844054	1.7506059355833437	0.1826088498980967	0.071006945204133	0.131704385163122	0.0886386352608682	0.1845393494723735
138.0	1.3351451057836488	0.336833893402109	1.3785401438251914	0.419929239140658	0.6050305105850178	1.2780284160438833	1.2554	0.8102226546819891	0.2701443835342173	1.7489959485128077	0.1824407404010295	0.070940954016943	0.1315794869504901	0.0885539344183845	0.1843646940948787
138.5	1.3339049714453202	0.3365234863002544	1.3772394587589276	0.4195454572421518	0.6044669017486723	1.276866189766234	1.2542	0.8095039950017223	0.2698904839719506	1.74738160106994	0.1822721779470588	0.0708747936321083	0.1314543027311455	0.0884690482525045	0.184189634104402
139.0	1.332661697392765	0.3362122597946473	1.3759357569103663	0.419160618220397	0.6039018882783155	1.2757006818530876	1.253	0.8087830531900537	0.2696359822482537	1.7457630274857592	0.1821031765144857	0.0708084693981624	0.1313288420769219	0.0883839831154251	0.1840141829611558
139.5	1.3314153830948012	0.3359002393209305	1.3746291381687508	0.4187747542306402	0.6033355150220544	1.2745319909713464	1.2518	0.8080598943195962	0.2693808980751009	1.7441403594765137	0.1819337498196363	0.0707419865630427	0.1312031143781728	0.0882987452385195	0.1838383538703589
140.0	1.330166126153459	0.3355874498388011	1.3733197005369522	0.4183878968282709	0.6027678259853636	1.2733602139505324	1.2507	0.8073345822612933	0.2691252507928003	1.7425137262923418	0.1817639113219319	0.0706753502760411	0.1310771288473035	0.0882133407346915	0.1836621597871965
140.5	1.3289140223400722	0.3352739158411989	1.3720075401680498	0.4180000769803852	0.6021988643473835	1.2721854458181758	1.2495	0.8066071797074689	0.2688690593771949	1.740883254764898	0.1815936742288513	0.0706085655897124	0.1309508945222265	0.0881277756006807	0.183485613421675
141.0	1.3276591656306078	0.3349596613633009	1.3706927514011324	0.4176113250771057	0.6016286724768766	1.2710077798344612	1.2483	0.8058777481943956	0.2686123424467118	1.7392490693539686	0.1814230515007875	0.0705416374617426	0.1308244202697455	0.0880420557193176	0.1833087272433733
141.5	1.326401648240241	0.334644709991325	1.3693754267963398	0.4172216709426614	0.6010572919478423	1.269827307526137	1.2471	0.8051463481243853	0.2683551182692607	1.7376112921931024	0.1812520558558024	0.0704745707567775	0.1306977147888649	0.0879561868617308	0.1831315134860925
142.0	1.3251415606572092	0.3343290848711489	1.368055657169164	0.4168311438462356	0.6004847635548052	1.2686441187197162	1.2459	0.804413038787419	0.2680974047689882	1.7359700431342788	0.1810806997742807	0.0704073702482123	0.1305707866140317	0.0878701746895081	0.1829539841524084
142.5	1.3238789916759452	0.3340128087167464	1.3667335316240252	0.4164397725125848	0.5999111273277782	1.267458301573974	1.2447	0.8036778783823196	0.2678392195328877	1.7343254397916363	0.180908995503486	0.0703400406199443	0.1304436441183069	0.0877840247568111	0.1827761510181269
143.0	1.322614028429517	0.3336959038184476	1.365409137587138	0.4160475851324342	0.5993364225469129	1.2662699426117696	1.2435	0.8029409240374877	0.2675805798172716	1.732677597584279	0.180736955062021	0.0702725864680878	0.130316295516471	0.0876977425124454	0.182598025636645
143.5	1.3213467564213872	0.3333783920510259	1.3640825608386933	0.4156546093726578	0.5987606877568421	1.2650791267511998	1.2423	0.8022022318312008	0.2673215025541064	1.7310266297781938	0.1805645902441947	0.0702050123026539	0.1301887488680641	0.0876113333018872	0.1824196193432217
144.0	1.320077259556509	0.3330602948816153	1.3627538855443564	0.4152608723862439	0.5981839607807214	1.2638859373361029	1.2411	0.8014618568114923	0.267062004357216	1.7293726475272817	0.1803919126242975	0.0701373225491944	0.1300610120803615	0.0875248023692675	0.182240943259157
144.5	1.3188056201717684	0.3327416333774634	1.361423194286114	0.4148664008220541	0.5976062787339783	1.262690456165929	1.2399	0.8007198530156183	0.2668021015283545	1.727715759913541	0.1802189335607882	0.0700695215504116	0.1299330929112877	0.087438154859314	0.1820620082958853
145.0	1.3175319190657986	0.3324224282135223	1.3600905680924713	0.414471220834379	0.5970276780377746	1.2614927635249855	1.2387	0.7999762734891204	0.2665418100631521	1.7260560739864097	0.1800456642003925	0.070001613567735	0.1298049989722693	0.0873513958192529	0.1818828251589823
145.5	1.3162562355281695	0.3321026996798828	1.3587560864680228	0.4140753580922959	0.5964481944321885	1.2602929382110857	1.2375	0.799231170304495	0.2662811456569386	1.7243936948012926	0.1798721154821178	0.0699336027828641	0.1296767377310276	0.0872645302006713	0.1817034043520883
146.0	1.314978647367974	0.3317824676890536	1.3574198274224083	0.4136788377888333	0.5958678629891235	1.259091057563592	1.2363	0.7984845945794775	0.2660201237104441	1.722728725457289	0.1796982981411834	0.0698654932992808	0.1295483165143147	0.0871775628613399	0.1815237561807502
146.5	1.3136992309418227	0.3314617517830909	1.3560818674986677	0.4132816846499448	0.5952867181249497	1.2578871974908918	1.2351	0.7977365964949518	0.265758759335383	1.7210612671341416	0.1795242227128706	0.0697972891437286	0.129419742510591	0.0870904985669982	0.1813438907561836
147.0	1.3124180611812597	0.3311405711405799	1.354742281801007	0.4128839229432998	0.5947047936128848	1.2566814324973028	1.2339	0.7969872253124897	0.2654970673599209	1.7193914191284223	0.1793498995362926	0.0697289942676629	0.1292910227726482	0.0870033419931032	0.181163817998957
147.5	1.3111352116196149	0.3308189445834741	1.353401144021996	0.4124855764868919	0.5941221225951179	1.2554738357094235	1.2327	0.7962365293915331	0.2652350623340307	1.7177192788889726	0.1791753387580872	0.0696606125486705	0.1291621642201782	0.086916097726541	0.1809835476425995
148.0	1.3098507544183031	0.3304968905837927	1.3520585264692009	0.4120866686574727	0.5935387375946877	1.2542644789019497	1.2315	0.7954845562062255	0.2649727585347368	1.7160449420516184	0.1790005503360333	0.0695921477918599	0.1290331736422884	0.0868287702673035	0.180803089237135
148.5	1.3085647603925823	0.3301744272701814	1.35071450009127	0.4116872223988105	0.592954670527112	1.2530534325229552	1.2303	0.7947313523618974	0.2647101699712519	1.7143685024731687	0.1788255440425936	0.0695236037312235	0.1289040576999654	0.0867413640301307	0.1806224521525423
149.0	1.3072772990367898	0.3298515724343392	1.3493691345034884	0.4112872602297823	0.5923699527117835	1.2518407657186643	1.2291	0.7939769636112194	0.2644473103900089	1.712690052264724	0.1786503294683847	0.0694549840309718	0.1287748229284887	0.0866538833461191	0.1804416455821456
149.5	1.3059884385490557	0.3295283435373136	1.3480224980128015	0.4108868042522998	0.5917846148831296	1.250626546357713	1.2279	0.7932214348700258	0.2641841932795897	1.7110096818243026	0.1784749160255762	0.0693862922868398	0.1286454757397938	0.0865663324642967	0.1802606785459343
150.0	1.304698245855518	0.3292047577156682	1.346674657642337	0.4104858761590749	0.5911986872015469	1.2494108410549216	1.2266	0.7924648102328179	0.2639208318755529	1.7093274798688007	0.1782993129512207	0.0693175320273674	0.1285160224247879	0.0864787155531662	0.180079559893816
150.5	1.3034067866340442	0.3288808317875246	1.345325679155418	0.4100844972412272	0.5906121992641115	1.2481937151945834	1.2254	0.7917071329879536	0.2636572391651636	1.7076435334653073	0.1781235293105164	0.0692487067151534	0.1283864691556182	0.0863910367022168	0.1798982983088018
151.0	1.3021141253374693	0.3285565822584815	1.343975627079095	0.4096826883957372	0.5900251801150725	1.2469752329532826	1.2242	0.790948445632531	0.2633934278920271	1.7059579280617805	0.1779475740000031	0.0691798197480843	0.1282568219878933	0.0863032999234046	0.1797169023101285
151.5	1.300820325216367	0.3282320253274152	1.3426245647271955	0.4092804701327497	0.5894376582561343	1.2457554573222491	1.223	0.7901887898869724	0.2631294105606284	1.7042707475171042	0.1777714557506937	0.069110874460538	0.1281270868628607	0.0862155091526034	0.1795353802563153
152.0	1.2995254483413552	0.3279071768921616	1.3412725542229078	0.408877862582729	0.5888496616565274	1.2445344501292692	1.2218	0.7894282067093141	0.2628651994407798	1.7025820741305393	0.1775951831311424	0.0690418741245629	0.1279972696095388	0.0861276682510259	0.1793537403481608
152.5	1.2982295556249577	0.327582052555085	1.3399196565209113	0.4084748855034708	0.5882612177628809	1.243312272060146	1.2205	0.7886667363092121	0.2626008065719786	1.7008919886705784	0.1774187645504516	0.068972821951034	0.1278673759468068	0.0860397810066157	0.1791719906316773
153.0	1.296932706843022	0.3272566676285336	1.3385659314290554	0.4080715582869733	0.5876723535088914	1.2420889826797388	1.2193	0.7879044181616653	0.2623362437676776	1.6992005704032245	0.177242208261217	0.0689037210907849	0.1277374114854516	0.085951851135412	0.178990139000967
153.5	1.295634960655708	0.3269310371401873	1.3372114376296074	0.4076678999661696	0.5870830953248014	1.2408646404525745	1.2181	0.7871412910204654	0.2620715226194683	1.697507897119697	0.1770655223624154	0.0688345746357172	0.1276073817301744	0.0858638822828859	0.1788081932010404
154.0	1.2943363746280576	0.3266051758382964	1.335856232700068	0.4072639292215272	0.5864934691466857	1.2396393027630508	1.2169	0.7863773929313802	0.261806654501182	1.69581404516359	0.176888714802233	0.0687653856198884	0.1274772920815558	0.0857758780252506	0.1786261608305772
154.5	1.2930370052501496	0.3262790981968178	1.3345003731335756	0.4068596643875142	0.5859035004255525	1.2384130259352346	1.2156	0.7856127612450725	0.261541650572907	1.694119089457479	0.1767117933808385	0.0686961570205772	0.1273471478379824	0.0856878418707443	0.1784440493446325
155.0	1.291736907956857	0.3259528184204468	1.3331439143588972	0.4064551234589378	0.585313214136263	1.2371858652522665	1.2144	0.7848474326297646	0.2612765217849267	1.6924231035290065	0.1765347657530999	0.0686268917593275	0.1272169541975347	0.0855997772608886	0.1782618660572885
155.5	1.290436137147205	0.3256263504495504	1.3317869107600253	0.4060503240971562	0.584722634786273	1.235957874975382	1.2132	0.7840814430836514	0.2610112788815785	1.6907261595364425	0.1763576394312478	0.0685575927029724	0.1270867162598362	0.0855116875717206	0.1780796181442537
156.0	1.289134746203351	0.3252997079650014	1.3304294156953786	0.4056452836361676	0.5841317864242009	1.2347291083625518	1.212	0.7833148279470673	0.2607459324050362	1.6890283282937368	0.1761804217874858	0.068488262664637	0.1269564390278676	0.0854235761150008	0.1778973126454092
156.5	1.2878327875091815	0.3249729043929181	1.3290714815166265	0.4052400190885787	0.5835406926482255	1.2334996176867588	1.2107	0.7825476219144157	0.260480492699017	1.687329679295081	0.176003120056549	0.0684189044047218	0.1268261274097429	0.0853354461393976	0.1777149564673057
157.0	1.286530312468546	0.3246459529093086	1.3277131595871374	0.404834547151455	0.5829493766143176	1.232269454253908	1.2095	0.78177985904586	0.2602149699124153	1.685630280738976	0.1758257413382115	0.0683495206318662	0.1266957862204515	0.085247300831647	0.1775325563856101
157.5	1.2852273715231295	0.3243188664446247	1.326354500300062	0.4044288842120566	0.5823578610443091	1.2310386684203891	1.2083	0.781011572778789	0.2599493740028644	1.6839301995518343	0.1756482925997453	0.0682801140038936	0.1265654201835651	0.0851591433176903	0.1773501190475035
158.0	1.2839240141699677	0.3239916576882261	1.324995553096059	0.4040230463534598	0.5817661682338027	1.2298073096102922	1.2071	0.7802427959390541	0.2596837147402278	1.6822295014111075	0.1754707806783302	0.0682106871287373	0.1264350339329116	0.0850709766637888	0.1771676509740325
158.5	1.2826202889786282	0.3236643390927561	1.3236363664806754	0.4036170493600702	0.5811743200599264	1.2285754263322826	1.2058	0.7794735607519904	0.259418001710022	1.680528250767969	0.1752932122834162	0.0681412425653481	0.1263046320142148	0.0849828038776167	0.1769851585624134
159.0	1.2813162436080423	0.3233369228784322	1.3222769880413752	0.4032109087230257	0.5805823379889344	1.2273430661961495	1.2046	0.778703898853218	0.2591522443167717	1.6788265108695413	0.1751155939990399	0.0680717828245848	0.126174218886703	0.0848946279093321	0.1768026480882914
159.5	1.280011924823017	0.323009421037252	1.3209174644642454	0.4028046396454953	0.5799902430836614	1.226110275929031	1.2034	0.7779338412992376	0.2588864517872993	1.6771243437806984	0.1749379322860955	0.0680023103700863	0.1260437989246851	0.0848064516526272	0.1766201257079551
160.0	1.278707378510416	0.3226818453371179	1.3195578415503662	0.4023982570478745	0.5793980560108282	1.2248771013913171	1.2021	0.7771634185778167	0.2586206331739499	1.6754218104054337	0.174760233484561	0.0679328276191274	0.1259133764190961	0.0847182779457582	0.1764375974605079
160.5	1.2774026496950317	0.3223542073258806	1.318198164231865	0.4019917755728782	0.5788057970482066	1.2236435875922524	1.2009	0.7763926606181766	0.2583547973577531	1.673718970507818	0.1745825038156816	0.0678633369434575	0.1257829555790126	0.0846301095725539	0.1762550692699968
161.0	1.276097782555143	0.322026518335304	1.3168384765876535	0.4015852095905364	0.5782134860916444	1.2224097787052273	1.1997	0.7756215968009793	0.2580889530515235	1.672015882732543	0.1744047493841102	0.067793840670123	0.1256525405331382	0.084541949263406	0.1760725469474993
161.5	1.274792820437775	0.3216987894849534	1.3154788218588656	0.4011785732030919	0.5776211426619531	1.2211757180827776	1.1985	0.7748502559681257	0.2578231088029007	1.670312604625074	0.1742269761800063	0.0677243410822735	0.1255221353312602	0.0844537996962388	0.17589003619317
162.0	1.273487805873657	0.3213710316860085	1.3141192424639827	0.4007718802498026	0.5770287859116627	1.2199414482712918	1.1972	0.7740786664323593	0.2575572729973298	1.6686091926514015	0.1740491900810946	0.0676548404199533	0.1253917439456776	0.0843656634974609	0.1757075425982469
162.5	1.2721827805918977	0.3210432556450018	1.3127597800136792	0.400365144311653	0.5764364346316448	1.2187070110254352	1.196	0.7733068559866905	0.2572914538609847	1.6669057022174203	0.1738713968546831	0.0675853408808759	0.125261370272602	0.0842775432428979	0.1755250716470197
163.0	1.270877785534369	0.3207154718674858	1.3114004753253703	0.3999583787159729	0.5758441072576087	1.2174724473222966	1.1948	0.7725348519136355	0.257025659463634	1.6652021876879295	0.1736936021596429	0.0675158446211853	0.125131018133531	0.084189441458707	0.1753426287187584
163.5	1.2695728608698214	0.320387690661629	1.3100413684374843	0.3995515965409676	0.5752518218764707	1.2162377973752612	1.1935	0.7717626809942801	0.256759897721453	1.663498702405266	0.1735158115483495	0.0674463537562013	0.1250006912765945	0.0841013606222742	0.175160219089606
164.0	1.268268046007719	0.3200599221417425	1.308682498623455	0.3991448106201625	0.5746595962326024	1.2150031006476174	1.1923	0.7709903695171706	0.2564941763997795	1.6617952987075824	0.1733380304685868	0.0673768703611512	0.1248703933778759	0.0840133031630938	0.174977847934434
164.5	1.266963379611814	0.3197321762317399	1.3073239044054503	0.3987380335467602	0.5740674477339579	1.2137683958659065	1.1911	0.7702179432870333	0.2562285031158185	1.6600920279467708	0.1731602642654143	0.0673073964718867	0.1247401280427071	0.0839252714636313	0.174795520328662
165.0	1.2656588996134586	0.3194044626685297	1.3059656235678303	0.3983312776779163	0.573475393458083	1.21253372103301	1.1898	0.7694454276333274	0.2559628853412928	1.6583889405060457	0.1729825181829991	0.0672379340855882	0.1246098988069393	0.083837267860169	0.1746132412500428
165.5	1.2643546432246642	0.3190767910053437	1.3046076931703534	0.3979245551389316	0.5728834501580105	1.2112991134409947	1.1886	0.768672847418638	0.2556973304050455	1.6566860858171888	0.1728047973664123	0.0671684851614542	0.1244797091381883	0.0837492946436362	0.1744310155804129
166.0	1.263050646950907	0.3187491706150017	1.3032501495611255	0.3975178778273666	0.5722916342680422	1.2100646096837082	1.1874	0.7679002270469064	0.2554318454955901	1.654983512377467	0.1726271068633914	0.0670990516213789	0.1243495624370571	0.083661354060423	0.1742488481074091
166.5	1.261746946603695	0.3184216106931132	1.3018930283893029	0.3971112574170755	0.5716999619094207	1.2088302456691349	1.1862	0.7671275904715062	0.2551664376636131	1.6532812677662228	0.1724494516260689	0.0670296353506156	0.1242194620383345	0.0835734483131781	0.1740667435261532
167.0	1.2604435773128906	0.3180941202612196	1.300536364617552	0.3967047053621649	0.5711084488958924	1.2075960566315211	1.1849	0.766354961203166	0.2549011138244293	1.6515793986611569	0.1722718365126685	0.0669602381984283	0.1240894112121707	0.0834855795615926	0.1738847064409036
167.5	1.2591405735388024	0.3177667081698759	1.299180192534276	0.3962982329008772	0.5705171107391663	1.206362077143267	1.1837	0.7655823623177427	0.2546358807603893	1.6498779508542951	0.1720942662891681	0.0668908619787308	0.1239594131652308	0.0833977499231672	0.1737027413666758
168.0	1.2578379690840464	0.317439383101674	1.2978245457656008	0.3958918510594005	0.5699259626542684	1.2051283411265945	1.1825	0.7648098164638479	0.254370745123242	1.6481769692676564	0.1719167456309324	0.0668215084707136	0.1238294710418263	0.0833099614739663	0.1735208527308323
168.5	1.2565357971051825	0.3171121535742092	1.2964694572871436	0.3954855706556061	0.5693350195647939	1.203894881864996	1.1813	0.7640373458703311	0.2541057134364521	1.6464764979686213	0.1717392791243143	0.0667521794194584	0.1236995879250249	0.0832222162493565	0.1733390448746419
169.0	1.255234090124132	0.3167850279429904	1.29511495943555	0.3950794023027165	0.5687442961080622	1.202661732014466	1.18	0.7632649723536229	0.2538407920974737	1.644776580185015	0.1715618712682254	0.0666828765365421	0.1235697668377393	0.0831345162447322	0.1731573220548097
169.5	1.2539328800393783	0.3164580144042957	1.2937610839198177	0.394673356412903	0.568153806640172	1.201428923614522	1.1788	0.7624927173249386	0.2535759873799811	1.643077258319902	0.1713845264756777	0.0666136015006282	0.1234400107437959	0.0830468634162265	0.172975688444978
170.0	1.2526321981369606	0.3161311209979742	1.2924078618324073	0.3942674432008174	0.5675635652409641	1.2001964880990204	1.1776	0.7617206017973494	0.2533113054360574	1.6413785739661046	0.1712072490752961	0.0665443559580481	0.1233103225489825	0.0829592596814095	0.1727941481371988
170.5	1.2513320751012535	0.315804355610195	1.2910553236601394	0.3938616726870558	0.566973585718888	1.1989644563067647	1.1764	0.7609486463927196	0.2530467522983417	1.6396805679204478	0.1710300433128022	0.0664751415233706	0.1231807051020768	0.0828717069199724	0.1726127051433792
171.0	1.2500325410255535	0.3154777259761455	1.2897034992948908	0.393456054701559	0.5663838816157797	1.197732858491922	1.1751	0.7601768713485165	0.2527823338821366	1.6379832801977383	0.1708529133524707	0.0664059597799614	0.1230511611958554	0.0827842069743999	0.1724313633966984
171.5	1.24873362542246	0.3151512396826779	1.2883524180440886	0.3930505988869482	0.5657944662115482	1.1965017243342395	1.1739	0.7594052965244908	0.2525180559874756	1.63628675004448	0.1706758632785581	0.0663368122805317	0.1229216935680836	0.0826967616506288	0.1722501267529993
172.0	1.2474353572340668	0.3148249041709076	1.2870021086410084	0.3926453147017996	0.5652053525287752	1.1952710829490742	1.1727	0.7586339414092356	0.2522539243011518	1.6345910159523367	0.1704988970967053	0.0662677005476767	0.1227923049024873	0.0826093727186955	0.1720689989921531
172.5	1.2461377648419611	0.3144987267387624	1.2856525992548782	0.3922402114238571	0.5646165533372295	1.1940409628972326	1.1715	0.7578628251266213	0.2519899443987091	1.6328961156713415	0.1703220187353136	0.0661986260744038	0.1226629978297061	0.0825220419133698	0.1718879838193989
173.0	1.2448408760770375	0.3141727145434844	1.2843039175007955	0.3918352981531856	0.5640280811582956	1.1928113921946315	1.1702	0.7570919664421145	0.2517261217463958	1.6312020862228591	0.170145232046895	0.0661295903246517	0.1225337749282284	0.0824347709347783	0.1717070848666581
173.5	1.2435447182291277	0.313846874604086	1.2829560904494592	0.3914305838152665	0.5634399482693216	1.191582398321777	1.169	0.7563213837689767	0.2514624617030823	1.6295089639123126	0.169968540809398	0.0660605947337988	0.1224046387253098	0.0823475614490154	0.1715263056938243
174.0	1.242249318056455	0.3135212138037592	1.2816091446367204	0.3910260771640346	0.5628521667078857	1.1903540082330697	1.1678	0.7555510951743508	0.2511989695221427	1.6278167843416669	0.1697919487275083	0.0659916407091629	0.1222755916978741	0.0822604150887428	0.1713456497900292
174.5	1.2409547017949107	0.3131957388922418	1.2802631060729546	0.3906217867848598	0.5622647482759836	1.189126248365936	1.1666	0.7547811183852358	0.2509356503533017	1.6261255824216878	0.1696154594339256	0.0659227296304914	0.1221466362733971	0.0821733334537784	0.1711651205748848
175.0	1.2396608951671586	0.3128704564881385	1.2789180002522635	0.390217721097474	0.5616777045441387	1.1878991446497935	1.1654	0.754011470794349	0.2506725092444473	1.6244353923839714	0.1694390764906164	0.0658538628504423	0.1220177748307745	0.082086318111674	0.1709847213997028
175.5	1.2383679233915748	0.3125453730812003	1.2775738521615028	0.3898138883588429	0.5610910468554359	1.1866727225148508	1.1641	0.753242169465885	0.25040955114341	1.6227462477927508	0.1692628033900451	0.065785041695057	0.1218890097011737	0.081999370598282	0.1708044555486913
176.0	1.237075811191019	0.312220495034561	1.276230686289145	0.389410296665986	0.5605047863294815	1.1854470069007428	1.1629	0.7524732311411643	0.2501467808997089	1.6210581815564886	0.1690866435563801	0.0657162674642229	0.1217603431688698	0.0819124924183118	0.1706243262401296
176.5	1.2357845828014469	0.311895828586934	1.2748885266339796	0.3890069539587454	0.5599189338662907	1.1842220222650122	1.1617	0.7517046722441832	0.2498842032662661	1.619371225939254	0.1689106003466801	0.0656475414321295	0.1216317774720657	0.0818256850458763	0.1704443366275207
177.0	1.2344942619803627	0.3115713798547662	1.2735473967136508	0.3886038680225011	0.5593335001501015	1.182997792591431	1.1605	0.7509365088870587	0.2496218229010891	1.6176854125718887	0.168734677052057	0.0655788648477142	0.1215033148036977	0.0817389499250277	0.1702644898007234
177.5	1.2332048720151194	0.3112471548343563	1.272207319573042	0.388201046490841	0.5587484956531221	1.1817743413981758	1.1593	0.7501687568753769	0.2493596443689225	1.6160007724629768	0.1685588768988183	0.0655102389351012	0.1213749573122263	0.0816522884702838	0.1700847887870628
178.0	1.2319164357310632	0.3109231594039303	1.2708683177925009	0.3877984968481778	0.5581639306392067	1.1805516917458465	1.1581	0.7494014317134418	0.2490976721428696	1.6143173360096033	0.1683832030495883	0.0654416648940318	0.1212467071024118	0.0815657020671446	0.1699052365524211
178.5	1.2306289754995323	0.3105993993256822	1.2695304134959209	0.387396226432321	0.5575798151674651	1.1793298662453453	1.1569	0.7486345486094316	0.2488359106059837	1.6126351330079234	0.1682076586044087	0.0653731439002872	0.1211185662360765	0.0814791920725991	0.1697258360023078
179.0	1.2293425132457094	0.310275880247776	1.2681936283586683	0.3869942424370012	0.5569961590958076	1.1781088870656091	1.1556	0.7478681224804582	0.2485743640528314	1.6109541926635391	0.1680322466018201	0.0653046771061029	0.1209905367328522	0.0813927598156233	0.1695465899829107
179.5	1.228057070456328	0.3099526077063115	1.26685798361537	0.3865925519143485	0.5564129720844226	1.176888775941202	1.1544	0.747102167957538	0.2483130366910262	1.609274543601681	0.1678569700199218	0.0652362656405763	0.1208626205709147	0.0813064065976687	0.1693675012821275
180.0	1.2267726681872453	0.3096295871272547	1.2655235000675544	0.3861911617773255	0.5558302635991943	1.1756695541797706	1.1532	0.7463366993904713	0.2480519326427346	1.607596213877214	0.167681831777415	0.0651679106100668	0.1207348196877043	0.0812201336931423	0.1691885726305787
180.5	1.2254893270708689	0.3093068238283332	1.264190198091158	0.3857900788021177	0.5552480429150557	1.1744512426693654	1.152	0.7455717308526345	0.2477910559461557	1.605919230984452	0.1675068347346246	0.0650996130985879	0.1206071359806338	0.0811339423498771	0.1690098067026023
181.0	1.224207067323457	0.3089843230208967	1.2628580976438928	0.3853893096304788	0.5546663191192821	1.1732338618856275	1.1508	0.744807276145685	0.2475304105569723	1.604243621866804	0.1673319816945042	0.0650313741681931	0.1204795713077829	0.0810478337895947	0.1688312061172295
181.5	1.222925908752282	0.3086620898117447	1.26152721827248	0.3849888607720354	0.5540851011147244	1.1720174318988483	1.1496	0.7440433488041825	0.2472700003497771	1.602569412926239	0.1671572754036222	0.0649631948593542	0.1203521274885808	0.0809618092083597	0.1686527734391439
182.0	1.221645870762664	0.3083401292049211	1.2601975791197548	0.3845887386065486	0.5535043976229846	1.170801972380899	1.1484	0.7432799621001278	0.2470098291194723	1.6008966300325842	0.1669827185531301	0.0648950761913333	0.1202248063044757	0.0808758697770245	0.1684745111796225
182.5	1.2203669723648831	0.3080184461034753	1.2588691989316405	0.3841889493861363	0.5529242171875336	1.169587502612038	1.1472	0.742517129047418	0.2467499005826443	1.5992252985326536	0.1668083137797137	0.0648270191625474	0.1200976094995924	0.0807900166416679	0.1682964217974598
183.0	1.2190892321809603	0.3076970453111937	1.2575420960639987	0.383789499237455	0.5523445681767729	1.1683740414875978	1.146	0.7417548624062248	0.2464902183789136	1.5975554432592134	0.1666340636665268	0.0647590247509272	0.1199705387813787	0.0807042509240245	0.1681185076998756
183.5	1.21781266845132	0.3073759315342981	1.2562162884893542	0.3833903941638419	0.551765458787041	1.167161607524547	1.1448	0.740993174687293	0.2462307860722598	1.5958870885397851	0.1664599707441084	0.0646910939142685	0.1198435958212389	0.0806185737219064	0.167940771243406
184.0	1.216537299041334	0.3070551093831152	1.2548917938035005	0.3829916400474199	0.5511868970455664	1.1659502188679376	1.1436	0.7402320781561624	0.2459716071523241	1.594220258205295	0.1662860374912834	0.0646232275905786	0.1197167822551567	0.0805329861096182	0.1677632147347784
184.5	1.2152631414477473	0.3067345833737153	1.2535686292319872	0.382593242651164	0.5506088908133678	1.16473989329724	1.1424	0.7394715848373155	0.2457126850356868	1.5925549755985606	0.1661122663360471	0.0645554266984151	0.119590099684307	0.0804474891383632	0.1675858404317712
185.0	1.213990212804985	0.3064143579295215	1.2522468116364862	0.3821952076209309	0.550031447788101	1.1635306482325594	1.1412	0.7387117065182499	0.2454540230671232	1.590891263582635	0.1659386596564338	0.0644876921372196	0.1194635496756561	0.0803620838366436	0.1674086505440572
185.5	1.2127185298913552	0.306094437382892	1.2509263575210532	0.3817975404874534	0.5494545755068568	1.162322500740746	1.14	0.7379524547534808	0.2451956245208361	1.5892291445489968	0.1657652197813704	0.064420024787645	0.1193371337625519	0.0802767712106526	0.1672316472340331
186.0	1.2114481091351317	0.3057748259766715	1.2496072830382663	0.3814002466682975	0.5488782813489077	1.1611154675413942	1.1388	0.7371938408684695	0.2449374926016673	1.587568640425593	0.1655919489915141	0.0643524255118773	0.1192108534453025	0.0801915522446599	0.167054832617633
186.5	1.2101789666205365	0.3054555278657171	1.248289603995265	0.3810033314697869	0.548302572538406	1.159909565012737	1.1376	0.7364358759634855	0.2446796304462863	1.585909772684743	0.1654188495200756	0.0642848951539509	0.1190847101917459	0.0801064279013901	0.1668782087651278
187.0	1.2089111180936083	0.3051365471183968	1.2469733358596722	0.3806068000888917	0.5477274561470341	1.1587048091974332	1.1364	0.7356785709173981	0.2444220411243587	1.5842525623509005	0.1652459235536277	0.0642174345400595	0.1189587054378079	0.0800213991223946	0.166701777701911
187.5	1.2076445789679775	0.3048178877180602	1.2456584937654227	0.3802106576150846	0.5471529390966083	1.157501215808258	1.1352	0.7349219363914031	0.2441647276396937	1.5825970300082768	0.1650731732328994	0.0641500444788604	0.1188328405880515	0.0799364668284166	0.1665255414092691
188.0	1.206379364330525	0.3044995535644847	1.2443450925184742	0.3798149090321638	0.5465790281616348	1.1562988002336851	1.134	0.7341659828326816	0.2439076929313711	1.5809431958083304	0.164900600653556	0.0640827257617738	0.1187071170162156	0.0798516319197497	0.1663495018251398
188.5	1.205115488946952	0.3041815484752955	1.2430331466024271	0.3794195592200436	0.5460057299718217	1.1550975775433758	1.1328	0.7334107204779968	0.2436509398748476	1.5792910794771218	0.1647282078669656	0.0640154791632772	0.1185815360657444	0.07976689527659	0.1661736608448555
189.0	1.2038529672672482	0.30386387618736	1.2417226701840425	0.3790246129565147	0.5454330510145468	1.153897562493571	1.1316	0.7326561593572264	0.2433944712830454	1.5776407003225443	0.1645559968809515	0.0639483054411937	0.1184560990503078	0.0796822577593824	0.1659980203218744
189.5	1.202591813431061	0.3035465403581588	1.2404136771186591	0.3786300749189713	0.544860997637281	1.152698769532387	1.1305	0.7319023092968324	0.2431382899074195	1.5759920772414202	0.1643839696605321	0.063881205336976	0.1183308072543117	0.0795977202091601	0.1658225820684984
190.0	1.201332041272973	0.3032295445671313	1.2391061809555206	0.3782359496861101	0.5442895760499697	1.151501212805018	1.1293	0.7311491799232727	0.2428823984390072	1.574345228726476	0.1642121281286471	0.0638141795759854	0.1182056619334004	0.0795132834478787	0.1656473478565784
190.5	1.2000736643276857	0.3029128923169992	1.2378001949430018	0.377842241739598	0.5437187923273716	1.1503049061588488	1.1281	0.7303967806663505	0.2426267995094594	1.572700172873195	0.1640404741668718	0.0637472288677648	0.1180806643149487	0.0794289482787437	0.1654723194182068
191.0	1.1988166958351127	0.3025965870350649	1.2364957320337502	0.3774489554657114	0.543148652411357	1.1491098631484784	1.1269	0.7296451207625069	0.2423714956920527	1.5710569273865496	0.1638690096161174	0.0636803539063086	0.1179558155985474	0.079344715486533	0.1652974984463981
191.5	1.197561148745382	0.3022806320744891	1.2351928048897312	0.3770560951569464	0.5425791621131657	1.1479160970406528	1.1257	0.7288942092580548	0.2421164895026849	1.5694155095876152	0.1636977362773209	0.0636135553703266	0.1178311169564776	0.0792605858379132	0.1651228865957581
192.0	1.1963070357237522	0.3019650307155441	1.2338914258871865	0.3766636650136006	0.5420103271156248	1.146723620819115	1.1245	0.7281440550123583	0.2418617834008521	1.5677759364200663	0.1635266559121213	0.0635468339235033	0.1177065695341792	0.0791765600817506	0.1649484854831394
192.5	1.1950543691554434	0.3016497861668474	1.2325916071215095	0.3762716691453289	0.5414421529753292	1.1455324471893698	1.1234	0.7273946667009555	0.2416073797906091	1.5661382244565654	0.1633557702435249	0.0634801902147537	0.1175821744507095	0.0790926389494162	0.1647742966882885
193.0	1.1938031611503817	0.3013349015665718	1.2312933604120289	0.3758801115726696	0.5408746451247813	1.144342588583363	1.1222	0.7266460528186275	0.241353281021513	1.5645023899050303	0.1631850809565588	0.0634136248784736	0.1174579327991943	0.0790088231550864	0.164600321754478
193.5	1.1925534235478623	0.3010203799836355	1.2299966973067136	0.3754889962285465	0.5403078088744967	1.1431540571640837	1.121	0.7258982216824148	0.2410994893895506	1.5628684486148066	0.1630145896989131	0.0633471385347856	0.1173338456472714	0.078925113396037	0.1644265621891307
194.0	1.1913051679211315	0.3007062244188714	1.2287016290867916	0.3750983269597431	0.5397416494150704	1.1419668648300838	1.1198	0.7251511814345807	0.2408460071380487	1.561236416082716	0.1628442980815714	0.0632807317897818	0.1172099140375258	0.0788415103529337	0.1642530194644313
194.5	1.1900584055818877	0.3003924378061757	1.2274081667712928	0.3747081075283525	0.5391761718192087	1.140781023219918	1.1187	0.7244049400455241	0.2405928364585695	1.5596063074590143	0.1626742076794311	0.0632144052357608	0.1170861389879176	0.0787580146901159	0.1640796950179275
195.0	1.188813147584706	0.3000790230136371	1.2261163211215105	0.3743183416132011	0.5386113810437253	1.1395965437165123	1.1175	0.7236595053166424	0.2403399794917899	1.5579781375532364	0.1625043200319124	0.0631481594514618	0.1169625214922027	0.0786746270558767	0.163906590253121
195.5	1.187569404731387	0.2997659828446462	1.2248261026453828	0.3739290328112489	0.5380472819315031	1.138413437451451	1.1163	0.722914884883144	0.240087438328366	1.556351920839946	0.1623346366435571	0.0630819950022944	0.1168390625203454	0.0785913480827376	0.1637337065400484
196.0	1.1863271875752248	0.2994533200389855	1.2235375216018027	0.3735401846389644	0.5374838792134209	1.1372317153091922	1.1151	0.7221710862168141	0.2398352150097819	1.554727671464382	0.1621651589846168	0.0630159124405636	0.1167157630189246	0.0785081783877181	0.1635610452158512
196.5	1.1850865064252096	0.2991410372739015	1.2222505880048509	0.3731518005336769	0.5369211775102488	1.1360513879312133	1.114	0.7214281166287313	0.2395833115291846	1.5531054032480105	0.1619958884916314	0.062949912305692	0.1165926239115327	0.0784251185726016	0.1633886075853365
197.0	1.1838473713501498	0.2988291371651564	1.2209653116279544	0.3727638838549043	0.5363591813345087	1.1348724657200802	1.1128	0.7206859832719388	0.2393317298322036	1.5514851296939765	0.1618268265679962	0.0628839951244376	0.1164696460991674	0.0783421692241954	0.1632163949215282
197.5	1.1826097921827283	0.2985176222680642	1.2196817020079764	0.3723764378856595	0.5357978950923042	1.1336949588434502	1.1116	0.7199446931440694	0.2390804718177573	1.5498668639924675	0.1616579745845218	0.0628181614111078	0.1163468304606169	0.0782593309145872	0.163044408466208
198.0	1.181373778523488	0.2982064950785072	1.2183997684492325	0.3719894658337332	0.5352373230851186	1.1325188772380057	1.1105	0.7192042530899264	0.2388295393388446	1.5482506190259828	0.1614893338799816	0.0627524116677699	0.1162241778528384	0.0781766042013967	0.1628726494304476
198.5	1.1801393397447448	0.2978957580339353	1.217119520027439	0.3716029708329553	0.5346774695115817	1.1313442306133186	1.1093	0.7184646698040194	0.2385789342033235	1.5466364073745078	0.1613209057616519	0.0626867463844581	0.1161016891113301	0.0780939896280227	0.1627011189951313
199.0	1.178906484994441	0.2975854135143491	1.2158409655935931	0.3712169559444345	0.5341183384692062	1.130171028455651	1.1082	0.7177259498330567	0.2383286581746758	1.5450242413206074	0.1611526915058416	0.0626211660393764	0.1159793650504969	0.0780114877238867	0.1625298183114699
199.5	1.177675223199924	0.2972754638432647	1.2145641137777865	0.3708314241577765	0.5335599339560948	1.12899928003169	1.107	0.716988099578397	0.2380787129727592	1.5434141328544242	0.1609846923584134	0.0625556710990988	0.1158572064640092	0.0779290990046712	0.1623587485015057
200.0	1.1764455630716688	0.2969659112886636	1.2132889729929537	0.3704463783922824	0.533002259872618	1.1278289943922184	1.1058	0.7162511252984585	0.2378291002745462	1.5418060936786004	0.1608169095352961	0.0624902620187653	0.1157352141251565	0.0778468239725549	0.1621879106586089
200.5	1.1752175131069291	0.2966567580639253	1.2120155514385555	0.3700618214981255	0.5324453200230628	1.1266601803757237	1.1047	0.7155150331110856	0.2375798217148501	1.5402001352131058	0.1606493442229875	0.0624249392422753	0.1156133887871942	0.0777646631164432	0.162017305847965
201.0	1.1739910815933312	0.296348006328744	1.2107438571041995	0.3696777562575078	0.5318891181172533	1.125492846611943	1.1035	0.7147798289958782	0.2373308788870393	1.5385962685999897	0.1604819975790494	0.0623597032024768	0.1154917311836844	0.0776826169121949	0.1618469351070544
201.5	1.1727662766124056	0.2960396581900304	1.2094738977731996	0.3692941853857989	0.531333657772144	1.1243270015253537	1.1024	0.71404551879648	0.2370822733437381	1.5369945047080502	0.1603148707325943	0.0622945543213532	0.1153702420288318	0.0776006858228454	0.1616767994461235
202.0	1.1715431060430563	0.2957317157027976	1.2082056810260722	0.3689111115326532	0.5307789425133855	1.123162653338599	1.1012	0.7133121082228279	0.2368340065975175	1.5353948541374247	0.1601479647847628	0.0622294930102066	0.1152489220178124	0.0775188702988253	0.1615068998486481
202.5	1.1703215775649742	0.2954241808710322	1.2069392142439763	0.3685285372831092	0.5302249757768644	1.121999810075856	1.1001	0.7125796028533642	0.2365860801215722	1.5337973272241012	0.1599812808091942	0.0621645196698378	0.1151277718270979	0.077437170778176	0.1613372372717882
203.0	1.16910169866199	0.2951170556485502	1.2056745046120936	0.3681464651586708	0.5296717609102157	1.120838479566152	1.0989	0.7118480081372114	0.2363384953503873	1.5322019340443536	0.1598148198524879	0.0620996346907236	0.1150067921147739	0.0773555876867615	0.1611678126468357
203.5	1.1678834766253718	0.2948103419398393	1.2044115591229485	0.3677648976183688	0.5291193011743107	1.1196786694466176	1.0978	0.7111173293963104	0.2360912536803935	1.5306086844191027	0.159648582934658	0.0620348384531906	0.1148859835208527	0.0772741214384759	0.1609986268796543
204.0	1.1666669185570655	0.2945040416008856	1.203150384579674	0.3673838370598057	0.5285675997447189	1.1185203871656904	1.0966	0.7103875718275218	0.2358443564706104	1.5290175879182006	0.1594825710495796	0.0619701313275868	0.1147653466675809	0.0771927724354482	0.1608296808511115
204.5	1.1654520313728822	0.294198156439988	1.2018909875992263	0.3670032858201825	0.5280166597131458	1.1173636399862614	1.0955	0.7096587405046934	0.2355978050432804	1.5274286538646478	0.1593167851654276	0.0619055136744492	0.1146448821597418	0.0771115410682432	0.1606609754175039
205.0	1.1642388218056297	0.2938926882185572	1.2006333746155349	0.3666232461773082	0.5274664840888461	1.116208434988771	1.0944	0.708930840380692	0.2353516006844903	1.5258418913387328	0.1591512262251082	0.06184098584467	0.1145245905849528	0.0770304277160593	0.1604925114109751
205.5	1.1630272964081925	0.2935876386519024	1.1993775518826086	0.3662437203505918	0.5269170758000126	1.11505477907425	1.0932	0.7082038762894015	0.235105744644783	1.5242573091821077	0.1589858951466834	0.0617765481796584	0.1144044725139573	0.0769494327469223	0.1603242896399257
206.0	1.1618174615565595	0.2932830094100045	1.1981235254775844	0.3658647105020186	0.5263684376951423	1.1139026789673128	1.0921	0.7074778529476884	0.2348602381397594	1.5226749160017912	0.1588207928237879	0.0617122010115013	0.1142845285009119	0.0768685565178766	0.1601563108894181
206.5	1.1606093234528003	0.2929788021182757	1.1968713013037269	0.3654862187371098	0.5258205725443797	1.1127521412190973	1.0909	0.706752774957332	0.2346150823506694	1.5210947201741054	0.158655920126039	0.0616479446631195	0.114164759083669	0.0767877993751727	0.1599885759215725
207.0	1.159402888127992	0.2926750183583069	1.195620885093374	0.3651082471058648	0.5252734830408362	1.1116031722101576	1.0898	0.7060286468069256	0.234370278424993	1.519516729848549	0.15849127789944	0.0615837794484232	0.1140451647840543	0.076707161654452	0.1598210854759577
207.5	1.1581981614450976	0.292371659668603	1.1943722824108385	0.36473079760369	0.5247271718018889	1.110455778153308	1.0887	0.7053054728737437	0.234125827477012	1.5179409529515993	0.1583268669667764	0.0615197056724632	0.1139257461081396	0.0766266436809278	0.1596538402699741
208.0	1.1569951491017934	0.2920687275453045	1.1931254986552546	0.36435387217231	0.5241816413704562	1.1093099650964184	1.0875	0.7045832574255793	0.2338817305883721	1.5163673971904583	0.1581626881280062	0.0614557236315807	0.1138065035465114	0.076546245769564	0.1594868409992318
208.5	1.1557938566332522	0.2917662234428988	1.1918805390633815	0.3639774727006647	0.5236368942162538	1.108165738925165	1.0864	0.7038620046225502	0.2336379888086348	1.514796070056731	0.1579987421606424	0.061391833613554	0.1136874375745344	0.0764659682252501	0.1593200883379206
209.0	1.154594289414877	0.2914641487749176	1.190637408712356	0.3636016010257906	0.5230929327370272	1.107023105365731	1.0853	0.7031417185188745	0.2333946031558212	1.5132269788300403	0.15783502982013	0.0613280358977429	0.1135685486526109	0.0763858113429736	0.1591535829391748
209.5	1.1533964526649942	0.2911625049146251	1.1893961125224028	0.363226258933689	0.5225497592597661	1.10588206998747	1.0842	0.7024224030646196	0.2331515746169457	1.511660130581592	0.1576715518402173	0.0612643307552307	0.1134498372264359	0.0763057754079899	0.1589873254354318
210.0	1.152200351447493	0.290861293195692	1.1881566552594969	0.3628514481601776	0.5220073760418966	1.1047426382055163	1.083	0.701704062107418	0.2329089041485412	1.5100955321776657	0.1575083089333192	0.0612007184489641	0.1133313037272479	0.0762258606959881	0.1588213164387847
210.5	1.151005990674429	0.2905605149128604	1.1869190415379804	0.3624771703917294	0.5214657852724545	1.103604815283358	1.0819	0.700986699394158	0.2326665926771755	1.5085331902830577	0.157345301790876	0.0611371992338899	0.113212948572075	0.0761460674732557	0.1586555565413281
211.0	1.1498133751085815	0.2902601713225971	1.18568327582314	0.3621034272662976	0.520924989073239	1.102468606335364	1.0808	0.700270318572646	0.2324246410999592	1.5069731113644655	0.157182531083706	0.0610737733570906	0.113094772163978	0.076066395996839	0.1584900463155
211.5	1.1486225093659672	0.2899602636437353	1.1844493624337364	0.3617302203741259	0.5203849894999467	1.101334016329272	1.0797	0.699554923193239	0.2321830502850447	1.505415301693812	0.1570199974623513	0.0610104410579167	0.1129767748922879	0.0759868465147018	0.1583247863144157
212.0	1.147433397918313	0.2896607930581062	1.1832173055444954	0.3613575512585468	0.5198457885432876	1.1002010500886326	1.0785	0.6988405167104542	0.2319418210721174	1.5038597673515184	0.1568577015574192	0.0609472025681179	0.112858957132841	0.075907419265881	0.158159777072198
212.5	1.1462460450954874	0.2893617607111607	1.1819871091885534	0.3609854214167646	0.5193073881300809	1.099069712295214	1.0774	0.6981271024845476	0.2317009542728783	1.5023065142297194	0.1566956439799166	0.0608840581119705	0.1127413192482088	0.0758281144806399	0.1579950191043009
213.0	1.1450604550878942	0.2890631677125796	1.1807587772598678	0.3606138323006283	0.5187697901243349	1.0979400074913686	1.0763	0.6974146837830707	0.2314604506715188	1.5007555480354295	0.1565338253215801	0.0608210079064044	0.1126238615879251	0.0757489323806183	0.157830512907828
213.5	1.1438766319488216	0.2887650151368748	1.1795323135155824	0.3602427853173888	0.518232996328307	1.0968119400823575	1.0752	0.696703263782399	0.2312203110251877	1.4992068742936535	0.1563722461551998	0.0607580521611272	0.1125065844887082	0.0756698731789811	0.1576662589618462
214.0	1.1426945795967562	0.2884673040239795	1.1783077215783562	0.3598722818304458	0.5176970084835475	1.0956855143386393	1.0741	0.6959928455692367	0.2309805360644503	1.4976604983504451	0.1562109070349379	0.0606951910787459	0.1123894882746807	0.0755909370805637	0.1575022577276934
214.5	1.1415143018176583	0.2881700353798301	1.1770850049386512	0.3595023231600812	0.5171618282719255	1.09456073439812	1.073	0.695283432142096	0.2307411264937397	1.4961164253759205	0.1560498084966427	0.0606324248548874	0.1122725732575845	0.0755121242820149	0.1573385096492815
215.0	1.1403358022671977	0.2878732101769368	1.1758641669569858	0.3591329105841809	0.5166274573166374	1.0934376042683658	1.0719	0.6945750264127524	0.2305020829918011	1.4945746603672123	0.1558889510581557	0.0605697536783162	0.1121558397369928	0.075433434971938	0.1571750151533942
215.5	1.1391590844729549	0.2875768293549465	1.1746452108661478	0.3587640453389447	0.5160938971832003	1.0923161278287803	1.0708	0.6938676312076769	0.2302634062121284	1.4930352081513871	0.1557283352196164	0.0605071777310509	0.1120392880005187	0.0753548693310291	0.1570117746499802
216.0	1.1379841518365854	0.287280893821195	1.1734281397733726	0.3583957286195844	0.5155611493804269	1.091196308832746	1.0697	0.6931612492694441	0.2300250967833939	1.4914980733883048	0.155567961463759	0.0604446971884783	0.1119229183240198	0.0752764275322132	0.1568487885324413
216.5	1.1368110076359466	0.2869854044512509	1.172212956662484	0.3580279615810105	0.5150292153613865	1.0900781509097286	1.0685	0.6924558832581172	0.2297871553098702	1.4899632605734352	0.1554078302562067	0.0603823122194656	0.1118067309718003	0.0751981097407782	0.1566860571779154
217.0	1.1356396550271926	0.2866903620894506	1.1709996643960008	0.3576607453385077	0.5144980965243486	1.0889616575673513	1.0674	0.6917515357526111	0.229549582371846	1.48843077404063	0.1552479420457599	0.0603200229864712	0.1116907261968084	0.0751199161145065	0.1565235809475558
217.5	1.1344700970468324	0.2863957675494243	1.1697882657172085	0.3572940809683995	0.5139677942137116	1.0878468321934296	1.0663	0.6910482092520323	0.2293123785260351	1.4869006179648447	0.1550882972646797	0.060257829645653	0.1115749042408321	0.0750418468038045	0.1563613601868046
218.0	1.133302336613756	0.2861016216146131	1.1685787632521965	0.3569279695087013	0.5134383097209168	1.086733678057978	1.0652	0.6903459061769985	0.2290755443059772	1.4853727963648216	0.1549288963289673	0.0601957323469758	0.1114592653346903	0.0749639019518299	0.1561993952256626
218.5	1.1321363765312251	0.2858079250387786	1.1673711595118634	0.356562411959764	0.5129096442853456	1.0856221983151797	1.0642	0.6896446288709359	0.2288390802224343	1.4838473131057228	0.1547697396386385	0.0601337312343158	0.1113438096984216	0.0748860816946171	0.1560376863789545
219.0	1.1309722194888332	0.2855146785465027	1.1661654568938853	0.3561974092849056	0.5123817990952043	1.084512396005329	1.0631	0.6889443796013545	0.2286029867637788	1.4823241719017253	0.1546108275779938	0.0600718264455647	0.1112285375414699	0.0748083861612001	0.1558762339465895
219.5	1.1298098680644335	0.285221882833681	1.1649616576846558	0.3558329624110337	0.5118547752883934	1.0834042740567342	1.062	0.6882451605611047	0.2283672643963761	1.48080337631857	0.1544521605158837	0.0600100181127309	0.1111134490628665	0.074730815473734	0.1557150382138176
220.0	1.128649324726034	0.2849295385680064	1.163759764061194	0.3554690722292575	0.5113285739533615	1.0822978352876014	1.0609	0.6875469738696125	0.2281319135649608	1.4792849297760733	0.1542937388059704	0.0599483063620397	0.1109985444514098	0.0746533697476139	0.1555540994514823
220.5	1.127490591833662	0.2846376463894464	1.1625597780930186	0.3551057395954899	0.5108031961299477	1.081193082407875	1.0598	0.6868498215740944	0.2278969346930068	1.4777688355505916	0.1541355627869846	0.0598866913140322	0.1108838238858417	0.0745760490915921	0.1553934179162681
221.0	1.1263336716411998	0.2843462069107111	1.1613617017439928	0.3547429653310391	0.5102786428102082	1.0800900180210566	1.0587	0.6861537056507534	0.2276623281830908	1.4762550967774517	0.1539776327829785	0.0598251730836612	0.1107692875350208	0.0744988536078936	0.1552329938509451
221.5	1.1251785662981888	0.2840552207177151	1.1601655368741397	0.3543807502231919	0.5097549149392301	1.0789886446259929	1.0576	0.6854586280059553	0.2274280944172506	1.4747437164533392	0.1538199491035744	0.0597637517803872	0.1106549355580939	0.0744217833923292	0.1550728274846087
222.0	1.1240252778516044	0.2837646883700307	1.1589712852414276	0.3540190950257866	0.5092320134159325	1.0778889646186316	1.0565	0.6847645904773862	0.2271942337573375	1.473234697438647	0.1536625120442096	0.059702427508272	0.1105407681046632	0.0743448385344072	0.1549129190329161
222.5	1.1228738082476029	0.2834746104013345	1.1577789485035246	0.3536580004597767	0.5087099390938538	1.0767909802937523	1.0554	0.6840715948351915	0.226960746545362	1.4717280424597867	0.1535053218863767	0.0596412003660704	0.1104267853149518	0.074268019117443	0.154753268698318
223.0	1.121724159333238	0.2831849873198458	1.1565885282195267	0.3532974672137857	0.5081886927819259	1.0756946938466685	1.0544	0.6833796427830955	0.2267276331038352	1.4702237541114629	0.1533483788978608	0.0595800704473214	0.1103129873199662	0.0741913252186669	0.1545938766702872
223.5	1.1205763328581542	0.2828958196087597	1.1554000258516584	0.3529374959446534	0.5076682752452376	1.0746001073748996	1.0533	0.6826887359595055	0.2264948937361039	1.4687218348589115	0.1531916833329727	0.0595190378404372	0.1101993742416562	0.0741147569093304	0.154434743125544
224.0	1.119430330476245	0.2826071077266712	1.154213442766941	0.3525780872779721	0.5071486872057834	1.073507222879822	1.0522	0.6819988759385948	0.22626252872668	1.467222287040099	0.1530352354327772	0.0594581026287908	0.1100859461930717	0.0740383142548108	0.1542758682282764
224.5	1.118286153747293	0.2823188521079933	1.1530287802388393	0.352219241808615	0.5066299293432016	1.0724160422682845	1.0511	0.6813100642313711	0.2260305383415653	1.4657251128678868	0.1528790354253195	0.0593972648908025	0.109972703278518	0.0739619973147131	0.1541172521303579
225.0	1.117143804138576	0.2820310531633688	1.1518460394488792	0.3518609601012565	0.5061120022954996	1.0713265673542076	1.05	0.6806223022867268	0.2257989228285704	1.464230314432164	0.1527230835258468	0.0593365247000247	0.1098596455937076	0.0738858061429721	0.1539588949715616
225.5	1.116003283026452	0.2817437112800745	1.1506652214882374	0.351503242690883	0.5055949066597685	1.0702387998601486	1.049	0.6799355914924721	0.2255676824176288	1.4627378937019422	0.152567379937026	0.0592758821252257	0.1097467732259096	0.0738097407879506	0.1538007968797704
226.0	1.1148645916979156	0.2814568268224199	1.1494863273593086	0.3511460900832966	0.505078642992885	1.069152741418848	1.0479	0.6792499331763516	0.2253368173211056	1.4612478525274164	0.1524119248491593	0.0592153372304716	0.1096340862540975	0.0737338012925383	0.153642957971184
226.5	1.1137277313521323	0.2811704001321386	1.148309357977244	0.3507895027556096	0.5045632118122026	1.068068393574746	1.0468	0.6785653286070465	0.2251063277341016	1.4597601926419954	0.1522567184403951	0.0591548900752072	0.1095215847490938	0.0736579876942471	0.153485378350523
227.0	1.1125927031019451	0.2808844315287735	1.1471343141714687	0.350433481156732	0.5040486135962318	1.0669857577854782	1.0458	0.6778817789951571	0.2248762138347521	1.4582749156642971	0.1521017608769356	0.059094540714336	0.1094092687737122	0.073582300025306	0.1533280581112285
227.5	1.111459507975357	0.2805989213100565	1.1459611966871694	0.3500780257078506	0.5035348487853084	1.065904835423346	1.0447	0.6771992854941734	0.224646475784521	1.4567920231001124	0.1519470523132417	0.0590342891982977	0.1092971383828983	0.073506738312754	0.1531709973356601
228.0	1.110328146916993	0.2803138697522818	1.1447900061867642	0.3497231368029008	0.5030219177822522	1.0648256277767632	1.0436	0.6765178492014285	0.2244171137284902	1.4553115163443378	0.1517925928922342	0.0589741355731459	0.109185193623867	0.0734313025785321	0.1530141960952891
228.5	1.1091986207895337	0.2800292771106721	1.1436207432513423	0.3493688148090305	0.5025098209530146	1.063748136051679	1.0426	0.6758374711590365	0.2241881277956445	1.453833396682877	0.1516383827454915	0.0589140798806236	0.1090734345362387	0.0733559928395729	0.1528576544508897
229.0	1.1080709303751313	0.2797451436197412	1.142453408382087	0.3490150600670566	0.5019985586273155	1.062672361372981	1.0415	0.6751581523548159	0.2239595180991513	1.4523576652945116	0.1514844219934449	0.0588541221582378	0.1089618611521723	0.0732808091078891	0.1527013724527264
229.5	1.106945076376797	0.2794614694936483	1.1412880020016682	0.3486618728919147	0.5014881310992699	1.0615983047858717	1.0404	0.6744798937231992	0.2237312847366366	1.450884323252742	0.1513307107455701	0.0587942624393328	0.1088504734964969	0.0732057513906613	0.152545350140739
230.0	1.10582105941977	0.2791782549265484	1.1401245244556208	0.3483092535731008	0.5009785386280058	1.0605259672572251	1.0394	0.6738026961461259	0.2235034277904557	1.449413371527598	0.1511772491005754	0.0587345007531625	0.1087392715868406	0.0731308196903229	0.1523895875447239
230.5	1.1046988800528643	0.2788955000929365	1.138962976013694	0.3479572023751066	0.5004697814382697	1.0594553496769237	1.0383	0.6731265604539244	0.2232759473279607	1.4479448109874222	0.1510240371465881	0.0586748371249613	0.1086282554337581	0.0730560140046452	0.1522340846845134
231.0	1.103578538749794	0.278613205147986	1.137803356871182	0.3476057195378476	0.4999618597210252	1.0583864528591695	1.0373	0.672451487426177	0.2230488434017621	1.446478642400624	0.1508710749613365	0.0586152715760141	0.1085174250408553	0.07298133432682	0.1520788415701508
231.5	1.1024600359104733	0.2783313702278819	1.1366456671502343	0.3472548052770844	0.4994547736340396	1.0573192775437792	1.0362	0.6717774777925725	0.222822116049988	1.4450148664374038	0.1507183626123299	0.058555804123725	0.1084067804049127	0.0729067806455413	0.1519238582020641
232.0	1.1013433718623016	0.2780499954501492	1.135489906901141	0.3469044597848371	0.4989485233024626	1.0562538243974542	1.0352	0.6711045322337457	0.2225957652965376	1.443553483671453	0.1505659001570354	0.0584964347816847	0.1082963215160061	0.0728323529450857	0.151769134571236
232.5	1.1002285468614252	0.2777690809139753	1.1343360761036034	0.3465546832297938	0.4984431088193952	1.0551900940150334	1.0341	0.6704326513821025	0.2223697911513313	1.442094494581624	0.1504136876430518	0.0584371635597378	0.1081860483576263	0.0727580512053916	0.1516146706593714
233.0	1.0991155610939791	0.2774886267005276	1.1331841746679767	0.3462054757577114	0.4979385302464495	1.054128086920726	1.0331	0.6697618358226337	0.2221441936105573	1.440637899553575	0.1502617251082813	0.0583779904640475	0.1080759609067956	0.0726838754021364	0.1514604664390622
233.5	1.0980044146773076	0.2772086328732659	1.1320342024365004	0.3458568374918109	0.4974347876142999	1.0530678035693222	1.032	0.6690920860937137	0.221918972656913	1.4391836988813882	0.1501100125810972	0.0583189154971606	0.1079660591341837	0.0726098255068139	0.1513065218739496
234.0	1.0968951076611684	0.2769290994782501	1.130886159184504	0.3455087685331671	0.4969318809232247	1.052009244347388	1.031	0.6684234026878884	0.2216941282598439	1.4377318927691631	0.1499585500805106	0.0582599386580706	0.1078563430042208	0.0725359014868087	0.1511528369188834
234.5	1.0957876400289153	0.276650026544443	1.1297400446215948	0.3451612689610897	0.4964298101436402	1.0509524095744391	1.03	0.6677557860526501	0.2214696603757774	1.436282481332582	0.1498073376163329	0.0582010599422805	0.1077468124752094	0.0724621033054708	0.1509994115200794
235.0	1.0946820116986615	0.2763714140840075	1.1285958583928262	0.3448143388335012	0.4959285752166249	1.0498972995040958	1.0289	0.6670892365911998	0.2212455689483541	1.4348354646004535	0.1496563751893369	0.0581422793418637	0.107637467499434	0.0723884309221884	0.1508462456152734
235.5	1.0935782225244288	0.2760932620926006	1.1274536000798496	0.344467978187307	0.4954281760544373	1.0488439143252215	1.0279	0.666423754663198	0.2210218539086542	1.4333908425162305	0.1495056627914145	0.058083596845525	0.1075283080232694	0.0723148842924595	0.1506933391338738
236.0	1.0924762722972703	0.2758155705496609	1.126313269202044	0.3441221870387602	0.4949286125410229	1.0477922541630418	1.0268	0.6657593405855039	0.2207985151754214	1.431948614939501	0.1493552004057325	0.0580250124386599	0.107419333987287	0.0722414633679624	0.1505406919971107
236.5	1.0913761607463857	0.2755383394186934	1.125174865217632	0.3437769653838207	0.4944298845325158	1.0467423190802458	1.0258	0.6650959946329028	0.2205755526552826	1.430508781647464	0.1492049880068854	0.0579665261034128	0.1073105453263596	0.0721681680966255	0.1503883041181832
237.0	1.0902778875402084	0.275261568647548	1.1240383875247733	0.3434323131985082	0.4939319918577297	1.0456941090780705	1.0248	0.6644337170388207	0.2203529662429637	1.429071342336368	0.1490550255610462	0.0579081378187352	0.1072019419697637	0.0720949984226951	0.1502361754024044
237.5	1.0891814522874843	0.2749852581686953	1.1229038354626455	0.3430882304392502	0.493434934318644	1.0446476240973692	1.0237	0.6637725079960305	0.220130755821503	1.427636296622942	0.1489053130261148	0.0578498475604419	0.1070935238412817	0.0720219542868028	0.1500843057473437
238.0	1.088086854538326	0.2747094078994961	1.121771208312503	0.3427447170432243	0.492938711690879	1.0436028640196595	1.0227	0.6631123676573444	0.2199089212624607	1.426203644045792	0.1487558503518632	0.057791655301267	0.1069852908593013	0.0719490356260319	0.149932695042967
238.5	1.086994093785257	0.2744340177424692	1.1206405052987232	0.3424017729286946	0.4924433237241664	1.0425598286681603	1.0217	0.6624532961362974	0.2196874624261248	1.4247733840667822	0.1486066374800803	0.0577335610109189	0.1068772429369134	0.0718762423739823	0.1497813431717753
239.0	1.085903169464234	0.2741590875855521	1.1195117255898337	0.342059397995344	0.4919487701428106	1.0415185178088064	1.0207	0.6617952935078191	0.2194663791617139	1.423345516072392	0.1484576743447119	0.057675564656134	0.1067693799820088	0.0718035744608342	0.1496302500089397
239.5	1.084814080955656	0.2738846173023594	1.118384868299522	0.3417175921245993	0.491455050646143	1.040478931151251	1.0196	0.6611383598088946	0.219245671307577	1.421920039375049	0.1483089608720007	0.0576176662007304	0.1066617018973734	0.0717310318134117	0.1494794154224352
240.0	1.0837268275853562	0.2736106067524373	1.1172599324876342	0.3413763551799538	0.4909621649089698	1.0394410683498525	1.0186	0.660482495039217	0.21902533869139	1.4204969532144482	0.148160496980623	0.0575598656056597	0.1065542085807814	0.0716586143552445	0.1493288392731727
240.5	1.0826414086255796	0.2733370557815128	1.1161369171611513	0.341035687007282	0.4904701125820119	1.0384049290046442	1.0176	0.659827699161827	0.2188053811303489	1.4190762567588424	0.148012282581823	0.0575021628290589	0.1064468999250876	0.0715863220066288	0.1491785214151282
241.0	1.0815578232959422	0.27306396422174	1.1150158212751544	0.3406955874351517	0.4899788932923383	1.0373705126622883	1.0166	0.6591739721037453	0.2185857984313602	1.4176579491063166	0.147864317579546	0.0574445578263009	0.1063397758183175	0.0715141546846876	0.1490284616954696
241.5	1.0804760707643786	0.2727913318919414	1.1138966437337732	0.3403560562751298	0.4894885066437923	1.0363378188170174	1.0155	0.658521313756592	0.218366590391228	1.416242029286041	0.1477166018705683	0.0573870505500443	0.1062328361437571	0.0714421123034296	0.1488786599546827
242.0	1.0793961501480729	0.2725191585978475	1.1127793833911193	0.3400170933220838	0.4889989522174112	1.0353068469115585	1.0145	0.6578697239771999	0.2181477567968386	1.4148284962595052	0.1475691353446262	0.0573296409502827	0.1061260807800398	0.0713701947738075	0.1487291160266942
242.5	1.078318060514374	0.2722474441323302	1.1116640390522052	0.3396786983544786	0.4885102295718397	1.0342775963380444	1.0135	0.6572192025882155	0.2179292974253413	1.4134173489217323	0.1474219178845423	0.0572723289743931	0.1060195096012333	0.071298402003775	0.1485798297389934
243.0	1.077241800881699	0.2719761882756339	1.1105506094738486	0.3393408711346681	0.4880223382437358	1.0332500664389117	1.0125	0.6565697493786916	0.2177112120443277	1.4120085861024734	0.1472749493663494	0.0572151145671833	0.1059131224769241	0.0712267338983432	0.1484308009127512
243.5	1.0761673702204193	0.2717053907956031	1.109439093365561	0.3390036114091835	0.4875352777481714	1.032224256507779	1.0115	0.655921364104671	0.2174935004120068	1.4106022065673842	0.1471282296594137	0.0571579976709384	0.1058069192723014	0.0711551903596361	0.1482820293629377
244.0	1.0750947674537352	0.2714350514479052	1.1083294893904247	0.338666918909015	0.4870490475790262	1.0312001657903216	1.0105	0.6552740464897606	0.2172761622773778	1.4091982090191832	0.1469817586265551	0.0571009782254676	0.105700899848239	0.071083771286945	0.1481335148984384
244.5	1.0740239914585354	0.2711651699762514	1.1072217961659554	0.3383307933498918	0.4865636472093743	1.0301777934851208	1.0095	0.6546277962256969	0.2170591973804009	1.4077965920987898	0.1468355361241655	0.057044056168149	0.1055950640613767	0.0710124765767822	0.1479852573221672
245.0	1.0729550410662445	0.270895746112613	1.1061160122649485	0.3379952344325548	0.486079076091867	1.029157138744509	1.0085	0.6539826129729024	0.2168426054521641	1.406397354386448	0.1466895620023261	0.0569872314339743	0.1054894117641994	0.0709413061229337	0.1478372564311794
245.5	1.071887915063653	0.2706267795774344	1.105012136216313	0.3376602418430274	0.4855953336591072	1.0281382006753976	1.0075	0.6533384963610339	0.2166263862150483	1.405000494402828	0.1465438361049222	0.0569305039555929	0.1053839428051158	0.0708702598165112	0.147689512016781
246.0	1.0708226121937428	0.2703582700798436	1.1039101665058988	0.3373258152528809	0.4851124193240197	1.027120978340092	1.0065	0.6526954459895216	0.2164105393828899	1.4036060106101156	0.1463983582697561	0.0568738736633552	0.1052786570285356	0.0707993375460036	0.1475420238646379
246.5	1.0697591311564874	0.2700902173178579	1.1028101015772978	0.3369919543194957	0.4846303324802143	1.0261054707570934	1.0055	0.6520534614281004	0.2161950646611396	1.402213901413079	0.1462531283286588	0.0568173404853546	0.1051735542749452	0.0707285391973265	0.1473947917548825
247.0	1.0686974706096517	0.2698226209785883	1.1017119398326445	0.3366586586863191	0.4841490725023444	1.0250916769018923	1.0045	0.6514125422173327	0.2159799617470203	1.4008241651601243	0.1461081461075993	0.0567609043474702	0.1050686343809824	0.0706578646538727	0.1472478154622186
247.5	1.0676376291695715	0.269555480738439	1.1006156796333988	0.3363259279831184	0.4836686387464591	1.0240795957077444	1.0035	0.6507726878691236	0.2157652303296816	1.3994368001443311	0.145963411426793	0.0567045651734074	0.1049638971795105	0.0705873137965599	0.1471010947560252
248.0	1.066579605411924	0.2692887962633049	1.0995213193011155	0.3359937618262303	0.4831890305503498	1.0230692260664356	1.0025	0.6501338978672266	0.2155508700903518	1.3980518046044703	0.1458189241008073	0.0566483228847387	0.1048593424996896	0.0705168865038797	0.146954629400458
248.5	1.065523397872485	0.2690225672087649	1.098428857118204	0.3356621598188069	0.4827102472338924	1.022060566829038	1.0015	0.6494961716677444	0.2153368807024878	1.396669176726013	0.1456746839386668	0.0565921774009438	0.1047549701670491	0.0704465826519439	0.1468084191545497
249.0	1.0644690050478731	0.2687567932202734	1.0973382913286744	0.3353311215510563	0.4822322880993822	1.0210536168066509	1.0005	0.648859508699618	0.2151232618319229	1.3952889146421144	0.1455306907439555	0.0565361286394486	0.1046507800035565	0.0703764021145317	0.1466624637723086
249.5	1.063416425396287	0.2684914739333483	1.0962496201388734	0.335000646600482	0.4817551524318658	1.0200483747711315	0.9995	0.648223908365112	0.2149100131370116	1.3939110164345885	0.1453869443149189	0.056480176515664	0.1045467718276876	0.0703063447631347	0.1465167630028157
250.0	1.0623656573382252	0.2682266089737555	1.095162841718207	0.3346707345321158	0.481278839499466	1.0190448394558145	0.9985	0.6475893700402903	0.2146971342687724	1.3925354801348666	0.1452434444445629	0.0564243209430243	0.1044429454544935	0.0702364104670024	0.1463713165903201
250.5	1.0613166992571983	0.2679621979576915	1.094077954199853	0.3343413848987492	0.4808033485537023	1.0180430095562192	0.9975	0.6469558930754847	0.2144846248710287	1.39116230372494	0.1451001909207527	0.0563685618330241	0.1043393006956676	0.0701665990931863	0.1462261242743333
251.0	1.0602695495004293	0.2676982404919624	1.0929949556814618	0.3340125972411599	0.4803286788298068	1.0170428837307488	0.9965	0.646323476795757	0.2142724845805471	1.389791485138287	0.144957183526309	0.0563128990952558	0.104235837359612	0.0700969105065835	0.1460811857897211
251.5	1.0592242063795414	0.2674347361741604	1.0919138442258451	0.3336843710883355	0.4798548295470343	1.0160444606013743	0.9956	0.6456921205013528	0.2140607130271738	1.3884230222607876	0.1448144220391032	0.0562573326374456	0.1041325552515013	0.0700273445699795	0.1459365008667956
252.0	1.0581806681712371	0.2671716845928378	1.090834617861656	0.3333567059576933	0.4793817999089677	1.0150477387543109	0.9946	0.6450618234681499	0.213849309833968	1.3870569129316208	0.1446719062321511	0.0562018623654892	0.1040294541733468	0.0699579011440905	0.1457920692314037
252.5	1.057138933117967	0.2669090853276776	1.089757274584058	0.3330296013552972	0.4789095891038198	1.0140527167406834	0.9936	0.6444325849480981	0.2136382746173348	1.3856931549441531	0.144529635873705	0.0561464881834873	0.1039265339240594	0.0698885800876048	0.1456478906050164
253.0	1.056098999428584	0.2666469379496619	1.0886818123553794	0.33270305677607	0.4784381963047283	1.0130593930771803	0.9926	0.6438044041696532	0.2134276069871545	1.3843317460468068	0.1443876107273442	0.05609120999378	0.1038237942995108	0.0698193812572239	0.1455039647048147
253.5	1.055060865278994	0.2663852420212381	1.0876082291057645	0.3323770717040046	0.4779676206700482	1.0120677662467	0.9916	0.6431772803382051	0.2132173065469107	1.382972683943921	0.1442458305520651	0.0560360276969809	0.1037212350925945	0.0697503045077023	0.1453602912437758
254.0	1.0540245288127892	0.2661239970964813	1.0865365227338084	0.3320516456123694	0.4774978613436381	1.0110778346989826	0.9907	0.6425512126364962	0.2130073728938161	1.381615966296592	0.1441042951023681	0.0559809411920106	0.1036188560932856	0.0696813496918878	0.1452168699307566
254.5	1.0529899881418778	0.2658632027212555	1.0854666911071846	0.331726777963912	0.4770289174551431	1.0100895968512364	0.9897	0.6419262002250379	0.2127978056189363	1.3802615907235083	0.1439630041283449	0.0559259503761303	0.1035166570886996	0.0696125166607597	0.145073700470577
255.0	1.0519572413470997	0.2656028584333714	1.0843987320632635	0.3314024682110599	0.4765607881202728	1.0091030510887542	0.9887	0.6413022422425168	0.212588604307312	1.3789095548017682	0.1438219573757634	0.0558710551449735	0.1034146378631503	0.0695438052634676	0.1449307825641008
255.5	1.0509262864788336	0.2653429637627421	1.083332643409718	0.3310787157961172	0.4760934724410745	1.0081181957655156	0.9878	0.6406793378061963	0.2123797685380786	1.3775598560676836	0.1436811545861514	0.0558162553925785	0.1033127981982068	0.069475215347369	0.1447881159083164
256.0	1.0498971215575956	0.2650835182315362	1.082268422925123	0.3307555201514587	0.4756269695062032	1.0071350292047865	0.9868	0.6400574860123132	0.2121712978845848	1.376212492017574	0.1435405954968797	0.0557615510114199	0.1032111378727493	0.0694067467580664	0.1446457001964155
256.5	1.048869744574629	0.2648245213543289	1.0812060683595432	0.330432880699721	0.4751612783911866	1.0061535496997032	0.9858	0.6394366859364647	0.2119631919145084	1.3748674601085489	0.1434002798412428	0.0557069418924397	0.1031096566630249	0.0693383993394441	0.1445035351178708
257.0	1.0478441534924798	0.2645659726382499	1.0801455774351134	0.3301107968539905	0.4746963981586859	1.0051737555138522	0.9849	0.6388169366339936	0.2117554501899713	1.373524757759273	0.1432602073485392	0.0556524279250773	0.1030083543427015	0.0692701729337037	0.1443616203585122
257.5	1.0468203462455727	0.2643078715831302	1.0790869478466074	0.3297892680179886	0.4742323278587531	1.0041956448818383	0.9839	0.6381982371403645	0.2115480722676516	1.3721843823507265	0.1431203777441502	0.0555980089973003	0.1029072306829214	0.0692020673814001	0.1442199556006026
258.0	1.0457983207407675	0.2640502176816459	1.078030177262001	0.3294682935862544	0.4737690665290839	1.0032192160098443	0.9829	0.6375805864715359	0.211341057698895	1.370846331226946	0.1429807907496172	0.0555436849956335	0.1028062854523539	0.0691340825214758	0.1440785405229116
258.5	1.0447780748579156	0.2637930104194593	1.0769752633230232	0.3291478729443234	0.4733066131952664	1.0022444670761834	0.982	0.6369639836243263	0.2111344060298237	1.3695106016957614	0.1428414460827186	0.0554894558051885	0.1027055184172471	0.0690662181912957	0.1439373748007883
259.0	1.043759606450401	0.2635362492753589	1.0759222036457006	0.3288280054689047	0.4728449668710268	1.0012713962318407	0.981	0.6363484275767731	0.2109281168014438	1.3681771910295155	0.142702343457544	0.055435321309692	0.102604929341479	0.0689984742266801	0.1437964581062332
259.5	1.0427429133456778	0.2632799337213966	1.074870995820893	0.3285086905280551	0.4723841265584702	1.0003000016010095	0.9801	0.6357339172884897	0.2107221895497512	1.3668460964657747	0.1425634825845691	0.0553812813915141	0.1025045179866075	0.068930850461939	0.1436557901079691
260.0	1.0417279933457972	0.2630240632230225	1.073821637414819	0.3281899274813495	0.4719240912483178	0.9993302812816158	0.9791	0.6351204517010122	0.2105166238058357	1.3655173152080289	0.1424248631707279	0.0553273359316964	0.10240428411192	0.0688633467299038	0.14351537047151
260.5	1.040714844227927	0.2627686372392184	1.0727741259695764	0.327871715680051	0.4714648599201422	0.9983622333458372	0.9781	0.6345080297381454	0.2103114190959835	1.3641908444263806	0.1422864849194847	0.0552734848099787	0.1023042274744818	0.06879596286196	0.1433751988592302
261.0	1.0397034637448608	0.2625136552226285	1.0717284590036509	0.327554054467275	0.4710064315425955	0.9973958558406126	0.9772	0.6338966503062998	0.2101065749417777	1.3628666812582222	0.1421483475309047	0.0552197279048267	0.1022043478291842	0.0687286986880786	0.1432352749304308
261.5	1.0386938496255225	0.2622591166196883	1.07068463401242	0.3272369431781541	0.4705488050736374	0.9964311467881448	0.9762	0.6332863122948266	0.2099020908601981	1.3615448228089022	0.1420104507017233	0.055166065093458	0.1021046449287915	0.0686615540368477	0.1430955983414069
262.0	1.037685999575461	0.2620050208707518	1.0696426484686468	0.3269203811399988	0.4700919794607576	0.9954681041863946	0.9753	0.6326770145763454	0.2096979663637188	1.3602252661523857	0.1418727941254144	0.0551124962518683	0.102005118523987	0.0685945287355026	0.1429561687455121
262.5	1.0366799112773382	0.2617513674102162	1.0686024998229673	0.3266043676724548	0.4696359536411956	0.994506726009568	0.9744	0.6320687560070671	0.2094942009604041	1.358908008331897	0.1417353774922581	0.0550590212548569	0.1019057683634192	0.0685276226099563	0.1428169857932231
263.0	1.0356755823914074	0.2614981556666451	1.0675641855043685	0.3262889020876603	0.4691807265421566	0.9935470102085948	0.9734	0.6314615354271131	0.2092907941540036	1.3575930463605597	0.1415982004894068	0.0550056399760526	0.1018065941937464	0.0684608354848293	0.1426780491322028
263.5	1.034673010555987	0.2612453850628895	1.0665277029206617	0.3259739836903989	0.4687262970810243	0.9925889547116008	0.9725	0.6308553516608285	0.2090877454440451	1.356280377222021	0.1414612628009504	0.0549523522879378	0.101707595759681	0.0683941671834786	0.1425393584073624
264.0	1.0336721933879247	0.260993055016207	1.065493049458944	0.3256596117782506	0.4682726641655704	0.991632557424372	0.9715	0.6302502035170906	0.2088850543259264	1.3549699978710714	0.1413245641079803	0.0548991580618734	0.1016087728040326	0.0683276175280265	0.1424009132609227
264.5	1.0326731284830557	0.2607411649383794	1.0644602224860595	0.325345785641741	0.4678198266941606	0.9906778162308132	0.9706	0.6296460897896135	0.2086827202910058	1.3536619052342482	0.1411881040886533	0.054846057168123	0.1015101250677516	0.0682611863393893	0.1422627133324743
265.0	1.0316758134166533	0.260489714235828	1.063429219349045	0.3250325045644875	0.4673677835559583	0.9897247289933968	0.9696	0.6290430092572467	0.2084807428266907	1.3523560962104388	0.1410518824182532	0.0547930494758764	0.1014116522899705	0.0681948734373045	0.1421247582590372
265.5	1.0306802457438715	0.2602387023097275	1.0624000373755746	0.3247197678233438	0.4669165336311229	0.9887732935536064	0.9687	0.6284409606842704	0.2082791214165254	1.3510525676714649	0.1409158987692527	0.0547401348532731	0.101313354208046	0.068128678640359	0.1419870476751185
266.0	1.0296864230001836	0.2599881285561179	1.0613726738743952	0.3244075746885416	0.4664660757910075	0.9878235077323748	0.9678	0.6278399428206859	0.208077855540277	1.3497513164626642	0.1407801528113729	0.0546873131674252	0.1012152305575993	0.0680626017660152	0.1418495812127708
266.5	1.0286943427018094	0.2597379923660148	1.0603471261357544	0.3240959244238307	0.4660164088983526	0.986875369330512	0.9668	0.6272399544025008	0.2078769446740202	1.3484523394034615	0.1406446442116434	0.0546345842844403	0.1011172810725569	0.0679966426306385	0.1417123585016475
267.0	1.0277040023461403	0.2594882931255182	1.059323391431825	0.3237848162866166	0.4655675318074761	0.9859288761291288	0.9659	0.6266409941520112	0.207676388290221	1.3471556332879284	0.1405093726344607	0.0545819480694433	0.1010195054851894	0.067930801049523	0.1415753791690599
267.5	1.0267153994121565	0.2592390302159187	1.0583014670171182	0.3234742495280958	0.4651194433644612	0.9849840258900544	0.965	0.6260430607780786	0.2074761858578184	1.345861194885338	0.1403743377416456	0.054529404386599	0.100921903526151	0.0678650768369168	0.1414386428400307
268.0	1.0257285313608338	0.2589902030138033	1.0572813501288931	0.3231642233933895	0.4646721424073408	0.9840408163562449	0.9641	0.6254461529764019	0.2072763368423056	1.3445690209407093	0.1402395391924995	0.054476953099133	0.1008244749245177	0.0677994698060484	0.1413021491373487
268.5	1.0247433956355505	0.2587418108911588	1.056263037987561	0.3228547371216747	0.4642256277662795	0.9830992452521882	0.9631	0.624850269429788	0.2070768407058094	1.3432791081753412	0.140104976643861	0.0544245940693535	0.1007272194078246	0.0677339797691505	0.1411658976816215
269.0	1.0237599896624836	0.2584938532154734	1.0552465277970784	0.3225457899463136	0.4637798982637526	0.9821593102843016	0.9622	0.624255408808415	0.2068776969071687	1.3419914532873427	0.1399706497501602	0.0543723271586719	0.1006301367021035	0.0676686065374852	0.1410298880913279
269.5	1.0227783108509998	0.2582463293498379	1.05423181674534	0.3222373810949812	0.4633349527147219	0.9812210091413234	0.9613	0.6236615697700931	0.2066789049020113	1.3407060529521504	0.139836558163473	0.0543201522276236	0.1005332265319191	0.067603349921368	0.1408941199828691
270.0	1.0217983565940405	0.2579992386530435	1.0532189020045613	0.3219295097897902	0.4628907899268094	0.9802843394946972	0.9604	0.6230687509605219	0.2064804641428304	1.3394229038230407	0.1397027015335742	0.0542680691358882	0.1004364886204052	0.0675382097301915	0.1407585929706196
270.5	1.0208201242685002	0.2577525804796797	1.0522077807316554	0.3216221752474146	0.4624474087004678	0.9793492989989524	0.9594	0.6224769510135417	0.2062823740790582	1.3381420025316322	0.13956907950799	0.0542160777423094	0.1003399226892997	0.0674731857724488	0.1406233066669766
271.0	1.0198436112356015	0.2575063541802297	1.0511984500686071	0.3213153766792113	0.4620048078291484	0.9784158852920776	0.9585	0.6218861685513838	0.2060846341571408	1.3368633456883825	0.1394356917320496	0.0541641779049147	0.1002435284589798	0.0674082778557563	0.1404882606824093
271.5	1.0188688148412617	0.2572605591011653	1.0501909071428377	0.3210091132913394	0.4615629860994668	0.9774840959958876	0.9576	0.6212964021849148	0.2058872438206094	1.3355869298830745	0.1393025378489356	0.0541123694809348	0.1001473056484959	0.067343485786877	0.140353454625507
272.0	1.017895732416452	0.2570151945850387	1.0491851490675643	0.3207033842848785	0.4611219422913655	0.9765539287163872	0.9567	0.6207076505138778	0.2056902025101523	1.3343127516852986	0.1391696174997348	0.0540606523268226	0.1000512539756056	0.0672788093717418	0.1402188881030266
272.5	1.0169243612775574	0.2567702599705747	1.0481811729421568	0.3203981888559438	0.4606816751782741	0.9756253810441262	0.9558	0.6201199121271302	0.2054935096636845	1.3330408076449238	0.1390369303234865	0.0540090262982718	0.0999553731568068	0.0672142484154722	0.1400845607199392
273.0	1.0159546987267234	0.2565257545927604	1.047178975852484	0.3200935261958014	0.4602421835272669	0.9746984505545504	0.9549	0.6195331856028777	0.2052971647164172	1.3317710942925625	0.1389044759572314	0.0539574912502357	0.0998596629073703	0.0671498027224017	0.1399504720794764
273.5	1.0149867420522032	0.2562816777829336	1.0461785548712588	0.3197893954909792	0.4598034660992187	0.9737731348083486	0.954	0.6189474695089048	0.2051011671009251	1.3305036081400303	0.1387722540360593	0.0539060470369449	0.099764122941372	0.0670854720960968	0.1398166217831752
274.0	1.0140204885286963	0.2560380288688698	1.045179907058377	0.319485795923379	0.4593655216489569	0.9728494313517914	0.953	0.618362762402801	0.204905516247214	1.3292383456807977	0.1386402641931559	0.0538546935119254	0.0996687529717244	0.0670212563393782	0.1396830094309226
274.5	1.0130559354176825	0.2557948071748686	1.0441830294612473	0.3191827266703843	0.4589283489254123	0.9719273377170666	0.9521	0.6177790628321848	0.2047102115827858	1.3279753033904291	0.138508506059849	0.0538034305280164	0.0995735527102079	0.066957155254341	0.1395496346209994
275.0	1.0120930799677517	0.2555520120218373	1.043187919115122	0.3188801869049682	0.4584919466717677	0.9710068514226096	0.9512	0.6171963693349239	0.2045152525327041	1.326714477727027	0.1383769792656541	0.0537522579373872	0.0994785218675015	0.0668931686423755	0.1394164969501236
275.5	1.0111319194149264	0.2553096427273751	1.042194573043417	0.3185781757957985	0.4580563136256024	0.9700879699734268	0.9503	0.6166146804393509	0.2043206385196571	1.3254558651316557	0.1382456834383192	0.0537011755915546	0.0993836601532126	0.0668292963041863	0.1392835960134926
276.0	1.0101724509829817	0.255067698605854	1.0412029882580298	0.3182766925073418	0.4576214485190368	0.9691706908614168	0.9494	0.6160339946644776	0.2041263689640211	1.3241994620287685	0.1381146182038686	0.0536501833413995	0.0992889672759069	0.0667655380398128	0.1391509314048251
276.5	1.0092146718837571	0.2548261789684995	1.040213161759651	0.317975736199966	0.4571873500788732	0.968255011565684	0.9485	0.6154543105202038	0.2039324432839217	1.3229452648266244	0.1379837831866465	0.0535992810371833	0.0991944429431377	0.0667018936486478	0.1390185027164017
277.0	1.0082585793174692	0.2545850831234708	1.039225090538074	0.3176753060300408	0.4567540170267348	0.9673409295528486	0.9476	0.6148756265075259	0.203738860895295	1.3216932699176966	0.1378531780093599	0.0535484685285645	0.0991000868614745	0.0666383629294567	0.1388863095391065
277.5	1.0073041704730106	0.2543444103759378	1.0382387715724934	0.3173754011500367	0.4563214480792025	0.9664284422773524	0.9467	0.6142979411187388	0.2035456212119469	1.3204434736790789	0.1377228022931202	0.0534977456646144	0.0990058987365312	0.0665749456803964	0.1387543514624657
278.0	1.006351442528252	0.2541041600281584	1.0372542018318058	0.3170760207086227	0.4558896419479494	0.9655175471817568	0.9458	0.6137212528376371	0.2033527236456124	1.319195872472879	0.1375926556574849	0.0534471122938329	0.098911878272994	0.0665116416990332	0.1386226280746872
278.5	1.0054003926503374	0.2538643313795541	1.0362713782749018	0.3167771638507627	0.455458597339874	0.9646082416970424	0.9449	0.6131455601397128	0.2031601676060135	1.317950462646616	0.1374627377204982	0.0533965682641642	0.0988180251746489	0.0664484507823612	0.1384911389626998
279.0	1.0044510179959725	0.2536249237267848	1.0352902978509535	0.3164788297178099	0.4550283129572298	0.963700523242896	0.944	0.6125708614923496	0.2029679525009161	1.3167072405336009	0.1373330480987311	0.0533461134230117	0.0987243391444085	0.0663853727268202	0.13835988371219
279.5	1.0035033157117086	0.2533859363638214	1.0343109574996991	0.3161810174475997	0.4545987874977544	0.962794389228	0.9432	0.611997155355014	0.2027760777361861	1.315466202453318	0.1372035864073212	0.0532957476172533	0.0986308198843386	0.0663224073283127	0.1382288619076403
280.0	1.0025572829342275	0.2531473685820187	1.0333333541517211	0.3158837261745414	0.4541700196547955	0.9618898370503124	0.9423	0.6114244401794441	0.2025845427158446	1.3142273447117985	0.1370743522600108	0.0532454706932563	0.0985374670956841	0.0662595543822218	0.1380980731323653
280.5	1.0016129167906151	0.2529092196701859	1.0323574847287231	0.3155869550297091	0.4537420081174355	0.9609868640973462	0.9414	0.6108527144098355	0.2023933468421226	1.3129906636019848	0.1369453452691861	0.0531952824968914	0.0984442804788949	0.0661968136834274	0.1379675169685483
281.0	1.000670214398633	0.2526714889146569	1.031383346143797	0.3152907031409294	0.4533147515706135	0.9600854677464418	0.9405	0.6102819764830232	0.202202489515514	1.3117561554040968	0.136816565045914	0.0531451828735476	0.0983512597336512	0.0661341850263236	0.1378371929972768
281.5	0.9997291728669876	0.2524341755993588	1.0304109353016908	0.3149949696328699	0.4528882486952468	0.959185645365036	0.9396	0.6097122248286628	0.2020119701348285	1.310523816385985	0.1366880111999797	0.0530951716681459	0.0982584045588882	0.0660716682048346	0.1377071007985771
282.0	0.998789789295594	0.2521972790058799	1.029440249099072	0.3146997536271247	0.4524624981683484	0.9582873943109284	0.9387	0.6091434578694068	0.2018217880972437	1.3092936428034816	0.1365596833399228	0.0530452487251534	0.0981657146528204	0.066009263012431	0.1375772399514493
282.5	0.9978520607758342	0.2519607984135362	1.0284712844247816	0.3144050542422994	0.4520374986631444	0.9573907119325404	0.9378	0.6085756740210791	0.2016319427983555	1.3080656309007463	0.1364315810730736	0.0529954138885969	0.0980731897129663	0.0659469692421457	0.1374476100339011
283.0	0.9969159843908136	0.2517247330994372	1.0275040381600915	0.3141108705940943	0.4516132488491888	0.9564955955691724	0.937	0.6080088716928473	0.2014424336322285	1.306839776910604	0.1363037040055881	0.0529456670020762	0.0979808294361713	0.0658847866865895	0.1373182106229807
283.5	0.99598155721561	0.2514890823385501	1.0265385071789503	0.3138172017953868	0.4511897473924759	0.9556020425512572	0.9361	0.6074430492873916	0.2012532599914456	1.3056160770548797	0.1361760517424828	0.0528960079087774	0.0978886335186316	0.0658227151379665	0.1371890412948101
284.0	0.9950487763175242	0.2512538454037643	1.0255746883482322	0.3135240469563119	0.4507669929555529	0.9547100502006092	0.9352	0.606878205201071	0.2010644212671564	1.3043945275447295	0.1360486238876692	0.0528464364514861	0.0977966016559167	0.0657607543880892	0.1370601016246173
284.5	0.9941176387563218	0.2510190215659528	1.0246125785279765	0.313231405184342	0.4503449841976281	0.953819615830668	0.9343	0.6063143378240884	0.2008759168491252	1.3031751245809615	0.1359214200439872	0.0527969524725999	0.0977047335429925	0.0656989042283934	0.1369313911867681
285.0	0.9931881415844712	0.2507846100940347	1.0236521745716256	0.3129392755843653	0.4499237197746795	0.9529307367467392	0.9335	0.6057514455406504	0.2006877461257777	1.301957864354356	0.1357944398132383	0.0527475558141411	0.0976130288742428	0.0656371644499527	0.1368029095547969
285.5	0.9922602818473828	0.2505506102550355	1.0226934733262594	0.3126476572587624	0.4495031983395606	0.952043410246235	0.9326	0.6051895267291282	0.2004999084842475	1.300742743045978	0.1356676827962184	0.0526982463177693	0.0975214873434918	0.0655755348434932	0.1366746563014384
286.0	0.9913340565836374	0.2503170213141467	1.021736471632826	0.3123565493074828	0.4490834185421047	0.9511576336189036	0.9317	0.6046285797622125	0.2003124033104219	1.2995297568274868	0.1355411485927499	0.0526490238247932	0.097430108644025	0.0655140151994073	0.1365466309986571
286.5	0.9904094628252178	0.2500838425347848	1.0207811663263662	0.3120659508281196	0.4486643790292278	0.9502734041470616	0.9308	0.6040686030070684	0.2001252299889863	1.2983189018614412	0.1354148368017131	0.0525998881761831	0.0973388924686111	0.0654526053077679	0.1364188332176771
287.0	0.989486497597731	0.2498510731786487	1.019827554236239	0.3117758609159822	0.4482460784450298	0.9493907191058208	0.93	0.6035095948254879	0.1999383879034688	1.2971101743015945	0.1352887470210776	0.0525508392125824	0.0972478385095219	0.0653913049583422	0.136291262529012
287.5	0.9885651579206306	0.2496187125057771	1.018875632186338	0.3114862786641694	0.4478285154308934	0.9485095757633086	0.9291	0.6029515535740368	0.1997518764362829	1.295903570293192	0.1351628788479326	0.0525018767743191	0.0971569464585533	0.0653301139406046	0.136163918502493
288.0	0.9876454408074344	0.2493867597746042	1.0179253969953106	0.3111972031636406	0.4474116886255828	0.9476299713808904	0.9282	0.6023944776042051	0.1995656949687711	1.2946990859732614	0.1350372318785173	0.0524530007014177	0.0970662160070456	0.065269032043751	0.1360368007072979
288.5	0.9867273432659386	0.2491552142420148	1.0169768454767667	0.3109086335032858	0.4469955966653396	0.9467519032133832	0.9274	0.6018383652625495	0.1993798428812463	1.293496717470894	0.1349118057082506	0.0524042108336101	0.0969756468459029	0.0652080590567106	0.1359099087119786
289.0	0.9858108622984276	0.2489240751633984	1.0160299744394894	0.3106205687699944	0.4465802381839775	0.945875368509269	0.9265	0.6012832148908364	0.1991943195530335	1.2922964609075285	0.1347865999317598	0.0523555070103468	0.0968852386656125	0.0651471947681598	0.1357832420844884
289.5	0.9848959949018826	0.2486933417927032	1.0150847806876409	0.3103330080487232	0.4461656118129758	0.945000364510904	0.9257	0.6007290248261831	0.1990091243625101	1.291098312397226	0.1346616141429102	0.0523068890708079	0.0967949911562647	0.0650864389665343	0.1356568003922097
290.0	0.9839827380681856	0.2484630133824878	1.014141261020964	0.3100459504225636	0.4457517161815714	0.9441268884547248	0.9248	0.6001757934011953	0.1988242566871464	1.2899022680469416	0.1345368479348324	0.0522583568539136	0.096704904007571	0.0650257914400415	0.13553058320198
290.5	0.9830710887843198	0.2482330891839736	1.0131994122349806	0.3097593949728071	0.4453385499168485	0.94325493757145	0.9239	0.5996235189441033	0.1986397159035446	1.2887083239567922	0.1344123008999508	0.0522099101983348	0.096614976908883	0.0649652519766731	0.135404590080118
291.0	0.9821610440325668	0.2480035684470952	1.0122592311211875	0.3094733407790097	0.4449261116438281	0.9423845090862806	0.9231	0.5990721997788961	0.1984555013874778	1.2875164762203186	0.1342879726300108	0.0521615489425038	0.0965252095492105	0.0649048203642167	0.1352788205924495
291.5	0.981252600790702	0.2477744504205505	1.01132071446725	0.3091877869190563	0.4445143999855553	0.941515600219096	0.9222	0.5985218342254534	0.198271612513928	1.286326720924745	0.1341638627161054	0.0521132729246243	0.0964356016172397	0.0648444963902677	0.135153274304333
292.0	0.9803457560321858	0.2475457343518506	1.0103838590571903	0.3089027324692232	0.4441034135631852	0.9406482081846476	0.9214	0.5979724205996746	0.1980880486571238	1.2851390541512353	0.1340399707487024	0.0520650819826813	0.0963461528013504	0.0647842798422412	0.1350279507806839
292.5	0.9794405067263507	0.2473174194873672	1.0094486616715734	0.3086181765042395	0.4436931509960673	0.9397823301927484	0.9205	0.597423957213608	0.1979048091905771	1.2839534719751404	0.1339162963176696	0.0520169759544511	0.0962568627896338	0.0647241705073832	0.1349028495859995
293.0	0.9785368498385892	0.2470895050723814	1.0085151190876915	0.3083341180973482	0.4432836109018296	0.93891796344846	0.9197	0.5968764423755757	0.1977218934871192	1.2827699704662483	0.1337928390123014	0.0519689546775114	0.0961677312699094	0.0646641681727818	0.1347779702843829
293.5	0.9776347823305324	0.2468619903511297	1.0075832280797437	0.308050556320366	0.4428747918964599	0.9380551051522776	0.9188	0.5963298743902972	0.1975393009189373	1.2815885456890244	0.1336695984213435	0.0519210179892503	0.0960787579297419	0.0646042726253785	0.1346533124395666
294.0	0.9767343011602332	0.246634874566851	1.0066529854190132	0.3077674902437416	0.4424666925943869	0.9371937525003112	0.918	0.5957842515590123	0.1973570308576087	1.2804091937028526	0.1335465741330177	0.0518731657268761	0.0959899424564574	0.0645444836519788	0.1345288756149359
294.5	0.975835403282339	0.2464081569618316	1.0057243878740425	0.3074849189366144	0.4420593116085587	0.9363339026844628	0.9171	0.5952395721796008	0.1971750826741359	1.2792319105622685	0.1334237657350466	0.0518253977274266	0.0959012845371602	0.0644848010392629	0.1344046593735519
295.0	0.9749380856482688	0.2461818367774498	1.004797432210803	0.3072028414668709	0.4416526475505222	0.935475552892604	0.9163	0.5946958345466998	0.1969934557389806	1.2780566923171903	0.1333011728146776	0.0517777138277778	0.0958127838587483	0.0644252245737968	0.1342806632781736
295.5	0.9740423452063812	0.2459559132542206	1.003872115192867	0.3069212569012007	0.4412466990304984	0.9346187003087464	0.9154	0.5941530369518215	0.1968121494220969	1.2768835350131502	0.1331787949587066	0.0517301138646535	0.0957244401079294	0.0643657540420417	0.1341568868912808
296.0	0.9731481789021448	0.245730385631838	1.0029484335815702	0.3066401643051524	0.4408414646574592	0.9337633421132135	0.9146	0.5936111776834666	0.1966311630929643	1.2757124346915123	0.1330566317535011	0.0516825976746335	0.0956362529712362	0.0643063892303649	0.134033329775095
296.5	0.9722555836783016	0.2455052531492186	1.002026384136179	0.306359562743187	0.4404369430392011	0.9329094754828084	0.9138	0.5930702550272376	0.1964504961206203	1.274543387389699	0.1329346827850234	0.0516351650941629	0.0955482221350417	0.0642471299250495	0.1339099914916018
297.0	0.9713645564750304	0.2452805150445429	1.0011059636140467	0.3060794512787318	0.4400331327824182	0.9320570975909758	0.9129	0.5925302672659493	0.1962701478736919	1.2733763891414025	0.132812947638853	0.0515878159595601	0.0954603472855744	0.0641879759123044	0.133786871602571
297.5	0.9704750942301068	0.2450561705552965	1.0001871687707748	0.3057998289742327	0.4396300324927745	0.9312062056079664	0.9121	0.5919912126797382	0.1960901177204269	1.272211435976801	0.1326914259002088	0.0515405501070254	0.0953726281089323	0.0641289269782737	0.1336639696695781
298.0	0.9695871938790608	0.2448322189183112	0.999269996360367	0.3055206948912063	0.4392276407749744	0.9303567967009964	0.9113	0.5914530895461704	0.1959104050287249	1.2710485239227691	0.1325701171539707	0.0514933673726497	0.0952850642910982	0.0640699829090464	0.1335412852540242
298.5	0.9687008523553317	0.2446086593698045	0.9983544431353816	0.3052420480902906	0.4388259562328324	0.9295088680344028	0.9104	0.5909158961403468	0.1957310091661678	1.269887649003081	0.1324490209847016	0.0514462675924217	0.0951976555179533	0.064011143490666	0.1334188179171566
299.0	0.9678160665904192	0.2443854911454189	0.9974405058470828	0.3049638876312948	0.4384249774693415	0.9286624167697988	0.9096	0.5903796307350074	0.1955519295000489	1.2687288072386167	0.1323281369766681	0.0513992506022368	0.0951104014752915	0.063952408509139	0.1332965672200875
299.5	0.9669328335140356	0.2441627134802607	0.9965281812455884	0.3046862125732489	0.4380247030867407	0.927817440066226	0.9088	0.5898442916006345	0.1953731653974028	1.2675719946475608	0.1322074647138613	0.0513523162379046	0.0950233018488331	0.0638937777504447	0.1331745327238148
300.0	0.96605115005425	0.2439403256089378	0.9956174660800136	0.3044090219744521	0.4376251316865809	0.9269739350803032	0.9079	0.589309877005552	0.1951947162250339	1.266417207245597	0.1320870037800175	0.0513054643351565	0.0949363563242382	0.0638352510005434	0.1330527139892398
300.5	0.9651710131376364	0.2437183267655975	0.9947083570986162	0.3041323148925205	0.4372262618697904	0.9261318989663736	0.9071	0.5887763852160268	0.195016581349545	1.2652644410461051	0.1319667537586379	0.0512586947296535	0.0948495645871202	0.0637768280453859	0.1329311105771869
301.0	0.9642924196894144	0.2434967161839627	0.9938008510489352	0.3038560903844339	0.4368280922367386	0.9252913288766496	0.9063	0.5882438144963648	0.1948387601373648	1.2641136920603482	0.1318467142330088	0.0512120072569938	0.0947629263230586	0.0637185086709212	0.1328097220484214
301.5	0.9634153666335892	0.2432754930973686	0.99289494467793	0.3035803475065819	0.4364306213872993	0.9244522219613556	0.9055	0.5877121631090079	0.1946612519547757	1.2629649562976606	0.1317268847862208	0.0511654017527198	0.0946764412176122	0.0636602926631057	0.132688547963668
302.0	0.9625398508930916	0.2430546567387977	0.9919906347321154	0.3033050853148097	0.4360338479209126	0.923614575368867	0.9046	0.5871814293146282	0.1944840561679403	1.2618182297656315	0.131607265001188	0.0511188780523256	0.0945901089563313	0.0636021798079112	0.1325675878836286
302.5	0.9616658693899108	0.2428342063409158	0.9910879179576968	0.3030303028644622	0.435637770436646	0.9227783862458492	0.9038	0.5866516113722221	0.1943071721429284	1.2606735084702876	0.131487854460667	0.0510724359912643	0.0945039292247705	0.0635441698913328	0.1324468413689996
303.0	0.9607934190452304	0.2426141411361052	0.9901867911006994	0.3027559992104285	0.4352423875332538	0.9219436517373922	0.903	0.5861227075392008	0.1941305992457427	1.2595307884162683	0.131368652747275	0.0510260754049545	0.0944179017085008	0.0634862626993973	0.1323263079804891
303.5	0.959922496779558	0.2423944603564996	0.989287250907099	0.3024821734071846	0.4348476978092369	0.9211103689871446	0.9022	0.5855947160714814	0.1939543368423443	1.2583900656070035	0.1312496594435082	0.0509797961287876	0.0943320260931214	0.0634284580181711	0.1322059872788341
304.0	0.9590530995128548	0.2421751632340168	0.9883892941229484	0.3022088245088365	0.4344536998628997	0.9202785351374448	0.9014	0.5850676352235751	0.1937783842986784	1.2572513360448834	0.1311308741317601	0.0509335979981344	0.0942463020642718	0.0633707556337675	0.1320858788248169
304.5	0.9581852241646622	0.2419562490003917	0.987492917494502	0.3019359515691615	0.4340603922924081	0.9194481473294488	0.9005	0.5845414632486751	0.1936027409806986	1.25611459573143	0.1310122963943384	0.0508874808483519	0.0941607293076431	0.0633131553323547	0.1319659821792816
305.0	0.9573190007307832	0.2417377504910828	0.9865982549149928	0.3016635955757932	0.4336678339798485	0.9186193304001894	0.8997	0.5840162795826268	0.1934274331426665	1.2549800151217638	0.1308939440090013	0.0508414515822408	0.0940753205863649	0.0632556656933097	0.131846315231057
305.5	0.9564550436676378	0.2415198228754688	0.9857059395538894	0.3013919501766133	0.4332763032690285	0.91779267406473	0.8989	0.5834924592108113	0.1932525849244717	1.2538483997666048	0.1307759009937269	0.0507955428313953	0.0939901362710899	0.0631983273069694	0.1317269625908154
306.0	0.9555929563400688	0.2413023660068096	0.9848155625649438	0.3011208904115582	0.4328856204767919	0.9169677978203188	0.8981	0.5829697602986088	0.1930781161737185	1.2527192297446077	0.1306581131202532	0.0507497335301919	0.0939051373729029	0.0631411139549012	0.1316078696170598
306.5	0.9547323814166851	0.2410852896627363	0.9839267556113344	0.3008503037045844	0.4324956237249723	0.9161443588747324	0.8973	0.5824479649828413	0.1929039546799086	1.251592036657191	0.1305405315341524	0.0507040047004048	0.093820288765776	0.0630840020161664	0.1314889870820585
307.0	0.9538735891929668	0.2408686621064977	0.9830397971772576	0.3005802752534836	0.4321064354517726	0.9153226166927249	0.8965	0.581927238289278	0.1927301550450587	1.250467174882663	0.1304231931963039	0.0506583706958962	0.0937356170000664	0.0630270093405976	0.1313703521973996
307.5	0.9530164375912582	0.2406524474704817	0.9821545407640514	0.3003107603111485	0.4317179912895694	0.9145024350329758	0.8957	0.5814074936695216	0.192556688551084	1.249344458204943	0.1303060786838168	0.0506128239701833	0.0936511081027789	0.0629701265304553	0.1312519453812546
308.0	0.952160789899024	0.2404366112416517	0.9812708454039096	0.3000417158205815	0.4313302293012849	0.9136836828003816	0.8949	0.5808886478454329	0.1923835275641705	1.2482237074404323	0.1301891693072988	0.0505673572617367	0.093566748628387	0.062913344542719	0.1311337477910137
308.5	0.951306642960626	0.2402211526321654	0.9803887077704948	0.2997731408103574	0.4309431480514225	0.912866357057958	0.8941	0.5803706990161567	0.1922106714358009	1.247104918489637	0.1300724646385621	0.0505219704019853	0.0934825382559107	0.0628566631592252	0.1310157589780879
309.0	0.9504539936219818	0.2400060708545026	0.9795081245396564	0.2995050343093607	0.4305567461052375	0.9120504548694964	0.8933	0.579853645380808	0.192038119517858	1.2459880872548097	0.1299559642496063	0.0504766632224482	0.0933984766646083	0.0628000821619891	0.1308979784942123
309.5	0.949602838730662	0.23979136512149	0.9786290923895254	0.2992373953468178	0.4301710220287805	0.911235973299665	0.8925	0.5793374851385414	0.1918658711626438	1.244873209640078	0.1298396677126308	0.0504314355547402	0.0933145635339853	0.0627436013332104	0.1307804058914588
310.0	0.948753175135982	0.2395770346463257	0.9777516080006058	0.2989702229523276	0.4297859743889393	0.9104229094141022	0.8917	0.5788222164886172	0.1916939257228973	1.2437602815515705	0.1297235746000486	0.0503862872305762	0.0932307985438029	0.0626872204552788	0.1306630407222477
310.5	0.9479049996890982	0.2393630786426032	0.9768756680558646	0.2987035161558931	0.4294016017534809	0.9096112602795148	0.8909	0.5783078376304658	0.1915222825518128	1.2426492988975395	0.1296076844844992	0.0503412180817763	0.0931471813740862	0.0626309393107793	0.1305458825393597
311.0	0.9470583092430948	0.2391494963243351	0.9760012692408196	0.2984372739879507	0.4290179026910911	0.9088010229637694	0.8901	0.577794346763752	0.191350941003057	1.2415402575884855	0.1294919969388608	0.0502962279402707	0.0930637117051325	0.0625747576824977	0.1304289308959471
311.5	0.9462131006530756	0.2389362869059758	0.975128408243628	0.2981714954794011	0.4286348757714159	0.9079921945359865	0.8893	0.5772817420884391	0.1911799004307869	1.240433153537274	0.129376511536263	0.0502513166381039	0.0929803892175194	0.0625186753534257	0.1303121853455454
312.0	0.9453693707762508	0.238723449602445	0.9742570817551692	0.2979061796616373	0.4282525195651001	0.907184772066628	0.8885	0.5767700218048495	0.1910091601896663	1.2393279826592538	0.1292612278500991	0.0502064840074397	0.0928972135921121	0.0624626921067662	0.1301956454420846
312.5	0.9445271164720248	0.2385109836291494	0.973387286469132	0.2976413255665742	0.4278708326438258	0.9063787526275896	0.8877	0.5762591841137271	0.1908387196348827	1.238224740872374	0.1291461454540381	0.0501617298805658	0.092814184510072	0.062406807725938	0.1300793107398995
313.0	0.9436863346020772	0.2382988882020051	0.9725190190820924	0.2973769322266762	0.4274898135803505	0.9055741332922852	0.8869	0.5757492272162958	0.1906685781221634	1.237123424097295	0.129031263922036	0.0501170540898978	0.0927313016528635	0.0623510219945812	0.1299631807937411
313.5	0.9428470220304498	0.2380871625374589	0.971652276293598	0.2971129986749857	0.4271094609485449	0.9047709111357342	0.8861	0.5752401493143201	0.1904987350077921	1.2360240282575028	0.1289165828283483	0.0500724564679838	0.0926485647022622	0.0622953346965616	0.1298472551587867
314.0	0.942009175623626	0.2378758058525097	0.970787054806246	0.2968495239451492	0.4267297733234284	0.9039690832346452	0.8853	0.5747319486101613	0.1903291896486241	1.234926549279415	0.1288021017475405	0.0500279368475087	0.0925659733403613	0.0622397456159759	0.1297315333906502
314.5	0.9411727922506118	0.2376648173647293	0.969923351325761	0.2965865070714451	0.4263507492812059	0.9031686466674996	0.8845	0.5742246233068361	0.1901599414021019	1.2338309830924918	0.1286878202544998	0.0499834950612983	0.0924835272495795	0.0621842545371559	0.1296160150453925
315.0	0.9403378687830142	0.2374541962922828	0.9690611625610706	0.2963239470888095	0.425972387399303	0.9023695985146322	0.8838	0.5737181716080715	0.1899909896262709	1.2327373256293397	0.1285737379244457	0.0499391309423234	0.092401226112668	0.0621288612446735	0.1295006996795314
315.5	0.9395044020951184	0.2372439418539487	0.9682004852243812	0.296061843032862	0.4255946862564002	0.9015719358583112	0.883	0.5732125917183606	0.1898223336797936	1.2316455728258149	0.1284598543329412	0.0498948443237041	0.0923190696127168	0.062073565523345	0.129385586850051
316.0	0.9386723890639648	0.2370340532691387	0.9673413160312526	0.2958001939399314	0.4252176444324671	0.9007756557828184	0.8822	0.5727078818430166	0.1896539729219649	1.230555720621126	0.1283461690559032	0.0498506350387134	0.0922370574331622	0.0620183671582354	0.1292706761144118
316.5	0.9378418265694212	0.2368245297579171	0.9664836517006676	0.2955389988470801	0.4248412605087959	0.8999807553745232	0.8814	0.5722040401882256	0.1894859067127259	1.2294677649579349	0.1282326816696128	0.0498065029207813	0.092155189257793	0.061963265934663	0.1291559670305597
317.0	0.9370127114942592	0.2366153705410198	0.9656274889551056	0.2952782567921292	0.4244655330680345	0.8991872317219624	0.8806	0.5717010649610994	0.1893181344126786	1.2283817017824534	0.1281193917507254	0.0497624478034986	0.0920734647707571	0.0619082616382035	0.1290414591569353
317.5	0.936185040724223	0.2364065748398728	0.9647728245206092	0.295017966813682	0.4240904606942179	0.8983950819159111	0.8799	0.5711989543697269	0.1891506553830992	1.2272975270445403	0.1280062988762813	0.0497184695206206	0.0919918836565681	0.0618533540546939	0.1289271520524832
318.0	0.935358811148102	0.2361981418766109	0.9639196551268552	0.2947581279511479	0.4237160419728003	0.8976043030494586	0.8791	0.5706977066232243	0.188983468985952	1.2262152366977963	0.1278934026237148	0.049674567906071	0.0919104456001112	0.0617985429702371	0.1288130452766604
318.5	0.934534019657799	0.2359900708740956	0.9630679775072196	0.2944987392447656	0.4233422754906861	0.896814892218079	0.8783	0.5701973199317852	0.1888165745839028	1.2251348266996571	0.1277807025708643	0.0496307427939452	0.0918291502866497	0.0617438281712054	0.1286991383894453
319.0	0.9337106631483986	0.2357823610559326	0.9622177883988452	0.2942397997356258	0.4229691598362605	0.8960268465197017	0.8775	0.5696977925067294	0.1886499715403317	1.224056293011484	0.127668198295982	0.049586994018514	0.0917479974018309	0.0616892094442449	0.1285854309513465
319.5	0.9328887385182336	0.2355750116464896	0.9613690845427028	0.2939813084656935	0.4225966935994185	0.8952401630547814	0.8768	0.5691991225605502	0.1884836592193462	1.222979631598654	0.1275558893777426	0.0495433214142273	0.0916669866316919	0.0616346865762789	0.1284719225234104
320.0	0.9320682426689508	0.2353680218709128	0.9605218626836576	0.29372326447783	0.4222248753715954	0.8944548389263656	0.876	0.5687013083069624	0.1883176369857937	1.221904838430649	0.1274437753952527	0.049499724815717	0.0915861176626658	0.0615802593545117	0.1283586126672302
320.5	0.9312491725055746	0.2351613909551439	0.9596761195705296	0.2934656668158147	0.4218537037457947	0.8936708712401618	0.8752	0.5682043479609484	0.1881519042052737	1.220831909481139	0.12733185592806	0.0494562040578008	0.0915053901815867	0.0615259275664328	0.1282455009449533
321.0	0.9304315249365716	0.2349551181259369	0.9588318519561544	0.293208514524366	0.4214831773166166	0.8928882571046034	0.8744	0.5677082397388035	0.1879864602441504	1.2197608407280705	0.127220130556162	0.0494127589754855	0.0914248038756961	0.0614716909998198	0.1281325869192897
321.5	0.9296152968739102	0.2347492026108736	0.9579890565974428	0.2929518066491621	0.4211132946802858	0.8921069936309138	0.8737	0.5672129818581806	0.1878213044695637	1.2186916281537472	0.1271085988600144	0.04936938940397	0.0913443584326475	0.0614175494427425	0.1280198701535196
322.0	0.9288004852331228	0.2345436436383796	0.9571477302554398	0.2926955422368612	0.4207440544346785	0.8913270779331696	0.8729	0.5667185725381345	0.1876564362494417	1.217624267744912	0.1269972604205398	0.0493260951786483	0.0912640535405127	0.061363502683566	0.1279073502115006
322.5	0.9279870869333648	0.2343384404377403	0.9563078696953804	0.2924397203351221	0.4203754551793488	0.8905485071283628	0.8721	0.5662250099991648	0.1874918549525119	1.2165587554928283	0.126886114819136	0.0492828761351133	0.0911838888877861	0.0613095505109545	0.1277950266576757
323.0	0.9271750988974734	0.2341335922391152	0.955469471686748	0.2921843399926237	0.4200074955155555	0.8897712783364624	0.8714	0.5657322924632583	0.1873275599483122	1.215495087393358	0.1267751616376841	0.049239732109159	0.0911038641633905	0.0612556927138742	0.1276828990570801
323.5	0.9263645180520244	0.2339290982735541	0.9546325330033262	0.2919294002590834	0.4196401740462868	0.8889953886804732	0.8706	0.5652404181539303	0.1871635506072018	1.2144332594470364	0.1266644004585567	0.0491966629367843	0.091023979056682	0.0612019290815967	0.1275709669753484
324.0	0.9255553413273888	0.2337249577730104	0.9537970504232572	0.2916749001852776	0.4192734893762864	0.8882208352864962	0.8699	0.5647493852962671	0.1869998263003726	1.2133732676591529	0.1265538308646254	0.0491536684541951	0.0909442332574547	0.0611482594037025	0.1274592299787223
324.5	0.9247475656577868	0.2335211699703566	0.9529630207290894	0.2914208388230587	0.4189074401120774	0.8874476152837838	0.8691	0.5642591921169635	0.1868363863998589	1.212315108039819	0.1264434524392686	0.0491107484978079	0.0908646264559458	0.0610946834700836	0.1273476876340561
325.0	0.9239411879813438	0.2333177340993978	0.9521304407078336	0.2911672152253743	0.4185420248619866	0.8866757258047988	0.8683	0.5637698368443649	0.1866732302785484	1.2112587766040452	0.1263332647663795	0.0490679029042522	0.0907851583428403	0.0610412010709471	0.1272363395088248
325.5	0.9231362052401416	0.2331146493948857	0.9512993071510112	0.2909140284462849	0.4181772422361687	0.8859051639852693	0.8676	0.5632813177085043	0.1865103573101919	1.2102042693718131	0.126223267430373	0.0490251315103734	0.0907058286092755	0.0609878119968177	0.1271251851711296
326.0	0.9223326143802708	0.2329119150925322	0.950469616854705	0.2906612775409812	0.4178130908466287	0.8851359269642417	0.8668	0.5627936329411413	0.1863477668694134	1.2091515823681411	0.126113460016193	0.0489824341532356	0.0906266369468456	0.0609345160385411	0.1270142241897051
326.5	0.9215304123518816	0.2327095304290228	0.9496413666196069	0.2904089615658016	0.4174495693072451	0.8843680118841367	0.8661	0.5623067807757989	0.1861854583317202	1.2081007116231564	0.12600384210932	0.0489398106701239	0.0905475830476063	0.0608813129872864	0.1269034561339249
327.0	0.9207295961092352	0.2325074946420293	0.9488145532510668	0.2901570795782487	0.4170866762337925	0.8836014158907995	0.8653	0.5618207594478006	0.1860234310735116	1.2070516531721616	0.1258944132957773	0.0488972608985475	0.0904686666040789	0.0608282026345495	0.1267928805738085
327.5	0.91993016261075	0.232305806970223	0.9479891735591388	0.2899056306370063	0.4167244102439626	0.8828361361335527	0.8646	0.5613355671943062	0.1858616844720891	1.2060044030557004	0.1257851731621388	0.0488547846762417	0.0903898873092548	0.0607751847721551	0.1266824970800268
328.0	0.9191321088190516	0.2321044666532872	0.9471652243586264	0.2896546138019554	0.4163627699573866	0.882072169765246	0.8638	0.5608512022543471	0.1857002179056648	1.2049589573196222	0.1256761212955348	0.0488123818411709	0.0903112448565996	0.06072225919226	0.1265723052239082
328.5	0.9183354317010192	0.2319034729319291	0.9463427024691278	0.2894040281341901	0.4160017539956552	0.8813095139423058	0.8631	0.5603676628688615	0.1855390307533709	1.2039153120151451	0.1255672572836592	0.0487700522315308	0.090232738940057	0.0606694256873557	0.1264623045774443
329.0	0.9175401282278304	0.2317028250478923	0.9455216047150798	0.2891538726960331	0.4156413609823404	0.8805481658247847	0.8623	0.5598849472807278	0.1853781223952684	1.2028734631989195	0.1254585807147757	0.0487277956857509	0.090154369254053	0.0606166840502706	0.1263524947132957
329.5	0.9167461953750088	0.2315025222439685	0.9447019279258004	0.2889041465510514	0.415281589543014	0.8797881225764073	0.8616	0.5594030537347982	0.1852174922123554	1.2018334069330876	0.1253500911777241	0.0486856120424965	0.0900761354934999	0.0605640340741726	0.1262428752047976
330.0	0.915953630122466	0.2313025637640088	0.9438836689355308	0.2886548487640707	0.4149224383052685	0.8790293813646186	0.8608	0.5589219804779318	0.1850571395865755	1.2007951392853424	0.1252417882619267	0.0486435011406715	0.0899980373537997	0.0605114755525719	0.1261334456259647
330.5	0.9151624294545458	0.2311029488529355	0.9430668245834768	0.2884059784011908	0.4145639058987365	0.8782719393606289	0.8601	0.558441725759027	0.1848970639008265	1.199758656328989	0.1251336715573942	0.0486014628194203	0.0899200745308484	0.0604590082793232	0.1260242055514974
331.0	0.914372590360066	0.2309036767567528	0.9422513917138488	0.2881575345297995	0.4142059909551089	0.8775157937394586	0.8593	0.5579622878290522	0.184737264538968	1.198723954142998	0.1250257406547315	0.0485594969181303	0.0898422467210392	0.0604066320486279	0.1259151545567859
331.5	0.9135841098323602	0.230704746722558	0.941437367175901	0.2879095162185868	0.4138486921081536	0.876760941679983	0.8586	0.5574836649410779	0.1845777408858293	1.1976910288120657	0.1249179951451438	0.0485176032764337	0.0897645536212663	0.0603543466550365	0.1258062922179164
332.0	0.9127969848693186	0.2305061579985518	0.9406247478239698	0.2876619225375589	0.413492007993734	0.8760073803649743	0.8579	0.5570058553503064	0.1844184923272176	1.1966598764266647	0.1248104346204422	0.0484757817342099	0.0896869949289284	0.0603021518934511	0.125697618111675
332.5	0.9120112124734272	0.2303079098340493	0.9398135305175124	0.2874147525580516	0.4131359372498262	0.8752551069811444	0.8571	0.5565288573141017	0.1842595182499246	1.1956304930831017	0.1247030586730493	0.0484340321315874	0.089609570341932	0.0602500475591271	0.1255891318155534
333.0	0.9112267896518074	0.2301100014794895	0.9390037121211408	0.2871680053527439	0.4127804785165366	0.8745041187191863	0.8564	0.5560526690920191	0.1841008180417348	1.1946028748835669	0.1245958668960044	0.0483923543089459	0.0895322795586948	0.0601980334476758	0.125480832907753
333.5	0.9104437134162534	0.229912432186446	0.9381952895046628	0.2869216799956703	0.4124256304361196	0.8737544127738148	0.8556	0.5555772889458339	0.1839423910914323	1.1935770179361886	0.1244888588829694	0.0483507481069183	0.0894551222781488	0.0601461093550661	0.1253727209671899
334.0	0.90966198078327	0.2297152012076363	0.9373882595431112	0.2866757755622346	0.4120713916529925	0.8730059863438061	0.8549	0.5551027151395689	0.1837842367888079	1.1925529183550805	0.1243820342282336	0.0483092133663925	0.0893780981997441	0.0600942750776269	0.1252647955734994
334.5	0.9088815887741076	0.2295183077969317	0.9365826191167824	0.2864302911292213	0.4117177608137534	0.8722588366320358	0.8542	0.5546289459395229	0.1836263545246658	1.1915305722603933	0.1242753925267188	0.0482677499285134	0.0893012070234509	0.0600425304120488	0.1251570563070401
335.0	0.9081025344148012	0.2293217512093665	0.9357783651112682	0.2861852257748084	0.4113647365671963	0.8715129608455193	0.8534	0.5541559796142976	0.1834687436908306	1.1905099757783626	0.1241689333739846	0.0482263576346848	0.0892244484497638	0.0599908751553864	0.1250495027488987
335.5	0.9073248147362012	0.2291255307011473	0.9349754944174898	0.2859405785785794	0.4110123175643268	0.8707683561954466	0.8527	0.5536838144348236	0.183311403680154	1.189491125041356	0.1240626563662332	0.0481850363265713	0.0891478221797038	0.0599393091050596	0.1249421344808938
336.0	0.90654842677401	0.228929645529662	0.9341740039317272	0.2856963486215349	0.4106605024583774	0.87002501989722	0.852	0.5532124486743867	0.1831543338865207	1.1884740161879184	0.1239565611003141	0.0481437858460996	0.0890713279148216	0.059887832058856	0.1248349510855801
336.5	0.9057733675688152	0.2287340949534885	0.9333738905556548	0.2854525349861039	0.410309289904822	0.8692829491704904	0.8513	0.5527418806086536	0.1829975337048552	1.1874586453628198	0.1238506471737289	0.0481026060354607	0.0889949653572005	0.0598364438149326	0.1247279521462525
337.0	0.9049996341661208	0.2285388782324034	0.9325751511963666	0.285209136756155	0.409958678561391	0.8685421412391915	0.8505	0.5522721085156969	0.1828410025311278	1.1864450087170966	0.1237449141846357	0.0480614967371115	0.0889187342094589	0.0597851441718173	0.1246211372469502
337.5	0.9042272236163806	0.2283439946273902	0.9317777827664108	0.2849661530170082	0.4096086670880851	0.8678025933315742	0.8498	0.5518031306760194	0.1826847397623604	1.1854331024080973	0.123639361731854	0.0480204577937762	0.088842634174753	0.0597339329284109	0.1245145059724598
338.0	0.9034561329750288	0.2281494434006478	0.930981782183816	0.2847235828554441	0.409259254147189	0.8670643026802405	0.8491	0.5513349453725783	0.1825287447966324	1.184422922599523	0.1235339894148687	0.0479794890484485	0.0887666649567799	0.0596828098839884	0.1244080579083201
338.5	0.9026863593025104	0.2279552238155985	0.9301871463721206	0.2844814253597159	0.4089104384032852	0.8663272665221758	0.8484	0.5508675508908085	0.1823730170330868	1.1834144654614702	0.1234287968338345	0.0479385903443923	0.0886908262597794	0.0596317748382011	0.1243017926408247
339.0	0.90191789966431	0.2277613351368958	0.9293938722604012	0.2842396796195587	0.4085622185232674	0.8655914820987823	0.8476	0.550400945518646	0.1822175558719352	1.18240772717047	0.1233237835895801	0.047897761525144	0.0886151177885371	0.059580827591078	0.1241957097570261
339.5	0.9011507511309824	0.2275677766304318	0.9286019567832972	0.2839983447262003	0.4082145931763531	0.8648569466559082	0.8469	0.54993512754655	0.1820623607144637	1.1814027039095287	0.1232189492836124	0.0478570024345138	0.0885395392483865	0.059529967943027	0.1240898088447391
340.0	0.9003849107781805	0.2273745475633454	0.9278113968810396	0.28375741977237	0.4078675610340962	0.8641236574438806	0.8462	0.5494700952675258	0.1819074309630377	1.1803993918681663	0.1231142935181204	0.0478163129165867	0.0884640903452116	0.059479195694837	0.1239840894925441
340.5	0.8996203756866816	0.2271816472040287	0.9270221894994756	0.2835169038523095	0.4075211207703995	0.8633916117175345	0.8455	0.5490058469771449	0.1817527660211077	1.179397787242452	0.1230098158959791	0.0477756928157248	0.0883887707854488	0.0594285106476787	0.1238785512897903
341.0	0.8988571429424168	0.2269890748221352	0.9262343315900936	0.2832767960617809	0.4071752710615265	0.8626608067362421	0.8448	0.5485423809735684	0.1815983652932139	1.1783978862350457	0.1229055160207534	0.0477351419765679	0.0883135802760896	0.0593779126031066	0.123773193826599
341.5	0.8980952096364948	0.2267968296885858	0.9254478201100482	0.2830370954980772	0.4068300105861135	0.861931239763942	0.844	0.5480796955575662	0.181444228184991	1.177399685055228	0.1228013934967015	0.0476946602440353	0.0882385185246827	0.05932740136306	0.1236680166938665
342.0	0.8973345728652294	0.2266049110755764	0.9246626520221826	0.2827978012600304	0.4064853380251803	0.8612029080691671	0.8433	0.5476177890325374	0.1812903541031736	1.1764031799189407	0.1226974479287792	0.047654247463327	0.0881635852393356	0.0592769767298647	0.1235630194832675
342.5	0.8965752297301641	0.2264133182565842	0.9238788242950524	0.2825589124480201	0.4061412520621422	0.8604758089250716	0.8426	0.5471566597045312	0.1811367424556002	1.1754083670488176	0.1225936789226429	0.047613903479925	0.0880887801287174	0.0592266385062337	0.1234582017872576
343.0	0.8958171773380963	0.226222050506374	0.9230963339029492	0.2823204281639832	0.4057977513828201	0.8597499396094587	0.8419	0.546696305882265	0.180983392651218	1.1744152426742196	0.122490086084653	0.0475736281395945	0.0880141029020604	0.0591763864952692	0.1233535631990765
343.5	0.8950604128011013	0.2260311071010052	0.9223151778259208	0.2820823475114206	0.4054548346754517	0.8590252974048059	0.8412	0.5462367258771449	0.1808303041000876	1.1734238030312665	0.1223866690218779	0.0475334212883853	0.087939553269162	0.0591262205004631	0.1232491033127504
344.0	0.8943049332365551	0.2258404873178373	0.9215353530497924	0.2818446695954069	0.4051125006307011	0.858301879598291	0.8405	0.5457779180032828	0.1806774762133866	1.1724340443628682	0.1222834273420965	0.0474932827726329	0.0878651309403867	0.0590761403256988	0.1231448217230954
344.5	0.893550735767158	0.2256501904355365	0.9207568565661894	0.2816073935225973	0.4047707479416698	0.8575796834818169	0.8398	0.5453198805775161	0.1805249084034146	1.1714459629187584	0.1221803606538021	0.0474532124389595	0.0877908356266682	0.059026145775252	0.1230407180257191
345.0	0.8927978175209561	0.2254602157340809	0.9199796853725551	0.2813705184012358	0.4044295753039052	0.856858706352036	0.8391	0.5448626119194244	0.1803726000835967	1.1704595549555217	0.1220774685662049	0.0474132101342755	0.0877166670395105	0.0589762366537919	0.122936791817024
345.5	0.8920461756313623	0.225270562494767	0.9192038364721716	0.2811340433411627	0.4040889814154118	0.8561389455103743	0.8384	0.544406110351348	0.1802205506684876	1.1694748167366238	0.1219747506892359	0.0473732757057803	0.0876426248909904	0.0589264127663823	0.1228330426942096
346.0	0.8912958072371779	0.2250812300002148	0.918429306874178	0.2808979674538219	0.4037489649766587	0.855420398263054	0.8376	0.5439503741984034	0.1800687595737757	1.1684917445324416	0.1218722066335488	0.0473334090009635	0.0875687088937588	0.0588766739184827	0.1227294702552748
346.5	0.8905467094826127	0.2248922175343733	0.9176560935935892	0.2806622898522683	0.4034095246905896	0.8547030619211167	0.8369	0.5434954017885015	0.1799172262162863	1.1675103346202902	0.1217698360105237	0.0472936098676059	0.087494918761042	0.0588270199159492	0.1226260740990204
347.0	0.8897988795173047	0.2247035243825262	0.9168841936513148	0.2804270096511744	0.4030706592626316	0.8539869338004449	0.8362	0.5430411914523635	0.1797659500139858	1.16653058328445	0.1216676384322697	0.0472538781537806	0.0874212542066441	0.0587774505650354	0.1225228538250511
347.5	0.8890523144963391	0.2245151498312963	0.916113604074174	0.2801921259668377	0.4027323674007033	0.8532720112217841	0.8355	0.5425877415235361	0.1796149303859848	1.1655524868161928	0.1215656135116275	0.0472142137078538	0.0873477149449478	0.0587279656723936	0.1224198090337779
348.0	0.8883070115802679	0.2243270931686513	0.9153443218949148	0.2799576379171868	0.4023946478152233	0.8525582915107637	0.8348	0.5421350503384077	0.1794641667525418	1.1645760415138082	0.1214637608621722	0.0471746163784862	0.0872743006909161	0.0586785650450757	0.1223169393264199
348.5	0.887562967935127	0.2241393536839081	0.914576344152228	0.2797235446217884	0.4020574992191181	0.8518457719979164	0.8341	0.5416831162362236	0.1793136585350663	1.1636012436826293	0.1213620800982159	0.0471350860146332	0.0872010111600938	0.0586292484905338	0.1222142443050068
349.0	0.8868201807324545	0.223951930667738	0.9138096678907662	0.279489845201853	0.4017209203278301	0.8511344500187004	0.8334	0.5412319375591003	0.1791634051561221	1.1626280896350554	0.1212605708348101	0.0470956224655465	0.087127846068609	0.0585800158166213	0.1221117235723806
349.5	0.8860786471493076	0.223764823412171	0.9130442901611552	0.2792565387802418	0.4013849098593249	0.8504243229135159	0.8327	0.5407815126520407	0.1790134060394305	1.1616565756905763	0.1211592326877483	0.0470562255807748	0.087054805133174	0.0585308668315936	0.1220093767321974
350.0	0.8853383643682792	0.2235780312106003	0.9122802080200124	0.279023624481472	0.401049466534099	0.8497153880277264	0.832	0.5403318398629475	0.1788636606098732	1.1606866981757964	0.1210580652735682	0.0470168952101642	0.086981888071087	0.058481801344109	0.1219072033889295
350.5	0.8845993295775144	0.2233915533577872	0.9115174185299576	0.278791101431723	0.4007145890751867	0.8490076427116756	0.8313	0.5398829175426376	0.1787141682934951	1.1597184534244556	0.1209570682095543	0.0469776312038598	0.0869090946002332	0.0584328191632292	0.121805203147867
351.0	0.8838615399707256	0.2232053891498643	0.91075591875963	0.2785589687588418	0.4003802762081668	0.8483010843207064	0.8307	0.5394347440448555	0.1785649285175075	1.158751837777452	0.1208562411137398	0.0469384334123058	0.0868364244390859	0.0583839200984206	0.1217033756151196
351.5	0.8831249927472082	0.2230195378843407	0.9099957057836996	0.2783272255923488	0.4000465266611698	0.847595710215177	0.83	0.5389873177262855	0.1784159407102903	1.157786847582862	0.1207555836049091	0.0468993016862467	0.0867638773067079	0.0583351039595543	0.1216017203976182
352.0	0.8823896851118549	0.2228339988601052	0.90923677668288	0.2780958710634429	0.3997133391648839	0.8468915177604789	0.8293	0.5385406369465658	0.1782672043013951	1.1568234791959615	0.1206550953025995	0.0468602358767277	0.0866914529227524	0.0582863705569072	0.1215002371031166
352.5	0.8816556142751699	0.2226487713774307	0.908479128543942	0.2778649043050067	0.3993807124525615	0.846188504327053	0.8286	0.5380947000683003	0.1781187187215475	1.1558617289792457	0.1205547758271038	0.0468212358350961	0.0866191510074639	0.0582377197011625	0.1213989253401929
353.0	0.8809227774532832	0.2224638547379775	0.907722758459725	0.2776343244516118	0.3990486452600251	0.8454866672904052	0.8279	0.5376495054570707	0.1779704834026496	1.1549015933024471	0.1204546247994717	0.046782301413001	0.0865469712816797	0.0581891512034105	0.1212977847182511
353.5	0.8801911718679634	0.2222792482447973	0.9069676635291474	0.2774041306395232	0.3987171363256735	0.8447860040311225	0.8272	0.5372050514814487	0.1778224977777823	1.1539430685425565	0.1203546418415122	0.0467434324623949	0.0864749134668306	0.058140664875149	0.1211968148475222
354.0	0.8794607947466305	0.2220949512023365	0.9062138408572196	0.2771743220067044	0.3983861843904869	0.8440865119348876	0.8265	0.536761336513007	0.1776747612812078	1.1529861510838373	0.120254826575795	0.0467046288355338	0.0864029772849417	0.0580922605282837	0.1210960153390661
354.5	0.8787316433223689	0.2219109629164397	0.9054612875550534	0.2769448976928221	0.3980557881980328	0.8433881883924936	0.8258	0.5363183589263312	0.1775272733483715	1.152030837317847	0.120155178625653	0.046665890384978	0.0863311624586336	0.0580439379751293	0.1209953858047724
355.0	0.8780037148339389	0.2217272826943528	0.9047100007398724	0.2767158568392502	0.3977259464944712	0.8426910307998586	0.8251	0.5358761170990303	0.1773800334159043	1.1510771236434507	0.1200556976151831	0.0466272169635928	0.0862594687111232	0.0579956970284094	0.120894925857362
355.5	0.8772770065257882	0.2215439098447267	0.9039599775350212	0.2764871985890744	0.3973966580285594	0.8419950365580385	0.8245	0.5354346094117474	0.1772330409216245	1.1501250064668398	0.1199563831692485	0.0465886084245489	0.0861878957662242	0.0579475375012575	0.120794635110388
356.0	0.8765515156480633	0.2213608436776196	0.9032112150699768	0.2762589220870964	0.3970679215516572	0.8413002030732415	0.8238	0.5349938342481699	0.1770862953045399	1.149174482201546	0.1198572349134805	0.0465500646213232	0.0861164433483483	0.0578994592072168	0.120694513178237
356.5	0.875827239456621	0.2211780835045006	0.9024637104803552	0.2760310264798378	0.3967397358177313	0.8406065277568397	0.8231	0.5345537899950404	0.1769397960048494	1.1482255472684564	0.1197582524742792	0.0465115854076991	0.0860451111825058	0.0578514619602416	0.1205945596761303
357.0	0.8751041752130365	0.2209956286382524	0.9017174609079204	0.2758035109155441	0.3964120995833601	0.8399140080253829	0.8224	0.5341144750421654	0.1767935424639451	1.1472781980958298	0.119659435478816	0.046473170637767	0.0859738989943063	0.0578035455746967	0.1204947742201245
357.5	0.8743823201846158	0.2208134783931739	0.9009724635005943	0.2755763745441885	0.3960850116077379	0.8392226413006091	0.8217	0.5336758877824251	0.1766475341244138	1.146332431119309	0.1195607835550343	0.0464348201659252	0.0859028065099592	0.0577557098653584	0.1203951564271129
358.0	0.8736616716444038	0.2206316320849829	0.900228715412463	0.2753496165174753	0.395758470652679	0.8385324250094579	0.8211	0.5332380266117832	0.1765017704300386	1.1453882427819353	0.1194622963316514	0.0463965338468799	0.0858318334562748	0.0577079546474147	0.1202957059148265
358.5	0.8729422268711939	0.2204500890308187	0.8994862138037839	0.2751232359888436	0.3954324754826217	0.8378433565840805	0.8204	0.5328008899292955	0.1763562508258006	1.1444456295341607	0.1193639734381594	0.046358311535646	0.0857609795606642	0.0576602797364659	0.1201964223018343
359.0	0.8722239831495371	0.2202688485492448	0.8987449558409936	0.2748972321134708	0.3951070248646322	0.837155433461851	0.8197	0.5323644761371183	0.1762109747578803	1.1435045878338614	0.1192658145048269	0.0463201530875473	0.0856902445511406	0.0576126849485242	0.1200973052075447
359.5	0.871506937769749	0.2200879099602508	0.8980049386967144	0.2746716040482755	0.3947821175684082	0.8364686530853768	0.819	0.5319287836405172	0.1760659416736588	1.142565114146349	0.1191678191627	0.046282058358217	0.0856196281563194	0.0575651701000148	0.119998354252206
360.0	0.8707910880279197	0.2199072725852549	0.8972661595497603	0.2744463509519211	0.3944577523662823	0.8357830129025089	0.8184	0.5314938108478756	0.1759211510217197	1.1416272049443827	0.1190699870436035	0.0462440272035982	0.0855491301054188	0.0575177350077757	0.1198995690569074
360.5	0.8700764312259203	0.2197269357471061	0.8965286155851433	0.2742214719848184	0.3941339280332253	0.8350985103663513	0.8177	0.5310595561707018	0.1757766022518496	1.140690856708179	0.1189723177801421	0.0462060594799442	0.0854787501282603	0.0574703794890582	0.1198009492435793
361.0	0.8693629646714104	0.2195468987700863	0.8957923039940788	0.2739969663091287	0.3938106433468496	0.8344151429352711	0.817	0.5306260180236373	0.17563229481504	1.1397560659254236	0.1188748110057015	0.0461681550438189	0.085408487955269	0.057423103361527	0.1197024944349941
361.5	0.8686506856778449	0.2193671609799121	0.8950572219739902	0.2737728330887664	0.3934878970874118	0.833732908072906	0.8164	0.5301931948244641	0.1754882281634878	1.1388228290912814	0.1187774663544491	0.046130313752097	0.0853383433174742	0.0573759064432604	0.1196042042547669
362.0	0.8679395915644812	0.219187721703737	0.8943233667285154	0.2735490714894021	0.3931656880378159	0.8330518032481753	0.8157	0.5297610849941121	0.1753444017505969	1.1378911427084055	0.1186802834613357	0.0460925354619644	0.0852683159465097	0.0573287885527504	0.1195060783273562
362.5	0.8672296796563848	0.2190085802701528	0.8935907354675097	0.2733256806784646	0.3928440149836156	0.8323718259352857	0.815	0.5293296869566655	0.1752008150309789	1.1369610032869462	0.1185832619620956	0.0460548200309187	0.0851984055746141	0.0572817495089031	0.1194081162780639
363.0	0.8665209472844354	0.2188297360091916	0.8928593254070513	0.2731026598251438	0.3925228767130175	0.8316929736137411	0.8144	0.5288989991393702	0.1750574674604538	1.13603240734456	0.1184864014932482	0.0460171673167692	0.0851286119346309	0.0572347891310389	0.119310317733036
363.5	0.8658133917853328	0.2186511882523276	0.8921291337694435	0.2728800081003927	0.3922022720168824	0.8310152437683491	0.8137	0.5284690199726398	0.1749143584960515	1.1351053514064189	0.1183897016920984	0.0459795771776375	0.0850589347600094	0.0571879072388921	0.1192126823192635
364.0	0.8651070105016018	0.2184729363324781	0.8914001577832207	0.2726577246769297	0.3918821996887287	0.8303386338892291	0.813	0.5280397478900621	0.1747714875960119	1.1341798320052154	0.1182931621967376	0.0459420494719572	0.0849893737848043	0.0571411036526118	0.1191152096645819
364.5	0.8644018007815968	0.2182949795840054	0.8906723946831496	0.2724358087292409	0.3915626585247336	0.8296631414718186	0.8124	0.5276111813284049	0.1746288542197861	1.133255845681173	0.1181967826460442	0.0459045840584748	0.0849199287436761	0.0570943781927613	0.1190178993976722
365.0	0.8636977599795075	0.2181173173427182	0.8899458417102334	0.2722142594335819	0.3912436473237355	0.8289887640168804	0.8117	0.5271833187276224	0.1744864578280369	1.1323333889820515	0.1181005626796849	0.0458671807962495	0.0848505993718915	0.0570477306803183	0.118920751148061
365.5	0.862994885455362	0.2179399489458727	0.8892204961117138	0.2719930759679798	0.3909251648872359	0.8283154990305083	0.811	0.52675615853086	0.1743442978826393	1.1314124584631544	0.1180045019381145	0.0458298395446536	0.0847813854053234	0.0570011609366755	0.1188237645461207
366.0	0.8622931745750317	0.2177628737321738	0.8884963551410735	0.271772257512235	0.3906072100194004	0.8276433440241336	0.8104	0.5263296991844605	0.1742023738466813	1.130493050687333	0.1179086000625774	0.0457925601633724	0.084712286580451	0.0569546687836399	0.1187269392230698
366.5	0.8615926247102348	0.2175860910417765	0.8877734160580387	0.2715518032479229	0.3902897815270613	0.8269722965145311	0.8097	0.5259039391379686	0.1740606851844642	1.129575162224995	0.1178128566951075	0.0457553425124049	0.0846433026343601	0.0569082540434333	0.118630274810973
367.0	0.8608932332385392	0.2174096002162867	0.8870516761285799	0.2713317123583955	0.389972878219718	0.8263023540238231	0.8091	0.5254788768441364	0.1739192313615031	1.128658789654108	0.1177172714785293	0.0457181864520633	0.0845744333047429	0.056861916538692	0.1185337709427414
367.5	0.860194997543366	0.2172334005987625	0.8863311326249149	0.2711119840287829	0.3896564989095389	0.8256335140794864	0.8084	0.5250545107589276	0.1737780118445273	1.1277439295602052	0.1176218440564578	0.0456810918429738	0.0845056783298982	0.0568156560924671	0.1184374272521327
368.0	0.8594979150139925	0.2170574915337147	0.8856117828255082	0.2708926174459947	0.389340642411362	0.8249657742143551	0.8077	0.5246308393415229	0.1736370261014804	1.1268305785363886	0.1175265740732996	0.0456440585460762	0.0844370374487315	0.0567694725282241	0.118341243373751
368.5	0.8588019830455544	0.216881872367108	0.8848936240150733	0.2706736117987213	0.3890253075426968	0.8242991319666271	0.8071	0.5242078610543233	0.1734962736015211	1.1259187331833358	0.1174314611742527	0.0456070864226243	0.0843685104007549	0.0567233656698434	0.1182452189430472
369.0	0.858107199039048	0.2167065424463615	0.8841766534845731	0.2704549662774355	0.3887104931237239	0.8236335848798667	0.8064	0.5237855743629553	0.1733557538150226	1.1250083901093009	0.1173365050053074	0.045570175334186	0.0843000969260871	0.0566773353416193	0.1181493535963185
369.5	0.8574135604013329	0.2165315011203499	0.8834608685312201	0.2702366800743929	0.3883961979772973	0.8229691305030095	0.8058	0.5233639777362743	0.1732154662135737	1.1240995459301202	0.1172417052132465	0.045533325142643	0.0842317967654534	0.0566313813682611	0.118053646970709
370.0	0.8567210645451327	0.2163567477394034	0.8827462664584759	0.2700187523836336	0.3880824209289436	0.8223057663903653	0.8051	0.5229430696463683	0.1730754102699781	1.1231921972692136	0.1171470614456453	0.0454965357101916	0.0841636096601855	0.0565855035748919	0.117958098704209
370.5	0.8560297088890373	0.2161822816553089	0.8820328445760524	0.2698011824009829	0.3877691608068634	0.8216434901016225	0.8045	0.5225228485685621	0.172935585458255	1.1222863407575885	0.1170525733508723	0.045459806899342	0.0840955353522216	0.0565397017870492	0.1178627084356553
371.0	0.8553394908575036	0.2160081022213101	0.8813206001999108	0.2695839693240522	0.3874564164419317	0.8209822992018505	0.8038	0.5221033129814202	0.1727959912536386	1.121381973033842	0.1169582405780892	0.0454231385729189	0.0840275735841061	0.0564939758306846	0.117767475804731
371.5	0.8546504078808564	0.2158342087921082	0.8806095306522602	0.2693671123522397	0.3871441866676974	0.8203221912615021	0.8032	0.52168446136675	0.1726566271325786	1.120479090744162	0.1168640627772511	0.0453865305940611	0.0839597240989895	0.0564483255321635	0.1176724004519653
372.0	0.8539624573952898	0.215660600723862	0.8798996332615584	0.2691506106867314	0.3868324703203848	0.8196631638564176	0.8025	0.5212662922096053	0.1725174925727398	1.11957769054233	0.1167700395991068	0.0453499828262219	0.0838919866406285	0.0564027507182649	0.1175774820187329
372.5	0.8532756368428663	0.2154872773741886	0.8791909053625091	0.2689344635305012	0.3865212662388924	0.8190052145678256	0.8019	0.5208488039982887	0.172378587053002	1.118677769089722	0.1166761706951988	0.0453134951331688	0.0838243609533852	0.0563572512161818	0.1174827201472547
373.0	0.8525899436715189	0.215314238102163	0.8784833442960617	0.2687186700883121	0.3862105732647936	0.818348340982346	0.8013	0.520431995224355	0.1722399100534596	1.11777932305531	0.1165824557178634	0.0452770673789836	0.0837568467822277	0.05631182685352	0.1173881144805965
373.5	0.8519053753350488	0.2151414822683189	0.8777769474094089	0.2685032295667161	0.3859003902423362	0.8176925406919915	0.8006	0.5200158643826127	0.172101461055422	1.1168823491156608	0.1164888943202308	0.0452406994280625	0.0836894438727291	0.056266477458299	0.1172936646626695
374.0	0.851221929293127	0.2149690092346485	0.8770717120559858	0.2682881411740547	0.3855907160184424	0.817037811294169	0.8	0.5196004099711274	0.1719632395414125	1.1159868439549396	0.1163954861562251	0.0452043911451159	0.0836221519710677	0.0562212028589508	0.1171993703382293
374.5	0.8505396030112928	0.2147968183646028	0.8763676355954667	0.2680734041204597	0.3852815494427085	0.8163841503916819	0.7993	0.5191856304912236	0.1718252449951686	1.1150928042649075	0.1163022308805645	0.0451681423951684	0.0835549708240266	0.0561760028843205	0.1171052311528761
375.0	0.8498583939609534	0.2146249090230911	0.875664715393764	0.2678590176178527	0.3849728893674042	0.81573155559273	0.7987	0.5187715244474865	0.1716874769016413	1.114200226744922	0.1162091281487609	0.0451319530435586	0.0834879001789937	0.0561308773636655	0.1170112467530542
375.5	0.8491782996193827	0.2144532805764814	0.8749629488230249	0.2676449808799457	0.3846647346474717	0.8150800245109109	0.798	0.5183580903477644	0.1715499347469949	1.1133091081019373	0.11611617761712	0.0450958229559394	0.0834209397839607	0.0560858261266554	0.1169174167860512
376.0	0.8484993174697205	0.2142819323926001	0.874262333261629	0.2674312931222409	0.3843570841405259	0.8144295547652208	0.7974	0.5179453267031697	0.1714126180186062	1.1124194450505016	0.1160233789427413	0.0450597519982776	0.0833540893875233	0.0560408490033718	0.1168237408999981
376.5	0.8478214450009701	0.2141108638407319	0.8735628660941858	0.2672179535620311	0.3840499367068533	0.8137801439800552	0.7968	0.5175332320280817	0.1712755262050645	1.1115312343127586	0.1159307317835179	0.0450237400368539	0.083287348738881	0.0559959458243079	0.1167302187438685
377.0	0.8471446797079986	0.2139400742916195	0.8728645447115301	0.2670049614183994	0.3837432912094106	0.8131317897852081	0.7961	0.5171218048401466	0.1711386587961706	1.1106444726184432	0.1158382357981364	0.0449877869382628	0.0832207175878361	0.0559511164203684	0.1166368499674782
377.5	0.8464690190915327	0.2137695631174633	0.8721673665107208	0.2667923159122188	0.3834371465138247	0.8124844898158731	0.7955	0.5167110436602798	0.1710020152829365	1.1097591567048823	0.1157458906460764	0.0449518925694124	0.0831541956847939	0.055906360622869	0.1165436342214845
378.0	0.8457944606581587	0.213599329691921	0.871471328895036	0.2665800162661526	0.3831315014883908	0.8118382417126425	0.7949	0.5163009470126666	0.1708655951575848	1.1088752833169917	0.1156536959876108	0.0449160567975245	0.0830877827807619	0.0558616782635362	0.116450571157386
378.5	0.8451210019203187	0.2134293733901073	0.8707764292739694	0.2663680617046536	0.3828263550040718	0.8111930431215073	0.7942	0.5158915134247634	0.1707293979135475	1.1079928492072737	0.1155616514838051	0.044880279490134	0.0830214786273497	0.0558170691745067	0.1163576604275218
379.0	0.8444486403963094	0.2132596935885936	0.8700826650632265	0.2661564514539639	0.3825217059344969	0.810548891693856	0.7936	0.5154827414272981	0.1705934230454661	1.107111851135815	0.1154697567965173	0.0448445605150896	0.0829552829767683	0.0557725331883276	0.1162649016850709
379.5	0.8437773736102785	0.2130902896654072	0.869390033684721	0.2659451847421148	0.3822175531559603	0.8099057850864747	0.793	0.5150746295542714	0.1704576700491905	1.1062322858702829	0.1153780115883979	0.0448088997405525	0.0828891955818297	0.0557280701379554	0.1161722945840517
380.0	0.8431071990922226	0.2129211610000308	0.8686985325665696	0.2657342607989257	0.3819138955474197	0.8092637209615449	0.7923	0.5146671763429571	0.1703221384217781	1.1053541501859248	0.1152864155228889	0.0447732970349973	0.0828232161959464	0.0556836798567563	0.1160798387793212
380.5	0.8424381143779832	0.2127523069734021	0.8680081591430885	0.2655236788560043	0.3816107319904953	0.8086226969866429	0.7917	0.5142603803339022	0.170186827661493	1.1044774408655622	0.1151949682642241	0.044737752267211	0.0827573445731311	0.0556393621785051	0.1159875339265742
381.0	0.8417701170092452	0.2125837269679131	0.8673189108547879	0.2653134381467456	0.3813080613694673	0.8079827108347388	0.7911	0.5138542400709278	0.1700517372678054	1.1036021546995889	0.1151036694774283	0.0447022653062935	0.082691580467996	0.0555951169373855	0.1158953796823432
381.5	0.8411032045335315	0.2124154203674092	0.8666307851483674	0.265103537906331	0.3810058825712754	0.807343760184194	0.7905	0.5134487541011288	0.1699168667413907	1.1027282884859662	0.1150125188283171	0.0446668360216568	0.0826259236357523	0.0555509439679892	0.115803375703997
382.0	0.8404373745042003	0.2122473865571886	0.8659437794767114	0.2648939773717281	0.380704194485516	0.8067058427187594	0.7898	0.5130439209748742	0.1697822155841281	1.1018558390302182	0.1149215159834964	0.0446314642830253	0.0825603738322095	0.0555068431053158	0.1157115216497403
382.5	0.8397726244804423	0.2120796249240017	0.865257891298884	0.2646847557816899	0.3804029960044415	0.8060689561275751	0.7892	0.5126397392458066	0.1696477832991005	1.1009848031454312	0.1148306606103621	0.044596149960435	0.0824949308137752	0.0554628141847722	0.1156198171786129
383.0	0.8391089520272751	0.2119121348560498	0.8645731180801225	0.2644758723767533	0.380102286022957	0.8054330981051654	0.7886	0.512236207470843	0.1695135693905924	1.100115177652244	0.1147399523770991	0.044560892924234	0.0824295943374544	0.0554188570421722	0.1155282619504889
383.5	0.8384463547155401	0.2117449157429846	0.8638894572918331	0.2642673263992389	0.37980206343862	0.8047982663514387	0.788	0.5118333242101729	0.16937957336409	1.0992469593788474	0.1146493909526817	0.0445256930450817	0.0823643641608485	0.0553749715137362	0.1154368556260758
384.0	0.8377848301218981	0.2115779669759073	0.8632069064115844	0.26405911709325	0.3795023271516369	0.8041644585716843	0.7873	0.5114310880272589	0.1692457947262796	1.0983801451609765	0.1145589760068722	0.0444905501939488	0.0822992400421553	0.0553311574360906	0.1153455978669138
384.5	0.8371243758288245	0.2114112879473674	0.8625254629231031	0.2638512437046711	0.3792030760648616	0.8035316724765692	0.7867	0.5110294974888361	0.1691122329850463	1.0975147318419076	0.1144687072102207	0.0444554642421168	0.0822342217401682	0.0552874146462675	0.1152544883353749
385.0	0.8364649894246051	0.2112448780513617	0.8618451243162651	0.2636437054811673	0.3789043090837936	0.802899905782136	0.7861	0.510628551164911	0.1689788876494734	1.0966507162724513	0.1143785842340646	0.0444204350611781	0.082169309014275	0.0552437429817038	0.1151635266946621
385.5	0.8358066685033315	0.2110787366833337	0.861165888087093	0.263436501672183	0.3786060251165748	0.8022691562097997	0.7855	0.510228247628761	0.1688457582298409	1.0957880953109471	0.114288606750528	0.0443854625230357	0.0821045016244583	0.0552001422802414	0.1150727126088084
386.0	0.8351494106648953	0.2109128632401716	0.8604877517377467	0.2632296315289407	0.3783082230739882	0.8016394214863436	0.7849	0.5098285854569328	0.1687128442376246	1.0949268658232587	0.114198774432521	0.0443505464999025	0.0820397993312939	0.0551566123801263	0.1149820457426759
386.5	0.8344932135149843	0.2107472571202082	0.8598107127765184	0.26302309430444	0.3780109018694548	0.801010699343917	0.7842	0.5094295632292425	0.1685801451854945	1.094067024682767	0.1141090869537389	0.0443156868643014	0.0819752018959505	0.0551131531200079	0.1148915257619549
387.0	0.8338380746650762	0.210581917723219	0.8591347687178262	0.2628168892534561	0.3777140604190315	0.800382987520032	0.7836	0.5090311795287736	0.168447660587314	1.0932085687703637	0.1140195439886619	0.0442808834890649	0.0819107090801892	0.0550697643389392	0.114801152333163
387.5	0.8331839917324336	0.2104168444504214	0.8584599170822069	0.2626110156325387	0.3774176976414083	0.7997562837575579	0.783	0.5086334329418757	0.1683153899581383	1.0923514949744453	0.1139301452125541	0.044246136247335	0.0818463206463624	0.0550264458763756	0.1147109251236442
388.0	0.832530962340099	0.2102520367044732	0.8577861553963086	0.26240547270001	0.377121812457906	0.7991305858047196	0.7824	0.5082363220581636	0.1681833328142135	1.0914958001909063	0.1138408903014631	0.0442114450125623	0.0817820363574134	0.0549831975721746	0.1146208438015676
388.5	0.8318789841168882	0.2100874938894715	0.8571134811928853	0.2622002597159644	0.3768264037924735	0.7985058914150922	0.7818	0.5078398454705155	0.1680514886729747	1.090641481323133	0.113751778932219	0.0441768096585063	0.0817178559768753	0.0549400192665954	0.1145309080359267
389.0	0.8312280546973848	0.209923215410951	0.8564418920107874	0.261995375942266	0.3765314705716845	0.797882198347597	0.7812	0.5074440017750715	0.1679198570530451	1.0897885352819952	0.1136628107824337	0.044142230059235	0.0816537792688708	0.0548969108002984	0.1144411174965385
389.5	0.8305781717219354	0.2097592006758833	0.8557713853949573	0.2617908206425476	0.3762370117247358	0.7972595043664985	0.7806	0.5070487895712321	0.1677884374742348	1.0889369589858402	0.1135739855305003	0.0441077060891242	0.081589805998111	0.0548538720143442	0.1143514718540418
390.0	0.8299293328366413	0.209595449092675	0.8551019588964196	0.2615865930822091	0.3759430261834435	0.796637807241398	0.78	0.5066542074616559	0.1676572294575388	1.088086749360485	0.1134853028555923	0.0440732376228575	0.0815259359298948	0.0548109027501937	0.1142619707798971
390.5	0.8292815356933544	0.2094319600711663	0.8544336100722744	0.2613826925284158	0.3756495128822405	0.7960171047472305	0.7793	0.5062602540522584	0.167526232525136	1.0872379033392083	0.1133967624376626	0.0440388245354256	0.0814621688301081	0.0547680028497071	0.1141726139463847
391.0	0.82863477794967	0.2092687330226297	0.8537663364856894	0.2611791182500967	0.3753564707581735	0.7953973946642595	0.7787	0.5058669279522094	0.1673954462003877	1.0863904178627437	0.1133083639574428	0.0440044667021267	0.081398504465223	0.0547251721551435	0.1140834010266041
391.5	0.8279890572689197	0.2091057673597686	0.8531001357058935	0.2609758695179428	0.3750638987509	0.7947786747780724	0.7781	0.5054742277739315	0.1672648700078361	1.0855442898792702	0.1132201070964425	0.043970163998565	0.0813349426022971	0.0546824105091602	0.1139943316944726
392.0	0.8273443713201662	0.2089430624967153	0.8524350053081667	0.2607729456044058	0.3747717958026851	0.7941609428795748	0.7775	0.5050821521330973	0.1671345034732027	1.0846995163444066	0.1131319915369482	0.0439359163006515	0.0812714830089726	0.0546397177548123	0.1139054056247246
392.5	0.8267007177781954	0.20878061784903	0.8517709428738336	0.2605703457836957	0.3744801608583986	0.7935441967649866	0.7769	0.5046906996486278	0.1670043461233869	1.0838560942212006	0.1130440169620228	0.0439017234846028	0.0812081254534754	0.054597093735552	0.1138166224929098
393.0	0.82605809432351	0.2086184328336989	0.8511079459902544	0.2603680693317792	0.3741889928655115	0.7929284342358355	0.7763	0.5042998689426895	0.1668743974864646	1.0830140204801222	0.112956183055504	0.0438675854269411	0.0811448697046143	0.054554538295228	0.113727981975393
393.5	0.8254164986423228	0.2084565068691325	0.8504460122508177	0.2601661155263782	0.373898290774093	0.7923136530989526	0.7757	0.5039096586406926	0.1667446570916861	1.0821732920990543	0.1128684895020043	0.0438335020044938	0.0810817155317804	0.0545120512780848	0.1136394837493517
394.0	0.8247759284265489	0.2082948393751643	0.8497851392549312	0.2599644836469672	0.3736080535368071	0.7916998511664671	0.7751	0.5035200673712876	0.1666151244694753	1.0813339060632836	0.1127809359869095	0.0437994730943929	0.081018662704946	0.0544696325287626	0.1135511274927762
394.5	0.8241363813737995	0.2081334297730487	0.8491253246080129	0.2597631729747722	0.3733182801089094	0.7910870262557992	0.7745	0.5031310937663634	0.1664857991514274	1.0804958593654936	0.1126935221963779	0.0437654985740748	0.0809557109946637	0.0544272818922958	0.1134629128844676
395.0	0.8234978551873737	0.2079722774854595	0.8484665659214844	0.259562182792768	0.3730289694482435	0.7904751761896559	0.7739	0.5027427364610445	0.1663566806703075	1.079659149005753	0.1126062478173393	0.0437315783212799	0.0808928601720657	0.0543849992141133	0.1133748396040366
395.5	0.8228603475762517	0.2078113819364881	0.8478088608127597	0.2593615123856765	0.3727401205152376	0.789864298796025	0.7733	0.502354994093688	0.1662277685600492	1.078823771991508	0.1125191125374942	0.0436977122140521	0.0808301100088628	0.0543427843400373	0.113286907331903
396.0	0.8222238562550862	0.2076507425516418	0.8471522069052382	0.2591611610399647	0.3724517322729012	0.789254391908168	0.7727	0.5019678653058804	0.1660990623557525	1.0779897253375732	0.1124321160453126	0.0436639001307384	0.0807674602773436	0.0543006371162827	0.1131991157492934
396.5	0.821588378944197	0.2074903587578419	0.8464966018282957	0.2589611280438425	0.3721638036868213	0.7886454533646157	0.7721	0.5015813487424362	0.1659705615936824	1.0771570060661204	0.1123452580300332	0.0436301419499886	0.0807049107503735	0.0542585573894569	0.1131114645382409
397.0	0.8209539133695605	0.207330229983422	0.8458420432172736	0.2587614126872605	0.3718763337251589	0.7880374810091602	0.7715	0.5011954430513929	0.1658422658112673	1.0763256112066717	0.1122585381816621	0.0435964375507547	0.0806424612013939	0.0542165450065584	0.1130239533815833
397.5	0.8203204572628039	0.207170355658126	0.8451885287134732	0.2585620142619083	0.3715893213586457	0.7874304726908505	0.7709	0.5008101468840089	0.1657141745470967	1.0754955377960866	0.1121719561909724	0.0435627868122905	0.0805801114044212	0.0541745998149771	0.1129365819629622
398.0	0.8196880083611964	0.2070107352131061	0.8445360559641419	0.2583629320612114	0.3713027655605796	0.7868244262639844	0.7703	0.5004254588947605	0.16558628734092	1.0746667828785548	0.1120855117495021	0.0435291896141513	0.0805178611340458	0.0541327216624928	0.1128493499668211
398.5	0.8190565644076412	0.2068513680809214	0.8438846226224692	0.2581641653803301	0.3710166653068219	0.7862193395881036	0.7697	0.5000413777413384	0.1654586037336446	1.0738393435055846	0.1119992045495543	0.0434956458361934	0.0804557101654315	0.0540909103972749	0.112762257078405
399.0	0.818426123150668	0.2066922536955354	0.843234226347573	0.2579657135161563	0.3707310195757931	0.7856152105279858	0.7691	0.4996579020846441	0.165331123267334	1.0730132167359936	0.111913034284195	0.0434621553585736	0.080393658274314	0.0540491658678818	0.1126753029837582
399.5	0.8177966823444234	0.2065333914923142	0.8425848648044919	0.2577675757673118	0.3704458273484688	0.7850120369536382	0.7685	0.4992750305887871	0.1652038454852061	1.0721883996358967	0.1118270006472528	0.0434287180617487	0.0803317052370004	0.0540074879232603	0.1125884873697236
400.0	0.817168239748664	0.2063747809080248	0.841936535664176	0.2575697514341455	0.3701610876083768	0.7844098167402916	0.768	0.498892761921081	0.1650767699316312	1.0713648892786984	0.1117411033333175	0.0433953338264752	0.0802698508303683	0.0539658764127444	0.1125018099239411
400.5	0.8165407931287475	0.2062164213808328	0.8412892366034767	0.2573722398187317	0.3698767993415919	0.7838085477683927	0.7674	0.4985110947520401	0.1649498961521304	1.0705426827450804	0.1116553420377388	0.0433620025338088	0.0802080948318643	0.0539243311860552	0.1124152703348465
401.0	0.8159143402556237	0.2060583123503003	0.8406429653051367	0.257175040224867	0.3695929615367329	0.7832082279235971	0.7668	0.4981300277553759	0.1648232236933737	1.0697217771229903	0.1115697164566257	0.0433287240651038	0.0801464370195035	0.0538828520933001	0.1123288682916697
401.5	0.8152888789058266	0.2059004532573841	0.8399977194577813	0.2569781519580683	0.3693095731849587	0.7826088550967627	0.7662	0.4977495596079932	0.1646967521031778	1.0689021695076333	0.1114842262868448	0.0432954983020129	0.0800848771718685	0.0538414389849719	0.1122426034844337
402.0	0.8146644068614652	0.2057428435444335	0.839353496755907	0.2567815743255702	0.3690266332799636	0.782010427183942	0.7656	0.4973696889899867	0.1645704809305048	1.0680838570014592	0.1113988712260197	0.0432623251264864	0.0800234150681082	0.0538000917119481	0.1121564756039533
402.5	0.8140409219102155	0.2055854826551883	0.8387102948998733	0.2565853066363227	0.3687441408179738	0.781412942086375	0.765	0.496990414584637	0.1644444097254596	1.0672668367141511	0.1113136509725291	0.0432292044207719	0.0799620504879368	0.0537588101254904	0.1120704843418334
403.0	0.8134184218453102	0.2054283700347764	0.8380681115958905	0.2563893482009884	0.368462094797743	0.7808163977104824	0.7644	0.4966117350784065	0.1643185380392887	1.0664511057626171	0.1112285652255066	0.0431961360674139	0.0799007832116329	0.0537175940772441	0.1119846293904677
403.5	0.8127969044655318	0.2052715051297119	0.837426944556012	0.2561936983319403	0.3681804942205487	0.780220791967857	0.7638	0.4962336491609362	0.1641928654243775	1.0656366612709751	0.1111436136848388	0.0431631199492532	0.0798396130200387	0.0536764434192369	0.1118989104430376
404.0	0.8121763675752015	0.2051148873878931	0.8367867914981222	0.2559983563432593	0.3678993380901876	0.7796261227752573	0.7633	0.495856155525041	0.1640673914342492	1.064823500370545	0.1110587960511641	0.0431301559494262	0.0797785396945585	0.0536353580038788	0.1118133271935103
404.5	0.8115568089841722	0.2049585162585997	0.8361476501459272	0.2558033215507309	0.3676186254129718	0.7790323880545993	0.7627	0.4954792528667059	0.1639421156235619	1.0640116201998349	0.1109741120258722	0.0430972439513649	0.0797175630171581	0.0535943376839607	0.1117278793366379
405.0	0.810938226507817	0.2048023911924912	0.8355095182289444	0.2556085932718434	0.3673383551977239	0.7784395857329489	0.7621	0.4951029398850821	0.1638170375481075	1.0632010179045306	0.1108895613111018	0.0430643838387962	0.0796566827703634	0.0535533823126544	0.1116425665679555
405.5	0.810320617967022	0.2046465116416047	0.8348723934824915	0.2554141708257851	0.3670585264557739	0.777847713742514	0.7615	0.4947272152824827	0.163692156764809	1.0623916906374835	0.1108051436097405	0.0430315754957409	0.0795958987372599	0.0535124917435114	0.11155738858378
406.0	0.8097039811881765	0.2044908770593519	0.834236273647677	0.2552200535334411	0.3667791382009537	0.7772567700206371	0.7609	0.4943520777643785	0.1635674728317191	1.0615836355586996	0.1107208586254229	0.0429988188065141	0.0795352107014909	0.0534716658304622	0.1114723450812087
406.5	0.8090883140031627	0.2043354869005177	0.8336011564713889	0.2550262407173915	0.3665001894495937	0.7766667525097868	0.7604	0.4939775260393934	0.1634429853080174	1.0607768498353265	0.1106367060625293	0.0429661136557239	0.0794746184472573	0.0534309044278158	0.1113874357581177
407.0	0.8084736142493473	0.2041803406212577	0.8329670397062843	0.2548327317019077	0.3662216792205178	0.7760776591575503	0.7598	0.4936035588193009	0.1633186937540094	1.0599713306416425	0.1105526856261848	0.0429334599282713	0.0794141217593158	0.0533902073902588	0.1113026603131607
407.5	0.8078598797695711	0.2040254376790955	0.8323339211107788	0.2546395258129506	0.3659436065350394	0.7754894879166246	0.7592	0.4932301748190188	0.1631945977311235	1.0591670751590436	0.1104687970222581	0.0429008575093497	0.0793537204229784	0.0533495745728547	0.1112180184457669
408.0	0.8072471084121406	0.2038707775329208	0.8317017984490362	0.2544466223781672	0.365665970416957	0.7749022367448096	0.7586	0.4928573727566052	0.1630706968019095	1.0583640805760324	0.1103850399573595	0.0428683062844441	0.0792934142241109	0.0533090058310431	0.1111335098561405
408.5	0.8066352980308176	0.2037163596429868	0.8310706694909569	0.2542540207268881	0.3653887698925495	0.7743159036049986	0.7581	0.4924851513532544	0.1629469905300363	1.057562344088205	0.1103014141388407	0.0428358061393309	0.0792332029491322	0.0532685010206391	0.1110491342452582
409.0	0.8060244464848088	0.2035621834709082	0.8304405320121673	0.2540617201901245	0.365112003990572	0.7737304864651701	0.7575	0.4921135093332915	0.1628234784802898	1.0567618628982394	0.1102179192747926	0.042803356960077	0.079173086385013	0.0532280599978323	0.1109648913148685
409.5	0.8054145516387576	0.2034082484796585	0.82981138379401	0.2538697201005658	0.3648356717422512	0.7731459832983806	0.7569	0.4917424454241687	0.162700160218571	1.055962634215882	0.1101345550740443	0.0427709586330396	0.0791130643192746	0.0531876826191864	0.1108807807674897
410.0	0.8048056113627331	0.2032545541335677	0.8291832226235307	0.2536780197925762	0.3645597721812808	0.7725623920827551	0.7563	0.4913719583564598	0.1625770353118937	1.0551646552579377	0.1100513212461622	0.0427386110448657	0.0790531365399882	0.053147368741638	0.1107968023064087
410.5	0.8041976235322211	0.20310109989832	0.8285560462934692	0.2534866186021922	0.3642843043438171	0.7719797108014791	0.7558	0.4910020468638567	0.1624541033283826	1.0543679232482526	0.1099682175014479	0.0427063140824912	0.0789933028357736	0.0531071182224964	0.1107129556356793
411.0	0.8035905860281124	0.2029478852409512	0.8279298526022476	0.2532955158671195	0.3640092672684744	0.7713979374427894	0.7552	0.4906327096831632	0.1623313638372708	1.053572435417707	0.1098852435509375	0.0426740676331406	0.0789335629957979	0.0530669309194422	0.1106292404601205
411.5	0.8029844967366956	0.2027949096298466	0.8273046393539593	0.2531047109267306	0.3637346599963203	0.7708170699999665	0.7546	0.4902639455542918	0.162208816408898	1.0527781890041987	0.1098023991064001	0.0426418715843266	0.0788739168097748	0.053026806690527	0.1105456564853157
412.0	0.8023793535496444	0.2026421725347382	0.8266804043583568	0.252914203122061	0.3634604815708712	0.770237106471325	0.7541	0.4898957532202574	0.1620864606147083	1.0519851812526315	0.1097196838803363	0.0426097258238493	0.0788143640679633	0.0529867453941727	0.1104622034176102
412.5	0.8017751543640088	0.2024896734267025	0.8260571454308425	0.252723991795807	0.3631867310380876	0.7696580448602055	0.7535	0.4895281314271736	0.1619642960272479	1.0511934094149036	0.1096370975859771	0.0425776302397957	0.0787549045611663	0.0529467468891701	0.1103788809641104
413.0	0.801171897082205	0.2023374117781576	0.8254348603924557	0.2525340762923225	0.3629134074463694	0.7690798831749651	0.7529	0.489161078924247	0.161842322220163	1.0504028707498911	0.1095546399372824	0.0425455847205392	0.0786955380807301	0.0529068110346789	0.1102956888326819
413.5	0.8005695796120046	0.2021853870628615	0.8248135470698622	0.2523444559576158	0.3626405098465512	0.7685026194289695	0.7524	0.488794594463773	0.1617205387681977	1.049613562523439	0.1094723106489395	0.0425135891547392	0.0786362644185428	0.0528669376902264	0.1102126267319479
414.0	0.7999681998665242	0.2020335987559087	0.8241932032953425	0.252155130139347	0.3623680372918978	0.7679262516405829	0.7518	0.4884286768011303	0.1615989452471916	1.0488254820083458	0.109390109436362	0.04248164343134	0.0785770833670334	0.0528271267157069	0.1101296943712881
414.5	0.7993677557642166	0.2018820463337285	0.8235738269067812	0.2519660981868248	0.3620959888380993	0.7673507778331605	0.7512	0.4880633246947757	0.1614775412340779	1.0480386264843515	0.1093080360156883	0.0424497474395712	0.0785179947191705	0.052787377971381	0.1100468914608365
415.0	0.7987682452288584	0.2017307292740818	0.8229554157476543	0.2517773594510032	0.3618243635432662	0.7667761960350381	0.7507	0.4876985369062398	0.1613563263068812	1.0472529932381236	0.1092260901037804	0.042417901068946	0.0784589982684614	0.0527476913178747	0.1099642177114803
415.5	0.7981696661895409	0.201579647056059	0.8223379676670186	0.2515889132844792	0.3615531604679247	0.7662025042795237	0.7501	0.4873343122001212	0.1612353000447147	1.0464685795632438	0.1091442714182221	0.0423861042092616	0.0784000938089508	0.0527080666161786	0.1098816728348581
416.0	0.7975720165806589	0.2014287991600772	0.8217214805195	0.2514007590414885	0.3612823786750122	0.7656297006048884	0.7495	0.4869706493440815	0.1611144620277787	1.045685382760195	0.1090625796773177	0.0423543567505981	0.0783412811352197	0.0526685037276472	0.1097992565433584
416.5	0.7969752943419011	0.2012781850678778	0.8211059521652825	0.2512128960779039	0.3610120172298722	0.765057783054357	0.749	0.4866075471088406	0.1609938118373581	1.0449034001363484	0.1089810146000913	0.0423226585833181	0.0782825600423843	0.0526290025139981	0.1097169685501179
417.0	0.7963794974182388	0.201127804262524	0.8204913804700952	0.2510253237512311	0.3607420752002496	0.7644867496760991	0.7484	0.4862450042681709	0.1608733490558201	1.044122629005949	0.1088995759062842	0.042291009598066	0.0782239303260949	0.0525895628373112	0.1096348085690203
417.5	0.7957846237599151	0.2009776562283978	0.8198777633052016	0.2508380414206058	0.3604725516562854	0.7639165985232191	0.7479	0.4858830195988921	0.1607530732666118	1.043343066690103	0.1088182633163545	0.0422594096857676	0.0781653917825344	0.0525501845600277	0.1095527763146941
418.0	0.7951906713224355	0.200827740451198	0.8192650985473886	0.2506510484467911	0.3602034456705126	0.763347327653748	0.7473	0.4855215918808666	0.1606329840542585	1.0425647105167637	0.1087370765514752	0.0422278587376296	0.0781069442084178	0.0525108675449496	0.1094708715025115
418.5	0.794597638066556	0.2006780564179369	0.8186533840789535	0.2504643441921738	0.3599347563178508	0.762778935130633	0.7467	0.4851607198969931	0.1605130810043609	1.0417875578207174	0.1086560153335327	0.0421963566451386	0.0780485874009905	0.0524716116552389	0.1093890938485865
419.0	0.7940055219582727	0.2005286036169385	0.8180426177876925	0.2502779280207613	0.3596664826756012	0.7622114190217287	0.7462	0.4848004024332022	0.1603933637035929	1.041011605943571	0.1085750793851258	0.0421649033000611	0.0779903211580273	0.0524324167544167	0.1093074430697736
419.5	0.7934143209688117	0.2003793815378352	0.8174327975668899	0.2500917992981787	0.3593986238234423	0.7616447773997878	0.7456	0.4844406382784506	0.1602738317396997	1.0402368522337382	0.1084942684295638	0.0421334985944423	0.0779321452778313	0.0523932827063621	0.1092259188836657
420.0	0.7928240330746174	0.2002303896715652	0.8168239213153055	0.2499059573916656	0.3591311788434242	0.7610790083424506	0.7451	0.4840814262247158	0.1601544847014951	1.039463294046424	0.1084135821908654	0.0421021424206063	0.0778740595592327	0.052354209375312	0.1091445210085931
420.5	0.7922346562573422	0.2000816275103706	0.8162159869371624	0.2497204016700724	0.3588641468199642	0.7605141099322367	0.7445	0.4837227650669902	0.1600353221788594	1.038690928743612	0.108333020393757	0.0420708346711546	0.0778160638015877	0.0523151966258598	0.1090632491636213
421.0	0.7916461885038357	0.1999330945477936	0.8156089923421361	0.249535131503858	0.3585975268398412	0.7599500802565347	0.744	0.4833646536032765	0.1599163437627372	1.0379197536940516	0.1082525827636712	0.0420395752389661	0.0777581578047773	0.052276244322955	0.1089821030685499
421.5	0.7910586278061337	0.1997847902786748	0.8150029354453419	0.2493501462650857	0.3583313179921918	0.7593869174075927	0.7434	0.4830070906345816	0.1597975490451348	1.037149766273242	0.1081722690267459	0.0420083640171967	0.0777003413692059	0.0522373523319019	0.1089010824439104
422.0	0.7904719721614468	0.1996367141991501	0.8143978141673238	0.2491654453274203	0.3580655193685042	0.7588246194825092	0.7429	0.482650074964911	0.1596789376191183	1.0363809638634198	0.108092078909822	0.0419772008992779	0.0776426142958006	0.0521985205183593	0.1088201870109652
422.5	0.7898862195721508	0.199488865806648	0.8137936264340412	0.2489810280661251	0.3578001300626137	0.7582631845832224	0.7423	0.4822936054012637	0.159560509078811	1.0356133438535442	0.1080120121404427	0.0419460857789171	0.0775849763860097	0.0521597487483392	0.1087394164917054
423.0	0.7893013680457741	0.1993412445998869	0.8131903701768582	0.2487968938580583	0.3575351491706977	0.7577026108165013	0.7418	0.4819376807536262	0.159442263019391	1.0348469036392831	0.1079320684468514	0.0419150185500964	0.0775274274418014	0.0521210368882066	0.1086587706088496
423.5	0.788717415594988	0.1991938500788728	0.8125880433325312	0.24861304208167	0.3572705757912705	0.7571428962939356	0.7412	0.4815822998349671	0.1593241990370893	1.0340816406229998	0.1078522475579907	0.0418839991070724	0.0774699672656631	0.0520823848046781	0.108578249085842
424.0	0.7881343602375943	0.1990466817448959	0.8119866438431964	0.2484294721169985	0.3570064090251782	0.7565840391319261	0.7407	0.4812274614612309	0.1592063167291871	1.0333175522137366	0.1077725492035008	0.0418530273443753	0.0774125956605997	0.0520437923648212	0.1084978516468509
424.5	0.7875521999965162	0.1988997391005285	0.8113861696563586	0.2482461833456676	0.3567426479755941	0.7560260374516745	0.7401	0.4808731644513337	0.1590886156940135	1.0325546358272033	0.1076929731137178	0.0418221031568084	0.0773553124301328	0.0520052594360539	0.1084175780167668
425.0	0.7869709328997851	0.198753021649622	0.8107866187248782	0.248063175150883	0.3564792917480128	0.7554688893791746	0.7396	0.4805194076271559	0.1589710955309434	1.031792888885762	0.1076135190196724	0.0417912264394477	0.0772981173782993	0.0519667858861434	0.1083374279212011
425.5	0.786390556980531	0.1986065288973041	0.8101879890069601	0.2478804469174287	0.3562163394502461	0.7549125930452003	0.739	0.4801661898135376	0.158853755840395	1.031032308818412	0.1075341866530883	0.041760397087641	0.0772410103096502	0.0519283715832054	0.1082574010864843
426.0	0.7858110702769705	0.1984602603499763	0.8095902784661405	0.2476979980316645	0.355953790192417	0.7543571465852982	0.7385	0.4798135098382723	0.1587365962238275	1.0302728930607767	0.107454975746381	0.0417296149970075	0.0771839910292497	0.0518900163957037	0.1081774972396643
426.5	0.7852324708323963	0.1983142155153111	0.8089934850712762	0.2475158278815216	0.3556916430869553	0.7538025481397761	0.7379	0.4794613665321012	0.1586196162837386	1.0295146390550889	0.1073758860326559	0.0416988800634372	0.0771270593426737	0.0518517201924486	0.1080977161085049
427.0	0.784654756695165	0.1981683939022488	0.8083976067965309	0.2473339358565001	0.3554298972485916	0.753248795853693	0.7374	0.4791097587287077	0.1585028156236622	1.0287575442501753	0.107296917245707	0.04166819218309	0.0770702150560086	0.0518134828425969	0.1080180574214837
427.5	0.7840779259186877	0.1980227950209957	0.8078026416213643	0.2471523213476656	0.3551685517943537	0.7526958878768503	0.7368	0.4787586852647116	0.1583861938481665	1.028001606101445	0.1072180691200154	0.0416375512523956	0.0770134579758505	0.0517753042156503	0.1079385209077911
428.0	0.7835019765614167	0.1978774183830203	0.8072085875305185	0.2469709837476453	0.3549076058435597	0.7521438223637802	0.7363	0.4784081449796626	0.1582697505628509	1.0272468220708713	0.1071393413907477	0.0416069571680524	0.0769567879093034	0.0517371841814553	0.1078591062973282
428.5	0.7829269066868353	0.1977322635010512	0.8066154425140074	0.2467899224506252	0.354647058517814	0.7515925974737369	0.7358	0.4780581367160353	0.158153485374344	1.0264931896269809	0.1070607337937547	0.0415764098270275	0.0769002046639787	0.051699122610202	0.1077798133207053
429.0	0.7823527143634464	0.197587329889074	0.8060232045671037	0.2466091368523463	0.3543869089410016	0.7510422113706857	0.7352	0.4777086593192226	0.1580373978903016	1.0257407062448358	0.1069822460655696	0.0415459091265552	0.0768437080479933	0.0516611193724231	0.1077006417092399
429.5	0.7817793976647618	0.1974426170623288	0.8054318716903268	0.2464286263501017	0.3541271562392835	0.7504926622232937	0.7347	0.4773597116375307	0.1579214877194035	1.0249893694060228	0.1069038779434068	0.0415154549641372	0.0767872978699689	0.0516231743389936	0.1076215911949557
430.0	0.7812069546692896	0.1972981245373071	0.80484144188943	0.2462483903427327	0.3538677995410909	0.7499439482049188	0.7342	0.4770112925221724	0.1578057544713518	1.024239176598636	0.1068256291651598	0.0414850472375418	0.0767309739390308	0.0515852873811295	0.1075426615105803
430.5	0.780635383460524	0.1971538518317494	0.8042519131753889	0.246068428230626	0.3536088379771203	0.7493960674936001	0.7336	0.4766634008272612	0.1576901977568685	1.0234901253172626	0.1067474994694006	0.0414546858448029	0.0766747360648063	0.0515474583703871	0.1074638523895439
431.0	0.7800646821269334	0.197009798464642	0.8036632835643893	0.2458887394157096	0.3533502706803285	0.7488490182720478	0.7331	0.4763160354098059	0.1575748171876926	1.0227422130629698	0.1066694885953773	0.04142437068422	0.0766185840574238	0.0515096871786625	0.1073851635659773
431.5	0.7794948487619487	0.1968659639562143	0.8030755510778141	0.2457093233014502	0.353092096785927	0.7483027987276322	0.7325	0.4759691951297042	0.1574596123765783	1.0219954373432882	0.1065915962830129	0.041394101654357	0.0765625177275116	0.0514719736781903	0.1073065947747106
432.0	0.7789258814639538	0.1967223478279364	0.8024887137422319	0.245530179292849	0.3528343154313772	0.7477574070523749	0.732	0.475622878849737	0.1573445829372922	1.0212497956721998	0.1065138222729041	0.041363878654042	0.0765065368861967	0.0514343177415429	0.1072281457512714
432.5	0.7783577783362712	0.1965789496025156	0.8019027695893836	0.2453513067964389	0.3525769257563849	0.7472128414429371	0.7315	0.4752770854355618	0.1572297284846112	1.0205052855701198	0.1064361663063192	0.0413337015823664	0.0764506413451035	0.05139671924163	0.1071498162318829
433.0	0.7777905374871532	0.1964357688038941	0.8013177166561717	0.2451727052202807	0.3523199269028954	0.7466691001006107	0.7309	0.4749318137557079	0.1571150486343201	1.019761904563886	0.106358628125197	0.0413035703386847	0.0763948309163526	0.0513591780516973	0.1070716059534624
433.5	0.7772241570297692	0.1962928049572462	0.8007335529846459	0.2449943739739598	0.3520633180150876	0.7461261812313064	0.7304	0.4745870626815688	0.1570005430032089	1.0190196501867406	0.1062812074721449	0.0412734848226134	0.0763391054125597	0.051321694045326	0.10699351465362
434.0	0.7766586350821946	0.1961500575889752	0.8001502766219928	0.244816312468583	0.35180709823937	0.7455840830455451	0.7299	0.4742428310873974	0.1568862112090708	1.0182785199783178	0.1062039040904376	0.0412434449340306	0.0762834646468341	0.0512842670964319	0.1069155420706559
434.5	0.7760939697673991	0.1960075262267105	0.7995678856205223	0.2446385201167747	0.3515512667243742	0.7450428037584466	0.7293	0.4738991178502995	0.1567720528706995	1.0175385114846272	0.1061267177240157	0.0412134505730755	0.0762279084327782	0.0512468970792644	0.1068376879435599
435.0	0.7755301592132361	0.1958652103993055	0.7989863780376556	0.2444609963326735	0.3512958226209502	0.7445023415897196	0.7288	0.4735559218502276	0.1566580676078871	1.016799622258041	0.1060496481174838	0.0411835016401477	0.0761724365844854	0.0512095838684061	0.106759952012009
435.5	0.7749672015524298	0.1957231096368336	0.7984057519359129	0.244283740531929	0.3510407650821616	0.7439626947636512	0.7283	0.4732132419699751	0.1565442550414213	1.0160618498572784	0.1059726950161091	0.0411535980359064	0.0761170489165394	0.0511723273387714	0.1066823340163658
436.0	0.7744050949225653	0.1955812234705864	0.7978260053829007	0.2441067521316983	0.3507860932632795	0.7434238615090967	0.7278	0.4728710770951698	0.1564306147930835	1.01532519184739	0.10589585816582	0.0411237396612701	0.0760617452440131	0.051135127365606	0.1066048336976771
436.5	0.7738438374660754	0.1954395514330706	0.7972471364513002	0.2439300305506423	0.3505318063217777	0.742885840059469	0.7272	0.4725294261142681	0.1563171464856459	1.014589645799744	0.1058191373132044	0.0410939264174156	0.0760065253824671	0.0510979838244862	0.1065274507976719
437.0	0.7732834273302315	0.1952980930580047	0.7966691432188538	0.2437535752089225	0.3502779034173279	0.7423486286527288	0.7267	0.4721882879185491	0.1562038497428697	1.013855209292012	0.1057425322055081	0.041064158205778	0.0759513891479484	0.0510608965913177	0.1064501850587599
437.5	0.7727238626671291	0.1951568478803168	0.7960920237683542	0.2435773855281974	0.3500243837117935	0.7418122255313736	0.7262	0.4718476614021079	0.1560907241895019	1.0131218799081525	0.1056660425906336	0.0410344349280492	0.0758963363569897	0.0510238655423352	0.1063730362240298
438.0	0.7721651416336789	0.1950158154361412	0.7955157761876306	0.2434014609316191	0.3497712463692249	0.7412766289424273	0.7257	0.4715075454618498	0.1559777694512737	1.0123896552383966	0.1055896682171379	0.0410047564861782	0.0758413668266076	0.0509868905541012	0.1062960040372476
438.5	0.7716072623915938	0.194874995262816	0.7949403985695365	0.2432258008438298	0.3495184905558544	0.7407418371374301	0.7251	0.4711679389974838	0.1558649851548976	1.011658532879235	0.1055134088342316	0.0409751227823698	0.075786480374302	0.0509499715035052	0.1062190882428549
439.0	0.771050223107378	0.19473438689888	0.7943658890119388	0.2430504046909584	0.3492661154400905	0.7402078483724286	0.7246	0.4708288409115173	0.1557523709280651	1.0109285104333998	0.1054372641917772	0.0409455337190843	0.0757316768180542	0.0509131082677633	0.1061422885859671
439.5	0.7704940219523153	0.1945939898840699	0.7937922456177039	0.2428752719006169	0.349014120192513	0.7396746609079639	0.7241	0.4704902501092488	0.1556399263994444	1.010199585509853	0.105361234040287	0.0409159891990368	0.0756769559763265	0.0508763007244168	0.1060656048123721
440.0	0.7699386571024572	0.1944538037593176	0.7932194664946849	0.2427004019018969	0.3487625039858675	0.739142273009062	0.7236	0.4701521654987622	0.1555276511986779	1.0094717557237696	0.1052853181309224	0.0408864891251968	0.07562231766806	0.0508395487513318	0.1059890366685281
440.5	0.7693841267386125	0.1943138280667471	0.7926475497557115	0.2425257941253665	0.3485112659950602	0.738610682945224	0.723	0.4698145859909211	0.1554155449563799	1.0087450186965228	0.1052095162154918	0.0408570334007869	0.0755677617126744	0.050802852226698	0.1059125839015623
441.0	0.7688304290463341	0.1941740623496717	0.7920764935185749	0.2423514480030662	0.3482604053971527	0.7380798889904145	0.7225	0.4694775104993617	0.155303607304134	1.0080193720556707	0.105133828046449	0.0408276219292833	0.0755132879300662	0.0507662110290284	0.1058362462592691
441.5	0.7682775622159088	0.1940345061525914	0.7915062959060174	0.2421773629685059	0.3480099213713566	0.7375498894230518	0.722	0.4691409379404873	0.1551918378744909	1.007294813434939	0.105058253376892	0.0407982546144139	0.0754588961406076	0.0507296250371578	0.1057600234901084
442.0	0.7677255244423455	0.1938951590211897	0.790936955045719	0.2420035384566613	0.3477598130990286	0.737020682525997	0.7215	0.4688048672334613	0.1550802363009659	1.006571340474209	0.1049827919605612	0.0407689313601588	0.0754045861651453	0.0506930941302426	0.1056839153432038
442.5	0.767174313925363	0.1937560205023309	0.7903684690702852	0.2418299739039702	0.3475100797636645	0.7364922665865438	0.721	0.468469297300202	0.1549688022180365	1.0058489508194992	0.1049074435518379	0.040739652070749	0.0753503578249995	0.0506566181877596	0.1056079215683413
443.0	0.7666239288693791	0.1936170901440574	0.7898008361172354	0.2416566687483294	0.3472607205508947	0.7359646398964081	0.7204	0.4681342270653755	0.15485753526114	1.0051276421229538	0.1048322079057428	0.0407104166506659	0.0752962109419622	0.0506201970895053	0.1055320419159671
443.5	0.7660743674834989	0.1934783674955864	0.7892340543289887	0.2414836224290907	0.3470117346484784	0.7354378007517173	0.7199	0.4677996554563899	0.154746435066671	1.004407412042826	0.1047570847779342	0.0406812250046409	0.0752421453382965	0.050583830715595	0.1054562761371864
444.0	0.7655256279815033	0.1933398521073076	0.7886681218528536	0.241310834387058	0.3467631212462988	0.7349117474529998	0.7194	0.4674655814033887	0.1546355012719793	1.003688258243463	0.1046820739247067	0.0406520770376546	0.0751881608367353	0.0505475189464621	0.1053806239837613
444.5	0.764977708581837	0.19320154353078	0.7881030368410143	0.2411383040644832	0.3465148795363573	0.7343864783051745	0.7189	0.4671320038392451	0.1545247335153672	1.002970178395292	0.1046071751029897	0.0406229726549363	0.0751342572604799	0.050511261662857	0.1053050852081095
445.0	0.7644306075075976	0.1930634413187289	0.7875387974505186	0.2409660309050633	0.3462670087127685	0.7338619916175404	0.7184	0.466798921699555	0.154414131436087	1.0022531701748048	0.1045323880703456	0.0405939117619631	0.0750804344331988	0.0504750587458468	0.1052296595633023
445.5	0.7638843229865235	0.1929255450250434	0.7869754018432656	0.2407940143539363	0.346019507971755	0.7333382857037657	0.7179	0.4664663339226313	0.1543036946743392	1.0015372312645423	0.1044577125849682	0.0405648942644596	0.0750266921790268	0.0504389100768139	0.1051543468030632
446.0	0.7633388532509829	0.1927878542047734	0.7864128481859938	0.2406222538576781	0.3457723765116421	0.7328153588818783	0.7174	0.4661342394494975	0.1541934228712692	1.0008223593530807	0.1043831484056816	0.0405359200683972	0.0749730303225633	0.0504028155374555	0.105079146681766
446.5	0.7627941965379614	0.1926503684141266	0.7858511346502678	0.2404507488642991	0.3455256135328524	0.7322932094742537	0.7168	0.4658026372238813	0.1540833156689657	1.000108552135016	0.104308695291938	0.0405069890799934	0.0749194486888717	0.0503667750097828	0.1050040589544332
447.0	0.7622503510890518	0.192513087210466	0.7852902594124669	0.2402794988232403	0.3452792182379006	0.7317718358076062	0.7163	0.4654715261922082	0.153973372710458	0.9993958073109492	0.1042343530038167	0.0404781012057112	0.0748659471034778	0.05033078837612	0.1049290833767344
447.5	0.7617073151504409	0.1923760101523064	0.7847302206537715	0.24010850318537	0.3450331898313881	0.7312512362129766	0.7158	0.4651409053035955	0.1538635936397133	0.9986841225874707	0.1041601213020222	0.0404492563522585	0.0748125253923684	0.0502948555191035	0.1048542197049844
448.0	0.7611650869728993	0.1922391367993122	0.7841710165601528	0.2399377614029804	0.3447875275199982	0.7307314090257233	0.7153	0.4648107735098461	0.1537539781016349	0.9979734956771475	0.1040859999478828	0.0404204544265876	0.0747591833819909	0.0502589763216812	0.104779467696142
448.5	0.7606236648117691	0.1921024667122943	0.7836126453223582	0.239767272929784	0.3445422305124904	0.7302123525855108	0.7148	0.4644811297654416	0.1536445257420594	0.9972639242985052	0.104011988703349	0.0403916953358943	0.0747059208992512	0.0502231506671117	0.1047048271078077
449.0	0.760083046926953	0.1919659994532071	0.7830551051359	0.23959703722091	0.344297298019695	0.7296940652362992	0.7143	0.4641519730275365	0.1535352362077541	0.9965554061760156	0.1039380873309918	0.0403629789876175	0.074652737771513	0.0501873784389633	0.1046302976982225
449.5	0.7595432315829018	0.1918297345851456	0.782498394201044	0.239427053732901	0.3440527292545084	0.7291765453263342	0.7138	0.4638233022559519	0.1534261091464154	0.9958479390400808	0.1038642955940014	0.0403343052894386	0.0745996338265964	0.0501516595211134	0.104555879226266
450.0	0.7590042170486042	0.1916936716723432	0.7819425107227955	0.2392573219237095	0.3438085234318874	0.7286597912081365	0.7133	0.463495116413169	0.1533171442066655	0.9951415206270182	0.1037906132561856	0.0403056741492808	0.0745466088927771	0.0501159937977474	0.1044815714514548
450.5	0.7584660015975739	0.1915578102801677	0.7813874529108876	0.2390878412526941	0.3435646797688441	0.7281438012384903	0.7128	0.4631674144643228	0.1532083410380507	0.9944361486790464	0.103717040081968	0.0402770854753084	0.0744936627987846	0.0500803811533581	0.104407374133941
451.0	0.7579285835078391	0.1914221499751197	0.7808332189797699	0.2389186111806164	0.3433211974844407	0.727628573778434	0.7123	0.4628401953771959	0.1530996992910385	0.9937318209442694	0.1036435758363866	0.0402485391759263	0.0744407953738013	0.050044821472745	0.1043332870345102
451.5	0.7573919610619303	0.1912866903248285	0.7802798071485944	0.2387496311696372	0.3430780757997839	0.7271141071932491	0.7118	0.4625134581222122	0.1529912186170156	0.9930285351766616	0.1035702202850923	0.0402200351597794	0.0743880064474616	0.0500093146410131	0.1042593099145799
452.0	0.7568561325468695	0.1911514308980504	0.7797272156412048	0.2385809006833132	0.3428353139380205	0.7266003998524498	0.7113	0.4621872016724302	0.1528828986682851	0.9923262891360546	0.1034969731943475	0.040191573335752	0.0743352958498502	0.0499738605435725	0.1041854425361983
452.5	0.756321096254158	0.1910163712646652	0.7791754426861238	0.2384124191865935	0.342592911124331	0.7260874501297724	0.7108	0.4618614250035375	0.1527747390980648	0.99162508058812	0.103423834331024	0.0401631536129671	0.0742826634115011	0.0499384590661371	0.1041116846620419
453.0	0.7557868504797652	0.1908815109956731	0.7786244865165403	0.2382441861458157	0.3423508665859253	0.7255752564031647	0.7103	0.4615361270938435	0.152666739560484	0.9909249073043566	0.103350803462602	0.0401347759007856	0.0742301089633966	0.0499031100947245	0.1040380360554143
453.5	0.7552533935241177	0.1907468496631927	0.7780743453702971	0.2380762010287032	0.3421091795520369	0.7250638170547754	0.7098	0.4612113069242737	0.1525588997105816	0.9902257670620738	0.1032778803571683	0.0401064401088062	0.0741776323369658	0.0498678135156543	0.1039644964802448
454.0	0.7547207236920863	0.1906123868404573	0.7775250174898803	0.237908463304361	0.3418678492539181	0.7245531304709445	0.7093	0.4608869634783636	0.1524512192043037	0.9895276576443784	0.1032050647834147	0.0400781461468643	0.0741252333640837	0.0498325692155481	0.1038910657010859
454.5	0.7541888392929765	0.1904781221018129	0.776976501122405	0.2377409724432724	0.3416268749248346	0.7240431950421913	0.7088	0.4605630957422513	0.1523436976985012	0.9888305768401584	0.1031323565106367	0.0400498939250317	0.0740729118770698	0.0497973770813282	0.1038177434831125
455.0	0.7536577386405151	0.1903440550227142	0.7764287945196039	0.2375737279172957	0.3413862558000599	0.7235340091632051	0.7083	0.4602397027046726	0.1522363348509272	0.9881345224440689	0.1030597553087317	0.0400216833536156	0.074020667708687	0.0497622370002169	0.1037445295921197
455.5	0.7531274200528405	0.1902101851797229	0.775881895937816	0.2374067291996607	0.3411459911168708	0.7230255712328342	0.7078	0.4599167833569536	0.1521291303202349	0.9874394922565176	0.1029872609481974	0.0399935143431585	0.0739685006921404	0.0497271488597358	0.1036714237945214
456.0	0.7525978818524898	0.1900765121505044	0.7753358036379725	0.2372399757649649	0.3409060801145414	0.7225178796540753	0.7073	0.4595943366930048	0.1520220837659751	0.9867454840836488	0.1029148732001307	0.0399653868044372	0.0739164106610762	0.049692112547705	0.1035984258573487
456.5	0.7520691223663882	0.1899430355138248	0.7747905158855865	0.2370734670891702	0.3406665220343387	0.7220109328340633	0.7068	0.4592723617093147	0.1519151948485938	0.9860524957373296	0.1028425918362257	0.0399373006484625	0.0738643974495803	0.049657127952242	0.103525535548248
457.0	0.7515411399258379	0.1898097548495482	0.7742460309507397	0.2369072026495998	0.3404273161195168	0.7215047291840608	0.7063	0.4589508574049438	0.1518084632294301	0.9853605250351356	0.1027704166287721	0.039909255786478	0.0738124608921775	0.0496221949617612	0.1034527526354795
457.5	0.7510139328665052	0.1896766697386338	0.7737023471080706	0.2367411819249338	0.3401884616153118	0.7209992671194473	0.7058	0.4586298227815177	0.1517018885707135	0.9846695698003344	0.1026983473506541	0.0398812521299603	0.0737606008238299	0.049587313464973	0.1033800768879156
458.0	0.750487499528411	0.1895437797631336	0.7731594626367626	0.236575404395207	0.3399499577689369	0.7204945450597091	0.7053	0.4583092568432211	0.1515954705355617	0.983979627861872	0.1026263837753487	0.0398532895906178	0.073708817079936	0.0495524833508831	0.1033075080750391
458.5	0.7499618382559177	0.1894110845061885	0.7726173758205314	0.236409869541804	0.3397118038295767	0.7199905614284288	0.7048	0.4579891585967918	0.1514892087879781	0.9832906970543586	0.1025545256769237	0.0398253680803902	0.0736571094963294	0.0495177045087914	0.1032350459669419
459.0	0.749436947397719	0.1892785835520265	0.7720760849476132	0.236244576847457	0.3394739990483826	0.7194873146532743	0.7043	0.4576695270515136	0.1513831029928497	0.9826027752180524	0.102482772830037	0.0397974875114482	0.0736054779092776	0.0494829768282916	0.103162690334323
459.5	0.7489128253068283	0.1891462764859593	0.7715355883107523	0.2360795257962416	0.3392365426784672	0.7189848031659891	0.7038	0.4573503612192108	0.1512771528159447	0.9819158601988462	0.1024111250099342	0.0397696477961923	0.0735539221554811	0.04944830019927	0.1030904409484868
460.0	0.7483894703405667	0.1890141628943797	0.7709958842071899	0.2359147158735733	0.3389994339748991	0.7184830254023814	0.7033	0.4570316601142413	0.1511713579239098	0.9812299498482516	0.1023395819924476	0.039741848847253	0.0735024420720718	0.049413674511905	0.1030182975813419
460.5	0.7478668808605523	0.1888822423647587	0.7704569709386508	0.2357501465662047	0.3387626721946982	0.7179819798023142	0.7028	0.4567134227534908	0.1510657179842682	0.9805450420233854	0.1022681435539947	0.0397140905774892	0.0734510374966121	0.0493790996566663	0.1029462600053992
461.0	0.7473450552326889	0.1887505144856427	0.7699188468113323	0.2355858173622213	0.33852625659683	0.7174816648096938	0.7023	0.4563956481563661	0.1509602326654174	0.9798611345869542	0.1021968094715763	0.0396863728999886	0.0733997082670938	0.0493445755243137	0.1028743279937702
461.5	0.7468239918271539	0.1886189788466506	0.7693815101358914	0.2354217277510384	0.3382901864422007	0.7169820788724602	0.7018	0.456078335344789	0.1508549016366262	0.9791782254072398	0.1021255795227751	0.0396586957280663	0.0733484542219367	0.049310102005897	0.1028025013201656
462.0	0.7463036890183884	0.1884876350384712	0.7688449592274337	0.2352578772233975	0.3380544609936521	0.7164832204425772	0.7013	0.4557614833431898	0.1507497245680333	0.978496312358085	0.1020544534857545	0.0396310589752648	0.0732972751999876	0.0492756789927544	0.1027307797588934
462.5	0.7457841451850841	0.1883564826528602	0.7683091924055006	0.2350942652713633	0.3378190795159562	0.7159850879760203	0.7009	0.4554450911785014	0.150644701130644	0.977815393318878	0.1019834311392565	0.0396034625553528	0.0732461710405191	0.0492413063765124	0.1026591630848574
463.0	0.7452653587101735	0.1882255212826376	0.7677742079940577	0.2349308913883194	0.3375840412758102	0.7154876799327683	0.7004	0.4551291578801524	0.1505398309963285	0.9771354661745392	0.1019125122626006	0.0395759063823252	0.0731951415832285	0.0492069840490847	0.1025876510735557
463.5	0.7447473279808182	0.1880947505216844	0.7672400043214828	0.2347677550689658	0.3373493455418317	0.7149909947767913	0.6999	0.4548136824800617	0.1504351138378195	0.976456528815505	0.1018416966356823	0.039548390370402	0.0731441866682363	0.0491727119026714	0.102516243501079
464.0	0.7442300513883973	0.1879641699649405	0.7667065797205537	0.2346048558093147	0.3371149915845529	0.7144950309760412	0.6994	0.4544986640126311	0.1503305493287096	0.9757785791377154	0.1017709840389711	0.039520914434028	0.0730933061360857	0.0491384898297581	0.1024449401441089
464.5	0.7437135273284963	0.1878337792084014	0.7661739325284368	0.2344421931066877	0.3368809786764161	0.7139997870024414	0.6989	0.4541841015147402	0.1502261371434492	0.9751016150425964	0.1017003742535096	0.0394934784878721	0.0730424998277408	0.0491043177231155	0.1023737407799164
465.0	0.7431977542008964	0.1877035778491156	0.7656420610866744	0.2342797664597117	0.336647306091768	0.7135052613318758	0.6984	0.4538699940257392	0.1501218769573442	0.9744256344370492	0.1016298670609115	0.0394660824468267	0.0729917675845857	0.0490701954757982	0.10230264518636
465.5	0.7426827304095621	0.1875735654851818	0.7651109637411738	0.234117575368316	0.3364139731068553	0.7130114524441787	0.6979	0.4535563405874429	0.1500177684465534	0.973750635233431	0.1015594622433604	0.039438726226007	0.0729411092484234	0.0490361229811442	0.1022316531418847
466.0	0.7421684543626315	0.1874437417157461	0.7645806388421944	0.2339556193337288	0.336180978999819	0.7125183588231254	0.6975	0.453243140244125	0.1499138112880867	0.9730766153495456	0.1014891595836081	0.0394114097407506	0.0728905246614748	0.0490021001327739	0.1021607644255198
466.5	0.7416549244724043	0.1873141061409992	0.7640510847443368	0.2337938978584736	0.3359483230506895	0.7120259789564204	0.697	0.4529303920425109	0.1498100051598023	0.9724035727086252	0.101418958864973	0.0393841329066168	0.072840013666377	0.0489681268245896	0.1020899788168775
467.0	0.7411421391553299	0.1871846583621733	0.7635222998065296	0.2336324104463657	0.3357160045413816	0.7115343113356877	0.6965	0.4526180950317719	0.1497063497404044	0.9717315052393168	0.1013488598713389	0.0393568956393861	0.0727895761061827	0.0489342029507742	0.1020192960961514
467.5	0.7406300968319983	0.1870553979815402	0.7629942823920192	0.2334711566025091	0.3354840227556894	0.711043354456461	0.696	0.4523062482635194	0.1496028447094416	0.9710604108756692	0.1012788623871533	0.0393296978550592	0.072739211824359	0.048900328405791	0.1019487160441147
468.0	0.7401187959271264	0.1869263246024076	0.7624670308683571	0.233310135833293	0.335252376979281	0.710553106818173	0.6955	0.4519948507917977	0.1494994897473035	0.9703902875571164	0.1012089661974258	0.0393025394698571	0.0726889206647857	0.0488665030843828	0.101878238442119
468.5	0.7396082348695492	0.1867974378291168	0.7619405436073878	0.2331493476463883	0.335021066499694	0.7100635669241447	0.695	0.4516839016730788	0.1493962845352193	0.9697211332284648	0.1011391710877267	0.0392754204002198	0.0726387024717551	0.0488327268815707	0.1018078630720921
469.0	0.7390984120922073	0.18666873726704	0.7614148189852383	0.2329887915507441	0.3347900906063294	0.7095747332815762	0.6946	0.4513733999662551	0.1492932287552552	0.9690529458398788	0.1010694768441856	0.0392483405628062	0.0725885570899699	0.0487989996926538	0.1017375897165368
469.5	0.7385893260321359	0.1865402225225771	0.7608898553823046	0.2328284670565848	0.334559448590448	0.7090866044015353	0.6941	0.4510633447326341	0.1491903220903119	0.9683857233468643	0.1009998832534897	0.0392212998744933	0.0725384843645428	0.0487653214132083	0.1016674181585295
470.0	0.7380809751304546	0.1864118932031534	0.7603656511832414	0.2326683736754059	0.3343291397451641	0.7085991787989477	0.6936	0.4507537350359317	0.1490875642241228	0.9677194637102574	0.1009303901028825	0.0391942982523756	0.0724884841409948	0.0487316919390865	0.101597348181718
470.5	0.7375733578323551	0.1862837489172166	0.7598422047769496	0.2325085109199713	0.3340991633654408	0.7081124549925877	0.6931	0.4504445699422661	0.1489849548412512	0.9670541648962078	0.100860997180162	0.0391673356137645	0.0724385562652546	0.0486981111664162	0.1015273795703205
471.0	0.7370664725870913	0.1861557892742341	0.7593195145565649	0.2323488783043097	0.3338695187480854	0.7076264315050661	0.6927	0.4501358485201516	0.1488824936270883	0.9663898248761652	0.1007917042736796	0.039140411876188	0.072388700583657	0.0486645789916002	0.1014575121091239
471.5	0.736560317847968	0.1860280138846904	0.7587975789194464	0.2321894753437113	0.3336402051917441	0.7071411068628222	0.6922	0.4498275698404925	0.148780180267851	0.9657264416268658	0.1007225111723383	0.0391135269573895	0.0723389169429422	0.0486310953113151	0.1013877455834818
472.0	0.7360548920723289	0.1859004223600841	0.7582763962671645	0.2320303015547242	0.3334112219968968	0.7066564795961113	0.6917	0.4495197329765764	0.1486780144505795	0.9650640131303164	0.1006534176655913	0.0390866807753279	0.0722892051902541	0.0485976600225106	0.1013180797793134
472.5	0.735550193721547	0.1857730143129254	0.757755965005489	0.2318713564551512	0.3331825684658524	0.7061725482389968	0.6912	0.4492123370040688	0.1485759958631348	0.964402537373782	0.1005844235434406	0.0390598732481765	0.0722395651731398	0.048564273022409	0.101248514483102
473.0	0.7350462212610129	0.1856457893567331	0.7572362835443786	0.2317126395640464	0.3329542439027436	0.7056893113293383	0.6908	0.4489053810010064	0.1484741241941971	0.9637420123497696	0.1005155285964353	0.0390331042943227	0.0721899967395481	0.0485309342085041	0.1011790494818928
473.5	0.734542973160124	0.1855187471060323	0.7567173502979676	0.2315541504017118	0.3327262476135221	0.7052067674087824	0.6903	0.4485988640477911	0.1483723991332629	0.9630824360560156	0.1004467326156704	0.0390063738323672	0.0721404997378286	0.0484976434785607	0.1011096845632921
474.0	0.734040447892273	0.185391887176351	0.7561991636845566	0.2313958884896942	0.3324985789059532	0.7047249150227521	0.6898	0.4482927852271835	0.1482708203706428	0.9624238064954708	0.1003780353927851	0.0389796817811236	0.0720910740167301	0.0484644007306138	0.1010404195154651
474.5	0.7335386439348385	0.1852652091842182	0.7556817221265985	0.2312378533507814	0.3322712370896117	0.7042437527204373	0.6893	0.4479871436242976	0.1481693875974598	0.9617661216762868	0.1003094367199614	0.0389530280596179	0.0720417194254004	0.0484312058629677	0.1009712541271349
475.0	0.7330375597691723	0.1851387127471606	0.7551650240506891	0.2310800445089994	0.3320442214758758	0.7037632790547842	0.6889	0.4476819383265935	0.1480681005056464	0.9611093796118012	0.1002409363899226	0.0389264125870875	0.0719924358133841	0.0483980587741953	0.1009021881875803
475.5	0.7325371938805898	0.1850123974836999	0.7546490678875539	0.2309224614896084	0.3318175313779231	0.7032834925824849	0.6884	0.4473771684238721	0.1479669587879428	0.960453578320524	0.1001725341959319	0.0388998352829811	0.0719432230306223	0.0483649593631374	0.100833221486635
476.0	0.7320375447583584	0.1848862630133507	0.7541338520720378	0.2307651038191003	0.3315911661107251	0.7028043918639684	0.6879	0.4470728330082689	0.1478659621378943	0.9597987158261232	0.1001042299317909	0.0388732960669577	0.071894080927451	0.048331907528902	0.1007643538146853
476.5	0.7315386108956871	0.1847603089566167	0.7536193750430927	0.2306079710251944	0.3313651249910426	0.7023259754633895	0.6875	0.4467689311742471	0.1477651102498497	0.9591447901574106	0.1000360233918378	0.0388467948588864	0.0718450093546005	0.0482989031708632	0.1006955849626691
477.0	0.7310403907897153	0.1846345349349893	0.7531056352437672	0.2304510626368351	0.3311394073374205	0.7018482419486194	0.687	0.4464654620185928	0.1476644028189581	0.9584917993483286	0.0999679143709467	0.0388203315788456	0.0717960081631938	0.0482659461886609	0.1006269147220743
477.5	0.7305428829415026	0.1845089405709438	0.7525926311211941	0.2302943781841877	0.330914012470183	0.7013711898912355	0.6865	0.4461624246404074	0.1475638395411675	0.9578397414379352	0.0998999026645252	0.0387939061471224	0.0717470772047456	0.0482330364821999	0.1005583428849368
478.0	0.7300460858560172	0.1843835254879374	0.7520803611265792	0.2301379171986357	0.3306889397114289	0.7008948178665113	0.6861	0.4458598181411028	0.1474634201132222	0.9571886144703906	0.0998319880685137	0.0387675184842122	0.0716982163311614	0.048200173951649	0.1004898692438394
478.5	0.7295499980421256	0.1842582893104062	0.7515688237151908	0.229981679212777	0.3304641883850261	0.7004191244534064	0.6856	0.4455576416243944	0.1473631442326609	0.9565384164949422	0.0997641703793837	0.0387411685108179	0.0716494253947363	0.0481673584974402	0.1004214935919103
479.0	0.7290546180125821	0.1841332316637626	0.751058017346347	0.2298256637604212	0.3302397578166075	0.6999441082345567	0.6851	0.4452558941962956	0.1472630115978138	0.955889145565913	0.099696449394136	0.0387148561478496	0.0716007042481538	0.0481345900202685	0.1003532157228212
479.5	0.7285599442840175	0.1840083521743926	0.7505479404834056	0.2296698703765857	0.3300156473335655	0.6994697677962645	0.6847	0.4449545749651114	0.1471630219078014	0.9552407997426846	0.0996288249102997	0.0386885813164236	0.0715520527444849	0.0481018684210903	0.1002850354307861
480.0	0.7280659753769286	0.1838836504696533	0.7500385915937513	0.2295142985974927	0.3297918562650473	0.6989961017284881	0.6842	0.4446536830414321	0.1470631748625313	0.9545933770896856	0.0995612967259306	0.0386623439378624	0.0715034707371867	0.0480691936011235	0.1002169525105595
480.5	0.7275727098156679	0.18375912617787	0.7495299691487868	0.2293589479605661	0.3295683839419504	0.6985231086248329	0.6837	0.4443532175381282	0.1469634701626967	0.9539468756763771	0.0994938646396097	0.0386361439336936	0.0714549580801018	0.0480365654618461	0.1001489667574354
481.0	0.7270801461284323	0.1836347789283335	0.7490220716239187	0.2292038180044278	0.329345229696917	0.6980507870825399	0.6833	0.444053177570343	0.1468639075097738	0.9533012935772384	0.0994265284504418	0.0386099812256496	0.0714065146274566	0.048003983904996	0.1000810779672449
481.5	0.726588282847253	0.1835106083512978	0.7485148974985483	0.2290489082688948	0.3291223928643299	0.6975791357024775	0.6828	0.4437535622554879	0.14676448660602	0.9526566288717536	0.0993592879580539	0.0385838557356671	0.0713581402338608	0.0479714488325697	0.1000132859363556
482.0	0.7260971185079841	0.183386614077977	0.7480084452560595	0.2288942182949756	0.3288998727803071	0.6971081530891304	0.6823	0.443454370713235	0.146665207154471	0.9520128796443974	0.0992921429625942	0.0385577673858864	0.071309834754306	0.047938960146822	0.0999455904616694
482.5	0.7256066516502933	0.1832627957405431	0.747502713383808	0.2287397476248673	0.3286776687826975	0.6966378378505905	0.6819	0.4431556020655127	0.1465660688589397	0.951370043984622	0.0992250932647299	0.0385317160986506	0.0712615980441644	0.0479065177502651	0.0998779913406215
483.0	0.72511688081765	0.183139152972123	0.7469977003731099	0.228585495801952	0.3284557802110756	0.6961681885985467	0.6814	0.4428572554364979	0.146467071424013	0.9507281199868431	0.0991581386656469	0.0385057017965057	0.0712134299591883	0.0478741215456681	0.0998104883711785
483.5	0.7246278045573152	0.183015685406796	0.74649340471923	0.2284314623707939	0.328234206406737	0.6956992039482748	0.681	0.4425593299526114	0.14636821455505	0.950087105750426	0.0990912789670469	0.0384797244021991	0.0711653303555087	0.0478417714360557	0.0997430813518372
484.0	0.7241394214203317	0.1828923926795913	0.7459898249213719	0.2282776468771357	0.3280129467126932	0.6952308825186286	0.6805	0.4422618247425113	0.1462694979581802	0.949446999379671	0.0990245139711474	0.0384537838386801	0.0711172990896339	0.0478094673247079	0.0996757700816226
484.5	0.7236517299615117	0.182769274426485	0.745486959482666	0.2281240488678956	0.3277920004736676	0.6947632229320293	0.6801	0.4419647389370869	0.1461709213403007	0.948807798983802	0.0989578434806793	0.0384278800290984	0.0710693360184492	0.0477772091151595	0.0996085543600872
485.0	0.7231647287394288	0.182646330284398	0.7449848069101589	0.2279706678911642	0.3275713670360898	0.6942962238144561	0.6796	0.4416680716694533	0.1460724844090745	0.9481695026769512	0.0988912672988859	0.0384020128968041	0.0710214409992152	0.0477449967111987	0.0995414339873088
485.5	0.7226784163164055	0.1825235598911929	0.7444833657148018	0.2278175034962007	0.3273510457480915	0.6938298837954363	0.6791	0.4413718220749446	0.1459741868729282	0.9475321085781454	0.0988247852295214	0.038376182365347	0.0709736138895668	0.047712830016867	0.0994744087638894
486.0	0.7221927912585033	0.1824009628856716	0.7439826344114395	0.2276645552334304	0.3271310359595014	0.6933642015080356	0.6787	0.4410759892911085	0.1458760284410497	0.9468956148112934	0.0987583970768494	0.0383503883584758	0.0709258545475124	0.0476807089364579	0.0994074784909533
486.5	0.7217078521355127	0.1822785389075728	0.7434826115188	0.2275118226544409	0.3269113370218405	0.6928991755888485	0.6782	0.4407805724577006	0.1457780088233862	0.9462600195051712	0.0986921026456416	0.038324630800138	0.0708781628314327	0.0476486333745169	0.0993406429701462
487.0	0.7212235975209426	0.1821562875975692	0.7429832955594834	0.2273593053119795	0.3266919482883176	0.6924348046779888	0.6778	0.4404855707166779	0.1456801277306423	0.94562532079341	0.0986259017411764	0.0382989096144791	0.0708305386000796	0.0476166032358402	0.0992739020036334
487.5	0.7207400259920095	0.1820342085972651	0.7424846850599502	0.2272070027599491	0.3264728691138242	0.6919710874190792	0.6773	0.4401909832121928	0.1455823848742773	0.9449915168144812	0.0985597941692373	0.0382732247258417	0.0707829817125752	0.0475846184254739	0.0992072553940981
488.0	0.7202571361296273	0.1819123015491935	0.7419867785505111	0.2270549145534061	0.3262540988549299	0.6915080224592423	0.6769	0.4398968090905878	0.1454847799665035	0.944358605711684	0.0984937797361117	0.0382475760587658	0.0707354920284107	0.0475526788487139	0.0991407029447402
488.5	0.7197749265183976	0.1817905660968138	0.7414895745653157	0.2269030402485564	0.3260356368698778	0.6910456084490909	0.6764	0.4396030475003893	0.145387312720284	0.9437265856331316	0.0984278582485894	0.0382219635379873	0.0706880694074455	0.0475207844111048	0.099074244459275
489.0	0.7192933957465982	0.1816690018845094	0.7409930716423418	0.2267513794027525	0.3258174825185799	0.6905838440427182	0.676	0.4393096975923014	0.1452899828493305	0.9430954547317368	0.0983620295139612	0.0381963870884381	0.0706407137099057	0.0474889350184389	0.0990078797419313
489.5	0.7188125424061738	0.1815476085575844	0.7404972683233846	0.2265999315744903	0.3255996351626122	0.690122727897688	0.6755	0.4390167585192004	0.1451927900681011	0.9424652111652002	0.0982962933400175	0.0381708466352454	0.0705934247963836	0.047457130576756	0.0989416085974503
490.0	0.7183323650927252	0.1814263857622619	0.7400021631540455	0.226448696323406	0.3253820941652098	0.6896622586750261	0.6751	0.4387242294361288	0.1450957340917984	0.9418358530959966	0.0982306495350469	0.0381453421037307	0.0705462025278366	0.0474253709923426	0.0988754308310838
490.5	0.7178528624054991	0.1813053331456806	0.7395077546837214	0.2262976732102729	0.3251648588912628	0.689202435039209	0.6746	0.4384321095002895	0.1449988146363673	0.9412073786913604	0.0981650979078349	0.0381198734194101	0.0704990467655855	0.0473936561717308	0.098809346248593
491.0	0.7173740329473781	0.1811844503558932	0.7390140414655945	0.2261468617969982	0.3249479287073112	0.6887432556581563	0.6741	0.4381403978710398	0.1449020314184927	0.9405797861232732	0.0980996382676623	0.0380944405079931	0.0704519573713143	0.047361986021698	0.0987433546562471
491.5	0.7168958753248698	0.1810637370418629	0.7385210220566205	0.2259962616466197	0.3247313029815404	0.6882847192032197	0.6737	0.4378490937098856	0.1448053841555978	0.9399530735684506	0.0980342704243041	0.0380690432953821	0.0704049342070687	0.0473303604492661	0.0986774558608215
492.0	0.7164183881480976	0.1809431928534614	0.7380286950175187	0.2258458723233032	0.3245149810837767	0.6878268243491743	0.6733	0.4375581961804757	0.1447088725658417	0.9393272392083288	0.0979689941880279	0.0380436817076723	0.0703579771352553	0.0472987793617008	0.0986116496695968
492.5	0.7159415700307897	0.1808228174414662	0.7375370589127607	0.2256956933923386	0.3242989623854823	0.6873695697742088	0.6728	0.437267704448596	0.1446124963681174	0.938702281229051	0.0979038093695925	0.0380183556711505	0.07031108601864	0.0472672426665106	0.0985459358903569
493.0	0.7154654195902693	0.1807026104575581	0.7370461123105604	0.2255457244201375	0.324083246259751	0.6869129541599159	0.6724	0.4369776176821631	0.1445162552820495	0.9380781978214549	0.0978387157802467	0.0379930651122951	0.070264260720348	0.0472357502714465	0.0984803143313879
493.5	0.7149899354474447	0.1805825715543188	0.7365558537828627	0.2253959649742295	0.3238678320813035	0.6864569761912839	0.6719	0.4366879350512195	0.1444201490279927	0.9374549871810584	0.0977737132317277	0.0379678099577754	0.0702175011038616	0.0472043020845014	0.0984147848014765
494.0	0.714515116226798	0.1804627003852279	0.7360662819053327	0.2252464146232594	0.3236527192264827	0.686001634556685	0.6715	0.4363986557279268	0.144324177327029	0.9368326475080484	0.09770880153626	0.0379425901344511	0.0701708070330201	0.0471728980139086	0.0983493471099087
494.5	0.7140409605563772	0.1803429966046611	0.7355773952573458	0.2250970729369842	0.3234379070732495	0.6855469279478689	0.671	0.436109778886561	0.1442283399009662	0.9362111770072656	0.0976439805065539	0.0379174055693714	0.0701241783720183	0.0471415379681422	0.0982840010664681
495.0	0.7135674670677837	0.180223459867887	0.7350891924219767	0.2249479394862696	0.3232233950011773	0.6850928550599505	0.6706	0.4358213037035055	0.1441326364723354	0.935590573888192	0.0975792499558038	0.037892256189775	0.0700776149854055	0.0471102218559156	0.0982187464814348
495.5	0.7130946343961642	0.1801040898310651	0.7346016719859886	0.2247990138430871	0.3230091823914488	0.6846394145914029	0.6701	0.4355332293572465	0.1440370667643895	0.9349708363649396	0.0975146096976876	0.0378671419230891	0.0700311167380849	0.047078949586181	0.0981535831655838
496.0	0.712622461180199	0.1799848861512428	0.7341148325398233	0.2246502955805112	0.3227952686268502	0.6841866052440464	0.6697	0.4352455550283663	0.1439416305011003	0.934351962656234	0.0974500595463646	0.0378420626969295	0.0699846834953117	0.0470477210681289	0.0980885109301835
496.5	0.7121509460620938	0.1798658484863535	0.73362867267759	0.2245017842727156	0.3225816530917674	0.6837344257230401	0.6692	0.4349582798995384	0.1438463274071574	0.9337339509854048	0.0973855993164745	0.0378170184390991	0.0699383151226932	0.0470165362111874	0.0980235295869945
497.0	0.7116800876875682	0.1797469764952136	0.7331431909970549	0.224353479494971	0.3223683351721809	0.6832828747368721	0.6688	0.434671403155521	0.1437511572079653	0.9331167995803702	0.0973212288231359	0.0377920090775883	0.0698920114861869	0.0469853949250211	0.0979586389482679
497.5	0.7112098847058465	0.1796282698375202	0.7326583860996315	0.2242053808236414	0.322155314255662	0.6828319509973507	0.6684	0.4343849239831519	0.143656119629642	0.9325005066736258	0.0972569478819452	0.0377670345405739	0.0698457724521	0.046954297119531	0.0978938388267443
498.0	0.7107403357696475	0.1795097281738488	0.7321742565903688	0.2240574878361811	0.3219425897313674	0.6823816532195944	0.6679	0.4340988415713424	0.1435612143990166	0.93188507050223	0.0971927563089749	0.0377420947564189	0.0697995978870879	0.0469232427048533	0.0978291290356518
498.5	0.7102714395351748	0.1793913511656504	0.7316908010779423	0.2239098001111323	0.3217301609900358	0.6819319801220236	0.6675	0.4338131551110721	0.1434664412436274	0.9312704893077934	0.0971286539207726	0.0377171896536717	0.0697534876581539	0.0468922315913593	0.0977645093887053
499.0	0.709803194662107	0.1792731384752494	0.7312080181746423	0.2237623172281208	0.3215180274239821	0.6814829304263507	0.667	0.4335278637953826	0.1433717998917199	0.9306567613364628	0.0970646405343594	0.0376923191610657	0.0697074416326476	0.0468612636896539	0.0976999797001046
499.5	0.7093355998135871	0.1791550897658411	0.7307259064963647	0.2236150387678542	0.3213061884270939	0.6810345028575708	0.6666	0.4332429668193721	0.1432772900722445	0.9300438848389112	0.0970007159672286	0.0376674832075188	0.069661459678264	0.0468303389105758	0.097635539784533
500.0	0.708868653656214	0.1790372047014889	0.7302444646626001	0.2234679643121183	0.3210946433948268	0.6805866961439532	0.6662	0.43295846338019	0.143182911514855	0.929431858070324	0.0969368800373445	0.0376426817221328	0.069615541663043	0.0467994571651962	0.0975711894571563
500.5	0.7084023548600311	0.1789194829471224	0.7297636912964229	0.2233210934437739	0.3208833917241996	0.6801395090170316	0.6657	0.4326743526770311	0.1430886639499061	0.9288206792903856	0.096873132563141	0.037617914634193	0.0695696874553675	0.0467686183648184	0.0975069285336209
501.0	0.7079367020985179	0.1788019241685343	0.7292835850244823	0.2231744257467542	0.3206724328137904	0.6796929402115951	0.6653	0.4323906339111295	0.1429945471084517	0.9282103467632676	0.0968094733635202	0.0375931818731676	0.0695238969239633	0.0467378224209769	0.0974427568300528
501.5	0.7074716940485792	0.1786845280323788	0.7288041444769908	0.2230279608060615	0.3204617660637315	0.6792469884656793	0.6648	0.4321073062857538	0.1429005607222425	0.9276008587576162	0.0967459022578511	0.0375684833687071	0.0694781699378975	0.0467070692454372	0.0973786741630562
502.0	0.7070073293905362	0.1785672942061681	0.7283253682877148	0.2228816982077644	0.3202513908757056	0.6788016525205571	0.6644	0.4318243690062009	0.1428067045237247	0.9269922135465382	0.0966824190659683	0.0375438190506439	0.0694325063665779	0.0466763587501946	0.0973146803497118
502.5	0.706543606808116	0.178450222358271	0.7278472550939636	0.2227356375389944	0.320041306652941	0.6783569311207294	0.664	0.4315418212797906	0.1427129782460372	0.9263844094075894	0.0966190236081708	0.0375191888489917	0.0693869060797518	0.0466456908474739	0.0972507752075756
503.0	0.7060805249884423	0.1783333121579097	0.7273698035365804	0.2225897783879434	0.3198315128002073	0.6779128230139161	0.6635	0.4312596623158602	0.1426193816230102	0.9257774446227623	0.0965557157052205	0.037494592693945	0.069341368947505	0.0466150654497283	0.0971869585546779
503.5	0.7056180826220261	0.1782165632751579	0.7268930122599307	0.2224441203438605	0.3196220087238109	0.6774693269510476	0.6631	0.4309778913257585	0.142525914389163	0.9251713174784728	0.0964924951783409	0.0374700305158787	0.0692958948402611	0.0465844824696394	0.0971232302095212
504.0	0.7051562784027551	0.1780999753809381	0.7264168799118931	0.2222986629970489	0.3194127938315909	0.6770264416862547	0.6627	0.4306965075228405	0.142432576279702	0.9245660262655472	0.0964293618492158	0.0374455022453474	0.06925048362878	0.046553941820116	0.0970595899910793
504.5	0.7046951110278848	0.1779835481470193	0.7259414051438489	0.2221534059388631	0.3192038675329143	0.6765841659768611	0.6622	0.4304155101224621	0.1423393670305186	0.923961569279212	0.0963663155399882	0.037421007813085	0.0692051351841575	0.0465234434142934	0.0969960377187961
505.0	0.704234579198029	0.1778672812460145	0.725466586610672	0.222008348761706	0.3189952292386721	0.6761424985833727	0.6618	0.4301348983419738	0.1422462863781877	0.9233579448190776	0.0963033560732587	0.0373965471500042	0.069159849377824	0.0464929871655332	0.0969325732125836
505.5	0.7037746816171494	0.1777511743513785	0.7249924229707188	0.2218634910590255	0.3187868783612744	0.67570143826947	0.6614	0.4298546714007162	0.1421533340599651	0.9227551511891297	0.0962404832720844	0.0373721201871958	0.0691146260815436	0.0464625729874223	0.0968691962928212
506.0	0.7033154169925468	0.1776352271374052	0.7245189128858183	0.2217188324253121	0.3185788143146467	0.6752609838019985	0.6609	0.4295748285200139	0.1420605098137861	0.922153186697714	0.0961776969599773	0.0373477268559285	0.0690694651674131	0.0464322007937723	0.0968059067803542
506.5	0.7028567840348516	0.1775194392792257	0.7240460550212618	0.2215743724560958	0.3183710365142249	0.6748211339509602	0.6605	0.4292953689231695	0.1419678133782633	0.921552049657526	0.0961149969609037	0.0373233670876482	0.0690243665078611	0.0464018704986188	0.0967427044964919
507.0	0.7023987814580135	0.1774038104528053	0.7235738480457938	0.2214301107479426	0.3181635443769515	0.6743818874895039	0.6601	0.4290162918354595	0.1418752444926843	0.9209517383855966	0.0960523830992819	0.0372990408139775	0.0689793299756469	0.046371582016221	0.0966795892630072
507.5	0.7019414079792927	0.1772883403349416	0.7231022906316003	0.2212860468984527	0.317956337321271	0.6739432431939174	0.6596	0.4287375964841273	0.1417828028970106	0.9203522512032816	0.0959898551999819	0.0372747479667152	0.0689343554438598	0.0463413352610607	0.0966165609021344
508.0	0.7014846623192506	0.1771730286032619	0.7226313814543006	0.2211421805062564	0.3177494147671256	0.673505199843618	0.6592	0.4284592820983791	0.1416904883318749	0.9197535864362472	0.0959274130883233	0.0372504884778357	0.0688894427859179	0.0463111301478418	0.0965536192365683
508.5	0.7010285432017396	0.1770578749362212	0.7221611191929364	0.220998511171012	0.3175427761359513	0.6730677562211439	0.6588	0.4281813479093772	0.1415983005385795	0.9191557424144609	0.0958650565900747	0.0372262622794889	0.0688445918755673	0.0462809665914897	0.0964907640894628
509.0	0.7005730493538943	0.1769428790130992	0.7216915025299622	0.2208550384934023	0.3173364208506729	0.6726309111121447	0.6584	0.4279037931502355	0.1415062392590943	0.9185587174721755	0.0958027855314517	0.0372020693039991	0.068799802586881	0.0462508445071508	0.0964279952844295
509.5	0.7001181795061215	0.1768280405139985	0.7212225301512353	0.2207117620751323	0.3171303483357003	0.6721946633053738	0.6579	0.4276266170560137	0.1414143042360547	0.91796250994792	0.0957405997391166	0.037177909483865	0.0687550747942581	0.0462207638101914	0.0963653126455365
510.0	0.6996639323920918	0.1767133591198419	0.7207542007460065	0.2205686815189257	0.3169245580169242	0.671759011592679	0.6575	0.4273498188637118	0.1413224952127603	0.9173671181844856	0.0956784990401759	0.0371537827517588	0.0687104083724226	0.0461907244161974	0.0963027159973069
510.5	0.6992103067487295	0.1765988345123706	0.7202865130069096	0.2204257964285227	0.3167190493217117	0.6713239547689934	0.6571	0.4270733978122649	0.1412308119331721	0.916772540528914	0.0956164832621802	0.0371296890405262	0.0686658031964229	0.0461607262409737	0.0962402051647176
511.0	0.6987573013162035	0.1764844663741412	0.7198194656299519	0.2202831064086763	0.3165138216789019	0.6708894916323277	0.6567	0.4267973531425379	0.1411392541419114	0.9161787753324864	0.0955545522331222	0.0371056282831853	0.0686212591416304	0.0461307692005434	0.096177779973198
511.5	0.6983049148379176	0.1763702543885235	0.7193530573145044	0.2201406110651499	0.316308874518802	0.6704556209837598	0.6562	0.4265216840973195	0.1410478215842571	0.9155858209507084	0.0954927057814356	0.0370816004129266	0.0685767760837389	0.0461008532111471	0.0961154402486285
512.0	0.6978531460605019	0.1762561982396988	0.7188872867632918	0.2199983100047147	0.3161042072731829	0.6700223416274281	0.6558	0.4262463899213179	0.1409565140061446	0.914993675743302	0.095430943735994	0.0370576053631123	0.0685323538987634	0.0460709781892425	0.0960531858173395
512.5	0.6974019937338033	0.1761422976126568	0.7184221526823837	0.2198562028351461	0.315899819375275	0.6695896523705215	0.6554	0.4259714698611543	0.1408653311541635	0.9144023380741898	0.0953692659261094	0.0370336430672757	0.0684879924630393	0.0460411440515037	0.0959910165061097
513.0	0.696951456610876	0.1760285521931939	0.717957653781184	0.2197142891652215	0.3156957102597643	0.6691575520232713	0.655	0.4256969231653585	0.1407742727755555	0.9138118063114856	0.0953076721815314	0.037009713459121	0.0684436916532215	0.0460113507148203	0.0959289321421654
513.5	0.6965015334479726	0.1759149616679103	0.7174937887724213	0.2195725686047173	0.3154918793627875	0.6687260393989423	0.6545	0.4254227490843629	0.1406833386182131	0.9132220788274812	0.0952461623324451	0.0369858164725224	0.0683994513462835	0.0459815980962971	0.0958669325531783
514.0	0.6960522230045347	0.1758015257242083	0.7170305563721395	0.2194310407644055	0.3152883261219287	0.6682951133138243	0.6541	0.4251489468704976	0.140592528430677	0.9126331539986344	0.0951847362094709	0.0369619520415242	0.068355271419516	0.0459518861132533	0.095805017567265
514.5	0.6956035240431845	0.1756882440502896	0.7165679552996889	0.219289705256052	0.3150850499762148	0.667864772587224	0.6537	0.4248755157779852	0.140501841962135	0.9120450302055578	0.0951233936436625	0.0369381201003395	0.068311151750527	0.0459222146832222	0.0957431870129855
515.0	0.6951554353297136	0.175575116335153	0.7161059842777147	0.2191485616924125	0.314882050366111	0.667435016041455	0.6533	0.4246024550629346	0.1404112789624193	0.9114577058330062	0.0950621344665057	0.0369143205833506	0.0682670922172396	0.0458925837239498	0.0956814407193417
515.5	0.694707955633077	0.1754621422685928	0.71564464203215	0.2190076096872308	0.3146793267335174	0.6670058425018317	0.6528	0.4243297639833372	0.1403208391820055	0.9108711792698656	0.0950009585099178	0.0368905534251078	0.0682230926978921	0.0458629931533951	0.0956197785157763
516.0	0.694261083725381	0.1753493215411953	0.7151839272922035	0.2188668488552351	0.3144768785217645	0.6665772507966579	0.6524	0.4240574417990605	0.1402305223720101	0.9102854489091398	0.0949398656062456	0.0368668185603294	0.0681791530710368	0.0458334428897288	0.0955582002321713
516.5	0.6938148183818762	0.1752366538443376	0.7147238387903526	0.2187262788121357	0.3142747051756088	0.6661492397572206	0.652	0.4237854877718428	0.1401403282841887	0.9097005131479404	0.0948788555882646	0.0368431159239008	0.0681352732155386	0.045803932851333	0.0954967056988472
517.0	0.6933691583809477	0.1751241388701851	0.7142643752623323	0.2185858991746221	0.3140728061412294	0.6657218082177808	0.6516	0.4235139011652891	0.1400502566709347	0.9091163703874744	0.0948179282891776	0.0368194454508745	0.0680914530105748	0.0457744629568007	0.0954352947465612
517.5	0.6929241025041054	0.1750117763116888	0.7138055354471257	0.2184457095603603	0.3138711808662229	0.6652949550155642	0.6512	0.4232426812448646	0.1399603072852766	0.9085330190330314	0.0947570835426135	0.0367958070764691	0.0680476923356338	0.0457450331249346	0.0953739672065061
518.0	0.6924796495359768	0.1748995658625834	0.7133473180869556	0.2183057095879897	0.3136698287996004	0.6648686789907542	0.6508	0.4229718272778902	0.1398704798808769	0.9079504574939736	0.0946963211826263	0.0367722007360692	0.0680039910705141	0.0457156432747473	0.0953127229103091
518.5	0.6920357982642962	0.1747875072173852	0.7128897219272747	0.2181658988771207	0.3134687493917828	0.6644429789864826	0.6503	0.4227013385335368	0.1397807742120299	0.9073686841837232	0.0946356410436935	0.0367486263652248	0.0679603490953239	0.0456862933254599	0.0952515616900306
519.0	0.6915925474798966	0.1746756000713896	0.7124327457167554	0.2180262770483316	0.3132679420945968	0.6640178538488213	0.6499	0.4224312142828211	0.1396911900336601	0.9067876975197506	0.0945750429607152	0.0367250838996508	0.0679167662904794	0.045656983196502	0.0951904833781628
519.5	0.6911498959767011	0.1745638441206687	0.7119763882072818	0.217886843723166	0.3130674063612708	0.6635933024267741	0.6495	0.4221614537985993	0.1396017271013198	0.9062074959235634	0.0945145267690128	0.0367015732752264	0.0678732425367048	0.0456277128075108	0.0951294878076284
520.0	0.6907078425517129	0.1744522390620697	0.7115206481539389	0.2177475985241304	0.312867141646431	0.6631693235722682	0.6491	0.4218920563555621	0.1395123851711883	0.905628077820694	0.0944540923043275	0.0366780944279952	0.0678297777150306	0.0455984820783305	0.0950685748117796
520.5	0.6902663860050078	0.1743407845932121	0.711065524315005	0.2176085410746907	0.3126671474060976	0.6627459161401464	0.6487	0.4216230212302306	0.1394231640000689	0.9050494416406892	0.0943937394028196	0.0366546472941637	0.0677863717067934	0.0455692909290116	0.0950077442243963
521.0	0.689825525139724	0.1742294804124854	0.7106110154519405	0.2174696709992698	0.31246742309768	0.6623230789881579	0.6483	0.4213543477009495	0.1393340633453881	0.9044715858170972	0.0943334679010669	0.0366312318101019	0.0677430243936343	0.0455401392798107	0.0949469958796857
521.5	0.6893852587620548	0.1741183262190477	0.7101571203293805	0.2173309879232454	0.3122679681799739	0.661900810976951	0.6478	0.4210860350478838	0.1392450829651931	0.903894508787458	0.0942732776360639	0.0366078479123421	0.0676997356574986	0.0455110270511894	0.0948863296122804
522.0	0.6889455856812382	0.1740073217128226	0.7097038377151245	0.2171924914729463	0.3120687821131561	0.6614791109700636	0.6474	0.420818082553012	0.1391562226181505	0.9033182089932896	0.09421316844522	0.0365844955375788	0.0676565053806348	0.045481954163814	0.0948257452572371
522.5	0.6885065047095491	0.1738964665944976	0.709251166380127	0.2170541812756505	0.3118698643587815	0.6610579778339165	0.647	0.4205504895001224	0.139067482063544	0.9027426848800792	0.0941531401663589	0.036561174622668	0.0676133334455933	0.0454529205385548	0.0947652426500359
523.0	0.6880680146622902	0.1737857605655211	0.708799105098489	0.216916056959582	0.3116712143797784	0.660637410437804	0.6466	0.4202832551748067	0.1389788610612732	0.9021679348972692	0.0940931926377171	0.036537885104627	0.0675702197352261	0.0454239260964856	0.0947048216265786
523.5	0.6876301143577837	0.1736752033281017	0.7083476526474491	0.2167781181539084	0.3114728316404453	0.6602174076538864	0.6462	0.4200163788644563	0.1388903593718511	0.9015939574982474	0.0940333256979427	0.0365146269206336	0.0675271641326855	0.0453949707588828	0.0946444820231878
524.0	0.6871928026173618	0.1735647945852042	0.707896807807373	0.2166403644887378	0.3112747156064461	0.6597979683571809	0.6458	0.4197498598582558	0.1388019767564031	0.901020751140336	0.0939735391860945	0.036491400008026	0.0674841665214233	0.0453660544472253	0.0945842236766054
524.5	0.6867560782653591	0.173454534040549	0.7074465693617459	0.2165027955951168	0.3110768657448068	0.6593790914255548	0.6454	0.4194836974471796	0.1387137129766646	0.9004483142847783	0.0939138329416403	0.0364682043043021	0.0674412267851903	0.0453371770831935	0.0945240464239914
525.0	0.6863199401291025	0.1733444213986088	0.7069969360971623	0.2163654111050269	0.3108792815239111	0.6589607757397165	0.645	0.4192178909239852	0.1386255677949794	0.8998766453967303	0.0938542068044563	0.0364450397471189	0.0673983448080347	0.0453083385886689	0.094463950102923
525.5	0.6858843870389042	0.1732344563646073	0.7065479068033184	0.2162282106513828	0.3106819624134968	0.6585430201832071	0.6446	0.4189524395832094	0.1385375409742983	0.8993057429452467	0.0937946606148256	0.0364219062742925	0.067355520474302	0.0452795388857332	0.0944039345513928
526.0	0.6854494178280515	0.1731246386445161	0.7060994802730005	0.2160911938680288	0.3104849078846519	0.6581258236423934	0.6441	0.4186873427211623	0.1384496322781768	0.8987356054032708	0.093735194213437	0.0363988038237972	0.0673127536686336	0.0452507778966684	0.0943439996078083
526.5	0.6850150313327997	0.1730149679450537	0.7056516553020794	0.215954360389737	0.3102881174098104	0.6577091850064587	0.6437	0.4184225996359236	0.1383618414707736	0.8981662312476246	0.093675807441384	0.0363757323337653	0.0672700442759661	0.0452220555439555	0.0942841451109901
527.0	0.6845812263923625	0.1729054439736823	0.7052044306894988	0.2158177098522039	0.3100915904627487	0.6572931031673956	0.6433	0.4181582096273362	0.1382741683168489	0.8975976189589953	0.0936165001401636	0.0363526917424866	0.0672273921815305	0.0451933717502742	0.094224370900171
527.5	0.6841480018489036	0.1727960664386061	0.7047578052372668	0.2156812418920482	0.3098953265185814	0.6568775770199973	0.6429	0.417894171997002	0.1381866125817624	0.8970297670219252	0.093557272151675	0.0363296819884077	0.0671847972708514	0.0451647264385024	0.0941646768149946
528.0	0.6837153565475285	0.1726868350487696	0.7043117777504482	0.2155449561468082	0.3096993250537581	0.6564626054618502	0.6425	0.4176304860482772	0.138099174031472	0.8964626739248016	0.0934981233182186	0.036306703010132	0.0671422594297458	0.0451361195317154	0.0941050626955143
528.5	0.6832832893362759	0.1725777495138546	0.7038663470371544	0.2154088522549386	0.3095035855460585	0.6560481873933257	0.6421	0.4173671510862665	0.1380118524325316	0.8958963381598442	0.0934390534824948	0.0362837547464188	0.0670997785443227	0.0451075509531857	0.0940455283821921
529.0	0.6828517990661092	0.1724688095442787	0.7034215119085351	0.2152729298558088	0.3093081074745893	0.655634321717572	0.6417	0.4171041664178188	0.1379246475520897	0.8953307582230943	0.0933800624876027	0.0362608371361831	0.0670573545009818	0.0450790206263818	0.0939860737158972
529.5	0.6824208845909078	0.1723600148511928	0.7029772711787687	0.2151371885896993	0.3091128903197805	0.6552210073405064	0.6413	0.4168415313515223	0.1378375591578873	0.8947659326144052	0.0933211501770392	0.0362379501184952	0.0670149871864131	0.0450505284749684	0.0939266985379048
530.0	0.681990544767459	0.1722513651464795	0.7025336236650547	0.2150016280977998	0.308917933563381	0.6548082431708072	0.6409	0.4165792451976992	0.1377505870182567	0.8942018598374295	0.0932623163946977	0.0362150936325799	0.0669726764875958	0.0450220744228052	0.0938674026898954
530.5	0.6815607784554497	0.1721428601427505	0.7020905681876041	0.2148662480222064	0.3087232366884548	0.6543960281199065	0.6405	0.4163173072684009	0.1376637309021194	0.8936385383996089	0.093203560984867	0.0361922676178166	0.0669304222917972	0.0449936583939464	0.093808186013953
531.0	0.6811315845174579	0.1720344995533446	0.7016481035696306	0.2147310480059187	0.308528799179378	0.6539843611019811	0.6401	0.4160557168774035	0.1375769905789844	0.8930759668121637	0.0931448837922302	0.0361694720137382	0.0668882244865725	0.0449652803126407	0.0937490483525641
531.5	0.6807029618189436	0.171926283092326	0.7012062286373422	0.2145960276928378	0.3083346205218338	0.6535732410339459	0.6397	0.4157944733402027	0.1374903658189466	0.8925141435900804	0.0930862846618633	0.0361467067600313	0.0668460829597634	0.0449369401033298	0.093689989548617
532.0	0.680274909228242	0.1718182104744816	0.700764942219932	0.2144611867277629	0.30814070020281	0.6531626668354451	0.6393	0.4155335759740086	0.1374038563926851	0.8919530672521035	0.0930277634392347	0.0361239717965353	0.0668039975994974	0.0449086376906488	0.0936310094453997
532.5	0.6798474256165536	0.1717102814153192	0.7003242431495704	0.2143265247563897	0.3079470377105939	0.6527526374288448	0.6389	0.4152730240977414	0.1373174620714616	0.8913927363207216	0.0929693199702032	0.0361012670632422	0.0667619682941872	0.0448803729994248	0.0935721078865997
533.0	0.6794205098579371	0.1716024956310657	0.6998841302613953	0.2141920414253069	0.3077536325347698	0.6523431517392255	0.6385	0.4150128170320262	0.1372311826271182	0.8908331493221587	0.0929109541010176	0.036078592500296	0.0667199949325295	0.0448521459546769	0.0935132847163022
533.5	0.6789941608293004	0.1714948528386647	0.6994446023935039	0.2140577363819943	0.3075604841662143	0.6519342086943739	0.6381	0.4147529540991882	0.1371450178320767	0.8902743047863628	0.0928526656783151	0.0360559480479924	0.0666780774035046	0.0448239564816156	0.0934545397789892
534.0	0.678568377410393	0.1713873527557742	0.6990056583869448	0.21392360927482	0.3073675920970931	0.651525807224775	0.6377	0.4144934346232484	0.1370589674593356	0.8897162012469952	0.0927944545491207	0.0360333336467781	0.066636215596375	0.0447958045056416	0.0933958729195381
534.5	0.6781431584837968	0.1712799951007652	0.6985672970857081	0.2137896597530378	0.3071749558208567	0.6511179462636051	0.6373	0.4142342579299179	0.1369730312824696	0.8891588372414196	0.0927363205608454	0.0360107492372509	0.0665944094006851	0.0447676899523462	0.093337283983221
535.0	0.6777185029349189	0.1711727795927193	0.6981295173367178	0.2136558874667848	0.3069825748322377	0.6507106247467234	0.6369	0.413975423346594	0.1368872090756273	0.8886022113106918	0.0926782635612857	0.0359881947601586	0.0665526587062603	0.04473961274751	0.0932787728157031
535.5	0.6772944096519833	0.1710657059514264	0.697692317989823	0.2135222920670784	0.3067904486272459	0.6503038416126645	0.6365	0.4137169302023549	0.1368015006135297	0.8880463219995486	0.0926202833986221	0.0359656701563991	0.0665109634032057	0.0447115728171028	0.0932203392630416
536.0	0.676870877526022	0.1709587738973831	0.6972556978977893	0.2133888732058149	0.3065985767031653	0.6498975958026312	0.6361	0.4134587778279552	0.1367159056714686	0.8874911678563977	0.0925623799214181	0.0359431753670195	0.0664693233819059	0.0446835700872826	0.0931619831716848
536.5	0.6764479054508679	0.1708519831517904	0.69681965591629	0.2132556305357654	0.3064069585585504	0.6494918862604862	0.6357	0.413200965555821	0.1366304240253047	0.8869367474333065	0.0925045529786194	0.0359207103332162	0.0664277385330239	0.0446556044843954	0.093103704388471
537.0	0.6760254923231452	0.1707453334365517	0.6963841909038984	0.2131225637105747	0.3062155936932222	0.6490867119327446	0.6353	0.4129434927200449	0.1365450554514662	0.8863830592859921	0.0924468024195522	0.035898274996334	0.0663862087475001	0.0446276759349748	0.0930455027606269
537.5	0.6756036370422639	0.1706388244742709	0.6959493017220784	0.212989672384758	0.3060244816082648	0.6486820717685668	0.6349	0.4126863586563822	0.1364597997269469	0.8858301019738107	0.0923891280939224	0.0358758692978659	0.066344733916552	0.0445997843657407	0.0929873781357668
538.0	0.6751823385104087	0.1705324559882503	0.6955149872351769	0.2128569562136986	0.3058336218060214	0.6482779647197503	0.6345	0.4124295627022453	0.136374656629305	0.8852778740597466	0.0923315298518149	0.0358534931794526	0.0663033139316729	0.0445719297035997	0.0929293303618915
538.5	0.6747615956325328	0.1704262277024884	0.695081246310415	0.2127244148536454	0.3056430137900913	0.6478743897407228	0.6341	0.4121731041966991	0.1362896259366608	0.8847263741104023	0.0922740075436917	0.0358311465828821	0.0662619486846311	0.0445441118756439	0.0928713592873871
539.0	0.67434140731635	0.1703201393416783	0.6946480778178797	0.2125920479617105	0.3054526570653256	0.6474713457885338	0.6337	0.411916982480457	0.1362047074276958	0.884175600695988	0.0922165610203916	0.0358088294500893	0.0662206380674696	0.0445163308091505	0.0928134647610237
539.5	0.6739217724723255	0.1702141906312054	0.6942154806305155	0.2124598551958667	0.3052625511378238	0.6470688318228479	0.6333	0.4116611968958754	0.1361199008816503	0.8836255523903108	0.0921591901331285	0.0357865417231555	0.0661793819725048	0.0444885864315815	0.0927556466319547
540.0	0.6735026900136694	0.1701083812971454	0.6937834536241156	0.2123278362149447	0.3050726955149302	0.6466668468059369	0.6329	0.4114057467869496	0.1360352060783225	0.8830762277707643	0.0921018947334906	0.035764283344308	0.0661381802923258	0.0444608786705828	0.0926979047497151
540.5	0.6730841588563271	0.1700027110662626	0.6933519956773154	0.2121959906786314	0.3048830897052307	0.6462653897026724	0.6325	0.4111506314993087	0.1359506227980664	0.8825276254183195	0.0920446746734394	0.0357420542559198	0.0660970329197938	0.0444332074539838	0.092640238964221
541.0	0.6726661779189731	0.1698971796660073	0.6929211056715813	0.2120643182474665	0.3046937332185482	0.6458644594805185	0.6321	0.4108958503802115	0.1358661508217903	0.8819797439175122	0.0919875298053086	0.035719854400509	0.0660559397480411	0.0444055727097971	0.092582649125768
541.5	0.6722487461230019	0.1697917868245146	0.6924907824912052	0.2119328185828407	0.30450462556594	0.6454640551095239	0.6317	0.4106414027785415	0.1357817899309553	0.8814325818564348	0.0919304599818026	0.0356976837207384	0.0660149006704703	0.0443779743662177	0.0925251350850302
542.0	0.6718318623925206	0.1696865322706019	0.6920610250232946	0.2118014913469932	0.3043157662596937	0.6450641755623153	0.6313	0.4103872880448025	0.1356975399075735	0.8808861378267254	0.0918734650559961	0.0356755421594151	0.0659739155807538	0.0443504123516222	0.0924676966930595
542.5	0.6714155256543409	0.1695814157337672	0.691631832157765	0.2116703362030088	0.3041271548133238	0.6446648198140891	0.631	0.4101335055311139	0.1356134005342066	0.8803404104235566	0.0918165448813326	0.0356534296594904	0.0659329843728326	0.0443228865945691	0.0924103338012839
543.0	0.6709997348379713	0.1694764369441867	0.6912032027873317	0.2115393528148159	0.3039387907415682	0.6442659868426045	0.6306	0.4098800545912058	0.135529371593964	0.8797953982456268	0.0917596993116233	0.0356313461640586	0.0658921069409158	0.0442953970237973	0.0923530462615067
543.5	0.6705844888756095	0.1693715956327134	0.6907751358075018	0.2114085408471843	0.3037506735603846	0.6438676756281764	0.6302	0.4096269345804155	0.1354454528705018	0.879251099895149	0.0917029282010464	0.0356092916163576	0.0658512831794796	0.0442679435682263	0.0922958339259053
544.0	0.6701697867021345	0.1692668915308751	0.690347630116565	0.211277899965722	0.3035628027869467	0.6434698851536675	0.6298	0.4093741448556813	0.1353616441480204	0.8787075139778412	0.0916462314041456	0.0355872659597676	0.0658105129832668	0.0442405261569552	0.0922386966470305
544.5	0.6697556272550984	0.1691623243708717	0.6899206846155872	0.2111474298368734	0.3033751779396411	0.6430726144044816	0.6294	0.4091216847755396	0.1352779452112636	0.8781646391029156	0.0915896087758294	0.0355652691378112	0.0657697962472858	0.0442131447192625	0.0921816342778046
545.0	0.6693420094747194	0.1690578938855744	0.6894942982084015	0.2110171301279168	0.3031877985380636	0.6426758623685556	0.629	0.4088695537001194	0.1351943558455167	0.8776224738830701	0.0915330601713699	0.0355433010941528	0.06572913286681	0.0441857991846055	0.0921246466715212
545.5	0.6689289323038738	0.1689535998085229	0.6890684698015991	0.2108870005069621	0.3030006641030157	0.642279628036353	0.6286	0.4086177509911381	0.1351108758366049	0.8770810169344755	0.0914765854464017	0.0355213617725982	0.0656885227373765	0.0441584894826194	0.0920677336818436
546.0	0.6685163946880879	0.1688494418739236	0.6886431983045237	0.2107570406429478	0.302813774156501	0.6418839104008559	0.6282	0.4083662760118965	0.1350275049708918	0.8765402668767682	0.0914201844569209	0.0354994511170943	0.0656479657547864	0.0441312155431175	0.0920108951628038
546.5	0.6681043955755308	0.1687454198166484	0.6882184826292613	0.2106272502056395	0.3026271282217219	0.6414887084575583	0.6278	0.4081151281272753	0.134944243035278	0.876000222333039	0.091363857059284	0.0354775690717285	0.0656074618151027	0.0441039772960899	0.0919541309688014
547.0	0.6676929339170067	0.1686415333722315	0.6877943216906331	0.2104976288656268	0.302440725823076	0.6410940212044592	0.6275	0.4078643067037298	0.1348610898171991	0.8754608819298227	0.0913076031102072	0.0354557155807286	0.0655670108146507	0.0440767746717036	0.0918974409546025
547.5	0.6672820086659471	0.1685377822768687	0.6873707144061876	0.2103681762943215	0.3022545664861527	0.6406998476420545	0.6271	0.4076138111092857	0.1347780451046248	0.8749222442970894	0.0912514224667647	0.0354338905884618	0.0655266126500165	0.0440496076003016	0.0918408249753391
548.0	0.6668716187784036	0.1684341662674149	0.6869476596961924	0.2102388921639547	0.3020686497377298	0.6403061867733302	0.6267	0.4073636407135346	0.1346951086860566	0.8743843080682332	0.0911953149863884	0.0354120940394351	0.0654862672180465	0.0440224760124026	0.0917842828865073
548.5	0.6664617632130394	0.1683306850813821	0.6865251564836264	0.2101097761475749	0.3018829751057698	0.6399130376037557	0.6263	0.4071137948876295	0.1346122803505268	0.8738470718800633	0.0911392805268662	0.0353903258782943	0.0654459744158466	0.0439953798387003	0.0917278145439667
549.0	0.6660524409311228	0.168227338456938	0.6861032036941717	0.2099808279190454	0.3016975421194168	0.6395203991412763	0.6259	0.4068642730042806	0.1345295598875968	0.8733105343727936	0.0910833189463416	0.0353685860498238	0.0654057341407815	0.043968319010063	0.091671419803939
549.5	0.6656436508965193	0.1681241261329036	0.6856818002562064	0.209852047153042	0.301512350308993	0.6391282703963062	0.6255	0.4066150744377507	0.1344469470873556	0.8727746941900337	0.0910274301033122	0.0353468744989461	0.0653655462904739	0.0439412934575332	0.0916150985230076
550.0	0.6652353920756835	0.1680210478487515	0.6852609451007954	0.2097234335250506	0.3013273992059949	0.6387366503817209	0.6251	0.4063661985638507	0.1343644417404179	0.8722395499787776	0.0909716138566288	0.0353251911707216	0.0653254107628037	0.0439143031123269	0.0915588505581157
550.5	0.6648276634376523	0.1679181033446042	0.6848406371616842	0.209594986711365	0.3011426883430905	0.6383455381128511	0.6248	0.4061176447599355	0.1342820436379231	0.8717051003893955	0.0909158700654945	0.035303536010348	0.0652853274559072	0.0438873479058329	0.0915026757665658
551.0	0.6644204639540378	0.1678152923612319	0.68442087537529	0.2094667063890848	0.3009582172541155	0.6379549326074753	0.6244	0.4058694124048994	0.1341997525715336	0.8711713440756232	0.0908601985894635	0.03528190896316	0.0652452962681767	0.043860427769613	0.0914465740060185
551.5	0.6640137925990183	0.167712614640051	0.6840016586806938	0.2093385922361123	0.3007739854740701	0.6375648328858121	0.624	0.4056215008791716	0.1341175683334331	0.8706382796945523	0.0908045992884404	0.035260309974629	0.0652053170982593	0.0438335426354007	0.0913905451344915
552.0	0.6636076483493326	0.167610069923122	0.6835829860196343	0.2092106439311513	0.3005899925391155	0.637175237970514	0.6236	0.4053739095647125	0.1340354907163252	0.8701059059066213	0.0907490720226788	0.0352387389903624	0.0651653898450563	0.0438066924351011	0.0913345890103583
552.5	0.6632020301842714	0.1675076579531474	0.6831648563364973	0.2090828611537036	0.3004062379865705	0.6367861468866602	0.6232	0.4051266378450082	0.1339535195134321	0.8695742213756047	0.0906936166527805	0.0352171959561034	0.0651255144077227	0.0437798771007905	0.0912787054923477
553.0	0.6627969370856707	0.1674053784734704	0.6827472685783106	0.2089552435840678	0.3002227213549084	0.6363975586617497	0.6229	0.4048796851050673	0.1338716545184926	0.869043224768605	0.0906382330396944	0.0351956808177308	0.0650856906856661	0.0437530965647155	0.0912228944395423
553.5	0.6623923680379037	0.1673032312280729	0.6823302216947356	0.2088277909033362	0.3000394421837535	0.636009472325694	0.6225	0.4046330507314162	0.1337898955257611	0.8685129147560414	0.0905829210447158	0.0351741935212582	0.0650459185785461	0.0437263507592928	0.0911671557113774
554.0	0.6619883220278742	0.1672012159615731	0.681913714638058	0.208700502793393	0.2998564000138776	0.6356218869108108	0.6221	0.4043867341120942	0.1337082423300059	0.8679832900116414	0.0905276805294849	0.0351527340128339	0.0650061979862737	0.0436996396171087	0.0911114891676404
554.5	0.6615847980450088	0.1670993324192246	0.6814977463631834	0.208573378936912	0.299673594387197	0.6352348014518163	0.6217	0.4041407346366504	0.1336266947265074	0.8674543492124308	0.0904725113559862	0.0351313022387404	0.0649665288090105	0.0436729630709186	0.0910558946684696
555.0	0.6611817950812496	0.1669975803469137	0.681082315827626	0.2084464190173538	0.299491024846769	0.6348482149858191	0.6213	0.4038950516961382	0.1335452525110574	0.8669260910387243	0.0904174133865474	0.0351098981453942	0.0649269109471678	0.0436463210536462	0.0910003720743529
555.5	0.6607793121310475	0.1668959594911582	0.680667421991504	0.2083196227189642	0.2993086909367884	0.634462126552313	0.621	0.4036496846831117	0.1334639154799567	0.866398514174116	0.0903623864838382	0.0350885216793449	0.0648873443014059	0.0436197134983835	0.0909449212461272
556.0	0.6603773481913539	0.1667944695991051	0.6802530638175301	0.2081929897267718	0.2991265922025849	0.63407653519317	0.6206	0.4034046329916214	0.1333826834300143	0.8658716173054696	0.0903074305108698	0.0350671727872754	0.0648478287726338	0.0435931403383899	0.090889542044977
556.5	0.6599759022616144	0.1666931104185292	0.6798392402710054	0.2080665197265853	0.2989447281906188	0.6336914399526336	0.6202	0.4031598960172099	0.1333015561585455	0.8653453991229099	0.0902525453309933	0.0350458514160014	0.0648083642620078	0.0435666015070918	0.0908342343324337
557.0	0.6595749733437613	0.166591881697831	0.6794259503198101	0.2079402124049918	0.2987630984484786	0.6333068398773123	0.6198	0.4029154731569074	0.1332205334633707	0.8648198583198119	0.0901977308078992	0.0350245575124705	0.0647689506709313	0.0435400969380824	0.0907789979703744
557.5	0.6591745604422062	0.166490783186035	0.679013192934398	0.2078140674493543	0.2985817025248775	0.6329227340161724	0.6194	0.4026713638092279	0.1331396151428137	0.8642949935927933	0.0901429868056163	0.0350032910237626	0.0647295879010538	0.0435136265651209	0.090723832821021
558.0	0.6587746625638333	0.1663898146327881	0.6786009670877876	0.2076880845478096	0.2984005399696496	0.6325391214205315	0.6191	0.4024275673741647	0.1330588009957006	0.8637708036417036	0.0900883131885105	0.0349820518970889	0.0646902758542704	0.043487190322132	0.0906687387469391
558.5	0.6583752787179915	0.1662889757883573	0.6781892717555551	0.2075622633892658	0.2982196103337475	0.6321560011440515	0.6187	0.4021840832531863	0.1329780908213578	0.8632472871696149	0.0900337098212841	0.0349608400797919	0.0646510144327208	0.0434607881432056	0.0906137156110371
559.0	0.657976407916488	0.1661882664036285	0.6777781059158269	0.2074366036634006	0.2980389131692387	0.6317733722427321	0.6183	0.401940910849232	0.1328974844196112	0.8627244428828139	0.0899791765689748	0.0349396555193447	0.0646118035387889	0.0434344199625961	0.0905587632765651
559.5	0.6575780732740123	0.1660876923172673	0.6773674933749915	0.2073111126586722	0.2978584589459027	0.6313912569155808	0.6179	0.4016980642890613	0.132816986458566	0.8622023010907609	0.0899247165927221	0.0349184994431243	0.0645726454417084	0.0434080873056417	0.090503884924108
560.0	0.6571802930736879	0.1659872581476102	0.6769574529624468	0.2071857961403239	0.2976782559449976	0.631009672722475	0.6176	0.4014555547479877	0.1327366006304494	0.8616808857678825	0.089870332392943	0.0348973728219429	0.0645335419362614	0.0433817913787355	0.090449083069268
560.5	0.6567830230522882	0.165886952715353	0.6765479390789843	0.2070606401549347	0.2974982841166098	0.6306285771676846	0.6172	0.4012133551932519	0.1326563179944425	0.8611601388791489	0.0898160179167526	0.0348762733052974	0.0644944886753284	0.0433555292594624	0.0903943516192658
561.0	0.6563862622304112	0.1657867757735929	0.6761389507118575	0.206935644394931	0.2973185430167942	0.6302479693155614	0.6168	0.4009714650330426	0.1325761383521573	0.8606400591423359	0.0897617730303875	0.0348552008411287	0.0644554855621673	0.0433293008826665	0.0903396904385749
561.5	0.6559900096310831	0.1656867270760385	0.6757304868508399	0.2068108085534997	0.2971390322027071	0.6298678482327673	0.6165	0.4007298836770022	0.1324960615056986	0.8601206452783954	0.0897075976004156	0.0348341553775069	0.0644165325002766	0.0433031061833546	0.0902850993920065
562.0	0.6555942642797528	0.1655868063770082	0.6753225464882173	0.2066861323245857	0.2969597512326039	0.6294882129882684	0.6161	0.4004886105362236	0.1324160872576634	0.8596018960114457	0.0896534914937352	0.0348131368626309	0.0643776293933957	0.0432769450966958	0.0902305783447084
562.5	0.6551990252042839	0.1654870134314278	0.6749151286187811	0.2065616154028899	0.296780699665835	0.629109062653328	0.6157	0.4002476450232452	0.1323362154111388	0.8590838100687637	0.0895994545775742	0.0347921452448283	0.0643387761455032	0.0432508175580207	0.0901761271621643
563.0	0.6548042914349487	0.1653873479948298	0.6745082322398211	0.2064372574838671	0.296601877062843	0.6287303963015008	0.6153	0.4000069865520477	0.1322564457697012	0.8585663861807746	0.0895454867194891	0.0347711804725547	0.0642999726608173	0.0432247235028214	0.0901217457101924
563.5	0.6544100620044203	0.1652878098233507	0.6741018563511175	0.2063130582637236	0.2964232829851599	0.6283522130086249	0.615	0.3997666345380493	0.1321767781374142	0.8580496230810433	0.0894915877873637	0.0347502424943933	0.0642612188437941	0.0431986628667505	0.0900674338549447
564.0	0.654016335947766	0.1651883986737297	0.6736959999549345	0.2061890174394151	0.2962449169954033	0.6279745118528164	0.6146	0.3995265883981015	0.1320972123188277	0.8575335195062651	0.0894377576494089	0.0347293312590549	0.0642225145991276	0.0431726355856211	0.0900131914629063
564.5	0.6536231123024404	0.1650891143033068	0.6732906620560115	0.2060651347086448	0.2960667786572734	0.6275972919144623	0.6142	0.3992868475504857	0.1320177481189763	0.8570180741962569	0.0893839961741609	0.0347084467153771	0.0641838598317486	0.043146641595406	0.0899590184008936
565.0	0.6532303901082785	0.1649899564700214	0.6728858416615583	0.2059414097698609	0.2958888675355504	0.6272205522762146	0.6139	0.3990474114149086	0.1319383853433779	0.8565032858939479	0.0893303032304808	0.0346875888123242	0.0641452544468243	0.0431206808322375	0.0899049145360542
565.5	0.652838168407489	0.16489092493241	0.672481537781246	0.2058178423222547	0.2957111831960905	0.626844292022983	0.6135	0.3988082794124983	0.1318591237980323	0.8559891533453712	0.0892766786875536	0.0346667574989867	0.0641066983497573	0.0430947532324066	0.0898508797358653
566.0	0.6524464462446464	0.1647920194496049	0.6720777494272004	0.2056944320657582	0.2955337252058236	0.6264685102419287	0.6131	0.3985694509658002	0.1317799632894196	0.8554756752996538	0.0892231224148871	0.0346459527245812	0.0640681914461852	0.0430688587323628	0.0897969138681334
566.5	0.6520552226666857	0.1646932397813324	0.671674475613995	0.2055711787010422	0.2953564931327496	0.626093206022458	0.6128	0.3983309254987732	0.1317009036244992	0.8549628505090086	0.089169634282311	0.0346251744384496	0.0640297336419797	0.0430429972687137	0.0897430168009925
567.0	0.6516644967228944	0.164594585687911	0.6712717153586435	0.2054480819295143	0.2951794865459356	0.625718378456216	0.6124	0.3980927024367852	0.1316219446107082	0.854450677728725	0.0891162141599762	0.0346044225900591	0.063991324843246	0.0430171687782242	0.0896891884029038
567.5	0.6512742674649064	0.1644960569302498	0.6708694676805933	0.2053251414533162	0.2950027050155128	0.62534402663708	0.612	0.3978547812066094	0.13154308605596	0.85393915571716	0.0890628619183535	0.0345836971290015	0.0639529649563222	0.0429913731978164	0.0896354285426546
568.0	0.6508845339466942	0.1643976532698467	0.6704677316017176	0.2052023569753223	0.2948261481126731	0.6249701496611528	0.6117	0.3976171612364204	0.1314643277686427	0.8534282832357298	0.0890095774282329	0.0345629980049934	0.0639146538877784	0.0429656104645687	0.0895817370893572
568.5	0.6504952952245636	0.1642993744687867	0.6700665061463091	0.2050797281991372	0.2946498154096666	0.6245967466267568	0.6113	0.39737984195579	0.1313856695576183	0.8529180590489005	0.0889563605607228	0.034542325167875	0.0638763915444165	0.042939880515716	0.089528113912448
569.0	0.6501065503571459	0.1642012202897402	0.6696657903410728	0.2049572548290934	0.294473706479798	0.6242238166344276	0.6109	0.3971428227956836	0.1313071112322206	0.8524084819241795	0.0889032111872488	0.0345216785676107	0.0638381778332687	0.0429141832886487	0.0894745588816866
569.5	0.6497182984053911	0.1641031904959616	0.6692655832151184	0.2048349365702498	0.2942978208974239	0.6238513587869072	0.6106	0.3969061031884552	0.1312286526022545	0.8518995506321067	0.0888501291795528	0.034501058154288	0.0638000126615976	0.0428885187209121	0.0894210718671548
570.0	0.6493305384325619	0.1640052848512869	0.6688658837999538	0.204712773128389	0.2941221582379492	0.623479372189138	0.6102	0.396669682567845	0.1311502934779942	0.8513912639462452	0.0887971144096924	0.0344804638781174	0.0637618959368953	0.0428628867502068	0.089367652739256
570.5	0.6489432695042265	0.163907503120133	0.6684666911294783	0.2045907642100158	0.293946718077825	0.623107855948256	0.6098	0.3964335603689742	0.131072033670182	0.8508836206431735	0.0887441667500398	0.0344598956894321	0.0637238275668825	0.0428372873143873	0.0893143013687135
571.0	0.6485564906882524	0.1638098450674952	0.6680680042399754	0.2044689095223545	0.2937714999945448	0.6227368091735861	0.6095	0.3961977360283414	0.1309938729900268	0.850376619502477	0.0886912860732807	0.0344393535386875	0.0636858074595082	0.0428117203514621	0.0892610176265705
571.5	0.6481702010547984	0.1637123104589459	0.6676698221701055	0.2043472087733474	0.2935965035666417	0.6223662309766331	0.6091	0.3959622089838192	0.1309158112492029	0.8498702593067375	0.0886384722524136	0.0344188373764611	0.0636478355229485	0.042786185799593	0.0892078013841883
572.0	0.6477843996763103	0.163614899060633	0.6672721439608996	0.2042256616716522	0.2934217283736853	0.6219961204710783	0.6087	0.3957269786746494	0.1308378482598487	0.8493645388415264	0.0885857251607489	0.034398347153452	0.0636099116656067	0.0427606835970949	0.089154652513246
572.5	0.6473990856275121	0.163517610639278	0.6668749686557524	0.2041042679266406	0.2932471739962792	0.621626476772771	0.6084	0.3954920445414401	0.1307599838345652	0.8488594568953957	0.0885330446719082	0.0343778828204803	0.063572035796112	0.0427352136824352	0.0891015708857394
573.0	0.6470142579854007	0.1634204449621744	0.6664782953004148	0.2039830272483956	0.2930728400160573	0.6212572989997237	0.608	0.3952574060261609	0.1306822177864145	0.8483550122598685	0.0884804306598228	0.0343574443284871	0.0635342078233189	0.0427097759942331	0.0890485563739799
573.5	0.6466299158292387	0.1633234017971863	0.6660821229429872	0.2038619393477097	0.2928987260156812	0.6208885862721051	0.6077	0.3950230625721393	0.130604549928919	0.8478512037294312	0.0884278829987333	0.0343370316285341	0.063496427656307	0.0426843704712596	0.0889956088505937
574.0	0.6462460582405481	0.1632264809127464	0.665686450633914	0.2037410039360832	0.292724831578837	0.6205203377122347	0.6073	0.3947890136240576	0.1305269800760596	0.8473480301015255	0.0883754015631888	0.0343166446718031	0.06345869520438	0.042658997052437	0.0889427281885209
574.5	0.6458626843031041	0.1631296820778548	0.6652912774259746	0.2036202207257214	0.2925511562902331	0.6201525524445755	0.6069	0.3945552586279479	0.1304495080422744	0.8468454901765383	0.0883229862280455	0.0342962834095958	0.0634210103770648	0.042633655676838	0.0888899142610148
575.0	0.6454797931029277	0.1630330050620768	0.6648966023742783	0.2034995894295335	0.2923776997355959	0.619785229595729	0.6066	0.3943217970311889	0.1303721336424576	0.8463435827577948	0.0882706368684662	0.0342759477933333	0.0633833730841115	0.042608346283686	0.0888371669416405
575.5	0.6450973837282802	0.1629364496355418	0.6645024245362566	0.2033791097611299	0.2922044615016682	0.6194183682944285	0.6062	0.3940886282825018	0.1302948566919581	0.845842306651549	0.0882183533599194	0.034255637774556	0.0633457832354922	0.0425830688123538	0.0887844861042743
576.0	0.644715455269656	0.1628400155689413	0.6641087429716575	0.2032587814348203	0.2920314411762053	0.6190519676715327	0.6059	0.3938557518319469	0.1302176770065779	0.8453416606669755	0.0881661355781784	0.0342353533049229	0.0633082407414007	0.0425578232023639	0.0887318716231028
576.5	0.6443340068197768	0.1627437026335275	0.6637155567425375	0.203138604165612	0.2918586383479726	0.6186860268600208	0.6055	0.3936231671309196	0.1301405944025714	0.844841643616162	0.0881139833993202	0.0342150943362116	0.0632707455122514	0.0425326093933877	0.0886793233726221
577.0	0.6439530374735843	0.1626475106011115	0.6633228649132552	0.2030185776692075	0.2916860526067425	0.6183205449949845	0.6051	0.3933908736321458	0.1300636086966433	0.8443422543140989	0.0880618966997249	0.0341948608203176	0.0632332974586792	0.0425074273252452	0.0886268412276365
577.5	0.643572546328235	0.1625514392440622	0.6629306665504661	0.2028987016620029	0.2915136835432916	0.6179555212136238	0.6048	0.3931588707896801	0.129986719705948	0.8438434915786734	0.0880098753560746	0.0341746527092546	0.0631958964915387	0.0424822769379044	0.088574425063258
578.0	0.6431925324830924	0.1624554883353037	0.6625389607231135	0.2027789758610854	0.2913415307493975	0.61759095465524	0.6044	0.3929271580588994	0.1299099272480879	0.8433453542306588	0.0879579192453528	0.0341544699551532	0.0631585425219032	0.0424571581714811	0.0885220747549051
578.5	0.6428129950397218	0.162359657648315	0.6621477465024243	0.2026593999842319	0.2911695938178364	0.6172268444612299	0.6041	0.3926957348965016	0.1298332311411123	0.8428478410937081	0.0879060282448434	0.0341343125102615	0.0631212354610646	0.0424320709662382	0.0884697901783024
579.0	0.6424339331018832	0.162263946957127	0.6617570229618999	0.2025399737499068	0.2909978723423798	0.6168631897750797	0.6037	0.3924646007605001	0.1297566312035158	0.8423509509943443	0.0878542022321296	0.0341141803269442	0.0630839752205322	0.0424070152625855	0.0884175712094792
579.5	0.6420553457755261	0.1621683560363222	0.6613667891773122	0.2024206968772596	0.2908263659177919	0.6164999897423594	0.6034	0.3922337551102213	0.1296801272542376	0.8418546827619539	0.0878024410850936	0.0340940733576825	0.0630467617120329	0.0423819910010792	0.0883654177247686
580.0	0.641677232168781	0.1620728846610322	0.6609770442266948	0.2023015690861236	0.2906550741398263	0.6161372435107159	0.603	0.3920031974062996	0.1296037191126594	0.8413590352287759	0.0877507446819149	0.0340739915550734	0.0630095948475093	0.0423569981224215	0.0883133296008071
580.5	0.6412995913919558	0.1619775326069367	0.6605877871903381	0.2021825900970137	0.2904839966052237	0.6157749502298684	0.6026	0.3917729271106751	0.1295274065986049	0.8408640072298964	0.0876991129010705	0.0340539348718299	0.0629724745391206	0.0423320365674599	0.0882613067145333
581.0	0.6409224225575273	0.1618822996502613	0.6601990171507816	0.2020637596311241	0.2903131329117089	0.6154131090516014	0.6023	0.3915429436865887	0.1294511895323379	0.8403695976032389	0.087647545621333	0.0340339032607805	0.0629354006992406	0.0423071062771874	0.0882093489431873
581.5	0.640545724780136	0.1617871855677769	0.6598107331928076	0.2019450774103268	0.2901424826579875	0.6150517191297591	0.6019	0.3913132465985791	0.1293750677345616	0.8398758051895565	0.0875960427217706	0.0340138966748686	0.062898373240458	0.0422822071927413	0.0881574561643094
582.0	0.6401694971765807	0.1616921901367971	0.6594229344034359	0.2018265431571698	0.289972045443744	0.61469077962024	0.6016	0.391083835312479	0.1292990410264169	0.8393826288324239	0.0875446040817457	0.0339939150671523	0.0628613920755752	0.0422573392554035	0.0881056282557398
582.5	0.6397937388658097	0.161597313135177	0.6590356198719153	0.2017081565948743	0.2898018208696379	0.6143302896809899	0.6012	0.390854709295411	0.1292231092294812	0.8388900673782286	0.0874932295809143	0.0339739583908042	0.0628244571176081	0.0422325024065995	0.0880538650956173
583.0	0.6394184489689174	0.1615025543413123	0.6586487886897189	0.2015899174473338	0.2896318085373016	0.6139702484719972	0.6009	0.3906258680157846	0.1291472721657673	0.8383981196761637	0.0874419190992249	0.033954026599111	0.0627875682797852	0.0422076965878983	0.0880021665623787
583.5	0.6390436266091365	0.1614079135341367	0.6582624399505367	0.2014718254391113	0.2894620080493374	0.6136106551552866	0.6005	0.3903973109432923	0.1290715296577221	0.8379067845782199	0.0873906725169183	0.0339341196454733	0.0627507254755472	0.0421829217410121	0.0879505325347575
584.0	0.6386692709118323	0.1613133904931209	0.6578765727502693	0.2013538802954384	0.2892924190093148	0.613251508894913	0.6002	0.3901690375489055	0.1289958815282251	0.8374160609391762	0.0873394897145258	0.0339142374834048	0.0627139286185462	0.0421581778077954	0.0878989628917838
584.5	0.6382953810044969	0.1612189849982711	0.6574911861870222	0.2012360817422121	0.2891230410217675	0.6128928088569561	0.5998	0.3899410473048714	0.1289203276005876	0.8369259476165933	0.0872883705728692	0.0338943800665325	0.062677177622645	0.0421334647302451	0.0878474575127826
585.0	0.6379219560167424	0.1611246968301274	0.6571062793610987	0.2011184295059942	0.288953873692191	0.6125345542095149	0.5995	0.3897133396847098	0.1288448676985511	0.8364364434708055	0.0872373149730596	0.0338745473485962	0.0626404724019169	0.0421087824504998	0.0877960162773735
585.5	0.6375489950802948	0.1610305257697621	0.6567218513749934	0.2010009233140082	0.2887849166270391	0.6121767441227005	0.5991	0.3894859141632079	0.128769501646286	0.835947547364911	0.0871863227964965	0.033854739283448	0.0626038128706448	0.0420841309108394	0.0877446390654698
586.0	0.6371764973289891	0.1609364715987784	0.6563379013333865	0.2008835628941384	0.2886161694337221	0.6118193777686324	0.5988	0.3892587702164188	0.1286942292683907	0.8354592581647665	0.0871353939248673	0.0338349558250524	0.0625671989433203	0.0420595100536849	0.0876933257572773
586.5	0.6368044618987616	0.1608425340993087	0.6559544283431371	0.2007663479749274	0.2884476317206032	0.611462454321431	0.5984	0.3890319073216561	0.1286190503898902	0.8349715747389772	0.0870845282401459	0.0338151969274855	0.0625306305346439	0.0420349198215976	0.0876420762332939
587.0	0.6364328879276453	0.1607487130540133	0.6555714315132773	0.2006492782855746	0.2882793030969965	0.6111059729572131	0.5981	0.3888053249574916	0.1285439648362349	0.8344844959588906	0.0870337256245926	0.0337954625449348	0.0624941075595236	0.0420103601572792	0.0875908903743083
587.5	0.6360617745557628	0.1606550082460785	0.6551889099550053	0.2005323535559338	0.2881111831731636	0.6107499328540857	0.5977	0.388579022603751	0.128468972433299	0.8339980206985872	0.0869829859607528	0.0337757526316991	0.0624576299330747	0.0419858310035709	0.0875397680613997
588.0	0.6356911209253208	0.1605614194592156	0.6548068627816795	0.2004155735165121	0.2879432715603113	0.6103943331921401	0.5974	0.3883529997415104	0.1283940730073801	0.8335121478348733	0.0869323091314563	0.0337560671421882	0.0624211975706192	0.0419613323034534	0.0874887091759365
588.5	0.635320926180604	0.1604679464776591	0.6544252891088121	0.2002989378984671	0.2877755678705888	0.6100391731534464	0.597	0.3881272558530934	0.128319266385197	0.8330268762472733	0.0868816950198163	0.033736406030922	0.0623848103876849	0.0419368640000462	0.0874377135995755
589.0	0.6349511894679695	0.160374589086165	0.6540441880540637	0.200182446433606	0.2876080717170847	0.609684451922048	0.5967	0.3879017904220667	0.1282445523938894	0.8325422048180219	0.0868311435092291	0.0337167692525311	0.0623484683000053	0.0419124260366073	0.0873867812142614
589.5	0.6345819099358401	0.1602813470700099	0.6536635587372357	0.200066098854383	0.2874407827138248	0.6093301686839563	0.5963	0.3876766029332372	0.1281699308610158	0.8320581324320557	0.0867806544833726	0.0336971567617555	0.0623121712235184	0.0418880183565329	0.0873359119022256
590.0	0.6342130867346989	0.1601882202149888	0.6532834002802651	0.1999498948938977	0.2872737004757691	0.6089763226271441	0.596	0.387451692872648	0.1280954016145533	0.8315746579770069	0.0867302278262062	0.0336775685134453	0.0622759190743668	0.0418636409033568	0.0872851055459857
590.5	0.6338447190170835	0.1600952083074143	0.6529037118072182	0.1998338342858936	0.2871068246188091	0.608622912941541	0.5956	0.3872270597275757	0.1280209644828954	0.8310917803431933	0.0866798634219695	0.0336580044625593	0.0622397117688965	0.0418392936207503	0.0872343620283444
591.0	0.6334768059375796	0.1600023111341146	0.652524492444284	0.1997179167647556	0.2869401547597651	0.6082699388190271	0.5953	0.3870027029865259	0.1279466192948514	0.8306094984236132	0.0866295611551815	0.0336384645641658	0.0622035492236567	0.0418149764525213	0.0871836812323887
591.5	0.6331093466528158	0.1599095284824322	0.6521457413197692	0.1996021420655088	0.286773690516384	0.6079173994534284	0.5949	0.3867786221392305	0.1278723658796451	0.8301278111139361	0.0865793209106402	0.0336189487734412	0.0621674313553988	0.0417906893426146	0.0871330630414893
592.0	0.6327423403214567	0.1598168601402224	0.6517674575640903	0.1994865099238161	0.2866074315073359	0.6075652940405096	0.5946	0.3865548166766436	0.1277982040669135	0.8296467173124945	0.0865291425734214	0.0335994570456706	0.0621313580810765	0.0417664322351108	0.0870825073392996
592.5	0.6323757861041984	0.1597243058958522	0.6513896403097694	0.1993710200759771	0.2864413773522119	0.6072136217779706	0.5943	0.3863312860909388	0.1277241336867057	0.8291662159202786	0.086479026028878	0.0335799893362469	0.0620953293178445	0.0417422050742264	0.0870320140097549
593.0	0.6320096831637616	0.1596318655381981	0.6510122886914269	0.1992556722589252	0.2862755276715214	0.6068623818654391	0.5939	0.3861080298755053	0.1276501545694816	0.8286863058409265	0.0864289711626393	0.0335605456006709	0.0620593449830582	0.0417180078043131	0.0869815829370715
593.5	0.6316440306648862	0.1595395388566453	0.650635401845776	0.1991404662102273	0.2861098820866895	0.6065115735044668	0.5936	0.3858850475249441	0.127576266546111	0.8282069859807177	0.0863789778606102	0.0335411257945507	0.0620234049942733	0.0416938403698577	0.0869312140057463
594.0	0.6312788277743258	0.1594473256410858	0.6502589789116162	0.1990254016680804	0.2859444402200543	0.6061611958985226	0.5932	0.3856623385350655	0.127502469447872	0.8277282552485652	0.0863290460089705	0.0335217298736013	0.0619875092692451	0.0416697027154815	0.0868809071005553
594.5	0.630914073660841	0.1593552256819175	0.649883019029828	0.1989104783713108	0.2857792016948642	0.6058112482529876	0.5929	0.3854399024028848	0.1274287631064501	0.8272501125560077	0.0862791754941738	0.0335023577936447	0.0619516577259277	0.0416455947859399	0.0868306621065535
595.0	0.6305497674951952	0.1592632387700421	0.6495075213433666	0.1987956960593724	0.2856141661352754	0.6054617297751502	0.5925	0.3852177386266194	0.1273551473539372	0.8267725568172031	0.0862293662029468	0.0334830095106093	0.0619158502824737	0.041621516526122	0.0867804789090736
595.5	0.6301859084501471	0.1591713646968641	0.6491324849972556	0.198681054472344	0.2854493331663496	0.6051126396741998	0.5922	0.3849958467056853	0.1272816220228298	0.8262955869489198	0.086179618022289	0.0334636849805297	0.0618800868572336	0.0415974678810507	0.0867303573937255
596.0	0.6298224957004465	0.159079603254289	0.6487579091385812	0.1985665533509284	0.2852847024140506	0.6047639771612218	0.5919	0.3847742261406936	0.1272081869460286	0.8258192018705304	0.0861299308394713	0.0334443841595462	0.0618443673687551	0.0415734487958813	0.0866802974463952
596.5	0.6294595284228273	0.1589879542347226	0.6483837929164868	0.1984521924364503	0.2851202735052424	0.6044157414491923	0.5915	0.3845528764334472	0.1271348419568369	0.8253434005040029	0.0860803045420354	0.033425107003905	0.0618086917357826	0.0415494592159022	0.0866302989532445
597.0	0.6290970057960031	0.1588964174310686	0.6480101354821665	0.1983379714708546	0.2849560460676866	0.6040679317529727	0.5912	0.3843317970869376	0.1270615868889595	0.8248681817738945	0.0860307390177932	0.0334058534699571	0.0617730598772567	0.0415254990865338	0.0865803618007095
597.5	0.6287349270006607	0.158804992636728	0.6476369359888593	0.1982238901967044	0.2847920197300397	0.603720547289304	0.5908	0.3841109876053414	0.1269884215765016	0.8243935446073439	0.0859812341548262	0.0333866235141588	0.0617374717123135	0.0415015683533285	0.0865304858755005
598.0	0.6283732912194544	0.1587136796455969	0.6472641935918434	0.1981099483571794	0.2846281941218501	0.603373587276802	0.5905	0.3838904474940167	0.1269153458539676	0.8239194879340636	0.0859317898414839	0.033367417093071	0.0617019271602842	0.04147766696197	0.0864806710646009
598.5	0.6280120976370009	0.158622478252066	0.6468919074484302	0.1979961456960743	0.2844645688735563	0.6030270509359514	0.5902	0.3836701762595001	0.1268423595562599	0.8234460106863324	0.085882405966384	0.0333482341633588	0.0616664261406943	0.0414537948582732	0.0864309172552662
599.0	0.6276513454398734	0.1585313882510184	0.6465200767179584	0.197882481957797	0.284301143616484	0.6026809374891011	0.5898	0.3834501734095034	0.1267694625186781	0.822973111798989	0.0858330824184111	0.0333290746817914	0.0616309685732633	0.0414299519881838	0.0863812243350236
599.5	0.6272910338165962	0.1584404094378287	0.6461487005617887	0.1977689568873666	0.2841379179828434	0.6023352461604583	0.5895	0.3832304384529102	0.1266966545769175	0.8225007902094241	0.0857838190867161	0.0333099386052419	0.061595554377904	0.0414061382977776	0.0863315921916711
600.0	0.6269311619576386	0.1583495416083613	0.6457777781432973	0.1976555702304117	0.2839748916057268	0.6019899761760836	0.5891	0.3830109708997724	0.1266239355670678	0.8220290448575726	0.0857346158607155	0.0332908258906867	0.061560183474722	0.0413823537332606	0.0862820207132767
600.5	0.62657172905541	0.1582587845589692	0.6454073086278705	0.197542321733169	0.2838120641191066	0.6016451267638858	0.5888	0.3827917702613073	0.1265513053256128	0.8215578746859074	0.0856854726300902	0.0332717364952055	0.061524855784015	0.0413585982409683	0.0862325097881774
601.0	0.6262127343042538	0.1581681380864924	0.6450372911828988	0.1974292111424816	0.2836494351578316	0.6013006971536166	0.5885	0.382572836049894	0.1264787636894281	0.8210872786394315	0.0856363892847855	0.0332526703759807	0.0614895712262726	0.0413348717673654	0.0861830593049789
601.5	0.6258541769004429	0.1580776019882566	0.644667724977771	0.1973162382057964	0.2834870043576257	0.6009566865768645	0.5881	0.3823541677790701	0.126406310495781	0.8206172556656709	0.0855873657150098	0.0332336274902975	0.0614543297221754	0.0413111742590454	0.0861336691525543
602.0	0.6254960560421724	0.1579871760620722	0.6442986091838695	0.1972034026711637	0.2833247713550847	0.6006130942670515	0.5878	0.3821357649635289	0.1263339455823289	0.8201478047146679	0.0855384018112339	0.033214607795543	0.0614191311925944	0.0412875056627305	0.0860843392200439
602.5	0.6251383709295558	0.1578968601062322	0.6439299429745626	0.1970907042872344	0.2831627357876741	0.6002699194594259	0.5875	0.3819176271191153	0.1262616687871182	0.8196789247389726	0.0854894974641904	0.0331956112492068	0.0613839755585908	0.0412638659252706	0.0860350693968539
603.0	0.6247811207646191	0.1578066539195113	0.6435617255252011	0.1969781428032589	0.2830008972937266	0.5999271613910585	0.5871	0.3816997537628238	0.1261894799485832	0.819210614693638	0.0854406525648729	0.0331766378088799	0.0613488627414153	0.0412402549936438	0.085985859572656
603.5	0.6244243047512946	0.1577165573011645	0.6431939560131107	0.1968657179690852	0.2828392555124392	0.5995848193008367	0.5868	0.3814821444127936	0.1261173789055452	0.81874287353621	0.0853918670045354	0.0331576874322546	0.0613137926625075	0.0412166728149552	0.0859367096373863
604.0	0.6240679220954163	0.1576265700509256	0.6428266336175873	0.1967534295351571	0.2826778100838717	0.5992428924294595	0.5865	0.3812647985883073	0.1260453654972109	0.8182757002267231	0.0853431406746912	0.0331387600771246	0.0612787652434952	0.0411931193364371	0.0858876194812451
604.5	0.6237119720047141	0.1575366919690059	0.6424597575198918	0.1966412772525127	0.282516560648943	0.5989013800194328	0.5861	0.381047715809786	0.125973439563172	0.8178090937276915	0.0852944734671125	0.0331198557013842	0.0612437804061943	0.0411695945054483	0.0858385889946954
605.0	0.6233564536888089	0.157446922856093	0.6420933269032431	0.1965292608727827	0.2823555068494298	0.5985602813150637	0.5858	0.3808308955987869	0.1259016009434035	0.8173430530041027	0.0852458652738294	0.0331009742630285	0.061208838072608	0.0411460982694741	0.0857896180684628
605.5	0.623001366359206	0.157357262513349	0.6417273409528136	0.1964173801481886	0.2821946483279631	0.5982195955624555	0.5854	0.3806143374780004	0.125829849478263	0.8168775770234105	0.0851973159871296	0.0330821157201525	0.0611739381649261	0.0411226305761254	0.0857407065935344
606.0	0.6226467092292913	0.1572677107424098	0.6413617988557236	0.196305634831541	0.2820339847280269	0.597879322009503	0.5851	0.3803980409712461	0.1257581850084891	0.8164126647555278	0.0851488254995571	0.0330632800309515	0.0611390806055246	0.0410991913731389	0.0856918544611582
606.5	0.6222924815143251	0.1571782673453832	0.6409966998010352	0.1961940246762383	0.2818735156939548	0.5975394599058872	0.5848	0.3801820056034701	0.1256866073752011	0.8159483151728197	0.0851003937039118	0.0330444671537204	0.0611042653169656	0.0410757806083763	0.0856430615628421
607.0	0.6219386824314365	0.1570889321248476	0.6406320429797467	0.1960825494362645	0.281713240870928	0.5972000085030701	0.5845	0.379966230900742	0.1256151164198971	0.8154845272500967	0.0850520204932489	0.0330256770468534	0.0610694922219958	0.0410523982298243	0.0855943277903536
607.5	0.6215853111996185	0.1569997048838511	0.6402678275847878	0.1959712088661878	0.2815531599049728	0.5968609670542895	0.5841	0.3797507163902514	0.1255437119844533	0.8150212999646073	0.0850037057608777	0.0330069096688438	0.0610347612435471	0.041029044185594	0.0855456530357186
608.0	0.6212323670397228	0.1569105854259098	0.6399040528110135	0.195860002721159	0.2813932724429586	0.5965223348145549	0.5838	0.3795354616003046	0.1254723939111233	0.8145586322960314	0.0849554494003614	0.0329881649782838	0.0610000723047351	0.0410057184239206	0.0854970371912209
608.5	0.6208798491744547	0.1568215735550065	0.6395407178551987	0.19574893075691	0.2812335781325946	0.5961841110406415	0.5835	0.3793204660603223	0.1254011620425361	0.8140965232264741	0.0849072513055162	0.0329694429338644	0.0609654253288591	0.0409824208931631	0.0854484801494016
609.0	0.6205277568283669	0.1567326690755896	0.6391778219160326	0.1956379927297515	0.2810740766224284	0.5958462949910858	0.5831	0.3791057293008356	0.1253300162216959	0.8136349717404568	0.0848591113704102	0.0329507434943744	0.0609308202394016	0.0409591515418037	0.0853999818030579
609.5	0.620176089227855	0.1566438717925714	0.6388153641941137	0.1955271883965723	0.2809147675618427	0.5955088859261798	0.5828	0.3788912508534829	0.1252589562919806	0.8131739768249125	0.0848110294893634	0.032932066618701	0.0608962569600275	0.040935910318448	0.0853515420452428
610.0	0.6198248456011525	0.1565551815113271	0.6384533438919439	0.1954165175148367	0.2807556506010539	0.5951718831079674	0.5825	0.3786770302510078	0.1251879820971407	0.8127135374691781	0.0847630055569465	0.0329134122658289	0.0608617354145837	0.040912697171824	0.0853031607692644
610.5	0.6194740251783244	0.1564665980376935	0.6380917602139234	0.1953059798425837	0.280596725391109	0.5948352858002384	0.5821	0.3784630670272546	0.1251170934812984	0.812253652664987	0.0847150394679801	0.0328947803948402	0.0608272555270988	0.0408895120507821	0.0852548378686847
611.0	0.6191236271912637	0.1563781211779674	0.6377306123663449	0.1951955751384249	0.2804379915838833	0.5944990932685235	0.5818	0.3782493607171663	0.1250462902889467	0.8117943214064638	0.0846671311175344	0.0328761709649144	0.060792817221782	0.0408663549042949	0.0852065732373193
611.5	0.6187736508736849	0.1562897507389047	0.6373698995573885	0.1950853031615431	0.2802794488320785	0.5941633047800906	0.5815	0.3780359108567811	0.124975572364948	0.8113355426901158	0.0846192804009282	0.0328575839353277	0.0607584204230233	0.0408432256814565	0.0851583667692366
612.0	0.6184240954611188	0.1562014865277187	0.6370096209971162	0.1949751636716903	0.2801210967892198	0.593827919603938	0.5811	0.3778227169832291	0.124904939554533	0.8108773155148271	0.0845714872137283	0.032839019265453	0.0607240650553924	0.0408201243314821	0.0851102183587569
612.5	0.6180749601909086	0.156113328352079	0.6366497758974665	0.1948651564291867	0.279962935109654	0.5934929370107915	0.5808	0.3776097786347299	0.1248343917033003	0.8104196388818524	0.0845237514517488	0.0328204769147594	0.0606897510436388	0.0407970508037082	0.0850621279004519
613.0	0.6177262443022032	0.1560252760201103	0.6362903634722495	0.1947552811949188	0.2798049634485469	0.593158356273098	0.5805	0.3773970953505887	0.1247639286572144	0.8099625117948096	0.0844760730110503	0.0328019568428122	0.0606554783126904	0.0407740050475917	0.0850140952891439
613.5	0.6173779470359537	0.1559373293403909	0.6359313829371409	0.1946455377303374	0.2796471814618813	0.5928241766650215	0.5802	0.377184666671194	0.1246935502626055	0.8095059332596727	0.0844284517879392	0.0327834590092724	0.0606212467876539	0.0407509870127098	0.0849661204199051
614.0	0.6170300676349063	0.1558494881219516	0.6355728335096771	0.1945359257974569	0.279489588806454	0.592490397462438	0.5798	0.3769724921380141	0.124623256366168	0.809049902284766	0.0843808876789673	0.0327649833738967	0.0605870563938138	0.0407279966487596	0.0849182031880567
614.5	0.6166826053435993	0.1557617521742744	0.6352147144092497	0.1944264451588528	0.2793321851398744	0.5921570179429306	0.5795	0.3767605712935944	0.1245530468149596	0.8085944178807574	0.0843333805809308	0.0327465298965368	0.060552907056632	0.0407050339055578	0.0848703434891686
615.0	0.6163355594083565	0.155674121307291	0.6348570248571004	0.1943170955776606	0.2791749701205615	0.5918240373857849	0.5792	0.3765489036815543	0.1244829214564002	0.8081394790606509	0.0842859303908696	0.0327280985371395	0.0605187987017471	0.0406820987330404	0.0848225412190581
615.5	0.6159889290772831	0.1555865953313818	0.6344997640763156	0.1942078768175743	0.2790179434077419	0.5914914550719839	0.5789	0.3763374888465838	0.124412880138271	0.8076850848397812	0.0842385370060668	0.0327096892557464	0.0604847312549743	0.0406591910812621	0.08477479627379
616.0	0.6156427136002597	0.1554991740573746	0.6341429312918215	0.1940987886428446	0.2788611046614474	0.5911592702842035	0.5785	0.376126326334441	0.1243429227087133	0.8072312342358061	0.0841912003240478	0.0326913020124933	0.0604507046423046	0.0406363109003963	0.084727108549675
616.5	0.6152969122289386	0.1554118572965432	0.6337865257303786	0.1939898308182772	0.278704453542513	0.5908274823068078	0.5782	0.3759154156919491	0.1242730490162277	0.8067779262687005	0.08414392024258	0.0326729367676103	0.0604167187899045	0.0406134581407346	0.0846794779432697
617.0	0.6149515242167372	0.1553246448606062	0.6334305466205763	0.1938810031092318	0.2785479897125741	0.5904960904258441	0.5779	0.375704756466993	0.1242032589096729	0.8063251599607497	0.0840966966596714	0.0326545934814216	0.0603827736241152	0.0405906327526865	0.0846319043513755
617.5	0.6146065488188345	0.1552375365617257	0.6330749931928275	0.1937723052816198	0.2783917128340648	0.5901650939290379	0.5776	0.3754943482085169	0.1241335522382647	0.8058729343365428	0.0840495294735709	0.0326362721143447	0.0603488690714523	0.0405678346867789	0.0845843876710382
618.0	0.614261985292165	0.1551505322125063	0.6327198646793647	0.1936637371019033	0.2782356225702152	0.5898344921057891	0.5772	0.3752841904665208	0.1240639288515751	0.8054212484229663	0.0840024185827667	0.0326179726268907	0.0603150050586055	0.0405450638936561	0.0845369277995471
618.5	0.6139178328954146	0.1550636316259935	0.6323651603142333	0.1935552983370934	0.2780797185850495	0.5895042842471664	0.5769	0.3750742827920578	0.1239943885995311	0.8049701012491977	0.0839553638859862	0.0325996949796638	0.0602811815124375	0.0405223203240792	0.0844895246344341
619.0	0.6135740908890149	0.1549768346156726	0.6320108793332875	0.1934469887547485	0.2779240005433835	0.5891744696459031	0.5766	0.3748646247372313	0.1239249313324139	0.8045194918466988	0.083908365282195	0.0325814391333609	0.0602473983599843	0.0404996039289257	0.0844421780734736
619.5	0.6132307585351388	0.1548901409954676	0.6316570209741844	0.1933388081229731	0.2777684681108223	0.588845047596392	0.5763	0.3746552158551919	0.1238555569008578	0.8040694192492092	0.0838614226705965	0.0325632050487716	0.0602136555284541	0.0404769146591895	0.0843948880146814
620.0	0.6128878350976953	0.1548035505797397	0.6313035844763797	0.1932307562104158	0.2776131209537584	0.5885160173946814	0.5759	0.3744460557001343	0.1237862651558493	0.8036198824927406	0.083814535950631	0.0325449926867778	0.0601799529452271	0.0404542524659802	0.0843476543563139
620.5	0.6125453198423244	0.1547170631832863	0.6309505690811218	0.1931228327862681	0.2774579587393694	0.5881873783384696	0.5756	0.3742371438272948	0.1237170559487257	0.8031708806155695	0.0837677050219751	0.0325268020083535	0.0601462905378548	0.0404316173005232	0.0843004769968678
621.0	0.6122032120363935	0.1546306786213396	0.6305979740314476	0.1930150376202629	0.2773029811356153	0.5878591297271013	0.5753	0.3740284797929482	0.1236479291311749	0.8027224126582312	0.0837209297845414	0.0325086329745644	0.0601126682340597	0.0404090091141589	0.0842533558350791
621.5	0.6118615109489903	0.1545443967095655	0.6302457985721763	0.1929073704826727	0.2771481878112371	0.5875312708615618	0.575	0.3738200631544046	0.1235788845552334	0.8022744776635133	0.083674210138477	0.0324904855465679	0.0600790859617349	0.0403864278583426	0.0842062907699228
622.0	0.6115202158509201	0.1544582172640624	0.6298940419499055	0.1927998311443085	0.276993578435754	0.5872038010444736	0.5747	0.3736118934700072	0.1235099220732862	0.8018270746764501	0.0836275459841636	0.0324723596856126	0.0600455436489433	0.0403638734846442	0.0841592817006116
622.5	0.6111793260146996	0.1543721401013599	0.6295427034130056	0.1926924193765177	0.2768391526794611	0.5868767195800905	0.5743	0.3734039702991285	0.1234410415380653	0.8013802027443144	0.0835809372222166	0.0324542553530381	0.0600120412239174	0.040341345944748	0.0841123285265958
623.0	0.6108388407145526	0.1542861650384173	0.6291917822116144	0.1925851349511833	0.2766849102134278	0.5865500257742943	0.574	0.3731962932021685	0.123372242802649	0.8009338609166141	0.0835343837534843	0.0324361725102747	0.0599785786150586	0.0403188451904519	0.0840654311475625
623.5	0.6104987592264052	0.1542002918926232	0.6288412775976331	0.1924779776407217	0.2765308507094953	0.5862237189345896	0.5737	0.3729888617405509	0.1233035257204607	0.8004880482450828	0.0834878854790475	0.0324181111188434	0.0599451557509369	0.0402963711736677	0.0840185894634347
624.0	0.6101590808278807	0.1541145204817935	0.6284911888247205	0.1923709472180819	0.2763769738402742	0.5858977983700991	0.5734	0.3727816754767209	0.123234890145268	0.8000427637836759	0.0834414423002186	0.0324000711403554	0.0599117725602903	0.0402739238464202	0.0839718033743708
624.5	0.6098198047982955	0.1540288506241704	0.6281415151482884	0.1922640434567434	0.2762232792791429	0.5855722633915598	0.5731	0.3725747339741418	0.1231663359311818	0.7995980065885632	0.0833950541185411	0.0323820525365118	0.0598784289720246	0.0402515031608474	0.083925072780764
625.0	0.6094809304186533	0.1539432821384214	0.6277922558254962	0.1921572661307149	0.2760697667002446	0.5852471133113171	0.5727	0.3723680367972928	0.1230978629326552	0.7991537757181227	0.0833487208357889	0.0323640552691036	0.0598451249152123	0.0402291090691996	0.0838783975832414
625.5	0.6091424569716413	0.1538578148436382	0.6274434101152467	0.1920506150145331	0.2759164357784862	0.584922347443322	0.5724	0.3721615835116655	0.1230294710044828	0.7987100702329352	0.0833024423539658	0.0323460793000112	0.0598118603190929	0.0402067415238399	0.0838317776826638
626.0	0.6088043837416249	0.153772448559335	0.6270949772781806	0.1919440898832608	0.2757632861895349	0.5845979651031254	0.5721	0.3719553736837617	0.1229611600017993	0.7982668891957767	0.0832562185753044	0.0323281245912042	0.059778635113072	0.0401844004772428	0.0837852129801242
626.5	0.6084667100146434	0.1536871831054476	0.6267469565766721	0.1918376905124859	0.2756103176098176	0.5842739656078741	0.5718	0.37174940688109	0.122892929780079	0.7978242316716142	0.0832100494022659	0.0323101911047414	0.0597454492267206	0.0401620858819949	0.0837387033769483
627.0	0.6081294350784048	0.1536020183023327	0.6263993472748229	0.1917314166783192	0.2754575297165172	0.5839503482763064	0.5715	0.3715436826721636	0.1228247801951345	0.7973820967275974	0.0831639347375397	0.0322922788027701	0.0597123025897753	0.0401397976907941	0.0836922487746929
627.5	0.6077925582222815	0.1535169539707656	0.6260521486384587	0.1916252681573939	0.2753049221875714	0.583627112428747	0.5712	0.3713382006264971	0.122756711103116	0.7969404834330542	0.0831178744840418	0.0322743876475262	0.0596791951321372	0.0401175358564491	0.0836458490751453
628.0	0.6074560787373056	0.1534319899319401	0.6257053599351241	0.1915192447268633	0.2751524947016707	0.5833042573871037	0.5708	0.3711329603146038	0.12268872236051	0.796499390859484	0.0830718685449151	0.0322565176013339	0.0596461267838718	0.0400953003318795	0.0835995041803235
628.5	0.6071199959161638	0.1533471260074669	0.6253589804340762	0.1914133461643996	0.2750002469382553	0.5829817824748615	0.5705	0.370927961307993	0.1226208138241389	0.796058818080551	0.0830259168235284	0.0322386686266054	0.0596130974752084	0.0400730910701154	0.0835532139924744
629.0	0.6067843090531937	0.1532623620193722	0.6250130094062822	0.1913075722481929	0.2748481785775142	0.5826596870170802	0.5702	0.3707232031791671	0.1225529853511595	0.7956187641720798	0.0829800192234758	0.0322208406858405	0.0595801071365397	0.0400509080242968	0.0835069784140741
629.5	0.6064490174443777	0.1531776977900971	0.6246674461244126	0.191201922756949	0.2746962893003823	0.5823379703403875	0.5699	0.3705186855016191	0.1224852367990623	0.7951792282120471	0.0829341756485758	0.0322030337416267	0.0595471556984211	0.0400287511476736	0.0834607973478266
630.0	0.6061141203873404	0.1530931331424959	0.6243222898628379	0.1910963974698885	0.2745445787885386	0.5820166317729774	0.5696	0.3703144078498297	0.1224175680256708	0.7947402092805781	0.0828883860028713	0.0321852477566387	0.0595142430915709	0.0400066203936052	0.0834146706966637
630.5	0.6057796171813414	0.1530086678998351	0.623977539897622	0.1909909961667452	0.274393046724404	0.5816956706446029	0.5693	0.3701103697992643	0.12234997888914	0.7943017064599379	0.0828426501906284	0.032167482693638	0.0594813692468688	0.03998451571556	0.0833685983637438
631.0	0.6054455071272735	0.1529243018857924	0.6236331955065193	0.1908857186277646	0.2742416927911394	0.5813750862865743	0.5689	0.3699065709263707	0.122282469247956	0.7938637188345281	0.0827969681163359	0.0321497385154732	0.0594485340953564	0.0399624370671156	0.0833225802524518
631.5	0.6051117895276559	0.1528400349244556	0.623289255968969	0.1907805646337027	0.2740905166726433	0.581054878031753	0.5686	0.3697030108085761	0.1222150389609347	0.7934262454908787	0.0827513396847048	0.0321320151850793	0.0594157375682364	0.0399403844019577	0.083276616266398
632.0	0.604778463686631	0.1527558668403211	0.6229457205660905	0.190675533965824	0.27393951805355	0.5807350452145484	0.5683	0.3694996890242847	0.1221476878872212	0.7929892855176436	0.0827057648006678	0.0321143126654774	0.0593829795968718	0.0399183576738806	0.0832307063094177
632.5	0.6044455289099592	0.152671797458293	0.6226025885806786	0.190570626405901	0.2737886966192276	0.5804155871709125	0.568	0.3692966051528746	0.1220804158862886	0.7925528380055935	0.0826602433693783	0.032096630919775	0.0593502601127861	0.0398963568367864	0.0831848502855707
633.0	0.6041129845050145	0.1525878266036821	0.6222598592971992	0.190465841736212	0.2736380520557759	0.5800965032383365	0.5677	0.3690937587746952	0.1220132228179373	0.7921169020476115	0.08261477529621	0.032078969911165	0.0593175790476624	0.0398743818446849	0.0831390480991403
633.5	0.60378082978078	0.1525039541022042	0.6219175320017833	0.1903611797395398	0.2734875840500237	0.5797777927558462	0.5674	0.3688911494710646	0.1219461085422937	0.7916814767386849	0.0825693604867564	0.0320613296029263	0.0592849363333429	0.0398524326516931	0.083093299654633
634.0	0.6034490640478436	0.1524201797799798	0.6215756059822249	0.1902566401991709	0.273337292289528	0.5794594550639973	0.5671	0.3686887768242672	0.1218790729198098	0.7912465611759019	0.08252399884683	0.0320437099584226	0.0592523319018289	0.0398305092120352	0.0830476048567778
634.5	0.6031176866183932	0.1523365034635323	0.6212340805279732	0.1901522228988932	0.2731871764625709	0.5791414895048722	0.5668	0.3684866404175503	0.1218121158112619	0.7908121544584439	0.0824786902824617	0.0320261109411032	0.0592197656852799	0.039808611480042	0.0830019636105253
635.0	0.6027866968062124	0.152252924979787	0.6208929549301307	0.1900479276229954	0.273037236258158	0.5788238954220747	0.5665	0.3682847398351221	0.1217452370777501	0.7903782556875805	0.0824334346999003	0.032008532514502	0.0591872376160132	0.0397867394101508	0.0829563758210475
635.5	0.6024560939266762	0.1521694441560704	0.6205522284814465	0.189943754156265	0.2728874713660165	0.5785066721607258	0.5661	0.3680830746621489	0.1216784365806967	0.7899448639666632	0.0823882320056118	0.0319909746422374	0.0591547476265039	0.039764892956905	0.0829108413937369
636.0	0.6021258772967458	0.1520860608201085	0.6202119004763129	0.1898397022839873	0.2727378814765928	0.5781898190674606	0.5658	0.3678816444847521	0.1216117141818459	0.78951197840112	0.0823430821062788	0.0319734372880123	0.0591222956493839	0.0397430720749538	0.0828653602342061
636.5	0.6017960462349652	0.152002774800026	0.6198719702107603	0.1897357717919439	0.2725884662810508	0.5778733354904226	0.5655	0.3676804488900058	0.1215450697432629	0.7890795980984494	0.0822979849087999	0.0319559204156137	0.0590898816174418	0.039721276719052	0.0828199322482867
637.0	0.6014666000614564	0.1519195859243452	0.6195324369824532	0.1896319624664111	0.2724392254712698	0.577557220779261	0.5652	0.3674794874659345	0.1214785031273326	0.7886477221682148	0.0822529403202892	0.0319384239889127	0.0590575054636223	0.0396995068440596	0.0827745573420294
637.5	0.6011375380979143	0.1518364940219848	0.6191933000906844	0.1895282740941591	0.2722901587398424	0.577241474285125	0.5649	0.36727875980151	0.121412014196759	0.7882163497220381	0.0822079482480756	0.0319209479718636	0.0590251671210258	0.0396777624049415	0.0827292354217027
638.0	0.6008088596676037	0.1517534989222589	0.618854558836372	0.18942470646245	0.2721412657800729	0.5769260953606608	0.5646	0.3670782654866488	0.1213456028145642	0.7877854798735955	0.0821630085997022	0.0319034923285047	0.058992866522908	0.0396560433567673	0.082683966393793
638.5	0.6004805640953533	0.1516706004548755	0.6185162125220531	0.1893212593590367	0.2719925462859746	0.5766110833600069	0.5643	0.3668780041122098	0.1212792688440875	0.7873551117386094	0.0821181212829256	0.031886057022957	0.0589606036026795	0.0396343496547109	0.0826387501650031
639.0	0.6001526507075531	0.1515877984499362	0.6181782604518813	0.1892179325721616	0.2718439999522687	0.5762964376387903	0.564	0.3666779752699916	0.1212130121489847	0.7869252444348451	0.0820732862057157	0.0318686420194247	0.0589283782939053	0.0396126812540503	0.0825935866422524
639.5	0.5998251188321481	0.1515050927379344	0.6178407019316206	0.189114725890555	0.2716956264743814	0.575982157554122	0.5637	0.3664781785527295	0.1211468325932268	0.7864958770821037	0.0820285032762545	0.0318512472821948	0.0588961905303043	0.0395910381101672	0.082548475732676
640.0	0.5994979677986358	0.1514224831497543	0.617503536268641	0.1890116391034342	0.2715474255484427	0.5756682424645929	0.5634	0.3662786135540936	0.1210807300410998	0.7860670088022167	0.0819837724029361	0.0318338727756367	0.0588640402457491	0.0395694201785469	0.0825034173436239
640.5	0.599171196938061	0.1513399695166703	0.6171667627719151	0.1889086720005016	0.2713993968712841	0.5753546917302702	0.5631	0.3660792798686859	0.1210147043572031	0.7856386387190407	0.0819390934943657	0.031816518464202	0.0588319273742652	0.0395478274147778	0.0824584113826606
641.0	0.5988448055830106	0.1512575516703451	0.6168303807520122	0.1888058243719437	0.2712515401404367	0.5750415047126927	0.5627	0.3658801770920372	0.1209487554064488	0.7852107659584511	0.0818944664593593	0.0317991843124245	0.058799851850031	0.0395262597745511	0.0824134577575645
641.5	0.5985187930676114	0.1511752294428297	0.6164943895210955	0.1887030960084297	0.2711038550541291	0.5747286807748667	0.5624	0.3656813048206058	0.1208828830540614	0.7847833896483374	0.0818498912069428	0.0317818702849197	0.0587678136073769	0.0395047172136608	0.0823685563763274
642.0	0.5981931587275241	0.1510930026665611	0.6161587883929159	0.1886004867011101	0.2709563413112857	0.574416219281263	0.5621	0.3654826626517736	0.1208170871655762	0.7843565089185968	0.0818053676463517	0.0317645763463848	0.0587358125807855	0.0394831996880031	0.0823237071471536
642.5	0.59786790189994	0.1510108711743623	0.6158235766828087	0.1884979962416154	0.2708089986115247	0.574104119597811	0.5618	0.3652842501838444	0.1207513676068386	0.7839301229011288	0.0817608956870304	0.0317473024615981	0.0587038487048905	0.0394617071535763	0.0822789099784596
643.0	0.5975430219235756	0.1509288347994405	0.6154887537076889	0.1883956244220548	0.270661826655156	0.5737923810918969	0.5615	0.3650860670160411	0.1206857242440038	0.7835042307298303	0.0817164752386317	0.0317300485954195	0.0586719219144767	0.0394402395664802	0.0822341647788731
643.5	0.5972185181386701	0.1508468933753865	0.6151543187860468	0.1882933710350147	0.2705148251431795	0.5734810031323577	0.5612	0.3648881127485033	0.120620156943535	0.7830788315405893	0.0816721062110161	0.0317128147127893	0.0586400321444795	0.0394187968829164	0.0821894714572332
644.0	0.5968943898869792	0.1507650467361732	0.614820271237943	0.1881912358735578	0.270367993777283	0.5731699850894778	0.5609	0.3646903869822842	0.1205546655722034	0.782653924471279	0.0816277885142511	0.0316956007787289	0.0586081793299844	0.0393973790591875	0.082144829922589
644.5	0.5965706365117727	0.150683294716155	0.6144866103850057	0.1880892187312211	0.2702213322598405	0.5728593263349859	0.5606	0.3644928893193492	0.1204892499970868	0.7822295086617539	0.081583522058611	0.0316784067583398	0.0585763634062266	0.0393759860516971	0.0821002400841991
645.0	0.5962472573578289	0.1506016371500664	0.6141533355504241	0.1879873194020154	0.27007484029391	0.5725490262420498	0.5603	0.3642956193625722	0.1204239100855688	0.7818055832538423	0.0815393067545762	0.0316612326168039	0.0585445843085906	0.0393546178169492	0.0820557018515318
645.5	0.5959242517714312	0.1505200738730212	0.6138204460589457	0.1878855376804233	0.269928517583232	0.572239084185273	0.56	0.3640985767157341	0.1203586457053384	0.7813821473913429	0.0814951425128324	0.0316440783193833	0.05851284197261	0.0393332743115483	0.0820112151342635
646.0	0.5956016191003635	0.150438604720511	0.6134879412368714	0.1877838733613983	0.2697823638322271	0.5719294995406905	0.5597	0.3639017609835193	0.1202934567243886	0.7809592002200171	0.0814510292442702	0.0316269438314196	0.0584811363339665	0.0393119554921989	0.0819667798422786
646.5	0.5952793586939066	0.150357229528405	0.6131558204120512	0.1876823262403633	0.2696363787459945	0.5716202716857653	0.5594	0.3637051717715143	0.1202283430110159	0.7805367408875858	0.0814069668599845	0.0316098291183341	0.0584494673284902	0.0392906613157054	0.0819223958856692
647.0	0.5949574699028333	0.1502759481329479	0.6128240829138796	0.1875808961132095	0.2694905620303101	0.5713113999993837	0.5591	0.3635088086862044	0.1201633044338191	0.780114768543722	0.0813629552712741	0.0315927341456273	0.0584178348921587	0.0392693917389714	0.081878063174734
647.5	0.5946359520794048	0.1501947603707597	0.6124927280732922	0.1874795827762947	0.2693449133916242	0.5710028838618524	0.5588	0.3633126713349717	0.120098340861699	0.7796932823400472	0.0813189943896409	0.0315756588788791	0.0583862389610968	0.0392481467189999	0.0818337816199778
648.0	0.5943148045773665	0.1501136660788342	0.6121617552227604	0.1873783860264428	0.2691994325370605	0.5706947226548934	0.5585	0.3631167593260923	0.1200334521638571	0.7792722814301242	0.0812750841267893	0.0315586032837482	0.0583546794715762	0.039226926212893	0.0817895511321113
648.5	0.5939940267519437	0.1500326650945383	0.6118311636962872	0.1872773056609413	0.2690541191744131	0.5703869157616409	0.5582	0.3629210722687341	0.1199686382097948	0.7788517649694531	0.0812312243946259	0.0315415673259717	0.0583231563600149	0.0392057301778511	0.0817453716220503
649.0	0.5936736179598375	0.1499517572556105	0.6115009528294041	0.1871763414775414	0.2689089730121455	0.5700794625666373	0.5579	0.3627256097729542	0.1199038988693128	0.7784317321154653	0.0811874151052589	0.0315245509713657	0.0582916695629772	0.0391845585711733	0.0817012430009149
649.5	0.5933535775592212	0.1498709424001604	0.6111711219591657	0.1870754932744556	0.2687639937593887	0.5697723624558293	0.5576	0.3625303714496968	0.1198392340125104	0.778012182027519	0.0811436561709973	0.031507554185824	0.0582602190171726	0.0391634113502565	0.0816571651800293
650.0	0.5930339049097355	0.1497902203666674	0.6108416704241454	0.1869747608503571	0.2686191811259386	0.5694656148165637	0.5573	0.36233535691079	0.119774643509784	0.7775931138668922	0.0810999475043505	0.0314905769353189	0.0582288046594562	0.0391422884725958	0.0816131380709211
650.5	0.5927145993724849	0.1497095909939795	0.6105125975644321	0.1868741440043782	0.268474534822255	0.5691592190375837	0.557	0.3621405657689444	0.1197101272318269	0.7771745267967791	0.0810562890180277	0.0314736191859003	0.0581974264268275	0.0391211898957835	0.0815691615853206
651.0	0.5923956603100337	0.1496290541213128	0.6101839027216255	0.1867736425361092	0.2683300545594595	0.5688531745090257	0.5567	0.3619459976377498	0.1196456850496284	0.7767564199822837	0.0810126806249377	0.0314566809036957	0.0581660842564308	0.0391001155775096	0.0815252356351606
651.5	0.5920770870864013	0.14954860958825	0.6098555852388314	0.186673256245597	0.2681857400493335	0.5685474806224144	0.5564	0.3617516521316733	0.1195813168344726	0.7763387925904153	0.0809691222381876	0.03143976205491	0.058134778085554	0.0390790654755607	0.0814813601325752
652.0	0.5917588790670594	0.1494682572347396	0.6095276444606589	0.1865729849333441	0.2680415910043166	0.5682421367706596	0.5561	0.3615575288660568	0.1195170224579381	0.7759216437900829	0.0809256137710829	0.0314228626058253	0.0581035078516289	0.0390580395478205	0.0814375349899001
652.5	0.5914410356189267	0.1493879969010947	0.6092000797332142	0.1864728284003069	0.2678976071375045	0.5679371423480523	0.5558	0.3613636274571144	0.1194528017918968	0.7755049727520894	0.0808821551371268	0.0314059825228007	0.0580722734922303	0.0390370377522689	0.0813937601196711
653.0	0.5911235561103657	0.1493078284279926	0.6088728904040984	0.1863727864478949	0.2677537881626473	0.567632496750261	0.5555	0.3611699475219302	0.1193886547085131	0.7750887786491276	0.0808387462500196	0.031389121772272	0.0580410749450759	0.0390160600469822	0.0813500354346245
653.5	0.5908064399111786	0.1492277516564727	0.6085460758224028	0.1862728588779692	0.2676101337941483	0.5673281993743278	0.5552	0.3609764886784562	0.1193245810802435	0.7746730606557738	0.0807953870236579	0.0313722803207515	0.0580099121480258	0.0389951063901327	0.0813063608476956
654.0	0.5904896863926031	0.1491477664279368	0.6082196353387038	0.1861730454928414	0.2674666437470609	0.5670242496186644	0.5549	0.3607832505455093	0.1192605807798352	0.7742578179484838	0.0807520773721347	0.031355458134828	0.0579787850390819	0.0389741767399882	0.0812627362720189
654.5	0.5901732949273085	0.149067872584147	0.60789356830506	0.1860733460952721	0.267323317737088	0.5667206468830488	0.5546	0.3605902327427693	0.1191966536803258	0.7738430497055859	0.0807088172097382	0.0313386551811661	0.0579476935563881	0.0389532710549119	0.0812191616209273
655.0	0.589857264889392	0.1489880699672253	0.6075678740750077	0.1859737604884702	0.2671801554805798	0.5664173905686213	0.5543	0.3603974348907765	0.1191327996550422	0.7734287551072782	0.0806656064509515	0.0313218714265066	0.0579166376382292	0.0389323892933624	0.0811756368079513
655.5	0.5895415956543746	0.1489083584196527	0.6072425520035564	0.1858742884760911	0.2670371566945317	0.5661144800778806	0.554	0.3602048566109295	0.1190690185775999	0.7730149333356213	0.0806224450104524	0.031305106837666	0.057885617223031	0.038911531413893	0.0811321617468188
656.0	0.5892262865991967	0.1488287377842675	0.6069176014471852	0.1857749298622356	0.2668943210965831	0.5658119148146805	0.5537	0.3600124975254828	0.1190053103219022	0.7726015835745343	0.0805793328031122	0.031288361381536	0.0578546322493595	0.0388906973751516	0.0810887363514543
656.5	0.5889113371022152	0.1487492079042651	0.606593021763839	0.1856756844514489	0.2667516484050151	0.5655096941842258	0.5534	0.3598203572575438	0.1189416747621395	0.7721887050097892	0.0805362697439958	0.0312716350250839	0.057823682655921	0.0388698871358806	0.0810453605359786
657.0	0.5885967465431988	0.1486697686231969	0.6062688123129235	0.1855765520487193	0.266609138338749	0.5652078175930688	0.5531	0.3596284354310717	0.1188781117727882	0.7717762968290065	0.0804932557483607	0.0312549277353519	0.0577927683815614	0.0388491006549164	0.0810020342147082
657.5	0.5882825143033245	0.1485904197849688	0.6059449724553021	0.1854775324594769	0.2664667906173445	0.5649062844491054	0.5528	0.3594367316708744	0.1188146212286103	0.7713643582216492	0.0804502907316569	0.031238239479457	0.0577618893652658	0.0388283378911893	0.0809587573021544
658.0	0.5879686397651733	0.1485111612338407	0.6056215015532915	0.1853786254895925	0.2663246049609981	0.5646050941615716	0.5525	0.3592452456026059	0.1187512030046523	0.7709528883790181	0.0804073746095259	0.0312215702245911	0.0577310455461583	0.038807598803723	0.0809155297130233
658.5	0.5876551223127269	0.1484319928144254	0.6052983989706576	0.1852798309453761	0.2661825810905409	0.5643042461410399	0.5522	0.3590539768527648	0.1186878569762448	0.7705418864942469	0.0803645072978006	0.0312049199380203	0.0577002368635014	0.0387868833516349	0.080872351362215
659.0	0.5873419613313635	0.1483529143716877	0.6049756640726115	0.1851811486335761	0.2660407187274374	0.5640037397994155	0.5519	0.3588629250486917	0.118624583019001	0.7701313517622979	0.0803216887125044	0.0311882885870852	0.0576694632566958	0.038766191494135	0.0808292221648229
659.5	0.587029156207854	0.1482739257509431	0.604653296225806	0.1850825783613779	0.2658990175937833	0.5637035745499327	0.5516	0.3586720898185664	0.118561381008817	0.7697212833799547	0.080278918769851	0.0311716761392001	0.0576387246652798	0.0387455231905265	0.0807861420361335
660.0	0.5867167063303582	0.1481950267978575	0.6043312947983307	0.1849841199364026	0.2657574774123041	0.563403749807151	0.5513	0.3584814707914064	0.1184982508218698	0.7693116805458194	0.0802361973862438	0.0311550825618536	0.0576080210289293	0.0387248784002049	0.0807431108916256
660.5	0.5864046110884213	0.1481162173584455	0.6040096591597092	0.1848857731667062	0.2656160979063532	0.5631042649869523	0.5511	0.358291067597064	0.1184351923346175	0.7689025424603079	0.0801935244782751	0.0311385078226076	0.057577352287457	0.0387042570826582	0.0807001286469701
661.0	0.5860928698729693	0.1480374972790699	0.6036883886808939	0.1847875378607779	0.2654748787999102	0.562805119506536	0.5508	0.3581008798662246	0.1183722054237981	0.7684938683256418	0.080150899962726	0.0311219518890974	0.0575467183808123	0.0386836591974661	0.0806571952180291
661.5	0.585781482076306	0.1479588664064406	0.6033674827342635	0.1846894138275392	0.2653338198175791	0.5625063127844168	0.5505	0.3579109072304037	0.1183092899664288	0.7680856573458474	0.0801083237565656	0.0311054147290318	0.0575161192490807	0.0386630847043005	0.0806143105208553
662.0	0.5854704470921088	0.1478803245876138	0.6030469406936176	0.1845914008763427	0.2651929206845868	0.5622078442404196	0.5502	0.3577211493219453	0.1182464458398051	0.7676779087267479	0.0800657957769506	0.0310888963101924	0.0574855548324836	0.0386425335629245	0.0805714744716921
662.5	0.5851597643154254	0.1478018716699909	0.6027267619341737	0.1844934988169709	0.2650521811267811	0.5619097132956777	0.5499	0.3575316057740195	0.1181836729215004	0.7672706216759602	0.0800233159412248	0.0310723966004338	0.0574550250713781	0.0386220057331926	0.0805286869869724
663.0	0.5848494331426691	0.1477235075013173	0.6024069458325634	0.1843957074596349	0.2649116008706295	0.5616119193726277	0.5496	0.35734227622062	0.1181209710893646	0.7668637954028884	0.0799808841669184	0.0310559155676831	0.0574245299062561	0.0386015011750504	0.0804859479833186
663.5	0.5845394529716162	0.1476452319296822	0.6020874917668273	0.1842980266149735	0.2647711796432167	0.5613144618950062	0.5493	0.3571531602965621	0.1180583402215242	0.7664574291187207	0.0799385003717478	0.03103945317994	0.0573940692777443	0.0385810198485343	0.0804432573775415
664.0	0.5842298232014017	0.1475670448035168	0.6017683991164132	0.1842004560940519	0.2646309171722438	0.5610173402878476	0.549	0.3569642576374803	0.1179957801963807	0.7660515220364232	0.0798961644736149	0.0310230094052762	0.057363643126604	0.0385605617137709	0.0804006150866403
664.5	0.5839205432325151	0.1474889459715941	0.6014496672621702	0.1841029957083604	0.2644908131860258	0.5607205539774784	0.5487	0.3567755678798264	0.1179332908926105	0.7656460733707355	0.0798538763906064	0.0310065842118357	0.0573332513937302	0.0385401267309776	0.0803580210278019
665.0	0.5836116124667978	0.1474109352830274	0.6011312955863459	0.1840056452698134	0.2643508674134907	0.5604241023915155	0.5484	0.3565870906608666	0.1178708721891636	0.7652410823381656	0.0798116360409938	0.030990177567834	0.0573028940201515	0.0385197148604613	0.0803154751184004
665.5	0.5833030303074385	0.1473330125872697	0.6008132834725827	0.1839084045907482	0.2642110795841771	0.5601279849588618	0.5481	0.3563988256186805	0.1178085239652633	0.7648365481569858	0.0797694433432325	0.0309737894415587	0.0572725709470301	0.038499326062619	0.0802729772759965
666.0	0.5829947961589698	0.1472551777341126	0.6004956303059132	0.1838112734839238	0.2640714494282329	0.5598322011097031	0.5478	0.3562107723921575	0.1177462461004054	0.7644324700472265	0.0797272982159614	0.0309574198013684	0.0572422821156608	0.0384789602979371	0.0802305274183371
666.5	0.5826869094272649	0.1471774305736857	0.6001783354727573	0.1837142517625199	0.2639319766764139	0.5595367502755038	0.5476	0.3560229306209955	0.1176840384743569	0.7640288472306733	0.0796852005780024	0.0309410686156933	0.0572120274674711	0.0384586175269914	0.0801881254633546
667.0	0.5823793695195331	0.1470997709564551	0.5998613983609175	0.1836173392401357	0.2637926610600815	0.5592416318890047	0.5473	0.3558352999456984	0.1176219009671561	0.7636256789308609	0.0796431503483598	0.0309247358530344	0.0571818069440204	0.0384382977104467	0.0801457713291667
667.5	0.5820721758443168	0.1470221987332229	0.5995448183595756	0.1835205357307884	0.2636535023112012	0.5589468453842183	0.547	0.3556478800075741	0.1175598334591112	0.7632229643730677	0.0796011474462201	0.0309084214819637	0.0571516204870001	0.0384180008090565	0.0801034649340756
668.0	0.5817653278114878	0.1469447137551265	0.5992285948592891	0.1834238410489126	0.2635145001623417	0.5586523901964265	0.5467	0.3554606704487319	0.1174978358307999	0.762820702784313	0.0795591917909513	0.0308921254711238	0.0571214680382331	0.038397726783663	0.0800612061965678
668.5	0.5814588248322436	0.1468673158736369	0.5989127272519871	0.1833272550093591	0.2633756543466722	0.558358265762176	0.5464	0.355273670912081	0.1174359079630684	0.7624188933933507	0.0795172833021022	0.0308758477892279	0.0570913495396733	0.0383774755951965	0.0800189950353132
669.0	0.5811526663191037	0.1467900049405587	0.5985972149309666	0.1832307774273933	0.2632369645979614	0.5580644715192753	0.5461	0.3550868810413279	0.117374049737031	0.7620175354306651	0.0794754218994023	0.0308595884050594	0.0570612649334051	0.0383572472046756	0.0799768313691649
669.5	0.5808468516859059	0.1467127808080284	0.5982820572908888	0.1831344081186945	0.2630984306505758	0.5577710069067923	0.5458	0.3549003004809741	0.1173122610340693	0.7616166281284665	0.0794336075027611	0.0308433472874717	0.0570312141616437	0.0383370415732067	0.0799347151171587
670.0	0.5805413803478029	0.1466356433285143	0.5979672537277755	0.1830381468993547	0.2629600522394776	0.5574778713650486	0.5455	0.3547139288763145	0.117250541735831	0.7612161707206857	0.0793918400322677	0.0308271244053882	0.057001197166734	0.0383168586619835	0.0798926461985122
670.5	0.5802362517212587	0.1465585923548147	0.5976528036390047	0.1829419935858773	0.2628218291002237	0.5571850643356185	0.5453	0.3545277658734344	0.1171888917242298	0.7608161624429697	0.07935011940819	0.0308109197278021	0.0569712138911505	0.0382966984322874	0.0798506245326249
671.0	0.5799314652240452	0.1464816277400578	0.5973387064233087	0.1828459479951762	0.262683760968964	0.5568925852613243	0.545	0.3543418111192087	0.1171273108814444	0.7604166025326778	0.0793084455509749	0.030794733223776	0.0569412642774972	0.0382765608454867	0.0798086500390774
671.5	0.5796270202752379	0.1464047493377003	0.5970249614807676	0.1827500099445747	0.2625458475824392	0.5566004335862328	0.5447	0.354156064261298	0.1170657990899176	0.7600174902288754	0.0792668183812468	0.0307785648624418	0.056911348268507	0.0382564458630366	0.0797667226376308
672.0	0.5793229162952136	0.1463279570015267	0.596711568212808	0.182654179251804	0.26240808867798	0.5563086087556527	0.5444	0.3539705249481482	0.117004356232356	0.759618824772331	0.0792252378198083	0.0307624146130006	0.0568814658070411	0.038236353446479	0.0797248422482263
672.5	0.5790191527056456	0.1462512505856484	0.5963985260221989	0.1825584557350026	0.2622704839935047	0.5560171102161308	0.5441	0.3537851928289873	0.1169429821917289	0.7592206054055101	0.0791837037876387	0.0307462824447225	0.0568516168360894	0.0382162835574421	0.0796830087909849
673.0	0.5787157289295008	0.1461746299445028	0.5960858343130466	0.1824628392127151	0.2621330332675183	0.5557259374154482	0.5438	0.3536000675538236	0.1168816768512679	0.7588228313725714	0.079142216205894	0.0307301683269462	0.0568218012987693	0.0381962361576403	0.0796412221862065
673.5	0.5784126443910362	0.1460980949328523	0.5957734924907928	0.1823673295038906	0.2619957362391104	0.5554350898026179	0.5435	0.3534151487734436	0.1168204400944656	0.7584255019193622	0.0791007749959065	0.0307140722290792	0.056792019138326	0.0381762112088739	0.0795994823543699
674.0	0.5781098985157953	0.1460216454057838	0.5954614999622101	0.1822719264278823	0.2618585926479539	0.5551445668278812	0.5433	0.3532304361394101	0.1167592718050758	0.758028616293414	0.0790593800791841	0.0306979941205973	0.0567622702981316	0.0381562086730289	0.0795577892161318
674.5	0.5778074907306044	0.1459452812187073	0.5951498561353983	0.182176629804446	0.2617216022343033	0.5548543679427032	0.543	0.3530459293040597	0.1166981718671121	0.757632173743937	0.0790180313774097	0.0306819339710444	0.0567325547216854	0.0381362285120767	0.0795161426923269
675.0	0.5775054204635697	0.1458690022273553	0.5948385604197812	0.1820814394537389	0.261584764738993	0.5545644925997716	0.5427	0.352861627920501	0.1166371401648472	0.7572361735218165	0.0789767288124412	0.0306658917500326	0.0567028723526128	0.038116270688074	0.0794745427039667
675.5	0.577203687144073	0.1457928082877819	0.594527612226103	0.181986355196319	0.2614480799034361	0.5542749402529915	0.5424	0.3526775316426125	0.1165761765828127	0.7568406148796079	0.0789354723063106	0.0306498674272416	0.0566732231346656	0.0380963351631624	0.0794329891722398
676.0	0.5769022902027688	0.1457166992563621	0.5942170109664239	0.1818913768531436	0.2613115474696225	0.5539857103574831	0.5421	0.3524936401250405	0.1165152810057979	0.7564454970715322	0.0788942617812238	0.030633860972419	0.0566436070117214	0.0380764218995684	0.0793914820185107
676.5	0.5766012290715811	0.1456406749897905	0.5939067560541177	0.1817965042455683	0.2611751671801174	0.5536968023695783	0.5418	0.3523099530231969	0.1164544533188492	0.7560508193534721	0.0788530971595598	0.0306178723553798	0.0566140239277832	0.0380565308596027	0.07935002116432
677.0	0.576300503183699	0.1455647353450808	0.5935968469038672	0.1817017371953461	0.2610389387780596	0.5534082157468169	0.5416	0.3521264699932573	0.1163936934072696	0.7556565809829663	0.0788119783638705	0.0306019015460062	0.0565844738269792	0.0380366620056607	0.0793086065313831
677.5	0.576000111973574	0.1454888801795649	0.5932872829316614	0.1816070755246259	0.2609028620071605	0.5531199499479443	0.5413	0.351943190692159	0.116333001156618	0.755262781219206	0.0787709053168803	0.0305859485142476	0.0565549566535621	0.0380168153002216	0.0792672380415906
678.0	0.5757000548769168	0.1454131093508918	0.5929780635547918	0.1815125190559521	0.2607669366117017	0.5528320044329071	0.541	0.3517601147775988	0.116272376452708	0.75486941932303	0.0787298779414854	0.0305700132301202	0.0565254723519094	0.0379969907058484	0.0792259156170073
678.5	0.5754003313306931	0.1453374227170271	0.592669188191848	0.1814180676122628	0.2606311623365343	0.552544378662851	0.5407	0.3515772419080309	0.116211819181608	0.7544764945569205	0.0786888961607533	0.030554095663707	0.0564960208665225	0.0379771881851878	0.0791846391798716
679.0	0.5751009407731209	0.1452618201362518	0.5923606562627156	0.1813237210168894	0.2604955389270768	0.5522570721001165	0.5404	0.3513945717426653	0.1161513292296398	0.7540840061849985	0.0786479598979227	0.0305381957851576	0.0564666021420266	0.03795740770097	0.0791434086525958
679.5	0.5748018826436665	0.1451863014671616	0.5920524671885715	0.1812294790935551	0.2603600661293135	0.5519700842082366	0.5401	0.3512121039414651	0.1160909064833785	0.7536919534730189	0.0786070690764027	0.030522313564688	0.0564372161231703	0.037937649216008	0.0791022239577644
680.0	0.5745031563830416	0.1451108665686662	0.591744620391881	0.1811353416663739	0.2602247436897937	0.5516834144519328	0.5399	0.3510298381651449	0.1160305508296512	0.7533003356883674	0.0785662236197725	0.0305064489725803	0.0564078627548254	0.0379179126931981	0.079061085018135
680.5	0.5742047614332002	0.1450355152999881	0.5914371152963945	0.1810413085598497	0.2600895713556293	0.5513970622971127	0.5396	0.3508477740751691	0.115970262155537	0.7529091521000549	0.0785254234517807	0.0304906019791827	0.0563785419819864	0.0378981980955191	0.0790199917566367
681.0	0.5739066972373341	0.1449602475206621	0.5911299513271432	0.1809473795988752	0.2599545488744937	0.551111027210866	0.5393	0.350665911333749	0.1159100403483657	0.7525184019787132	0.0784846684963452	0.0304747725549091	0.0563492537497701	0.0378785053860322	0.0789789440963703
681.5	0.5736089632398705	0.1448850630905343	0.5908231279104359	0.1808535546087306	0.2598196759946203	0.5508253086614618	0.539	0.3504842496038416	0.1158498852957173	0.7521280845965912	0.0784439586775526	0.0304589606702392	0.0563199980034156	0.037858834527881	0.0789379419606076
682.0	0.5733115588864691	0.1448099618697612	0.5905166444738565	0.1807598334150832	0.259684952464801	0.5505399061183457	0.5387	0.3503027885491472	0.1157897968854218	0.7517381992275501	0.0784032939196577	0.0304431662957183	0.0562907746882836	0.0378391854842911	0.078896985272791
682.5	0.5730144836240171	0.144734943718809	0.5902105004462592	0.1806662158439856	0.2595503780343844	0.5502548190521355	0.5385	0.3501215278341076	0.1157297750055578	0.7513487451470593	0.0783626741470828	0.0304273894019566	0.0562615837498563	0.0378195582185698	0.0788560739565328
683.0	0.5727177369006277	0.1446600084984526	0.5899046952577661	0.180572701721875	0.2594159524532746	0.5499700469346195	0.5382	0.349940467123904	0.1156698195444522	0.7509597216321916	0.0783220992844179	0.0304116299596299	0.056232425133737	0.0377999526941061	0.0788152079356152
683.5	0.5724213181656354	0.144585156069775	0.5895992283397626	0.1804792908755723	0.2592816754719295	0.5496855892387521	0.5379	0.3497596060844548	0.1156099303906796	0.7505711279616196	0.0782815692564196	0.0303958879394787	0.0562032987856497	0.0377803688743702	0.0787743871339894
684.0	0.5721252268695939	0.1445103862941664	0.5892940991248955	0.1803859831322809	0.2591475468413598	0.5494014454386519	0.5376	0.3495789443824146	0.1155501074330614	0.7501829634156114	0.078241083988011	0.0303801633123082	0.056174204651439	0.0377608067229136	0.0787336114757755
684.5	0.5718294624642715	0.144435699033323	0.5889893070470684	0.1802927783195857	0.2590135663131266	0.5491176150095973	0.5374	0.3493984816851707	0.1154903505606654	0.7497952272760248	0.0782006434042812	0.0303644560489885	0.0561451426770694	0.0377412662033687	0.0786928808852616
685.0	0.5715340244026492	0.1443610941492468	0.5886848515414386	0.1801996762654519	0.2588797336393408	0.5488340974280242	0.5371	0.3492182176608425	0.1154306596628048	0.7494079188263051	0.0781602474304847	0.0303487661204539	0.0561161128086254	0.0377217472794484	0.0786521952869038
685.5	0.5712389121389163	0.1442865715042443	0.5883807320444141	0.1801066767982245	0.258746048572661	0.5485508921715225	0.5368	0.3490381519782786	0.1153710346290377	0.7490210373514793	0.0781198959920412	0.030333093497703	0.0560871149923108	0.0377022499149463	0.0786115546053257
686.0	0.5709441251284681	0.144212130960926	0.5880769479936497	0.1800137797466267	0.2586125108662925	0.5482679987188337	0.5365	0.3488582843070556	0.1153114753491668	0.7486345821381528	0.0780795890145349	0.0303174381517985	0.0560581491744488	0.0376827740737362	0.0785709587653174
686.5	0.5706496628279016	0.1441377723822052	0.5877734988280441	0.1799209849397592	0.2584791202739854	0.5479854165498468	0.5362	0.3486786143174756	0.115251981713238	0.7482485524745048	0.0780393264237143	0.030301800053867	0.0560292153014811	0.0376633197197719	0.0785304076918358
687.0	0.5703555246950134	0.1440634956312977	0.587470383987736	0.1798282922070989	0.2583458765500336	0.5477031451455958	0.536	0.3484991416805646	0.1151925536115403	0.7478629476502837	0.0779991081454915	0.0302861791750988	0.0560003133199682	0.0376438868170871	0.0784899013100037
687.5	0.5700617101887954	0.1439893005717204	0.5871676029141011	0.1797357013784985	0.2582127794492729	0.5474211839882567	0.5357	0.3483198660680703	0.1151331909346051	0.7474777669568033	0.077958934105942	0.030270575486748	0.0559714431765885	0.037624475329795	0.0784494395451095
688.0	0.5697682187694324	0.1439151870672912	0.5868651550497493	0.1796432122841847	0.2580798287270796	0.5471395325611441	0.5354	0.3481407871524604	0.1150738935732053	0.7470930096869389	0.0779188042313042	0.0302549889601318	0.0559426048181384	0.0376050852220882	0.0784090223226064
688.5	0.5694750498982984	0.1438411549821272	0.58656303983852	0.179550824754758	0.2579470241393694	0.5468581903487085	0.5351	0.3479619046069206	0.1150146614183547	0.7467086751351221	0.0778787184479788	0.0302394195666307	0.055913798191532	0.0375857164582387	0.0783686495681128
689.0	0.569182203037954	0.1437672041806451	0.5862612567254799	0.1794585386211907	0.2578143654425955	0.5465771568365331	0.5349	0.3477832181053527	0.1149554943613077	0.7463247625973377	0.0778386766825285	0.0302238672776884	0.0558850232438004	0.0375663690025972	0.0783283212074108
689.5	0.5688896776521423	0.1436933345275594	0.5859598051569198	0.1793663537148271	0.2576818523937477	0.5462964315113306	0.5346	0.3476047273223724	0.1148963922935582	0.7459412713711192	0.0777986788616778	0.0302083320648114	0.0558562799220916	0.0375470428195932	0.0782880371664467
690.0	0.5685974732057865	0.1436195458878821	0.5856586845803501	0.1792742698673816	0.2575494847503502	0.5460160138609403	0.5343	0.3474264319333083	0.1148373551068392	0.7455582007555438	0.0777587249123119	0.0301928138995687	0.0558275681736705	0.0375277378737349	0.0782477973713299
690.5	0.5683055891649864	0.1435458381269217	0.5853578944444991	0.179182286910938	0.2574172622704609	0.5457359033743256	0.534	0.3472483316141986	0.114778382693122	0.74517555005123	0.0777188147614771	0.0301773127535923	0.055798887945918	0.0375084541296087	0.0782076017483326
691.0	0.5680140249970156	0.1434722111102828	0.5850574341993084	0.1790904046779485	0.2572851847126696	0.5454560995415704	0.5338	0.3470704260417908	0.1147194749446159	0.7447933185603319	0.0776789483363798	0.0301618285985763	0.0557702391863309	0.0374891915518791	0.0781674502238898
691.5	0.5677227801703176	0.1433986647038646	0.5847573032959305	0.1789986230012329	0.2571532518360965	0.5451766018538756	0.5335	0.3468927148935381	0.1146606317537671	0.7444115055865355	0.077639125564386	0.0301463614062769	0.055741621842522	0.0374699501052886	0.0781273427245982
692.0	0.5674318541545034	0.1433251987738606	0.5844575011867248	0.1789069417139773	0.2570214634003911	0.5448974098035575	0.5332	0.3467151978475992	0.1146018530132584	0.744030110435055	0.0775993463730215	0.0301309111485127	0.0557130358622192	0.0374507297546573	0.0780872791772162
692.5	0.567141246420348	0.143251813186758	0.5841580273252551	0.1788153606497333	0.2568898191657305	0.5446185228840437	0.5329	0.3465378745828352	0.1145431386160084	0.7436491324126285	0.0775596106899707	0.0301154777971638	0.0556844811932654	0.0374315304648829	0.0780472595086634
693.0	0.5668509564397874	0.1431785078093364	0.5838588811662863	0.1787238796424171	0.2567583188928181	0.5443399405898706	0.5327	0.3463607447788083	0.1144844884551709	0.7432685708275139	0.0775199184430769	0.0301000613241723	0.0556559577836184	0.0374123522009402	0.0780072836460201
693.5	0.5665609836859157	0.1431052825086672	0.5835600621657804	0.1786324985263082	0.256626962342882	0.5440616624166804	0.5324	0.3461838081157799	0.1144259024241343	0.7428884249894846	0.0774802695603412	0.0300846617015417	0.0556274655813503	0.0373931949278813	0.0779673515165267
694.0	0.5662713276329815	0.1430321371521131	0.583261569780894	0.1785412171360489	0.2564957492776742	0.5437836878612182	0.5321	0.3460070642747087	0.1143673804165211	0.742508694209826	0.0774406639699227	0.030069278901337	0.0555990045346474	0.037374058610835	0.0779274630475837
694.5	0.565981987756385	0.1429590716073269	0.582963403469975	0.1784500353066428	0.2563646794594683	0.5435060164213287	0.5319	0.3458305129372485	0.1143089223261869	0.7421293778013307	0.0774011016001376	0.0300539128956842	0.0555705745918097	0.0373549432150068	0.077887618166751
695.0	0.5656929635326755	0.142886085742251	0.5826655626925591	0.1783589528734546	0.2562337526510589	0.5432286475959538	0.5316	0.3456541537857471	0.1142505280472202	0.7417504750782954	0.077361582379459	0.0300385636567707	0.0555421757012507	0.0373358487056786	0.0778478168017472
695.5	0.5654042544395474	0.1428131794251166	0.5823680469093672	0.178267969672208	0.2561029686157595	0.5429515808851293	0.5313	0.3454779865032436	0.1141921974739414	0.7413719853565158	0.0773221062365163	0.0300232311568445	0.0555138078114973	0.0373167750482087	0.0778080588804499
696.0	0.5651158599558377	0.1427403525244429	0.5820708555823013	0.1781770855389861	0.255972327117402	0.542674815789982	0.531	0.3453020107734672	0.1141339305009025	0.7409939079532838	0.0772826731000953	0.0300079153682144	0.055485470871189	0.0372977222080313	0.0777683443308946
696.5	0.564827779561523	0.1426676049090361	0.5817739881744424	0.1780863003102291	0.2558418279203343	0.5423983518127271	0.5308	0.3451262262808353	0.1140757270228864	0.7406162421873824	0.077243282899137	0.0299926162632499	0.0554571648290781	0.0372786901506564	0.0777286730812745
697.0	0.5645400127377157	0.142594936447989	0.5814774441500465	0.1779956138227346	0.2557114707894198	0.542122188456665	0.5305	0.3449506327104513	0.1140175869349061	0.7402389873790828	0.0772039355627378	0.0299773338143807	0.0554288896340291	0.0372596788416699	0.0776890450599402
697.5	0.5642525589666628	0.1425223470106802	0.5811812229745422	0.1779050259136555	0.2555812554900356	0.5418463252261788	0.5302	0.3447752297481032	0.1139595101322042	0.7398621428501393	0.0771646310201488	0.029962067994097	0.0554006452350184	0.0372406882467327	0.0776494601953992
698.0	0.56396541773174	0.1424498364667731	0.5808853241145268	0.1778145364205	0.2554511817880707	0.5415707616267303	0.53	0.3446000170802615	0.1139014965102523	0.7394857079237859	0.0771253692007756	0.0299468187749488	0.0553724315811343	0.0372217183315814	0.0776099184163152
698.5	0.5636785885174518	0.1423774046862152	0.5805897470377633	0.17772414518113	0.2553212494499259	0.5412954971648593	0.5297	0.3444249943940776	0.1138435459647505	0.7391096819247329	0.0770861500341777	0.0299315861295462	0.0553442486215764	0.0372027690620272	0.0775704196515083
699.0	0.563392070809426	0.1423050515392374	0.5802944912131782	0.1776338520337605	0.255191458242511	0.5410205313481781	0.5294	0.3442501613773818	0.1137856583916266	0.7387340641791619	0.077046973450068	0.0299163700305591	0.0553160963056553	0.0371838404039564	0.077530963829954
699.5	0.5631058640944122	0.1422327768963535	0.5799995561108572	0.1775436568169587	0.2550618079332445	0.5407458636853708	0.5292	0.3440755177186817	0.1137278336870355	0.7383588540147227	0.0770078393783126	0.0299011704507168	0.0552879745827924	0.0371649323233299	0.0774915508807831
700.0	0.5628199678602782	0.1421605806283589	0.5797049412020427	0.1774535593696427	0.2549322982900516	0.5404714936861892	0.5289	0.3439010631071602	0.1136700717473588	0.737984050760529	0.0769687477489306	0.0298859873628084	0.0552598834025197	0.0371460447861829	0.077452180733281
700.5	0.5625343815960072	0.1420884626063304	0.5794106459591307	0.1773635595310811	0.2548029290813631	0.5401974208614507	0.5286	0.343726797232674	0.1136123724692039	0.7376096537471544	0.076929698492093	0.0298708207396818	0.0552318227144794	0.0371271777586249	0.0774128533168877
701.0	0.5622491047916948	0.1420164227016249	0.5791166698556678	0.1772736571408915	0.2546737000761142	0.5399236447230352	0.5284	0.3435527197857517	0.1135547357494037	0.7372356623066294	0.076890691538123	0.0298556705542445	0.0552037924684234	0.0371083312068395	0.0773735685611972
701.5	0.5619641369385461	0.1419444607858794	0.5788230123663477	0.17718385203904	0.2545446110437429	0.5396501647838817	0.5281	0.3433788304575917	0.1134971614850158	0.7368620757724362	0.0768517268174952	0.0298405367794628	0.0551757926142136	0.0370895050970839	0.0773343263959568
702.0	0.5616794775288725	0.1418725767310094	0.5785296729670083	0.1770941440658401	0.2544156617541886	0.5393769805579868	0.5278	0.343205128940061	0.1134396495733219	0.736488893479506	0.0768128042608354	0.0298254193883616	0.0551478231018208	0.0370706993956892	0.0772951267510671
702.5	0.561395126056089	0.1418007704092088	0.5782366511346293	0.1770045330619517	0.2542868519778914	0.5391040915604006	0.5275	0.3430316149256928	0.1133821999118272	0.7361161147642139	0.07677392379892	0.0298103183540247	0.0551198838813251	0.0370519140690598	0.0772559695565815
703.0	0.5611110820147114	0.1417290416929489	0.5779439463473285	0.1769150188683807	0.2541581814857898	0.5388314973072247	0.5273	0.3428582881076856	0.1133248123982603	0.735743738964377	0.0767350853626758	0.0297952336495945	0.0550919749029152	0.0370331490836733	0.0772168547427056
703.5	0.5608273449003528	0.1416573904549776	0.5776515580843581	0.176825601326477	0.25402965004932	0.5385591973156088	0.527	0.3426851481799005	0.1132674869305714	0.7353717654192482	0.0766962888831794	0.0297801652482714	0.0550640961168883	0.0370144044060805	0.0771777822397969
704.0	0.5605439142097215	0.141585816568319	0.5773594858261039	0.176736280277935	0.2539012574404147	0.5382871911037489	0.5267	0.3425121948368603	0.1132102234069332	0.7350001934695147	0.0766575342916571	0.0297651131233144	0.0550362474736497	0.0369956800029049	0.0771387519783645
704.5	0.5602607894406174	0.1415143199062722	0.5770677290540795	0.1766470555647913	0.2537730034315012	0.5380154781908836	0.5265	0.3423394277737468	0.1131530217257393	0.7346290224572921	0.0766188215194842	0.0297500772480402	0.0550084289237128	0.0369769758408427	0.0770997638890687
705.0	0.5599779700919294	0.1414429003424109	0.5767762872509257	0.176557927029425	0.2536448877955006	0.5377440580972915	0.5262	0.3421668466864002	0.1130958817856037	0.7342582517261224	0.0765801504981847	0.0297350575958235	0.0549806404176984	0.0369582918866626	0.0770608179027203
705.5	0.5596954556636328	0.1413715577505827	0.5764851599004057	0.1764688945145557	0.2535169103058264	0.537472930344289	0.526	0.3419944512713165	0.1130388034853608	0.7338878806209689	0.076541521159431	0.0297200541400969	0.0549528819063344	0.0369396281072054	0.0770219139502806
706.0	0.5594132456567854	0.1413002920049081	0.5761943464874034	0.1763799578632436	0.2533890707363828	0.537202094454227	0.5257	0.341822241225646	0.1129817867240642	0.7335179084882132	0.0765029334350434	0.0297050668543503	0.0549251533404561	0.0369209844693843	0.0769830519628607
706.5	0.5591313395735262	0.14122910297978	0.5759038464979198	0.176291116918888	0.2532613688615641	0.5369315499504884	0.5254	0.3416502162471917	0.1129248314009863	0.7331483346756514	0.0764643872569896	0.0296900957121311	0.0548974546710054	0.0369023609401841	0.0769442318717212
707.0	0.5588497369170713	0.141157990549863	0.5756136594190702	0.1762023715252264	0.2531338044562528	0.5366612963574853	0.5252	0.3414783760344078	0.112867937415618	0.7327791585324899	0.0764258825573848	0.0296751406870442	0.0548697858490304	0.0368837574866615	0.0769054536082719
707.5	0.558568437191711	0.1410869545900923	0.5753237847390807	0.1761137215263338	0.2530063772958183	0.5363913332006562	0.5249	0.3413067202863972	0.1128111046676677	0.7324103794093421	0.0763874192684907	0.0296602017527513	0.0548421468256856	0.0368651740759443	0.0768667171040713
708.0	0.5582874399028082	0.1410159949756736	0.5750342219472867	0.176025166766622	0.2528790871561163	0.5361216600064637	0.5246	0.3411352487029107	0.112754333057061	0.7320419966582241	0.0763489973227154	0.0296452788829713	0.0548145375522314	0.0368466106752322	0.0768280222908261
708.5	0.5580067445567939	0.1409451115820821	0.5747449705341281	0.1759367070908382	0.2527519338134866	0.5358522763023912	0.5244	0.3409639609843448	0.1126976224839399	0.7316740096325522	0.0763106166526131	0.0296303720514798	0.0547869579800337	0.0368280672517956	0.0767893691003912
709.0	0.5577263506611659	0.1408743042850613	0.5744560299911478	0.1758483423440645	0.2526249170447526	0.5355831816169406	0.5241	0.34079285683174	0.1126409728486625	0.7313064176871381	0.0762722771908834	0.0296154812321091	0.0547594080605638	0.0368095437729759	0.0767507574647687
709.5	0.5574462577244851	0.1408035729606233	0.5741673998109879	0.1757600723717168	0.2524980366272194	0.53531437547963	0.5238	0.3406219359467795	0.1125843840518023	0.730939220178185	0.0762339788703715	0.029600606398748	0.0547318877453979	0.0367910402061854	0.0767121873161081
710.0	0.5571664652563729	0.1407329174850473	0.5738790794873875	0.1756718970195444	0.252371292338673	0.5350458574209899	0.5236	0.340451198031787	0.1125278559941476	0.7305724164632856	0.0761957216240669	0.0295857475253419	0.054704396986217	0.0367725565189068	0.0766736585867055
710.5	0.556886972767508	0.1406623377348791	0.5735910685151792	0.1755838161336281	0.2522446839573788	0.5347776269725614	0.5233	0.3402806427897252	0.1124713885767008	0.7302060059014159	0.0761575053851041	0.0295709045858919	0.0546769357348067	0.0367540926786932	0.0766351712090036
711.0	0.5566077797696249	0.1405918335869304	0.5733033663902868	0.1754958295603806	0.2521182112620804	0.5345096836668937	0.5231	0.3401102699241944	0.1124149817006783	0.7298399878529344	0.0761193300867613	0.0295560775544558	0.0546495039430568	0.036735648653168	0.0765967251155908
711.5	0.5563288857755091	0.1405214049182783	0.5730159726097213	0.1754079371465447	0.2519918740319982	0.5342420270375404	0.5228	0.3399400791394306	0.1123586352675093	0.7294743616795757	0.0760811956624605	0.0295412664051468	0.0546221015629608	0.0367172244100244	0.0765583202392011
712.0	0.5560502902989966	0.1404510516062644	0.5727288866715797	0.1753201387391928	0.2518656720468282	0.5339746566190584	0.5225	0.3397700701403038	0.1123023491788357	0.7291091267444493	0.0760431020457672	0.0295264711121342	0.0545947285466161	0.0366988199170255	0.0765199565127141
712.5	0.555771992854969	0.1403807735284939	0.5724421080750409	0.1752324341857259	0.2517396050867411	0.5337075719470039	0.5223	0.3396002426323163	0.1122461233365114	0.7287442824120343	0.0760050491703895	0.0295116916496428	0.0545673848462234	0.0366804351420041	0.0764816338691537
713.0	0.5554939929593524	0.1403105705628355	0.572155636320363	0.1751448233338728	0.2516136729323804	0.5334407725579303	0.522	0.3394305963216013	0.1121899576426019	0.7283798280481764	0.0759670369701783	0.0294969279919529	0.0545400704140865	0.0366620700528625	0.0764433522416886
713.5	0.5552162901291136	0.1402404425874201	0.5718694709088803	0.1750573060316894	0.2514878753648618	0.5331742579893854	0.5217	0.3392611309149206	0.1121338519993832	0.7280157630200841	0.0759290653791266	0.0294821801134001	0.054512785202612	0.0366437246175719	0.0764051115636314
714.0	0.5549388838822576	0.1401703894806404	0.5715836113430017	0.1749698821275576	0.2513622121657713	0.5329080277799096	0.5215	0.3390918461196643	0.1120778063093419	0.7276520866963258	0.0758911343313692	0.0294674479883753	0.054485529164309	0.0366253988041729	0.0763669117684385
714.5	0.5546617737378259	0.1401004111211502	0.5712980571262063	0.1748825514701845	0.2512366831171648	0.5326420814690321	0.5212	0.3389227416438478	0.1120218204751744	0.7272887984468254	0.0758532437611825	0.0294527315913244	0.0544583022517892	0.036607092580775	0.0763287527897094
715.0	0.5543849592158916	0.1400305073878638	0.571012807763041	0.1747953139086016	0.2511112880015658	0.532376418597269	0.521	0.3387538171961106	0.111965894399786	0.726925897642859	0.0758153936029837	0.0294380308967481	0.0544311044177658	0.0365888059155562	0.0762906345611868
715.5	0.554108439837559	0.139960678159955	0.5707278627591185	0.1747081692921638	0.2509860266019654	0.5321110387061209	0.5207	0.3385850724857147	0.1119100279862911	0.7265633836570514	0.075777583791331	0.0294233458792021	0.0544039356150544	0.0365705387767633	0.0762525570167557
716.0	0.5538322151249592	0.1398909233168568	0.5704432216211135	0.174621117470549	0.25086089870182	0.5318459413380694	0.5204	0.3384165072225435	0.111854221138012	0.7262012558633727	0.0757398142609226	0.0294086765132963	0.0543767957965715	0.0365522911327111	0.0762145200904433
716.5	0.5535562846012484	0.1398212427382604	0.5701588838567607	0.1745341582937565	0.2507359040850503	0.5315811260365756	0.5202	0.3382481211170991	0.1117984737584784	0.7258395136371345	0.0757020849465969	0.0293940227736956	0.0543496849153351	0.0365340629517828	0.0761765237164188
717.0	0.5532806477906047	0.1397516363041148	0.569874848974851	0.1744472916121069	0.2506110425360409	0.5313165923460768	0.5199	0.3380799138805016	0.1117427857514274	0.7254781563549865	0.0756643957833319	0.0293793846351187	0.0543226029244642	0.0365158542024297	0.0761385678289926
717.5	0.5530053042182258	0.1396821038946258	0.5695911164852299	0.1743605172762409	0.250486313839638	0.5310523398119845	0.5197	0.3379118852244872	0.1116871570208022	0.7251171833949134	0.0756267467062447	0.0293647620723389	0.0542955497771782	0.0364976648531706	0.0761006523626162
718.0	0.552730253410326	0.1396126453902556	0.5693076858987937	0.1742738351371184	0.2503617177811487	0.5307883679806815	0.5194	0.3377440348614063	0.1116315874707522	0.7247565941362298	0.0755891376505912	0.0293501550601833	0.0542685254267973	0.0364794948725921	0.0760627772518817
718.5	0.5524554948941333	0.1395432606717223	0.5690245567274875	0.1741872450460179	0.2502372541463399	0.5305246763995191	0.5191	0.3375763625042224	0.111576077005632	0.7243963879595797	0.075551568551766	0.029335563573533	0.0542415298267415	0.0364613442293483	0.0760249424315219
719.0	0.5521810281978877	0.1394739496199985	0.5687417284843022	0.1741007468545355	0.250112922721437	0.5302612646168152	0.5189	0.3374088678665104	0.1115206255300013	0.7240365642469299	0.0755140393453018	0.0293209875873228	0.0542145629305309	0.0364432128921604	0.0759871478364089
719.5	0.5519068528508374	0.1394047121163116	0.5684592006832713	0.174014340414584	0.2499887232931222	0.5299981321818515	0.5186	0.3372415506624545	0.1114652329486239	0.723677122381568	0.0754765499668689	0.0293064270765412	0.0541876246917852	0.0364251008298169	0.0759493934015549
720.0	0.5516329683832369	0.1393355480421421	0.5681769728394688	0.1739280255783923	0.2498646556485342	0.5297352786448709	0.5184	0.3370744106068471	0.1114098991664675	0.7233180617480991	0.0754391003522752	0.02929188201623	0.0541607150642234	0.0364070080111732	0.0759116790621111
720.5	0.5513593743263444	0.139266457279224	0.5678950444690062	0.1738418021985044	0.2497407195752663	0.5294727035570748	0.5181	0.3369074474150872	0.1113546240887028	0.7229593817324422	0.0754016904374656	0.0292773523814846	0.0541338340016637	0.0363889344051511	0.0758740047533675
721.0	0.5510860702124184	0.1391974397095433	0.5676134150890297	0.1737556701277788	0.2496169148613654	0.5292104064706211	0.5179	0.336740660803179	0.1112994076207037	0.7226010817218265	0.0753643201585215	0.0292628381474535	0.054106981458023	0.0363708799807395	0.0758363704107526
721.5	0.550813055574716	0.1391284952153378	0.567332084217718	0.1736696292193872	0.2494932412953312	0.5289483869386216	0.5176	0.3365740504877293	0.1112442496680457	0.7222431611047878	0.075326989451661	0.029248339289338	0.0540801573873169	0.0363528447069932	0.0757987759698331
722.0	0.5505403299474897	0.1390596236790961	0.5670510513742785	0.1735836793268142	0.2493696986661142	0.5286866445151388	0.5173	0.3364076161859474	0.1111891501365065	0.7218856192711656	0.0752896982532379	0.0292338557823927	0.0540533617436593	0.0363348285530337	0.0757612213663132
722.5	0.5502678928659851	0.1389908249835574	0.5667703160789457	0.1734978203038563	0.2492462867631154	0.5284251787551846	0.5171	0.3362413576156426	0.1111341089320645	0.7215284556120994	0.0752524464997418	0.0292193876019247	0.0540265944812622	0.036316831488048	0.0757237065360349
723.0	0.5499957438664382	0.1389220990117105	0.566489877852978	0.1734120520046211	0.2491230053761844	0.528163989214717	0.5168	0.3360752744952228	0.1110791259608989	0.7211716695200259	0.0752152341277973	0.0292049347232939	0.0539998555544352	0.0362988534812895	0.0756862314149768
723.5	0.5497238824860728	0.1388534456467932	0.5662097362186553	0.1733263742835262	0.2489998542956188	0.5279030754506375	0.5166	0.3359093665436931	0.1110242011293889	0.7208152603886742	0.0751780610741643	0.0291904971219127	0.0539731449175858	0.0362808945020769	0.0756487959392544
[truncated: 8,553 more rows]
