# Supplementary material for: Dissociative ionization cross sections of isobutanol
Source: Sci Rep. 2025 Nov 28;15:44518. doi: 10.1038/s41598-025-28167-3 (PMC12738736; doi:10.1038/s41598-025-28167-3)
Supplement: Supplementary file 5 — Supplementary Information 5. [file 41598_2025_28167_MOESM5_ESM.csv]

1	0
1.5	0
2	0
2.5	0
3	0
3.5	0
4	0
4.5	0
5	0
5.5	0
6	0
6.5	0
7	0
7.5	0
8	0
8.5	0
9	0
9.5	0
10	0
10.5	0
11	0
11.5	0
12	0.0035587254
12.5	0.0426213954
13	0.125398599
13.5	0.2623239994
14	0.4022303882
14.5	0.5500868777
15	0.7509280604
15.5	0.9661013943
16	1.1816045497
16.5	1.4148712334
17	1.6626739212
17.5	1.9085963568
18	2.1598746025
18.5	2.4138085844
19	2.6646513153
19.5	2.9195700134
20	3.1690220718
20.5	3.412639568
21	3.6511117042
21.5	3.8923005133
22	4.1273830446
22.5	4.3562494614
23	4.5788480654
23.5	4.7951736662
24	5.0052581227
24.5	5.2091626372
25	5.4086632332
25.5	5.6095611257
26	5.8077113673
26.5	6.0003067935
27	6.1874210072
27.5	6.3691412424
28	6.5455653682
28.5	6.7167994048
29	6.882955465
29.5	7.0452369406
30	7.2056211382
30.5	7.3613535356
31	7.51253952
31.5	7.6592865784
32	7.8017034131
32.5	7.9398992089
33	8.0739830263
33.5	8.2040633038
34	8.3302474489
34.5	8.4526415072
35	8.5713498947
35.5	8.6864751858
36	8.798117946
36.5	8.9063766045
37	9.0113473585
37.5	9.1147700168
38	9.2151532227
38.5	9.3125466153
39	9.407032687
39.5	9.4986919646
40	9.587602985
40.5	9.6738422843
41	9.7574843979
41.5	9.8386018686
42	9.917265264
42.5	9.9935431985
43	10.0675023613
43.5	10.1392075487
44	10.208721699
44.5	10.2761059303
45	10.3414195811
45.5	10.4047202509
46	10.4660638432
46.5	10.5255046088
47	10.5830951889
47.5	10.6388866593
48	10.6929285734
48.5	10.7452690064
49	10.7959545972
49.5	10.8450305915
50	10.8925408829
50.5	10.9385280541
51	10.9830334165
51.5	11.0260970502
52	11.0677578412
52.5	11.1080535195
53	11.1470206951
53.5	11.1846948934
54	11.2211105896
54.5	11.256301242
55	11.2902993246
55.5	11.3231363582
56	11.3548429413
56.5	11.3854487792
57	11.4149827127
57.5	11.4434727461
58	11.4709460735
58.5	11.4974291051
59	11.522947492
59.5	11.5475261507
60	11.5711892863
60.5	11.5939604152
61	11.6158623871
61.5	11.636917406
62	11.6571470507
62.5	11.6765722948
63	11.6952135254
63.5	11.7130905615
64	11.7302226724
64.5	11.7466285941
65	11.7623265466
65.5	11.7773342495
66	11.7916689377
66.5	11.8053473764
67	11.8183858755
67.5	11.8308003035
68	11.8426061014
68.5	11.853818295
69	11.8644515084
69.5	11.8745199755
70	11.8840375521
70.5	11.8930177272
71	11.901473634
71.5	11.9094180605
72	11.91686346
72.5	11.9238219607
73	11.9303053753
73.5	11.9363252107
74	11.9418926767
74.5	11.9470186945
75	11.9517139055
75.5	11.9559886793
76	11.9598531213
76.5	11.9633170806
77	11.9663901573
77.5	11.9690817096
78	11.9714008606
78.5	11.9733565052
79	11.9749573163
79.5	11.9762117512
80	11.9771280576
80.5	11.9777142796
81	11.9779782632
81.5	11.9779276618
82	11.9775699417
82.5	11.9769123871
83	11.9759621052
83.5	11.974726031
84	11.9732109319
84.5	11.9714234125
85	11.9693699189
85.5	11.9670567426
86	11.9644900254
86.5	11.9616757627
87	11.958619808
87.5	11.9553278762
88	11.9518055474
88.5	11.9480582706
89	11.9440913671
89.5	11.9399100338
90	11.9355193465
90.5	11.9309242629
91	11.9261296259
91.5	11.9211401664
92	11.9159605062
92.5	11.910595161
93	11.9050485429
93.5	11.899324963
94	11.8934286341
94.5	11.8873636733
95	11.8811341041
95.5	11.8747438591
96	11.868196782
96.5	11.86149663
97	11.854647076
97.5	11.8476517103
98	11.8405140433
98.5	11.8332375067
99	11.8258254564
99.5	11.8182811732
100	11.8106078657
100.5	11.8028086714
101	11.7948866587
101.5	11.7868448284
102	11.7786861157
102.5	11.7704133912
103	11.7620294629
103.5	11.7535370777
104	11.7449389225
104.5	11.736237626
105	11.7274357599
105.5	11.7185358402
106	11.7095403289
106.5	11.7004516344
107	11.6912721139
107.5	11.6820040737
108	11.6726497707
108.5	11.6632114137
109	11.6536911642
109.5	11.6440911379
110	11.6344134051
110.5	11.6246599926
111	11.6148328839
111.5	11.6049340209
112	11.594965304
112.5	11.5849285941
113	11.5748257124
113.5	11.5646584422
114	11.5544285292
114.5	11.5441376825
115	11.5337875755
115.5	11.5233798467
116	11.5129161003
116.5	11.5023979072
117	11.4918268055
117.5	11.4812043013
118	11.4705318697
118.5	11.459810955
119	11.4490429717
119.5	11.438229305
120	11.4273713117
120.5	11.4164703203
121	11.4055276322
121.5	11.3945445219
122	11.3835222378
122.5	11.3724620025
123	11.3613650136
123.5	11.3502324444
124	11.3390654438
124.5	11.3278651373
125	11.3166326277
125.5	11.3053689949
126	11.294075297
126.5	11.2827525704
127	11.2714018305
127.5	11.260024072
128	11.2486202694
128.5	11.2371913772
129	11.2257383308
129.5	11.2142620464
130	11.2027634217
130.5	11.1912433362
131	11.1797026516
131.5	11.168142212
132	11.1565628446
132.5	11.1449653598
133	11.1333505514
133.5	11.1217191975
134	11.1100720601
134.5	11.0984098861
135	11.0867334071
135.5	11.07504334		11.9779782632
136	11.0633403872
136.5	11.0516252369
137	11.0398985634
137.5	11.0281610274
138	11.0164132762
138.5	11.0046559441
139	10.9928896525
139.5	10.9811150103
140	10.969332614
140.5	10.9575430481
141	10.9457468854
141.5	10.9339446868
142	10.9221370023
142.5	10.9103243703
143	10.8985073186
143.5	10.8866863642
144	10.8748620136
144.5	10.8630347631
145	10.8512050989
145.5	10.8393734972
146	10.8275404246
146.5	10.8157063384
147	10.8038716863
147.5	10.7920369071
148	10.7802024304
148.5	10.7683686773
149	10.7565360601
149.5	10.7447049828
150	10.732875841
150.5	10.7210490224
151	10.7092249065
151.5	10.6974038651
152	10.6855862623
152.5	10.6737724549
153	10.661962792
153.5	10.6501576158
154	10.6383572612
154.5	10.6265620562
155	10.6147723222
155.5	10.6029883735
156	10.5912105183
156.5	10.579439058
157	10.567674288
157.5	10.5559164971
158	10.5441659685
158.5	10.5324229792
159	10.5206878002
159.5	10.5089606971
160	10.4972419297
160.5	10.4855317523
161	10.4738304137
161.5	10.4621381575
162	10.450455222
162.5	10.4387818406
163	10.4271182413
163.5	10.4154646475
164	10.4038212775
164.5	10.3921883452
165	10.3805660595
165.5	10.368954625
166	10.3573542415
166.5	10.3457651046
167	10.3341874058
167.5	10.3226213318
168	10.3110670657
168.5	10.2995247861
169	10.2879946679
169.5	10.2764768819
170	10.264971595
170.5	10.2534789704
171	10.2419991676
171.5	10.2305323424
172	10.219078647
172.5	10.20763823
173	10.1962112368
173.5	10.1847978092
174	10.1733980858
174.5	10.1620122017
175	10.150640289
175.5	10.1392824766
176	10.1279388904
176.5	10.116609653
177	10.1052948844
177.5	10.0939947013
178	10.0827092178
178.5	10.0714385451
179	10.0601827915
179.5	10.0489420628
180	10.0377164619
180.5	10.0265060893
181	10.0153110429
181.5	10.0041314178
182	9.9929673071
182.5	9.981818801
183	9.9706859876
183.5	9.9595689526
184	9.9484677793
184.5	9.9373825488
185	9.92631334
185.5	9.9152602296
186	9.9042232922
186.5	9.8932026003
187	9.8821982242
187.5	9.8712102322
188	9.8602386909
188.5	9.8492836647
189	9.8383452159
189.5	9.8274234054
190	9.8165182918
190.5	9.8056299322
191	9.7947583817
191.5	9.7839036938
192	9.7730659202
192.5	9.762245111
193	9.7514413144
193.5	9.7406545774
194	9.729884945
194.5	9.7191324608
195	9.708397167
195.5	9.697679104
196	9.6869783109
196.5	9.6762948253
197	9.6656286834
197.5	9.6549799199
198	9.6443485684
198.5	9.6337346607
199	9.6231382277
199.5	9.6125592987
200	9.6019979019
200.5	9.5914540641
201	9.580927811
201.5	9.5704191671
202	9.5599281555
202.5	9.5494547984
203	9.5389991167
203.5	9.5285611302
204	9.5181408575
204.5	9.5077383164
205	9.4973535233
205.5	9.4869864938
206	9.4766372424
206.5	9.4663057825
207	9.4559921267
207.5	9.4456962865
208	9.4354182724
208.5	9.4251580941
209	9.4149157603
209.5	9.4046912789
210	9.3944846567
210.5	9.3842958999
211	9.3741250137
211.5	9.3639720025
212	9.3538368699
212.5	9.3437196186
213	9.3336202507
213.5	9.3235387673
214	9.3134751689
214.5	9.3034294551
215	9.2934016251
215.5	9.2833916771
216	9.2733996085
216.5	9.2634254164
217	9.2534690968
217.5	9.2435306454
218	9.2336100569
218.5	9.2237073257
219	9.2138224454
219.5	9.203955409
220	9.1941062088
220.5	9.1842748367
221	9.1744612839
221.5	9.1646655411
222	9.1548875984
222.5	9.1451274454
223	9.135385071
223.5	9.1256604638
224	9.1159536119
224.5	9.1062645025
225	9.0965931228
225.5	9.0869394593
226	9.077303498
226.5	9.0676852244
227	9.0580846237
227.5	9.0485016805
228	9.038936379
228.5	9.0293887031
229	9.0198586361
229.5	9.010346161
230	9.0008512603
230.5	8.9913739163
231	8.9819141106
231.5	8.9724718247
232	8.9630470395
232.5	8.9536397359
233	8.9442498941
233.5	8.9348774939
234	8.9255225151
234.5	8.916184937
235	8.9068647385
235.5	8.8975618981
236	8.8882763944
236.5	8.8790082052
237	8.8697573083
237.5	8.8605236811
238	8.8513073007
238.5	8.842108144
239	8.8329261877
239.5	8.8237614079
240	8.8146137808
240.5	8.8054832822
241	8.7963698875
241.5	8.7872735722
242	8.7781943112
242.5	8.7691320793
243	8.7600868513
243.5	8.7510586014
244	8.7420473039
244.5	8.7330529326
245	8.7240754613
245.5	8.7151148636
246	8.7061711127
246.5	8.6972441818
247	8.6883340439
247.5	8.6794406718
248	8.670564038
248.5	8.6617041149
249	8.6528608749
249.5	8.64403429
250	8.635224332
250.5	8.6264309728
251	8.6176541841
251.5	8.6088939371
252	8.6001502033
252.5	8.5914229539
253	8.5827121598
253.5	8.574017792
254	8.5653398212
254.5	8.5566782181
255	8.5480329533
255.5	8.539403997
256	8.5307913197
256.5	8.5221948915
257	8.5136146824
257.5	8.5050506624
258	8.4965028014
258.5	8.4879710691
259	8.4794554353
259.5	8.4709558694
260	8.462472341
260.5	8.4540048194
261	8.445553274
261.5	8.4371176739
262	8.4286979884
262.5	8.4202941866
263	8.4119062373
263.5	8.4035341096
264	8.3951777723
264.5	8.3868371942
265	8.3785123441
265.5	8.3702031906
266	8.3619097023
266.5	8.3536318479
267	8.3453695958
267.5	8.3371229145
268	8.3288917724
268.5	8.3206761379
269	8.3124759792
269.5	8.3042912648
270	8.2961219628
270.5	8.2879680414
271	8.2798294689
271.5	8.2717062133
272	8.2635982427
272.5	8.2555055254
273	8.2474280292
273.5	8.2393657222
274	8.2313185725
274.5	8.223286548
275	8.2152696166
275.5	8.2072677464
276	8.1992809053
276.5	8.1913090611
277	8.1833521818
277.5	8.1754102352
278	8.1674831893
278.5	8.159571012
279	8.151673671
279.5	8.1437911343
280	8.1359233697
280.5	8.1280703451
281	8.1202320283
281.5	8.1124083872
282	8.1045993896
282.5	8.0968050035
283	8.0890251967
283.5	8.081259937
284	8.0735091924
284.5	8.0657729307
285	8.0580511199
285.5	8.0503437278
286	8.0426507224
286.5	8.0349720717
287	8.0273077435
287.5	8.019657706
288	8.0120219269
288.5	8.0044003745
289	7.9967930166
289.5	7.9891998214
290	7.9816207569
290.5	7.9740557912
291	7.9665048925
291.5	7.9589680288
292	7.9514451684
292.5	7.9439362794
293	7.93644133
293.5	7.9289602886
294	7.9214931233
294.5	7.9140398025
295	7.9066002946
295.5	7.8991745679
296	7.8917625908
296.5	7.8843643317
297	7.8769797592
297.5	7.8696088417
298	7.8622515478
298.5	7.854907846
299	7.847577705
299.5	7.8402610935
300	7.8329579801
300.5	7.8256683335
301	7.8183921226
301.5	7.8111293161
302	7.8038798829
302.5	7.7966437919
303	7.789421012
303.5	7.7822115123
304	7.7750152617
304.5	7.7678322294
305	7.7606634632
305.5	7.7535139383
306	7.7463804333
306.5	7.7392600457
307	7.7321549607
307.5	7.725064021
308	7.7179861126
308.5	7.7109212043
309	7.7038692651
309.5	7.6968302639
310	7.6898041698
310.5	7.6827909517
311	7.6757905787
311.5	7.6688030201
312	7.6618282452
312.5	7.6548662231
313	7.6479169232
313.5	7.640980315
314	7.6340563679
314.5	7.6271450514
315	7.6202463352
315.5	7.6133601889
316	7.6064865822
316.5	7.5996254849
317	7.5927768668
317.5	7.5859406978
318	7.5791169479
318.5	7.5723055871
319	7.5655065855
319.5	7.5587199133
320	7.5519455406
320.5	7.5451834377
321	7.538433575
321.5	7.5316959229
322	7.5249704517
322.5	7.5182571322
323	7.5115559348
323.5	7.5048668301
324	7.4981897891
324.5	7.4915247823
325	7.4848717807
325.5	7.4782307551
326	7.4716016766
326.5	7.4649845162
327	7.4583792451
327.5	7.4517858342
328	7.4452042551
328.5	7.4386344788
329	7.4320764768
329.5	7.4255302206
330	7.4189956816
330.5	7.4124728314
331	7.4059616417
331.5	7.3994620841
332	7.3929741304
332.5	7.3864977524
333	7.380032922
333.5	7.3735796113
334	7.3671377922
334.5	7.3607074368
335	7.3542885173
335.5	7.3478810059
336	7.3414848749
336.5	7.3351000968
337	7.3287266438
337.5	7.3223644885
338	7.3160136035
338.5	7.3096739614
339	7.3033455349
339.5	7.2970282968
340	7.2907222198
340.5	7.2844272769
341	7.2781434411
341.5	7.2718706854
342	7.2656089828
342.5	7.2593583065
343	7.2531186299
343.5	7.2468899261
344	7.2406721685
344.5	7.2344653306
345	7.2282693858
345.5	7.2220843077
346	7.21591007
346.5	7.2097466464
347	7.2035940105
347.5	7.1974521363
348	7.1913209976
348.5	7.1852005684
349	7.1790908228
349.5	7.1729917347
350	7.1669032785
350.5	7.1608254282
351	7.1547581583
351.5	7.148701443
352	7.1426552568
352.5	7.1366195742
353	7.1305943698
353.5	7.1245796181
354	7.1185752938
354.5	7.1125813718
355	7.1065978268
355.5	7.1006246338
356	7.0946617676
356.5	7.0887092033
357	7.082766916
357.5	7.0768348809
358	7.070913073
358.5	7.0650014678
359	7.0591000406
359.5	7.0532087668
360	7.0473276218
360.5	7.0414565812
361	7.0355956206
361.5	7.0297447157
362	7.0239038422
362.5	7.0180729759
363	7.0122520927
363.5	7.0064411685
364	7.0006401793
364.5	6.9948491012
365	6.9890679102
365.5	6.9832965825
366	6.9775350945
366.5	6.9717834224
367	6.9660415426
367.5	6.9603094315
368	6.9545870657
368.5	6.9488744217
369	6.9431714761
369.5	6.9374782056
370	6.931794587
370.5	6.9261205971
371	6.9204562128
371.5	6.9148014111
372	6.9091561689
372.5	6.9035204632
373	6.8978942714
373.5	6.8922775704
374	6.8866703377
374.5	6.8810725504
375	6.8754841861
375.5	6.869905222
376	6.8643356358
376.5	6.8587754051
377	6.8532245073
377.5	6.8476829202
378	6.8421506217
378.5	6.8366275894
379	6.8311138012
379.5	6.8256092351
380	6.8201138691
380.5	6.8146276813
381	6.8091506496
381.5	6.8036827524
382	6.7982239678
382.5	6.7927742742
383	6.7873336499
383.5	6.7819020732
384	6.7764795228
384.5	6.7710659771
385	6.7656614146
385.5	6.7602658142
386	6.7548791544
386.5	6.7495014141
387	6.744132572
387.5	6.7387726071
388	6.7334214982
388.5	6.7280792245
389	6.722745765
389.5	6.7174210988
390	6.712105205
390.5	6.7067980629
391	6.7014996519
391.5	6.6962099512
392	6.6909289402
392.5	6.6856565985
393	6.6803929055
393.5	6.6751378409
394	6.6698913843
394.5	6.6646535153
395	6.6594242137
395.5	6.6542034594
396	6.6489912322
396.5	6.643787512
397	6.6385922787
397.5	6.6334055125
398	6.6282271935
398.5	6.6230573016
399	6.6178958173
399.5	6.6127427206
400	6.607597992
400.5	6.6024616118
401	6.5973335604
401.5	6.5922138182
402	6.5871023659
402.5	6.581999184
403	6.5769042531
403.5	6.571817554
404	6.5667390674
404.5	6.561668774
405	6.5566066548
405.5	6.5515526907
406	6.5465068625
406.5	6.5414691514
407	6.5364395384
407.5	6.5314180046
408	6.5264045312
408.5	6.5213990994
409	6.5164016906
409.5	6.511412286
410	6.506430867
410.5	6.5014574151
411	6.4964919118
411.5	6.4915343385
412	6.486584677
412.5	6.4816429088
413	6.4767090156
413.5	6.4717829793
414	6.4668647815
414.5	6.4619544042
415	6.4570518293
415.5	6.4521570386
416	6.4472700143
416.5	6.4423907383
417	6.4375191928
417.5	6.4326553599
418	6.4277992218
418.5	6.4229507609
419	6.4181099593
419.5	6.4132767995
420	6.4084512638
420.5	6.4036333348
421	6.3988229949
421.5	6.3940202266
422	6.3892250127
422.5	6.3844373356
423	6.3796571782
423.5	6.3748845232
424	6.3701193534
424.5	6.3653616515
425	6.3606114006
425.5	6.3558685836
426	6.3511331834
426.5	6.3464051831
427	6.3416845658
427.5	6.3369713145
428	6.3322654126
428.5	6.3275668432
429	6.3228755896
429.5	6.3181916351
430	6.3135149631
430.5	6.308845557
431	6.3041834003
431.5	6.2995284764
432	6.294880769
432.5	6.2902402616
433	6.2856069379
433.5	6.2809807816
434	6.2763617763
434.5	6.271749906
435	6.2671451545
435.5	6.2625475055
436	6.257956943
436.5	6.2533734511
437	6.2487970137
437.5	6.2442276148
438	6.2396652386
438.5	6.2351098692
439	6.2305614908
439.5	6.2260200876
440	6.221485644
440.5	6.2169581442
441	6.2124375726
441.5	6.2079239136
442	6.2034171517
442.5	6.1989172714
443	6.1944242571
443.5	6.1899380936
444	6.1854587654
444.5	6.1809862571
445	6.1765205536
445.5	6.1720616396
446	6.1676094998
446.5	6.1631641191
447	6.1587254824
447.5	6.1542935746
448	6.1498683807
448.5	6.1454498857
449	6.1410380746
449.5	6.1366329326
450	6.1322344447
450.5	6.1278425962
451	6.1234573723
451.5	6.1190787582
452	6.1147067392
452.5	6.1103413007
453	6.1059824281
453.5	6.1016301067
454	6.0972843221
454.5	6.0929450597
455	6.0886123051
455.5	6.0842860439
456	6.0799662617
456.5	6.0756529442
457	6.071346077
457.5	6.067045646
458	6.0627516368
458.5	6.0584640354
459	6.0541828276
459.5	6.0499079993
460	6.0456395364
460.5	6.041377425
461	6.0371216509
461.5	6.0328722004
462	6.0286290595
462.5	6.0243922143
463	6.020161651
463.5	6.0159373558
464	6.011719315
464.5	6.0075075149
465	6.0033019417
465.5	5.9991025819
466	5.9949094219
466.5	5.990722448
467	5.9865416468
467.5	5.9823670048
468	5.9781985086
468.5	5.9740361447
469	5.9698798997
469.5	5.9657297604
470	5.9615857134
470.5	5.9574477455
471	5.9533158433
471.5	5.9491899939
472	5.9450701839
472.5	5.9409564003
473	5.93684863
473.5	5.93274686
474	5.9286510772
474.5	5.9245612687
475	5.9204774215
475.5	5.9163995227
476	5.9123275595
476.5	5.908261519
477	5.9042013885
477.5	5.9001471551
478	5.8960988063
478.5	5.8920563291
479	5.8880197111
479.5	5.8839889396
480	5.8799640019
480.5	5.8759448857
481	5.8719315782
481.5	5.8679240671
482	5.8639223399
482.5	5.8599263842
483	5.8559361876
483.5	5.8519517378
484	5.8479730224
484.5	5.8440000292
485	5.8400327459
485.5	5.8360711603
486	5.8321152602
486.5	5.8281650336
487	5.8242204682
487.5	5.820281552
488	5.8163482729
488.5	5.812420619
489	5.8084985782
489.5	5.8045821387
490	5.8006712884
490.5	5.7967660155
491	5.7928663082
491.5	5.7889721546
492	5.785083543
492.5	5.7812004616
493	5.7773228986
493.5	5.7734508424
494	5.7695842814
494.5	5.7657232038
495	5.7618675981
495.5	5.7580174528
496	5.7541727563
496.5	5.7503334971
497	5.7464996636
497.5	5.7426712446
498	5.7388482286
498.5	5.7350306042
499	5.73121836
499.5	5.7274114847
500	5.7236099672
500.5	5.719813796
501	5.7160229599
501.5	5.7122374479
502	5.7084572487
502.5	5.7046823511
503	5.7009127441
503.5	5.6971484166
504	5.6933893576
504.5	5.689635556
505	5.6858870009
505.5	5.6821436812
506	5.6784055861
506.5	5.6746727047
507	5.6709450261
507.5	5.6672225395
508	5.663505234
508.5	5.6597930989
509	5.6560861234
509.5	5.6523842969
510	5.6486876085
510.5	5.6449960477
511	5.6413096037
511.5	5.6376282661
512	5.6339520242
512.5	5.6302808674
513	5.6266147853
513.5	5.6229537674
514	5.6192978031
514.5	5.615646882
515	5.6120009938
515.5	5.608360128
516	5.6047242742
516.5	5.6010934223
517	5.5974675618
517.5	5.5938466824
518	5.590230774
518.5	5.5866198264
519	5.5830138292
519.5	5.5794127724
520	5.5758166458
520.5	5.5722254393
521	5.5686391428
521.5	5.5650577463
522	5.5614812397
522.5	5.5579096131
523	5.5543428564
523.5	5.5507809597
524	5.547223913
524.5	5.5436717066
525	5.5401243304
525.5	5.5365817747
526	5.5330440296
526.5	5.5295110853
527	5.5259829322
527.5	5.5224595603
528	5.51894096
528.5	5.5154271217
529	5.5119180356
529.5	5.5084136921
530	5.5049140816
530.5	5.5014191945
531	5.4979290212
531.5	5.4944435522
532	5.490962778
532.5	5.4874866891
533	5.484015276
533.5	5.4805485293
534	5.4770864396
534.5	5.4736289974
535	5.4701761934
535.5	5.4667280183
536	5.4632844628
536.5	5.4598455175
537	5.4564111732
537.5	5.4529814206
538	5.4495562506
538.5	5.4461356538
539	5.4427196213
539.5	5.4393081437
540	5.435901212
540.5	5.4324988171
541	5.4291009498
541.5	5.4257076013
542	5.4223187623
542.5	5.418934424
543	5.4155545772
543.5	5.4121792132
544	5.4088083228
544.5	5.4054418973
545	5.4020799277
545.5	5.3987224052
546	5.3953693208
546.5	5.3920206659
547	5.3886764315
547.5	5.385336609
548	5.3820011895
548.5	5.3786701644
549	5.3753435249
549.5	5.3720212623
550	5.368703368
550.5	5.3653898333
551	5.3620806496
551.5	5.3587758084
552	5.355475301
552.5	5.3521791189
553	5.3488872536
553.5	5.3455996965
554	5.3423164391
554.5	5.3390374731
555	5.33576279
555.5	5.3324923812
556	5.3292262385
556.5	5.3259643535
557	5.3227067178
557.5	5.319453323
558	5.3162041609
558.5	5.3129592232
559	5.3097185016
559.5	5.3064821822
560	5.3032504125
560.5	5.3000228348
561	5.296799441
561.5	5.293580223
562	5.2903651725
562.5	5.2871542814
563	5.2839475416
563.5	5.280744945
564	5.2775464836
564.5	5.2743521494
565	5.2711619341
565.5	5.26797583
566	5.2647938289
566.5	5.2616159229
567	5.2584421041
567.5	5.2552723646
568	5.2521066963
568.5	5.2489450915
569	5.2457875423
569.5	5.2426340407
570	5.2394845791
570.5	5.2363391496
571	5.2331977444
571.5	5.2300603557
572	5.2269269757
572.5	5.2237975969
573	5.2206722114
573.5	5.2175508115
574	5.2144333896
574.5	5.2113199381
575	5.2082104492
575.5	5.2051049154
576	5.2020033292
576.5	5.1989056828
577	5.1958119688
577.5	5.1927221796
578	5.1896363078
578.5	5.1865543457
579	5.183476286
579.5	5.1804021211
580	5.1773318437
580.5	5.1742654463
581	5.1712029214
581.5	5.1681442618
582	5.16508946
582.5	5.1620385087
583	5.1589914006
583.5	5.1559481283
584	5.1529086846
584.5	5.1498730621
585	5.1468412537
585.5	5.143813252
586	5.1407890499
586.5	5.1377686401
587	5.1347520156
587.5	5.131739169
588	5.1287300932
588.5	5.1257247812
589	5.1227232257
589.5	5.1197254198
590	5.1167313562
590.5	5.1137410281
591	5.1107544282
591.5	5.1077715496
592	5.1047923854
592.5	5.1018169283
593	5.0988451716
593.5	5.0958771083
594	5.0929127313
594.5	5.0899520339
595	5.086995009
595.5	5.0840416498
596	5.0810919494
596.5	5.078145901
597	5.0752034977
597.5	5.0722647327
598	5.0693295992
598.5	5.0663980903
599	5.0634701995
599.5	5.0605459198
600	5.0576252445
600.5	5.054708167
601	5.0517946805
601.5	5.0488847783
602	5.0459784538
602.5	5.0430757002
603	5.0401765111
603.5	5.0372808796
604	5.0343887993
604.5	5.0315002635
605	5.0286152657
605.5	5.0257337992
606	5.0228558577
606.5	5.0199814344
607	5.017110523
607.5	5.0142431169
608	5.0113792096
608.5	5.0085187948
609	5.0056618658
609.5	5.0028084164
610	4.99995844
610.5	4.9971119303
611	4.9942688809
611.5	4.9914292855
612	4.9885931376
612.5	4.9857604309
613	4.9829311592
613.5	4.980105316
614	4.9772828952
614.5	4.9744638904
615	4.9716482954
615.5	4.9688361038
616	4.9660273096
616.5	4.9632219064
617	4.9604198881
617.5	4.9576212485
618	4.9548259814
618.5	4.9520340806
619	4.94924554
619.5	4.9464603535
620	4.943678515
620.5	4.9409000183
621	4.9381248575
621.5	4.9353530263
622	4.9325845188
622.5	4.9298193289
623	4.9270574506
623.5	4.9242988779
624	4.9215436047
624.5	4.9187916252
625	4.9160429332
625.5	4.913297523
626	4.9105553885
626.5	4.9078165238
627	4.905080923
627.5	4.9023485802
628	4.8996194896
628.5	4.8968936451
629	4.8941710411
629.5	4.8914516716
630	4.8887355309
630.5	4.8860226131
631	4.8833129124
631.5	4.880606423
632	4.8779031391
632.5	4.8752030551
633	4.8725061651
633.5	4.8698124634
634	4.8671219444
634.5	4.8644346022
635	4.8617504312
635.5	4.8590694258
636	4.8563915802
636.5	4.8537168889
637	4.8510453461
637.5	4.8483769463
638	4.8457116839
638.5	4.8430495532
639	4.8403905486
639.5	4.8377346647
640	4.8350818958
640.5	4.8324322364
641	4.8297856809
641.5	4.8271422239
642	4.8245018598
642.5	4.8218645832
643	4.8192303885
643.5	4.8165992703
644	4.8139712232
644.5	4.8113462417
645	4.8087243204
645.5	4.8061054538
646	4.8034896366
646.5	4.8008768633
647	4.7982671287
647.5	4.7956604272
648	4.7930567536
648.5	4.7904561026
649	4.7878584688
649.5	4.7852638468
650	4.7826722315
650.5	4.7800836174
651	4.7774979993
651.5	4.774915372
652	4.7723357302
652.5	4.7697590687
653	4.7671853822
653.5	4.7646146655
654	4.7620469134
654.5	4.7594821207
655	4.7569202822
655.5	4.7543613928
656	4.7518054473
656.5	4.7492524406
657	4.7467023675
657.5	4.7441552229
658	4.7416110017
658.5	4.7390696988
659	4.7365313092
659.5	4.7339958276
660	4.7314632492
660.5	4.7289335687
661	4.7264067813
661.5	4.7238828818
662	4.7213618653
662.5	4.7188437267
663	4.7163284611
663.5	4.7138160634
664	4.7113065287
664.5	4.7087998521
665	4.7062960285
665.5	4.7037950532
666	4.701296921
666.5	4.6988016272
667	4.6963091668
667.5	4.6938195349
668	4.6913327267
668.5	4.6888487372
669	4.6863675617
669.5	4.6838891952
670	4.681413633
670.5	4.6789408703
671	4.6764709021
671.5	4.6740037237
672	4.6715393303
672.5	4.6690777172
673	4.6666188796
673.5	4.6641628126
674	4.6617095116
674.5	4.6592589718
675	4.6568111886
675.5	4.6543661571
676	4.6519238726
676.5	4.6494843306
677	4.6470475263
677.5	4.644613455
678	4.642182112
678.5	4.6397534928
679	4.6373275927
679.5	4.634904407
680	4.6324839311
680.5	4.6300661604
681	4.6276510903
681.5	4.6252387163
682	4.6228290337
682.5	4.620422038
683	4.6180177247
683.5	4.615616089
684	4.6132171267
684.5	4.610820833
685	4.6084272036
685.5	4.6060362338
686	4.6036479192
686.5	4.6012622553
687	4.5988792377
687.5	4.5964988618
688	4.5941211232
688.5	4.5917460175
689	4.5893735401
689.5	4.5870036868
690	4.5846364531
690.5	4.5822718345
691	4.5799098268
691.5	4.5775504254
692	4.575193626
692.5	4.5728394242
693	4.5704878158
693.5	4.5681387963
694	4.5657923613
694.5	4.5634485067
695	4.561107228
695.5	4.558768521
696	4.5564323813
696.5	4.5540988046
697	4.5517677867
697.5	4.5494393233
698	4.5471134102
698.5	4.544790043
699	4.5424692176
699.5	4.5401509297
700	4.5378351751
700.5	4.5355219495
701	4.5332112489
701.5	4.5309030688
702	4.5285974053
702.5	4.5262942541
703	4.523993611
703.5	4.5216954719
704	4.5193998326
704.5	4.517106689
705	4.5148160369
705.5	4.5125278723
706	4.510242191
706.5	4.507958989
707	4.505678262
707.5	4.5034000061
708	4.5011242171
708.5	4.498850891
709	4.4965800237
709.5	4.4943116112
710	4.4920456494
710.5	4.4897821344
711	4.487521062
711.5	4.4852624283
712	4.4830062292
712.5	4.4807524608
713	4.478501119
713.5	4.4762521999
714	4.4740056996
714.5	4.471761614
715	4.4695199391
715.5	4.4672806712
716	4.4650438061
716.5	4.4628093401
717	4.4605772691
717.5	4.4583475892
718	4.4561202966
718.5	4.4538953874
719	4.4516728576
719.5	4.4494527034
720	4.4472349209
720.5	4.4450195063
721	4.4428064557
721.5	4.4405957653
722	4.4383874312
722.5	4.4361814496
723	4.4339778167
723.5	4.4317765286
724	4.4295775816
724.5	4.4273809719
725	4.4251866957
725.5	4.4229947491
726	4.4208051285
726.5	4.4186178301
727	4.4164328501
727.5	4.4142501848
728	4.4120698304
728.5	4.4098917832
729	4.4077160396
729.5	4.4055425956
730	4.4033714478
730.5	4.4012025923
731	4.3990360255
731.5	4.3968717437
732	4.3947097432
732.5	4.3925500204
733	4.3903925716
733.5	4.3882373931
734	4.3860844813
734.5	4.3839338326
735	4.3817854433
735.5	4.3796393099
736	4.3774954287
736.5	4.375353796
737	4.3732144084
737.5	4.3710772622
738	4.3689423539
738.5	4.3668096798
739	4.3646792364
739.5	4.3625510202
740	4.3604250276
740.5	4.358301255
741	4.3561796989
741.5	4.3540603558
742	4.3519432222
742.5	4.3498282946
743	4.3477155693
743.5	4.3456050431
744	4.3434967123
744.5	4.3413905734
745	4.3392866231
745.5	4.3371848578
746	4.3350852741
746.5	4.3329878684
747	4.3308926375
747.5	4.3287995778
748	4.3267086858
748.5	4.3246199583
749	4.3225333917
749.5	4.3204489826
750	4.3183667277
750.5	4.3162866235
751	4.3142086667
751.5	4.3121328539
752	4.3100591816
752.5	4.3079876466
753	4.3059182454
753.5	4.3038509748
754	4.3017858313
754.5	4.2997228117
755	4.2976619125
755.5	4.2956031305
756	4.2935464624
756.5	4.2914919048
757	4.2894394545
757.5	4.287389108
758	4.2853408623
758.5	4.2832947138
759	4.2812506595
759.5	4.279208696
760	4.27716882
760.5	4.2751310284
761	4.2730953177
761.5	4.2710616849
762	4.2690301266
762.5	4.2670006397
763	4.2649732208
763.5	4.2629478669
764	4.2609245746
764.5	4.2589033409
765	4.2568841624
765.5	4.254867036
766	4.2528519585
766.5	4.2508389267
767	4.2488279375
767.5	4.2468189877
768	4.2448120741
768.5	4.2428071937
769	4.2408043432
769.5	4.2388035194
770	4.2368047194
770.5	4.2348079399
771	4.2328131779
771.5	4.2308204302
772	4.2288296937
772.5	4.2268409653
773	4.2248542419
773.5	4.2228695205
774	4.220886798
774.5	4.2189060712
775	4.2169273371
775.5	4.2149505928
776	4.212975835
776.5	4.2110030607
777	4.209032267
777.5	4.2070634508
778	4.205096609
778.5	4.2031317386
779	4.2011688367
779.5	4.1992079001
780	4.1972489259
780.5	4.1952919112
781	4.1933368528
781.5	4.1913837478
782	4.1894325933
782.5	4.1874833862
783	4.1855361236
783.5	4.1835908025
784	4.18164742
784.5	4.1797059732
785	4.177766459
785.5	4.1758288745
786	4.1738932168
786.5	4.171959483
787	4.1700276702
787.5	4.1680977754
788	4.1661697958
788.5	4.1642437284
789	4.1623195703
789.5	4.1603973186
790	4.1584769706
790.5	4.1565585232
791	4.1546419736
791.5	4.1527273189
792	4.1508145563
792.5	4.1489036829
793	4.1469946959
793.5	4.1450875925
794	4.1431823697
794.5	4.1412790247
795	4.1393775548
795.5	4.1374779571
796	4.1355802288
796.5	4.133684367
797	4.131790369
797.5	4.129898232
798	4.1280079532
798.5	4.1261195297
799	4.1242329589
799.5	4.1223482379
800	4.1204653639
800.5	4.1185843342
801	4.1167051461
801.5	4.1148277968
802	4.1129522834
802.5	4.1110786034
803	4.1092067539
803.5	4.1073367322
804	4.1054685357
804.5	4.1036021614
805	4.1017376069
805.5	4.0998748692
806	4.0980139458
806.5	4.0961548339
807	4.0942975309
807.5	4.092442034
808	4.0905883406
808.5	4.0887364479
809	4.0868863534
809.5	4.0850380543
810	4.083191548
810.5	4.0813468318
811	4.0795039031
811.5	4.0776627592
812	4.0758233975
812.5	4.0739858153
813	4.0721500101
813.5	4.0703159791
814	4.0684837198
814.5	4.0666532295
815	4.0648245057
815.5	4.0629975457
816	4.061172347
816.5	4.0593489069
817	4.0575272228
817.5	4.0557072922
818	4.0538891125
818.5	4.0520726811
819	4.0502579954
819.5	4.0484450529
820	4.046633851
820.5	4.0448243872
821	4.0430166588
821.5	4.0412106635
822	4.0394063985
822.5	4.0376038615
823	4.0358030498
823.5	4.034003961
824	4.0322065924
824.5	4.0304109417
825	4.0286170062
825.5	4.0268247836
826	4.0250342712
826.5	4.0232454666
827	4.0214583674
827.5	4.0196729709
828	4.0178892747
828.5	4.0161072765
829	4.0143269736
829.5	4.0125483636
830	4.0107714441
830.5	4.0089962126
831	4.0072226666
831.5	4.0054508037
832	4.0036806215
832.5	4.0019121176
833	4.0001452894
833.5	3.9983801346
834	3.9966166507
834.5	3.9948548353
835	3.993094686
835.5	3.9913362005
836	3.9895793762
836.5	3.9878242108
837	3.9860707019
837.5	3.9843188471
838	3.982568644
838.5	3.9808200903
839	3.9790731835
839.5	3.9773279213
840	3.9755843014
840.5	3.9738423213
841	3.9721019786
841.5	3.9703632712
842	3.9686261965
842.5	3.9668907523
843	3.9651569361
843.5	3.9634247458
844	3.9616941789
844.5	3.9599652331
845	3.9582379061
845.5	3.9565121955
846	3.9547880991
846.5	3.9530656146
847	3.9513447396
847.5	3.9496254719
848	3.9479078091
848.5	3.9461917489
849	3.9444772891
849.5	3.9427644274
850	3.9410531615
850.5	3.9393434892
851	3.9376354081
851.5	3.935928916
852	3.9342240106
852.5	3.9325206897
853	3.9308189511
853.5	3.9291187924
854	3.9274202114
854.5	3.925723206
855	3.9240277738
855.5	3.9223339126
856	3.9206416202
856.5	3.9189508944
857	3.9172617329
857.5	3.9155741336
858	3.9138880942
858.5	3.9122036126
859	3.9105206865
859.5	3.9088393136
860	3.907159492
860.5	3.9054812193
861	3.9038044933
861.5	3.9021293119
862	3.9004556729
862.5	3.8987835741
863	3.8971130134
863.5	3.8954439886
864	3.8937764975
864.5	3.892110538
865	3.8904461079
865.5	3.8887832051
866	3.8871218274
866.5	3.8854619727
867	3.8838036389
867.5	3.8821468238
868	3.8804915253
868.5	3.8788377412
869	3.8771854695
869.5	3.875534708
870	3.8738854547
870.5	3.8722377073
871	3.8705914639
871.5	3.8689467222
872	3.8673034803
872.5	3.865661736
873	3.8640214872
873.5	3.8623827319
874	3.8607454679
874.5	3.8591096932
875	3.8574754057
875.5	3.8558426034
876	3.8542112841
876.5	3.8525814459
877	3.8509530866
877.5	3.8493262042
878	3.8477007966
878.5	3.8460768619
879	3.8444543979
879.5	3.8428334027
880	3.8412138741
880.5	3.8395958102
881	3.837979209
881.5	3.8363640683
882	3.8347503862
882.5	3.8331381607
883	3.8315273898
883.5	3.8299180714
884	3.8283102035
884.5	3.8267037842
885	3.8250988115
885.5	3.8234952832
886	3.8218931976
886.5	3.8202925525
887	3.818693346
887.5	3.8170955762
888	3.8154992409
888.5	3.8139043384
889	3.8123108665
889.5	3.8107188234
890	3.809128207
890.5	3.8075390155
891	3.8059512468
891.5	3.804364899
892	3.8027799702
892.5	3.8011964584
893	3.7996143616
893.5	3.7980336781
894	3.7964544057
894.5	3.7948765426
895	3.7933000869
895.5	3.7917250366
896	3.7901513899
896.5	3.7885791447
897	3.7870082992
897.5	3.7854388515
898	3.7838707997
898.5	3.7823041419
899	3.7807388762
899.5	3.7791750006
900	3.7776125133
900.5	3.7760514125
901	3.7744916961
901.5	3.7729333625
902	3.7713764095
902.5	3.7698208355
903	3.7682666385
903.5	3.7667138167
904	3.7651623682
904.5	3.7636122911
905	3.7620635835
905.5	3.7605162438
906	3.7589702698
906.5	3.75742566
907	3.7558824123
907.5	3.7543405249
908	3.7527999961
908.5	3.7512608239
909	3.7497230066
909.5	3.7481865424
910	3.7466514293
910.5	3.7451176656
911	3.7435852495
911.5	3.7420541791
912	3.7405244527
912.5	3.7389960684
913	3.7374690244
913.5	3.735943319
914	3.7344189502
914.5	3.7328959165
915	3.7313742159
915.5	3.7298538466
916	3.728334807
916.5	3.7268170951
917	3.7253007093
917.5	3.7237856477
918	3.7222719086
918.5	3.7207594901
919	3.7192483907
919.5	3.7177386084
920	3.7162301415
920.5	3.7147229883
921	3.7132171471
921.5	3.7117126159
922	3.7102093933
922.5	3.7087074772
923	3.7072068662
923.5	3.7057075583
924	3.7042095519
924.5	3.7027128452
925	3.7012174366
925.5	3.6997233242
926	3.6982305064
926.5	3.6967389814
927	3.6952487476
927.5	3.6937598032
928	3.6922721465
928.5	3.6907857758
929	3.6893006894
929.5	3.6878168856
930	3.6863343627
930.5	3.684853119
931	3.6833731529
931.5	3.6818944626
932	3.6804170464
932.5	3.6789409027
933	3.6774660298
933.5	3.675992426
934	3.6745200896
934.5	3.673049019
935	3.6715792125
935.5	3.6701106684
936	3.6686433852
936.5	3.667177361
937	3.6657125943
937.5	3.6642490834
938	3.6627868266
938.5	3.6613258224
939	3.6598660691
939.5	3.658407565
940	3.6569503084
940.5	3.6554942979
941	3.6540395316
941.5	3.6525860081
942	3.6511337256
942.5	3.6496826826
943	3.6482328774
943.5	3.6467843084
944	3.6453369739
944.5	3.6438908725
945	3.6424460025
945.5	3.6410023622
946	3.63955995
946.5	3.6381187645
947	3.6366788039
947.5	3.6352400666
948	3.6338025511
948.5	3.6323662559
949	3.6309311792
949.5	3.6294973195
950	3.6280646753
950.5	3.6266332449
951	3.6252030268
951.5	3.6237740194
952	3.6223462211
952.5	3.6209196304
953	3.6194942457
953.5	3.6180700654
954	3.616647088
954.5	3.615225312
955	3.6138047357
955.5	3.6123853576
956	3.6109671762
956.5	3.6095501899
957	3.6081343972
957.5	3.6067197965
958	3.6053063864
958.5	3.6038941651
959	3.6024831314
959.5	3.6010732835
960	3.59966462
960.5	3.5982571394
961	3.5968508401
961.5	3.5954457206
962	3.5940417793
962.5	3.5926390149
963	3.5912374257
963.5	3.5898370103
964	3.5884377672
964.5	3.5870396947
965	3.5856427916
965.5	3.5842470562
966	3.582852487
966.5	3.5814590826
967	3.5800668414
967.5	3.5786757621
968	3.577285843
968.5	3.5758970827
969	3.5745094798
969.5	3.5731230327
970	3.57173774
970.5	3.5703536002
971	3.5689706118
971.5	3.5675887734
972	3.5662080834
972.5	3.5648285406
973	3.5634501433
973.5	3.5620728901
974	3.5606967795
974.5	3.5593218102
975	3.5579479806
975.5	3.5565752894
976	3.555203735
976.5	3.553833316
977	3.552464031
977.5	3.5510958785
978	3.5497288572
978.5	3.5483629655
979	3.5469982021
979.5	3.5456345654
980	3.5442720542
980.5	3.5429106669
981	3.5415504022
981.5	3.5401912586
982	3.5388332347
982.5	3.5374763291
983	3.5361205403
983.5	3.5347658671
984	3.5334123079
984.5	3.5320598613
985	3.5307085261
985.5	3.5293583006
986	3.5280091837
986.5	3.5266611738
987	3.5253142696
987.5	3.5239684696
988	3.5226237726
988.5	3.5212801771
989	3.5199376817
989.5	3.518596285
990	3.5172559858
990.5	3.5159167825
991	3.5145786738
991.5	3.5132416584
992	3.5119057348
992.5	3.5105709018
993	3.5092371579
993.5	3.5079045018
994	3.5065729321
994.5	3.5052424474
995	3.5039130465
995.5	3.502584728
996	3.5012574904
996.5	3.4999313325
997	3.4986062529
997.5	3.4972822503
998	3.4959593233
998.5	3.4946374706
999	3.4933166908
999.5	3.4919969827
1000	3.4906783448
1000.5	3.4893607758
[truncated: 7,999 more rows]
